# Supplementary material for: Integrating Transcriptomic and ChIP-Seq Reveals Important Regulatory Regions Modulating Gene Expression in Myometrium during Implantation in Pigs
Source: Biomolecules. 2022 Dec 26;13(1):45. doi: 10.3390/biom13010045 (PMC9856092; doi:10.3390/biom13010045)
Supplement: Supplementary file 1 [file biomolecules-13-00045-s001.zip]

Archive with 7 entries (6 files):
- Supplementary Files/
- Supplementary Files/Supplement Figures.pdf
- Supplementary Files/Table S1.xlsx
- Supplementary Files/Table S2.xlsx
- Supplementary Files/Table S3.xlsx
- Supplementary Files/Table S4.xlsx
- Supplementary Files/Table S5.xlsx
