# Supplementary material for: Integrating Transcriptomic and ChIP-Seq Reveals Important Regulatory Regions Modulating Gene Expression in Myometrium during Implantation in Pigs
Source: Biomolecules. 2022 Dec 26;13(1):45. doi: 10.3390/biom13010045 (PMC9856092; doi:10.3390/biom13010045)
Supplement: Supplementary file 1 [file biomolecules-13-00045-s001.zip › Supplementary Files/Table S1.xlsx]

## Sheet: RNA-seq
Raw data statistic of RNA-seq.
Samples	Raw Reads	Clean Reads	Effective Rate(%)	Error Rate(%)	Q20(%)	Q30(%)	GC Content(%)
GD12M_CM1	30097723	28718080	95.42	0.02	98.13	95.05	53.66
GD12M_CM2	41188085	40316797	97.88	0.02	98.03	94.81	54.38
GD12M_CM3	27967272	27673897	98.95	0.02	98.19	95.12	53.06
GD15M_CM1	34075140	33828196	99.28	0.03	97.9	94.53	53.58
GD15M_CM2	41053711	40711163	99.17	0.02	98.09	94.86	53.06
GD15M_CM3	33548584	32945308	98.2	0.02	98.13	95.16	53.78
CD15M_CM1	34305597	33118576	96.54	0.03	97.9	94.57	54.46
CD15M_CM2	35404996	33941325	95.87	0.02	97.97	94.73	53.93
CD15M_CM3	32889505	31344116	95.3	0.02	97.95	94.69	53.16
GD12M_LM1	26318731	25535399	97.02	0.02	98.25	95.31	54.17
GD12M_LM2	32308718	31543711	97.63	0.02	97.93	94.66	54.29
GD12M_LM3	37877480	37470639	98.93	0.02	98.19	95.28	55.3
GD15M_LM1	40988926	40661730	99.2	0.02	98.13	95.04	55.2
GD15M_LM2	34869415	34355109	98.53	0.02	97.98	94.75	53.79
GD15M_LM3	44179023	43565811	98.61	0.03	97.86	94.59	54.1
CD15M_LM1	32856584	31268292	95.17	0.03	97.61	93.98	54.61
CD15M_LM2	28668938	27593847	96.25	0.03	97.59	93.7	54.41
CD15M_LM3	28007895	27302839	97.48	0.03	97.56	93.47	50.69

## Sheet:  ChIP-seq
Information about the number and quality of reads in ChIP-seq data.
Samples	Total reads	Mapping ratio (%)	Duplicated reads ratio (%)	High quality reads (mapQ＞25)
GD15M_CM1_H3K4me3	112451705	99.43	0.381579	65958691
GD15M_CM2_H3K4me3	111305433	99.29	0.397043	63560703
CD15M_CM1_H3K4me3	98383471	99.33	0.370896	58991290
CD15M_CM2_H3K4me3	108192918	99.45	0.36959	65546875
GD15M_LM1_H3K4me3	129473334	99.5	0.417533	72472546
GD15M_LM2_H3K4me3	112896379	99.51	0.431668	61756270
GD15M_CM1_H3K27ac	90757437	99.61	0.397042	52536460
GD15M_CM2_H3K27ac	102656701	97.35	0.322991	60548495
CD15M_CM1_H3K27ac	99840258	99.68	0.370644	60399001
CD15M_CM2_H3K27ac	115412961	99.7	0.338492	73850249
GD15M_LM1_H3K27ac	113003939	99.58	0.265834	78516821
GD15M_LM2_H3K27ac	116090329	95.89	0.352985	65150397
GD15M_CM1_IgG	45496704	98.86	0.336342	25604790
GD15M_CM2_IgG	60406864	98.52	0.432297	29002418
CD15M_CM1_IgG	65417689	98.98	0.410345	33418307
CD15M_CM2_IgG	51794302	98.93	0.438172	24716855
GD15M_LM1_IgG	40718692	98.98	0.399549	21042323
GD15M_LM2_IgG	52482238	98.12	0.480364	22740098

## Sheet: qRT-PCR
List of qRT-PCR primers sequences used in this study.
Genes	Forward Primer (5'-3')	Reverse Primer (5'-3')
GBP1	GGATCTTCGCCCTGGCAAT	AGCCGAGTCCTCAATCCCT
IRF1	TGTTTCGGAGCTGGGCTATTC	AGCTGAGCTGCCCTTGTTC
STAT1	GCAGGTTCATCAGCTCTACG	TGATCATCCAGCTGCGACA
STAT2	TGCAGAATCTTGACAGCCCAT	GCCTTGGAATCATCGTTGCC
NLRC5	TCTGCTGACCTATGCCGACC	CAAACTCCTGGAGAGGGCTTC
PSMB8	GACCCTGGTCACTACAGTTTCT	AATCACTCCGTGCTGGAACTT
PSMB9	GAGTGTTTGACAAGCTGTCCC	ATGTTCCTCACCACGTTTGC
PSMB10	GCCATTACTGCAGGGATCCTA	GGGCAAAGCGATACTGGCTG
TAP1	TGATCCGGAAACCACGGGTA	TGCTCCACGGAACTAAGACG
B2M	TCTCACTGTCTGGCCTGGATG	AAAGACAGGTCTGACTGCTCC
CIITA	TGTCCCTGCTGGACCTATTCA	GGGACTTTGGGAGGCTATGGA
SLA-DMA	ACTGGGCTCACCAGATTGAA	CAGACCAGTGTGTTGGGTTTG
SLA-DMB	GAGCACATTGGGGTTCCTGA	AACAGATCTCTGGCAGCTGAG
SLA-DRB1	CATCTGTGTTTCTCCAGAGGCT	CTCCAATAACCTCACCCGCTC
CD3E	CACAGTCGGAGAGAAGACGA	TACACCACCATCAGCAAACCC
CD3D	AGACCTGGGAAAACGCATCC	AGCAGAGTGGCGATGATGTC
CD8A	GGCTGGACACCCGTTACAT	CTTTGGTGGGAGTCCGCTT
LCK	GACTTCGACCAGAACCAAGGA	TTCAATCGCGTGCACAACC
ZAP70	AGGCCGAACGCAAACTCTAT	CTGCCAGAGCGTGTCAAACT
ADRA2A	CCACGCTTGTCATCCCTTTCT	ACCAGTAACGATCCAAGCTGA
PLCB3	AAATCTTCGAGCGGTTCCTGA	ATTGAGTCTTGGGTCCCGTTG
PLCB4	ATGTATGAGCCTGATGAAGATCTGA	TGAAGTAGTGAGCCAGAGGGT
ITPR1	CATTACCGCAGCAGAGATCG	TGTCGGCATTGGTTGGATTC
IRAG1	CTCAAGCTTCCAGACCTCAGTG	GTGGACCCGAAGTTTGCGA
CAMKK1	ACAAGAACCCGGAAACGAGA	GGGGATGAGCCTGACTGAAT
MYL9	CGTGATCCGCAACGCCTTT	TGGCACCGTGTTTGAGGATG
PPP1R14A	GTACGATCGGCGGGAGCTG	ATTTTCCGGCTTCTCTCCTCTTC
MYH11	AGAACTCGACCCCAACTTGT	TCTGAATCACCTTCATGGCTGT
SMTN	ACTGTCACTCACGTCACCAG	CTGGTGCTTTGTCCACTCGT

## Sheet: Dual-luciferase reporter assay
List of primers for dual-luciferase reporter assay in this study.
Genes	Forward Primer (5'-3')	Reverse Primer (5'-3')
LCK	CCACCTCACAAACCCCAACA	TCACAGTCTGAGAGCCGAGT
SLA-DMB	AAGTATGGCACAGAAGTGGC	GCCTAGGGCAGGATGAGATTT
IRF1	GACGCGGGCGAGAAATCTAA	AGTAGGGCATGGCGCTTTAT
C3	TGGAAGACTCTGGAAGTGGGA	GGCACGAGATGCTAGGCAC
CD8A	AACAAGGTCAAAGGCCCACA	AGAGTCGCCCTCCTATTCGT
CD3E	TCATGGTTTAAGGCAACGTGT	ACCCAAGATGAAGCAGGAAGT
GBP1	GGCAGTCTGGAGCAGAAGATA	CTTAACACTGTAAGCAAGCCCT
PSMB9	TCCCCGAAGTCCTGTGCTTT	ACTGGTTTCCGACCTGGGAC
SLA-6	CGTGAAGTGAGATCTGGGAGG	GGCCACGGTAGTGACCTTT
NLRC5	GTCTCGCATCCACGCAAGG	TCGTCGGTGCGACCATTCA
