# Supplementary material for: Integrating Transcriptomic and ChIP-Seq Reveals Important Regulatory Regions Modulating Gene Expression in Myometrium during Implantation in Pigs
Source: Biomolecules. 2022 Dec 26;13(1):45. doi: 10.3390/biom13010045 (PMC9856092; doi:10.3390/biom13010045)
Supplement: Supplementary file 1 [file biomolecules-13-00045-s001.zip › Supplementary Files/Table S2.xlsx]

## Sheet: GD12M_CMvs.M_LM
The differentially expressed genes between the uterine circular and longitudinal muscles at the mesometrial side on day 12 of pregnancy.
Ensembl_gene_id	BaseMean	Log2FoldChange	Pvalue	Padj
ENSSSCG00000011034	159.295	9.34371	1.53914e-15	4.71844e-14
ENSSSCG00000001085	381.255	7.68951	5.46843e-14	1.45837e-12
ENSSSCG00000008709	450.577	7.29898	1.46472e-54	3.61328e-52
ENSSSCG00000013300	115.836	7.18197	3.74607e-06	3.24604e-05
ENSSSCG00000035121	140.136	6.95271	4.24811e-23	2.33691e-21
ENSSSCG00000025436	111.29	6.93514	2.13739e-18	8.25064e-17
ENSSSCG00000005398	387.101	6.92951	1.7372e-56	4.64863e-54
ENSSSCG00000001836	680.387	6.84487	6.24425e-15	1.79898e-13
ENSSSCG00000016871	2495.81	6.81234	3.88776e-16	1.24756e-14
ENSSSCG00000000983	1696.64	6.77882	1.81052e-17	6.46708e-16
ENSSSCG00000005452	185.328	6.62057	1.93943e-33	1.87852e-31
ENSSSCG00000003417	2318.71	6.58714	1.79701e-83	1.6689e-80
ENSSSCG00000016506	170.743	6.58391	9.24149e-31	7.97293e-29
ENSSSCG00000007114	803.057	6.56935	6.92709e-17	2.36721e-15
ENSSSCG00000015272	761.218	6.56108	9.3776e-52	1.97405e-49
ENSSSCG00000025119	152.797	6.52397	2.21148e-29	1.76338e-27
ENSSSCG00000038056	400.471	6.50871	1.55771e-59	5.17123e-57
ENSSSCG00000031906	561.765	6.4864	4.7139e-15	1.37312e-13
ENSSSCG00000040513	7260.61	6.48464	1.51307e-15	4.65659e-14
ENSSSCG00000008710	312.708	6.47074	6.46324e-40	8.72151e-38
ENSSSCG00000023684	535.54	6.46361	3.14704e-07	3.37537e-06
ENSSSCG00000006060	459.752	6.46165	9.78574e-65	4.29159e-62
ENSSSCG00000032814	216.909	6.45126	3.77252e-24	2.22241e-22
ENSSSCG00000033412	643.245	6.42286	3.20176e-87	3.88842e-84
ENSSSCG00000028203	207.696	6.41811	5.52399e-24	3.21818e-22
ENSSSCG00000010478	750.492	6.37743	1.62759e-10	3.01955e-09
ENSSSCG00000026718	208.359	6.37577	5.66067e-26	3.81926e-24
ENSSSCG00000036573	3399.69	6.35028	6.68461e-18	2.48907e-16
ENSSSCG00000000253	982.974	6.31117	4.219e-83	3.70053e-80
ENSSSCG00000026423	1430.28	6.30074	3.849e-11	7.6043e-10
ENSSSCG00000015135	7794.53	6.27615	6.69343e-23	3.63147e-21
ENSSSCG00000016203	273.18	6.26482	3.00873e-37	3.51865e-35
ENSSSCG00000010245	223.725	6.24489	7.22839e-30	5.88257e-28
ENSSSCG00000024420	228.264	6.24109	8.07518e-29	6.24955e-27
ENSSSCG00000006138	793.428	6.22741	4.35296e-51	8.81083e-49
ENSSSCG00000003744	3806.86	6.19922	6.27935e-70	3.30461e-67
ENSSSCG00000028931	118.74	6.19737	0.000152083	0.000918897
ENSSSCG00000010545	299.068	6.17482	1.22256e-31	1.10296e-29
ENSSSCG00000032827	248.032	6.17391	2.7986e-09	4.27729e-08
ENSSSCG00000008830	602.408	6.17056	1.04031e-53	2.48855e-51
ENSSSCG00000017172	682.389	6.13843	4.50126e-65	2.03045e-62
ENSSSCG00000014286	617.126	6.13415	1.93048e-76	1.26993e-73
ENSSSCG00000025266	202.413	6.12617	3.67337e-36	4.05561e-34
ENSSSCG00000008952	100.413	6.12312	1.889e-14	5.16873e-13
ENSSSCG00000033314	521.129	6.11814	2.94303e-59	9.48258e-57
ENSSSCG00000036008	110.499	6.11707	3.42586e-23	1.90449e-21
ENSSSCG00000011587	139.08	6.08999	4.07374e-20	1.77669e-18
ENSSSCG00000033815	179.882	6.06325	7.73662e-22	3.96577e-20
ENSSSCG00000008758	382.39	6.0589	1.42011e-30	1.20542e-28
ENSSSCG00000011069	302.226	6.04527	3.12706e-38	3.79769e-36
ENSSSCG00000002817	138.555	6.02446	2.72488e-25	1.74172e-23
ENSSSCG00000011217	137.616	6.01423	1.40418e-17	5.09638e-16
ENSSSCG00000014124	649.433	5.9923	4.82331e-89	6.92277e-86
ENSSSCG00000016204	363.458	5.93918	1.80194e-34	1.82365e-32
ENSSSCG00000025483	538.609	5.92249	4.18826e-43	6.29754e-41
ENSSSCG00000001786	164.055	5.91853	2.53285e-25	1.62555e-23
ENSSSCG00000006336	589.809	5.91847	3.83183e-52	8.40235e-50
ENSSSCG00000024476	2432.91	5.90961	2.60047e-84	2.56601e-81
ENSSSCG00000038838	897.553	5.85036	1.37749e-107	4.34956e-104
ENSSSCG00000010556	660.877	5.84767	1.84569e-90	2.91397e-87
ENSSSCG00000004621	438.087	5.84076	5.04017e-50	9.58725e-48
ENSSSCG00000039333	762.884	5.8296	2.63331e-91	4.61941e-88
ENSSSCG00000034114	825.646	5.81646	7.10367e-59	2.15678e-56
ENSSSCG00000006614	490.902	5.80549	2.74292e-63	1.13961e-60
ENSSSCG00000006099	398.179	5.78274	4.71432e-47	8.09019e-45
ENSSSCG00000002671	583.126	5.7722	2.33609e-07	2.5684e-06
ENSSSCG00000024305	633.619	5.7718	9.10534e-55	2.28183e-52
ENSSSCG00000032691	135.931	5.76662	4.26373e-26	2.9141e-24
ENSSSCG00000034919	464.673	5.73349	8.86487e-60	3.04258e-57
ENSSSCG00000025704	244.378	5.6972	3.62137e-37	4.20398e-35
ENSSSCG00000008429	1364.46	5.6805	1.37728e-116	5.43613e-113
ENSSSCG00000007510	143.104	5.67226	4.55674e-26	3.10094e-24
ENSSSCG00000005474	32979	5.66853	1.51238e-72	8.23362e-70
ENSSSCG00000011147	909.113	5.66331	1.16976e-11	2.45914e-10
ENSSSCG00000012835	568.457	5.64449	8.7125e-46	1.4036e-43
ENSSSCG00000033539	119.834	5.62684	4.49781e-15	1.31503e-13
ENSSSCG00000025838	583.867	5.61525	3.71764e-57	1.04811e-54
ENSSSCG00000027515	619.136	5.57329	2.6659e-60	9.78821e-58
ENSSSCG00000035617	279.833	5.57211	1.48737e-39	1.95688e-37
ENSSSCG00000026360	1183.11	5.55136	3.57812e-78	2.56779e-75
ENSSSCG00000040973	317.56	5.52188	4.5626e-31	3.97979e-29
ENSSSCG00000006003	405.147	5.51846	7.25027e-33	6.89562e-31
ENSSSCG00000009428	104.155	5.51811	1.27024e-20	5.77942e-19
ENSSSCG00000014137	1255.38	5.51731	4.69542e-59	1.48263e-56
ENSSSCG00000028387	141.243	5.51068	1.48925e-28	1.12499e-26
ENSSSCG00000031904	230.862	5.51044	1.86118e-07	2.09141e-06
ENSSSCG00000016215	131.117	5.51032	1.54374e-17	5.57726e-16
ENSSSCG00000034500	728.407	5.50803	3.07956e-44	4.72039e-42
ENSSSCG00000017908	166.892	5.49867	2.45041e-26	1.70428e-24
ENSSSCG00000006560	1854.14	5.48259	4.32316e-55	1.11892e-52
ENSSSCG00000009045	343.747	5.46491	6.10648e-34	6.06346e-32
ENSSSCG00000021259	583.435	5.43879	1.7954e-79	1.3498e-76
ENSSSCG00000008727	3156.28	5.43079	1.29678e-86	1.4624e-83
ENSSSCG00000002668	141.771	5.41591	1.85219e-25	1.20339e-23
ENSSSCG00000032922	131.672	5.41451	9.77882e-24	5.65524e-22
ENSSSCG00000039013	492.821	5.41189	7.71704e-09	1.10359e-07
ENSSSCG00000032607	2080.96	5.40192	1.46474e-100	3.30361e-97
ENSSSCG00000016626	257.573	5.40149	2.85166e-38	3.49008e-36
ENSSSCG00000022525	203.38	5.39537	3.37745e-40	4.59683e-38
ENSSSCG00000010691	827.43	5.38532	6.4054e-52	1.3666e-49
ENSSSCG00000003266	679.504	5.37288	6.86849e-64	2.9308e-61
ENSSSCG00000024800	347.402	5.34785	6.16505e-46	1.00344e-43
ENSSSCG00000035928	3101.64	5.32743	2.52475e-141	3.98607e-137
ENSSSCG00000025992	255.983	5.32619	3.98579e-38	4.76724e-36
ENSSSCG00000000021	189.211	5.3161	8.80334e-27	6.28901e-25
ENSSSCG00000009231	338.055	5.3034	1.03001e-55	2.7103e-53
ENSSSCG00000009500	805.801	5.29256	3.30072e-50	6.43356e-48
ENSSSCG00000009796	110.76	5.27627	1.88752e-23	1.06811e-21
ENSSSCG00000024743	165.083	5.27623	3.06573e-23	1.71637e-21
ENSSSCG00000035102	137.62	5.26622	7.31826e-23	3.94337e-21
ENSSSCG00000000707	702.918	5.26111	2.49854e-74	1.57788e-71
ENSSSCG00000033750	117.312	5.24753	4.47957e-17	1.56123e-15
ENSSSCG00000016799	915.434	5.24472	3.08785e-05	0.000221898
ENSSSCG00000030300	1818.59	5.23499	7.55733e-57	2.05716e-54
ENSSSCG00000002827	139.14	5.23269	5.71709e-23	3.12323e-21
ENSSSCG00000002623	595.569	5.22187	7.36102e-38	8.73803e-36
ENSSSCG00000027053	204.693	5.22124	3.44792e-06	3.0075e-05
ENSSSCG00000008664	8297.92	5.1995	2.70497e-73	1.5817e-70
ENSSSCG00000000020	152.676	5.19206	6.59505e-17	2.26847e-15
ENSSSCG00000030217	2223.78	5.18912	8.30523e-58	2.4282e-55
ENSSSCG00000006013	219.245	5.17817	9.19307e-20	3.92271e-18
ENSSSCG00000031421	174.202	5.17399	1.67169e-21	8.29957e-20
ENSSSCG00000006836	525.709	5.17061	1.16038e-41	1.63573e-39
ENSSSCG00000024718	184.548	5.17052	8.2204e-36	8.95059e-34
ENSSSCG00000006950	305.014	5.1539	1.06482e-53	2.50916e-51
ENSSSCG00000001715	466.229	5.14821	3.59386e-51	7.36881e-49
ENSSSCG00000003894	121.705	5.08934	1.89743e-26	1.3314e-24
ENSSSCG00000025652	1324.16	5.08907	1.5722e-59	5.17123e-57
ENSSSCG00000006888	155.902	5.08325	8.65012e-32	7.89411e-30
ENSSSCG00000021036	740.354	5.06782	3.38571e-60	1.21485e-57
ENSSSCG00000004759	285.716	5.05816	1.69388e-45	2.70131e-43
ENSSSCG00000038171	108.006	5.0527	1.99661e-24	1.19403e-22
ENSSSCG00000032015	3164.76	5.04992	9.47481e-62	3.73971e-59
ENSSSCG00000003733	133.482	5.04463	1.98021e-12	4.56402e-11
ENSSSCG00000006394	315.522	4.98824	1.58223e-44	2.44904e-42
ENSSSCG00000016321	111.387	4.97564	1.41362e-19	5.95155e-18
ENSSSCG00000033574	137.228	4.97438	1.09515e-17	4.02099e-16
ENSSSCG00000020675	190.642	4.97426	2.03458e-23	1.14721e-21
ENSSSCG00000037044	109.2	4.93863	9.57938e-22	4.87868e-20
ENSSSCG00000027922	404.766	4.93511	4.09911e-52	8.86531e-50
ENSSSCG00000006256	4197.02	4.92954	1.10307e-44	1.72428e-42
ENSSSCG00000003498	274.2	4.92265	7.57328e-42	1.07718e-39
ENSSSCG00000040989	3477.16	4.91803	2.17382e-52	4.83384e-50
ENSSSCG00000031963	107.06	4.91492	1.24841e-16	4.19359e-15
ENSSSCG00000011680	524.512	4.91025	2.50339e-33	2.40997e-31
ENSSSCG00000012083	364.032	4.90465	5.62628e-48	9.98064e-46
ENSSSCG00000001567	200.734	4.89199	6.54662e-32	6.04433e-30
ENSSSCG00000000967	225.128	4.89083	4.96402e-36	5.4425e-34
ENSSSCG00000024336	1672.96	4.89034	6.95831e-83	5.78199e-80
ENSSSCG00000016140	511.716	4.88064	3.36484e-31	2.9845e-29
ENSSSCG00000016915	648.835	4.86803	4.70735e-05	0.000324824
ENSSSCG00000004225	1919.42	4.85313	2.92222e-10	5.22492e-09
ENSSSCG00000030998	599.841	4.85302	1.95363e-07	2.17824e-06
ENSSSCG00000030305	486.303	4.84453	2.49639e-41	3.48787e-39
ENSSSCG00000002380	233.974	4.84289	1.84868e-32	1.74772e-30
ENSSSCG00000003145	448.353	4.8413	1.13369e-51	2.35508e-49
ENSSSCG00000004869	127.294	4.83461	1.78933e-25	1.16735e-23
ENSSSCG00000022029	928.47	4.83196	2.89171e-80	2.28272e-77
ENSSSCG00000015657	123.717	4.83177	2.66188e-20	1.1805e-18
ENSSSCG00000008796	801.793	4.82219	1.47544e-85	1.55295e-82
ENSSSCG00000038774	530	4.81445	2.59965e-66	1.24374e-63
ENSSSCG00000040746	467.726	4.80734	3.11384e-62	1.26055e-59
ENSSSCG00000038693	129.175	4.80639	1.55781e-24	9.49601e-23
ENSSSCG00000013583	524.25	4.80606	3.06385e-57	8.79493e-55
ENSSSCG00000033043	161.364	4.79997	7.34031e-15	2.08433e-13
ENSSSCG00000001570	1010.82	4.78433	2.67582e-05	0.000194413
ENSSSCG00000007603	203.133	4.77681	4.67262e-23	2.5615e-21
ENSSSCG00000029621	282.251	4.77385	1.20358e-24	7.39382e-23
ENSSSCG00000021867	541.852	4.77177	1.60486e-35	1.70051e-33
ENSSSCG00000027745	1992.77	4.76028	1.46204e-124	1.15413e-120
ENSSSCG00000001909	219.693	4.74825	1.72438e-39	2.24996e-37
ENSSSCG00000021624	252.39	4.74123	9.23417e-39	1.15706e-36
ENSSSCG00000038475	594.149	4.73715	1.12255e-72	6.32959e-70
ENSSSCG00000033518	1217.52	4.72853	1.00545e-103	2.64566e-100
ENSSSCG00000038929	185.582	4.72725	5.67167e-32	5.26731e-30
ENSSSCG00000033844	2549.36	4.71246	2.58585e-69	1.31695e-66
ENSSSCG00000017994	105.583	4.69808	5.57129e-21	2.63352e-19
ENSSSCG00000015433	165.018	4.68545	6.64232e-30	5.49052e-28
ENSSSCG00000039049	331.909	4.6838	5.35681e-55	1.36408e-52
ENSSSCG00000024223	653.569	4.67149	2.1924e-53	5.09025e-51
ENSSSCG00000002734	147.585	4.66982	1.77688e-30	1.50018e-28
ENSSSCG00000004644	102.244	4.66201	2.88353e-13	7.22622e-12
ENSSSCG00000035456	348.101	4.65929	6.37465e-39	8.05144e-37
ENSSSCG00000017187	1255.8	4.65803	9.09948e-117	4.78875e-113
ENSSSCG00000026427	374.279	4.65247	1.27874e-60	4.92407e-58
ENSSSCG00000035958	341.789	4.64736	4.29879e-53	9.83613e-51
ENSSSCG00000017537	143.632	4.63559	1.0223e-23	5.89052e-22
ENSSSCG00000017963	248.199	4.61131	5.68273e-37	6.54883e-35
ENSSSCG00000030269	417.475	4.59398	3.82332e-33	3.65834e-31
ENSSSCG00000003690	284.527	4.57612	4.25492e-05	0.000296848
ENSSSCG00000036964	419.866	4.56639	6.78152e-37	7.70459e-35
ENSSSCG00000040224	145.491	4.56102	4.63162e-21	2.20253e-19
ENSSSCG00000025787	112.518	4.55936	1.49095e-17	5.39889e-16
ENSSSCG00000022739	237.655	4.54261	4.02853e-32	3.76346e-30
ENSSSCG00000013491	313.809	4.53873	2.53102e-32	2.37856e-30
ENSSSCG00000008970	369.795	4.51877	1.10875e-34	1.13668e-32
ENSSSCG00000013576	870.638	4.50809	1.59415e-77	1.09428e-74
ENSSSCG00000018047	169.208	4.49915	2.32043e-17	8.23256e-16
ENSSSCG00000015632	801.291	4.48481	1.19426e-87	1.57125e-84
ENSSSCG00000011408	134.182	4.44135	1.09463e-26	7.78466e-25
ENSSSCG00000038522	493.192	4.4209	9.40877e-08	1.11772e-06
ENSSSCG00000014029	753.56	4.42007	8.45909e-28	6.18297e-26
ENSSSCG00000026142	276.514	4.41955	1.36295e-42	1.99243e-40
ENSSSCG00000001419	844.44	4.40254	5.70755e-94	1.12639e-90
ENSSSCG00000016959	216.775	4.40216	3.58954e-20	1.57421e-18
ENSSSCG00000004758	309.156	4.3749	2.07085e-19	8.49209e-18
ENSSSCG00000022014	118.808	4.37092	9.00495e-24	5.22684e-22
ENSSSCG00000000807	756.177	4.3619	1.68208e-52	3.79381e-50
ENSSSCG00000032702	271.213	4.36157	4.97633e-05	0.00034189
ENSSSCG00000023834	202.047	4.35622	1.54202e-24	9.4362e-23
ENSSSCG00000003414	792.533	4.34365	2.01971e-07	2.24399e-06
ENSSSCG00000021902	221.246	4.31787	1.54305e-15	4.72125e-14
ENSSSCG00000035227	292.144	4.29623	1.05295e-33	1.02617e-31
ENSSSCG00000013545	117.072	4.28873	3.66643e-15	1.07996e-13
ENSSSCG00000000252	4224.34	4.28333	7.87502e-35	8.12619e-33
ENSSSCG00000007678	527.449	4.26586	1.96981e-06	1.80495e-05
ENSSSCG00000025423	405.359	4.25592	2.0371e-26	1.42308e-24
ENSSSCG00000029754	621.849	4.24937	7.8049e-34	7.65365e-32
ENSSSCG00000020837	106.8	4.23831	4.22017e-19	1.69107e-17
ENSSSCG00000005710	1439.34	4.23115	5.97583e-59	1.84993e-56
ENSSSCG00000033816	296.314	4.22142	2.44217e-40	3.38219e-38
ENSSSCG00000024911	978.224	4.21975	5.42672e-05	0.000369298
ENSSSCG00000003832	482.267	4.21587	3.78994e-65	1.75987e-62
ENSSSCG00000002504	186.249	4.21142	8.97364e-23	4.80257e-21
ENSSSCG00000017448	2735.18	4.19712	1.21417e-10	2.27124e-09
ENSSSCG00000002836	1141.11	4.17645	2.98064e-09	4.53793e-08
ENSSSCG00000036751	943.82	4.17486	6.72078e-67	3.31587e-64
ENSSSCG00000008874	612.464	4.16694	4.58161e-08	5.74539e-07
ENSSSCG00000022380	204.457	4.16622	5.50685e-28	4.04382e-26
ENSSSCG00000017274	461.431	4.15021	1.8829e-46	3.09658e-44
ENSSSCG00000040088	104.395	4.14566	5.4573e-18	2.04655e-16
ENSSSCG00000022305	121.368	4.13371	9.81599e-21	4.51402e-19
ENSSSCG00000038420	677.84	4.12515	1.69924e-25	1.11318e-23
ENSSSCG00000005094	549.045	4.12336	8.41458e-60	2.95221e-57
ENSSSCG00000017814	104.272	4.11627	4.17027e-18	1.57512e-16
ENSSSCG00000013546	306.798	4.11275	3.51378e-49	6.52654e-47
ENSSSCG00000031374	101.232	4.11045	2.78822e-14	7.53773e-13
ENSSSCG00000030361	444.266	4.10921	3.12424e-45	4.93255e-43
ENSSSCG00000026386	293.396	4.10742	1.74569e-19	7.25288e-18
ENSSSCG00000027226	222.649	4.10392	4.77917e-31	4.1458e-29
ENSSSCG00000026257	4107.67	4.07542	4.77296e-43	7.04257e-41
ENSSSCG00000031053	799.952	4.06587	1.74699e-73	1.06083e-70
ENSSSCG00000016859	193.771	4.06482	3.86976e-13	9.5462e-12
ENSSSCG00000007642	420.516	4.0507	2.61239e-06	2.34641e-05
ENSSSCG00000002450	763.297	4.03875	0.000287389	0.00162861
ENSSSCG00000035018	106.283	4.03236	5.87471e-15	1.69561e-13
ENSSSCG00000007602	197.237	4.02166	6.19983e-34	6.11768e-32
ENSSSCG00000038731	8392.87	4.01772	1.96741e-60	7.39557e-58
ENSSSCG00000039556	320.705	4.01291	3.86104e-35	4.03696e-33
ENSSSCG00000016611	1971.28	3.99978	4.07847e-08	5.18862e-07
ENSSSCG00000032849	1744.89	3.95784	6.74637e-35	7.00735e-33
ENSSSCG00000016685	1011.31	3.95566	4.76246e-26	3.22703e-24
ENSSSCG00000023788	534.159	3.93788	1.59337e-25	1.04817e-23
ENSSSCG00000002884	492.465	3.91763	7.73892e-40	1.03544e-37
ENSSSCG00000004478	1823.1	3.89993	3.41332e-25	2.15558e-23
ENSSSCG00000035933	668.748	3.8983	1.60736e-24	9.76041e-23
ENSSSCG00000006396	383.824	3.89491	1.5064e-26	1.06175e-24
ENSSSCG00000027045	330.709	3.89455	8.44017e-40	1.11978e-37
ENSSSCG00000035012	1494.06	3.88065	1.65681e-46	2.75345e-44
ENSSSCG00000036785	243.238	3.87423	7.34657e-30	5.94809e-28
ENSSSCG00000015485	3049.1	3.86917	2.90653e-43	4.41233e-41
ENSSSCG00000009644	216.717	3.85398	1.88044e-19	7.77182e-18
ENSSSCG00000008703	609.166	3.85115	1.00304e-35	1.07e-33
ENSSSCG00000017607	975.062	3.85051	9.75713e-31	8.37204e-29
ENSSSCG00000010922	100.007	3.84428	8.02582e-16	2.51412e-14
ENSSSCG00000008187	150.351	3.84385	1.0426e-09	1.7093e-08
ENSSSCG00000012409	125.615	3.84188	7.16095e-21	3.33502e-19
ENSSSCG00000012164	126.783	3.84084	1.08354e-21	5.46861e-20
ENSSSCG00000030206	308.08	3.83145	2.39525e-30	2.0115e-28
ENSSSCG00000031290	101.363	3.82918	2.46773e-10	4.45264e-09
ENSSSCG00000015246	412.482	3.82348	2.152e-38	2.65435e-36
ENSSSCG00000036125	355.259	3.7984	4.57712e-43	6.81731e-41
ENSSSCG00000017608	1115.94	3.78675	2.42474e-48	4.35021e-46
ENSSSCG00000027768	157.471	3.77813	1.9288e-15	5.8449e-14
ENSSSCG00000016708	959.402	3.77651	3.67615e-38	4.43047e-36
ENSSSCG00000022945	237.4	3.76634	3.8894e-20	1.70099e-18
ENSSSCG00000000811	1130.4	3.76223	2.35296e-07	2.58514e-06
ENSSSCG00000016401	669.24	3.72954	4.001e-23	2.20866e-21
ENSSSCG00000000584	199.187	3.69712	7.52679e-10	1.2615e-08
ENSSSCG00000013313	247.087	3.69363	2.36713e-28	1.76284e-26
ENSSSCG00000039815	204.068	3.67886	3.44666e-31	3.03999e-29
ENSSSCG00000038627	645.854	3.67007	1.48182e-23	8.47647e-22
ENSSSCG00000003951	158.705	3.66953	3.10194e-22	1.62702e-20
ENSSSCG00000025667	114.536	3.66151	1.38756e-20	6.29506e-19
ENSSSCG00000027002	130.184	3.66103	1.12527e-21	5.65788e-20
ENSSSCG00000016200	793.106	3.64467	7.37874e-20	3.17427e-18
ENSSSCG00000017219	2653.84	3.63529	9.04395e-51	1.80742e-48
ENSSSCG00000028662	437.502	3.62795	1.52298e-38	1.89329e-36
ENSSSCG00000010853	1277.82	3.62674	1.47466e-27	1.0729e-25
ENSSSCG00000006693	281.829	3.62145	3.90356e-39	4.97011e-37
ENSSSCG00000036224	214.15	3.60578	1.63021e-15	4.96867e-14
ENSSSCG00000012071	209.312	3.58646	5.59353e-13	1.35238e-11
ENSSSCG00000020725	916.198	3.58073	6.82821e-47	1.15918e-44
ENSSSCG00000015335	193.284	3.57549	2.05165e-21	1.00908e-19
ENSSSCG00000004511	236.299	3.55776	6.80387e-26	4.57104e-24
ENSSSCG00000012173	29324.5	3.55274	8.62666e-37	9.65941e-35
ENSSSCG00000005446	373.042	3.52906	5.41251e-25	3.36428e-23
ENSSSCG00000023525	108.878	3.52442	9.35456e-20	3.98086e-18
ENSSSCG00000025685	111.175	3.51128	3.80159e-13	9.39272e-12
ENSSSCG00000022312	172.559	3.50311	1.67373e-24	1.00858e-22
ENSSSCG00000011831	1766.9	3.5004	1.2932e-25	8.54269e-24
ENSSSCG00000014088	945.001	3.49107	4.98546e-28	3.67806e-26
ENSSSCG00000009672	447.558	3.48733	8.97876e-36	9.70936e-34
ENSSSCG00000015526	103.463	3.48395	1.85165e-11	3.81643e-10
ENSSSCG00000035379	304.862	3.4719	1.56515e-17	5.6417e-16
ENSSSCG00000031228	102.366	3.4693	2.44625e-11	4.9963e-10
ENSSSCG00000006462	211.525	3.46459	2.25609e-29	1.78991e-27
ENSSSCG00000015379	144.829	3.44825	3.48829e-18	1.33027e-16
ENSSSCG00000000810	714.722	3.4461	1.38265e-17	5.02977e-16
ENSSSCG00000022417	119.737	3.44495	5.98744e-18	2.24004e-16
ENSSSCG00000001798	108.478	3.44158	2.62392e-08	3.44933e-07
ENSSSCG00000038660	160.266	3.43985	4.65967e-20	2.02107e-18
ENSSSCG00000016706	115.946	3.43465	1.98922e-08	2.67284e-07
ENSSSCG00000016831	298.364	3.42861	4.15035e-25	2.61059e-23
ENSSSCG00000004149	669.511	3.4179	3.23911e-39	4.19172e-37
ENSSSCG00000021764	110.186	3.41756	2.26298e-15	6.8183e-14
ENSSSCG00000013327	224.447	3.41328	1.87823e-16	6.22973e-15
ENSSSCG00000003256	220.426	3.41305	2.42071e-24	1.4422e-22
ENSSSCG00000012854	526.541	3.39598	1.32344e-36	1.47145e-34
ENSSSCG00000022609	15198.7	3.38891	2.00205e-37	2.35883e-35
ENSSSCG00000014219	3215.79	3.38684	4.17179e-26	2.86366e-24
ENSSSCG00000030513	290.986	3.36614	1.27672e-16	4.27958e-15
ENSSSCG00000002818	492.367	3.35018	9.4991e-32	8.61907e-30
ENSSSCG00000000079	116.552	3.33998	1.78417e-14	4.89035e-13
ENSSSCG00000017158	192.373	3.33194	1.6038e-18	6.23666e-17
ENSSSCG00000038958	349.393	3.33105	1.78268e-21	8.82289e-20
ENSSSCG00000001076	331.236	3.33003	9.83546e-21	4.51402e-19
ENSSSCG00000011106	1968.89	3.32417	1.71379e-42	2.45975e-40
ENSSSCG00000010581	1542.63	3.30945	2.73295e-06	2.44464e-05
ENSSSCG00000002696	240.85	3.30922	4.91317e-13	1.1989e-11
ENSSSCG00000007718	367.634	3.30074	2.22459e-28	1.66455e-26
ENSSSCG00000014060	8366.14	3.29475	1.39842e-42	2.02552e-40
ENSSSCG00000014004	1033.59	3.29223	3.21073e-31	2.8639e-29
ENSSSCG00000028317	1180.77	3.2885	6.78324e-37	7.70459e-35
ENSSSCG00000021514	593.226	3.27025	3.27614e-27	2.36181e-25
ENSSSCG00000012551	294.431	3.26865	3.12122e-30	2.59357e-28
ENSSSCG00000010536	134.957	3.26131	4.04821e-15	1.18798e-13
ENSSSCG00000022447	235.487	3.25864	7.44347e-30	5.99579e-28
ENSSSCG00000006039	1281.79	3.2555	5.8729e-21	2.75138e-19
ENSSSCG00000015664	3809.13	3.25227	5.0268e-24	2.9503e-22
ENSSSCG00000028562	104.569	3.24285	1.77724e-08	2.40644e-07
ENSSSCG00000021105	215.185	3.23085	5.08174e-29	3.99157e-27
ENSSSCG00000024357	181.305	3.22562	4.75284e-11	9.29838e-10
ENSSSCG00000039186	167.98	3.21463	8.97167e-21	4.14166e-19
ENSSSCG00000006023	991.219	3.21096	1.12467e-16	3.79408e-15
ENSSSCG00000002292	108.887	3.19028	2.99689e-11	6.02737e-10
ENSSSCG00000004509	798.286	3.17523	1.93137e-16	6.37918e-15
ENSSSCG00000011455	359.314	3.16838	7.04603e-19	2.79504e-17
ENSSSCG00000000732	236.123	3.16817	0.000828438	0.00414561
ENSSSCG00000004822	3741.41	3.14716	1.10315e-48	2.02517e-46
ENSSSCG00000010768	645.03	3.13279	4.87431e-25	3.04172e-23
ENSSSCG00000015823	364.355	3.12607	3.61146e-31	3.16766e-29
ENSSSCG00000011946	1528.56	3.11993	6.97841e-06	5.73829e-05
ENSSSCG00000014880	204.531	3.11353	3.57801e-23	1.98209e-21
ENSSSCG00000011298	529.798	3.09986	2.74927e-22	1.45169e-20
ENSSSCG00000036932	147.026	3.09732	1.38104e-15	4.26689e-14
ENSSSCG00000034191	158.802	3.09729	5.1282e-14	1.36995e-12
ENSSSCG00000006702	1016.87	3.08083	5.51725e-50	1.03698e-47
ENSSSCG00000033546	316.86	3.06765	1.03926e-16	3.52099e-15
ENSSSCG00000009148	1565.74	3.06743	1.14749e-50	2.26456e-48
ENSSSCG00000021515	136.029	3.06572	1.06155e-08	1.47901e-07
ENSSSCG00000005249	1093.99	3.04916	3.43294e-28	2.54456e-26
ENSSSCG00000032503	882.068	3.03729	0.00273789	0.0117334
ENSSSCG00000009720	211.452	3.03678	5.83625e-17	2.01185e-15
ENSSSCG00000006370	220.733	3.02681	1.06423e-23	6.10984e-22
ENSSSCG00000006821	1908.27	3.02209	3.31988e-47	5.75981e-45
ENSSSCG00000006864	1095.44	3.01994	2.29492e-22	1.21585e-20
ENSSSCG00000017538	350.221	3.01627	7.56281e-13	1.80638e-11
ENSSSCG00000017192	216.01	3.00682	3.40571e-15	1.01261e-13
ENSSSCG00000021534	129.08	3.00183	1.7479e-10	3.22382e-09
ENSSSCG00000009021	1927.04	2.99964	8.18487e-23	4.39533e-21
ENSSSCG00000021448	104.468	2.99201	2.61941e-07	2.85405e-06
ENSSSCG00000005025	189.339	2.99073	6.96621e-08	8.506e-07
ENSSSCG00000031361	2311.78	2.98577	1.44247e-19	6.04078e-18
ENSSSCG00000031267	119.34	2.98317	4.21956e-07	4.44123e-06
ENSSSCG00000035417	356.967	2.98142	1.32202e-26	9.35964e-25
ENSSSCG00000002786	1614.08	2.97731	6.78921e-22	3.49147e-20
ENSSSCG00000002265	115.55	2.97376	3.03157e-09	4.60658e-08
ENSSSCG00000009245	1403.2	2.97343	1.54899e-20	6.98726e-19
ENSSSCG00000021540	158.366	2.97237	6.77469e-12	1.44931e-10
ENSSSCG00000005967	451.496	2.96476	6.10492e-29	4.77151e-27
ENSSSCG00000003582	303.116	2.96107	1.94323e-25	1.25736e-23
ENSSSCG00000027404	101.107	2.9501	9.81478e-07	9.58292e-06
ENSSSCG00000028623	398.985	2.94686	7.72246e-15	2.17718e-13
ENSSSCG00000005740	117.231	2.94152	6.7377e-07	6.81453e-06
ENSSSCG00000036686	5218.65	2.93889	3.00209e-40	4.12147e-38
ENSSSCG00000013266	317.66	2.927	4.47751e-09	6.6564e-08
ENSSSCG00000009666	617.346	2.91554	1.08241e-19	4.59385e-18
ENSSSCG00000036679	1318.54	2.90292	3.25012e-25	2.06076e-23
ENSSSCG00000033952	155.734	2.89879	1.02342e-07	1.20671e-06
ENSSSCG00000014347	884.254	2.88746	6.25972e-22	3.22969e-20
ENSSSCG00000000528	186.754	2.88476	6.09133e-22	3.15311e-20
ENSSSCG00000034756	127.899	2.88086	5.43659e-12	1.1886e-10
ENSSSCG00000026547	106.935	2.87878	1.47116e-14	4.05351e-13
ENSSSCG00000002950	2366.46	2.86755	2.75742e-35	2.90227e-33
ENSSSCG00000002954	3383	2.85653	1.51283e-27	1.09562e-25
ENSSSCG00000028964	217.457	2.85499	4.94221e-22	2.57517e-20
ENSSSCG00000002828	292.924	2.85239	1.41153e-29	1.13123e-27
ENSSSCG00000004919	2270.08	2.85108	4.39899e-05	0.000306087
ENSSSCG00000035893	403.105	2.8476	1.37609e-11	2.87758e-10
ENSSSCG00000009613	232.515	2.84503	3.71342e-13	9.18926e-12
ENSSSCG00000027312	897.466	2.83595	4.5212e-21	2.15652e-19
ENSSSCG00000004928	103.998	2.83173	5.02082e-07	5.21162e-06
ENSSSCG00000031851	256.234	2.80371	5.67424e-08	7.0043e-07
ENSSSCG00000035849	4105.71	2.80333	1.03509e-28	7.93304e-27
ENSSSCG00000016290	337.404	2.80317	8.76781e-19	3.46933e-17
ENSSSCG00000006780	243.79	2.79185	3.19572e-19	1.29702e-17
ENSSSCG00000014725	550.927	2.79169	8.93874e-14	2.34038e-12
ENSSSCG00000038610	408.526	2.79106	2.74265e-25	1.746e-23
ENSSSCG00000029323	746.403	2.78759	2.99407e-19	1.22146e-17
ENSSSCG00000015540	264.424	2.7814	8.14598e-17	2.77174e-15
ENSSSCG00000017561	949.02	2.78121	5.82463e-12	1.26318e-10
ENSSSCG00000002280	611.636	2.7733	6.38068e-29	4.96247e-27
ENSSSCG00000030113	863.752	2.77127	0.00117524	0.00564658
ENSSSCG00000023434	112.876	2.77051	1.00282e-07	1.18418e-06
ENSSSCG00000010479	953.689	2.76406	3.4611e-13	8.61891e-12
ENSSSCG00000034633	166.377	2.76331	2.83524e-13	7.11649e-12
ENSSSCG00000020671	1059.46	2.76237	0.000752711	0.00380038
ENSSSCG00000028996	1366.89	2.74427	2.46363e-24	1.45677e-22
ENSSSCG00000008820	126.551	2.74283	3.49524e-10	6.17948e-09
ENSSSCG00000024892	386.78	2.72584	5.71896e-21	2.68723e-19
ENSSSCG00000002764	110.421	2.71867	6.50695e-12	1.39771e-10
ENSSSCG00000017000	840.683	2.71758	5.42587e-19	2.1687e-17
ENSSSCG00000017926	323.758	2.71104	5.35247e-24	3.12981e-22
ENSSSCG00000002349	4280.56	2.70305	4.85986e-22	2.54064e-20
ENSSSCG00000001561	220.343	2.68592	9.47737e-15	2.63896e-13
ENSSSCG00000036261	192.538	2.68355	1.20092e-12	2.80892e-11
ENSSSCG00000040811	115.969	2.67998	2.81886e-14	7.60754e-13
ENSSSCG00000013440	103.261	2.67547	1.70937e-09	2.71505e-08
ENSSSCG00000002001	695.009	2.67503	1.83293e-28	1.37801e-26
ENSSSCG00000009338	910.023	2.66898	3.28526e-16	1.06505e-14
ENSSSCG00000016743	28249.8	2.66804	5.32502e-57	1.47494e-54
ENSSSCG00000024162	893.151	2.6636	1.25196e-25	8.305e-24
ENSSSCG00000010340	2292.05	2.6588	1.89494e-48	3.43877e-46
ENSSSCG00000011456	252.094	2.65802	4.15415e-21	1.99349e-19
ENSSSCG00000009216	350.02	2.65784	2.48303e-20	1.10428e-18
ENSSSCG00000005472	166.225	2.65108	3.72248e-15	1.09442e-13
ENSSSCG00000014329	107.111	2.65101	4.31747e-06	3.69253e-05
ENSSSCG00000005423	417.853	2.62634	3.13571e-12	7.01226e-11
ENSSSCG00000008029	230.051	2.62336	7.22944e-13	1.73463e-11
ENSSSCG00000004612	226.48	2.61555	6.01491e-18	2.245e-16
ENSSSCG00000004336	231.211	2.61442	1.27991e-11	2.68712e-10
ENSSSCG00000004055	227.874	2.60335	6.47803e-15	1.85955e-13
ENSSSCG00000013119	325.327	2.60181	3.04333e-22	1.6016e-20
ENSSSCG00000001427	4936.73	2.60052	6.2869e-05	0.000420049
ENSSSCG00000028567	336.931	2.59606	1.83739e-18	7.10997e-17
ENSSSCG00000002777	296.681	2.59049	2.015e-09	3.13736e-08
ENSSSCG00000025788	473.072	2.58142	3.63139e-15	1.07163e-13
ENSSSCG00000006059	1640.21	2.58081	1.69737e-20	7.61311e-19
ENSSSCG00000015412	104.318	2.56683	8.89715e-09	1.26093e-07
ENSSSCG00000009951	549.597	2.56516	4.53386e-09	6.73299e-08
ENSSSCG00000039854	307.436	2.55861	0.00362607	0.0149353
ENSSSCG00000007927	495.666	2.55511	3.54165e-15	1.04711e-13
ENSSSCG00000029598	1810.89	2.54061	1.08057e-28	8.2416e-27
ENSSSCG00000007991	395.334	2.5392	4.01108e-12	8.86932e-11
ENSSSCG00000030575	1022.96	2.5388	6.72874e-32	6.17635e-30
ENSSSCG00000007849	1649.59	2.53841	4.26327e-20	1.85423e-18
ENSSSCG00000033787	311.349	2.52884	4.52181e-10	7.87973e-09
ENSSSCG00000015507	124.354	2.52597	1.8359e-08	2.47736e-07
ENSSSCG00000031117	485.577	2.52193	6.75786e-13	1.62642e-11
ENSSSCG00000015375	1148.2	2.52083	6.36505e-23	3.46522e-21
ENSSSCG00000022649	327.736	2.51894	4.67336e-09	6.92148e-08
ENSSSCG00000002635	832.493	2.51443	6.7351e-17	2.30659e-15
ENSSSCG00000009668	1290.37	2.51297	1.52176e-14	4.18565e-13
ENSSSCG00000007084	101.693	2.51029	0.000140903	0.000860903
ENSSSCG00000010023	365.233	2.50777	7.79789e-21	3.62097e-19
ENSSSCG00000027161	152.414	2.50511	2.77715e-09	4.25272e-08
ENSSSCG00000014838	669.192	2.5026	2.45036e-21	1.19772e-19
ENSSSCG00000005994	9237.31	2.49479	4.98747e-18	1.87929e-16
ENSSSCG00000009132	806.833	2.49324	0.000681026	0.00348752
ENSSSCG00000008966	479.638	2.47929	8.42884e-15	2.35948e-13
ENSSSCG00000023762	481.961	2.46534	4.24458e-27	3.04606e-25
ENSSSCG00000039089	114.901	2.45689	4.29821e-08	5.43751e-07
ENSSSCG00000014235	224.581	2.45485	7.72572e-08	9.33233e-07
ENSSSCG00000027013	2618.96	2.45465	9.71433e-29	7.48145e-27
ENSSSCG00000017563	104.46	2.44953	1.14733e-11	2.4152e-10
ENSSSCG00000007470	402.865	2.43887	2.81113e-17	9.9289e-16
ENSSSCG00000013088	275.837	2.43782	4.14445e-18	1.56913e-16
ENSSSCG00000023681	240.922	2.43599	2.274e-12	5.18814e-11
ENSSSCG00000033566	215.684	2.43126	8.07409e-14	2.12103e-12
ENSSSCG00000005946	463.22	2.43109	5.67341e-19	2.26192e-17
ENSSSCG00000002376	158.815	2.42159	2.25157e-14	6.11837e-13
ENSSSCG00000028682	639.224	2.41238	7.93153e-17	2.7046e-15
ENSSSCG00000005207	491.857	2.41111	7.03091e-15	2.00731e-13
ENSSSCG00000030827	319.354	2.40698	7.8266e-15	2.20261e-13
ENSSSCG00000011263	500.147	2.40316	3.45537e-18	1.3209e-16
ENSSSCG00000027121	7120.5	2.40046	2.23106e-20	9.95028e-19
ENSSSCG00000004250	186.236	2.39625	2.32357e-08	3.08015e-07
ENSSSCG00000008748	267.089	2.39531	5.27962e-10	9.06028e-09
ENSSSCG00000005110	1792.85	2.39403	5.61361e-12	1.22077e-10
ENSSSCG00000008834	193.739	2.39272	3.6311e-16	1.17235e-14
ENSSSCG00000009713	1722.74	2.38864	1.86804e-24	1.12139e-22
ENSSSCG00000027302	300.978	2.3875	1.8744e-20	8.38328e-19
ENSSSCG00000008988	725.771	2.38723	8.79638e-16	2.7392e-14
ENSSSCG00000012150	472.547	2.37776	1.91278e-19	7.88483e-18
ENSSSCG00000005379	121.735	2.37389	4.52293e-08	5.67632e-07
ENSSSCG00000008702	125.435	2.36625	2.85746e-08	3.74077e-07
ENSSSCG00000001100	325.044	2.36268	1.73593e-09	2.75169e-08
ENSSSCG00000015131	112.139	2.36078	5.13574e-10	8.84221e-09
ENSSSCG00000038619	323.84	2.35875	4.7336e-21	2.24427e-19
ENSSSCG00000001826	219.895	2.35519	1.16914e-14	3.24973e-13
ENSSSCG00000008965	103.073	2.35189	5.65049e-08	6.9859e-07
ENSSSCG00000000492	106.692	2.35055	7.80158e-09	1.11467e-07
ENSSSCG00000012627	110.109	2.34669	1.43254e-08	1.95649e-07
ENSSSCG00000013584	368.327	2.34647	1.12288e-10	2.113e-09
ENSSSCG00000010048	136.932	2.34425	2.53712e-13	6.37835e-12
ENSSSCG00000008835	121.031	2.34227	1.00121e-07	1.18317e-06
ENSSSCG00000012625	7335.12	2.33994	2.67528e-34	2.69028e-32
ENSSSCG00000009053	173.728	2.33983	1.97034e-13	5.04995e-12
ENSSSCG00000013579	140.132	2.33374	1.0136e-06	9.86e-06
ENSSSCG00000017098	128.536	2.32892	4.8848e-09	7.22108e-08
ENSSSCG00000033811	1411.3	2.32832	1.1334e-17	4.15177e-16
ENSSSCG00000010437	485.038	2.32124	0.00407928	0.0165223
ENSSSCG00000023174	322.435	2.31732	4.66157e-14	1.2474e-12
ENSSSCG00000032562	473.696	2.31568	1.15192e-17	4.20986e-16
ENSSSCG00000006718	131.076	2.31427	1.2843e-07	1.47466e-06
ENSSSCG00000003781	188.88	2.31165	6.43292e-05	0.000428355
ENSSSCG00000008841	1094.48	2.3063	7.51836e-20	3.22554e-18
ENSSSCG00000010426	112.763	2.30578	4.00043e-10	7.03328e-09
ENSSSCG00000009293	446.96	2.30221	6.3168e-16	1.99459e-14
ENSSSCG00000032632	842.154	2.29925	2.70757e-21	1.31936e-19
ENSSSCG00000010456	825.102	2.29923	2.26908e-21	1.11255e-19
ENSSSCG00000022250	341.841	2.29744	3.56177e-13	8.85562e-12
ENSSSCG00000037277	690.762	2.2974	4.34498e-13	1.0652e-11
ENSSSCG00000035702	458.017	2.29271	1.70308e-10	3.15219e-09
ENSSSCG00000023105	2747.74	2.28985	3.72946e-18	1.41881e-16
ENSSSCG00000031538	456.952	2.28835	1.24484e-16	4.19052e-15
ENSSSCG00000010212	2197.05	2.2883	8.29123e-20	3.54748e-18
ENSSSCG00000006969	499.285	2.28828	1.18636e-24	7.31649e-23
ENSSSCG00000011743	307.85	2.28654	5.95271e-10	1.01055e-08
ENSSSCG00000036831	139.097	2.28456	5.83775e-07	5.98483e-06
ENSSSCG00000032938	201.885	2.28143	8.42133e-11	1.59995e-09
ENSSSCG00000002051	1493.29	2.27663	1.9358e-16	6.38046e-15
ENSSSCG00000034049	810.453	2.27608	1.26442e-19	5.33762e-18
ENSSSCG00000002684	2767.85	2.27573	6.84959e-11	1.32041e-09
ENSSSCG00000017041	118.603	2.27318	1.31484e-09	2.11607e-08
ENSSSCG00000030626	126.358	2.27223	3.39682e-09	5.13688e-08
ENSSSCG00000004716	275.104	2.26898	3.04116e-11	6.09312e-10
ENSSSCG00000026417	172.316	2.26843	2.73629e-12	6.18034e-11
ENSSSCG00000004369	361.967	2.26554	1.46016e-18	5.7062e-17
ENSSSCG00000009589	108.511	2.26447	5.20814e-10	8.95708e-09
ENSSSCG00000008336	7330.45	2.25383	2.8954e-15	8.65769e-14
ENSSSCG00000035101	102.244	2.25318	3.0783e-05	0.000221514
ENSSSCG00000025160	1171.46	2.2518	1.60606e-20	7.22405e-19
ENSSSCG00000017177	1457.8	2.25072	5.06057e-22	2.62817e-20
ENSSSCG00000036152	581.969	2.24986	8.75586e-12	1.85057e-10
ENSSSCG00000015268	837.141	2.24774	2.74179e-18	1.05066e-16
ENSSSCG00000002015	655.402	2.24706	8.7726e-15	2.45136e-13
ENSSSCG00000009801	246.726	2.24581	1.37077e-16	4.57543e-15
ENSSSCG00000025021	760.706	2.22573	1.81261e-23	1.02941e-21
ENSSSCG00000000443	108.793	2.22326	1.22105e-06	1.17049e-05
ENSSSCG00000033654	134.398	2.22163	1.15023e-09	1.86638e-08
ENSSSCG00000006369	400.124	2.21413	1.35238e-13	3.50023e-12
ENSSSCG00000002014	2403.6	2.21381	2.75769e-21	1.33964e-19
ENSSSCG00000037572	271.205	2.19684	9.56389e-09	1.35179e-07
ENSSSCG00000011600	1339.17	2.18979	4.13534e-19	1.66553e-17
ENSSSCG00000010621	2822.19	2.17392	5.44044e-16	1.72131e-14
ENSSSCG00000004601	122.956	2.17222	4.4428e-08	5.58908e-07
ENSSSCG00000040581	157.69	2.17094	2.91967e-11	5.88706e-10
ENSSSCG00000000873	114.369	2.16931	6.24222e-07	6.35411e-06
ENSSSCG00000011090	279.4	2.16063	7.24649e-08	8.80736e-07
ENSSSCG00000017948	204.616	2.15306	2.86024e-12	6.44187e-11
ENSSSCG00000038579	161.815	2.1513	2.95852e-12	6.64425e-11
ENSSSCG00000016085	107.078	2.14602	2.09975e-07	2.32638e-06
ENSSSCG00000017144	240.109	2.14427	1.01878e-07	1.20213e-06
ENSSSCG00000038508	220.067	2.14377	1.51834e-11	3.16248e-10
ENSSSCG00000040288	324.338	2.14271	7.49203e-10	1.25834e-08
ENSSSCG00000016628	1272.33	2.12957	3.97315e-11	7.83123e-10
ENSSSCG00000039950	235.116	2.1291	4.42638e-09	6.59902e-08
ENSSSCG00000022559	1087.32	2.12151	1.0481e-18	4.12652e-17
ENSSSCG00000014843	176.942	2.11712	2.66281e-11	5.3898e-10
ENSSSCG00000039185	359.636	2.11422	6.28445e-15	1.80726e-13
ENSSSCG00000011454	444.546	2.11297	3.26149e-16	1.05951e-14
ENSSSCG00000016656	762.271	2.1116	1.00425e-16	3.4097e-15
ENSSSCG00000006108	282.263	2.10646	2.80139e-12	6.31832e-11
ENSSSCG00000027975	191.185	2.10191	9.62198e-11	1.8193e-09
ENSSSCG00000024393	225.436	2.09898	1.57736e-09	2.51548e-08
ENSSSCG00000004148	286.431	2.09664	3.58348e-12	8.00201e-11
ENSSSCG00000002620	305.804	2.0938	5.28562e-17	1.82603e-15
ENSSSCG00000000500	121.613	2.0933	1.06233e-08	1.47901e-07
ENSSSCG00000036546	1177.43	2.09079	9.5064e-18	3.51492e-16
ENSSSCG00000035887	109.895	2.08839	1.84678e-07	2.07671e-06
ENSSSCG00000025156	350.444	2.07817	3.56544e-09	5.36617e-08
ENSSSCG00000040779	824.483	2.07591	1.41613e-08	1.93743e-07
ENSSSCG00000014436	560.622	2.07383	2.8791e-20	1.2697e-18
ENSSSCG00000006621	431.001	2.07344	1.81685e-11	3.7545e-10
ENSSSCG00000004192	14634	2.07259	4.46965e-29	3.52834e-27
ENSSSCG00000017095	584.084	2.07106	8.17272e-14	2.14337e-12
ENSSSCG00000030359	440.665	2.06865	8.53067e-21	3.94963e-19
ENSSSCG00000022550	2133.95	2.06783	8.37518e-25	5.18539e-23
ENSSSCG00000004679	668.816	2.06172	1.48585e-08	2.02229e-07
ENSSSCG00000006495	267.313	2.05941	4.9415e-11	9.63166e-10
ENSSSCG00000023933	277.544	2.05102	1.67412e-07	1.89063e-06
ENSSSCG00000010627	1129.26	2.05045	1.77642e-18	6.89092e-17
ENSSSCG00000023273	280.969	2.04645	2.49856e-11	5.07687e-10
ENSSSCG00000002712	231.263	2.04587	1.94896e-07	2.17611e-06
ENSSSCG00000017535	192.399	2.04381	1.56299e-06	1.46535e-05
ENSSSCG00000000778	139.881	2.03987	7.6632e-07	7.66537e-06
ENSSSCG00000005490	146.859	2.03624	9.41148e-05	0.000602304
ENSSSCG00000001849	657.569	2.03546	3.55761e-08	4.56276e-07
ENSSSCG00000034758	2359.69	2.03359	6.6941e-30	5.5045e-28
ENSSSCG00000026268	4522.74	2.03187	2.42131e-30	2.02263e-28
ENSSSCG00000001518	461.383	2.0247	1.52684e-15	4.68984e-14
ENSSSCG00000034802	614.242	2.01812	1.67067e-10	3.09583e-09
ENSSSCG00000010692	1464.12	2.01499	1.65976e-24	1.00399e-22
ENSSSCG00000010184	166.926	2.01479	5.68663e-06	4.76542e-05
ENSSSCG00000007088	2489.39	2.01468	3.1074e-19	1.26442e-17
ENSSSCG00000009283	100.868	2.01384	1.91303e-07	2.13901e-06
ENSSSCG00000038949	176.292	2.00827	6.07839e-06	5.05082e-05
ENSSSCG00000016403	1063.81	2.00081	3.3515e-08	4.323e-07
ENSSSCG00000003909	590.002	1.99985	1.82109e-11	3.75834e-10
ENSSSCG00000001565	157.274	1.99114	7.07046e-08	8.61955e-07
ENSSSCG00000036032	212.8	1.98628	1.0063e-08	1.41096e-07
ENSSSCG00000004071	501.639	1.98595	2.14849e-13	5.45342e-12
ENSSSCG00000005582	627.196	1.98429	4.48983e-13	1.099e-11
ENSSSCG00000040838	450.525	1.9834	1.22311e-14	3.39375e-13
ENSSSCG00000011111	134.153	1.98334	2.11036e-08	2.81881e-07
ENSSSCG00000034702	133.296	1.97902	8.3416e-06	6.74005e-05
ENSSSCG00000036074	459.8	1.97811	5.11076e-09	7.52692e-08
ENSSSCG00000022331	755.599	1.97751	6.33872e-09	9.18969e-08
ENSSSCG00000000939	224.239	1.96477	4.53651e-07	4.74634e-06
ENSSSCG00000012156	351.45	1.96179	1.62719e-06	1.51833e-05
ENSSSCG00000004039	486.699	1.96073	3.79489e-14	1.01894e-12
ENSSSCG00000014980	152.224	1.95588	2.08037e-08	2.79293e-07
ENSSSCG00000022953	221.289	1.95232	2.36345e-10	4.27915e-09
ENSSSCG00000009366	299.994	1.95106	1.16009e-08	1.60663e-07
ENSSSCG00000007560	872.913	1.95034	5.30263e-15	1.53893e-13
ENSSSCG00000038956	173.369	1.95031	1.49826e-07	1.70055e-06
ENSSSCG00000010302	553.716	1.94502	1.46565e-18	5.71351e-17
ENSSSCG00000009748	104.196	1.9446	2.00846e-05	0.000150069
ENSSSCG00000017540	151.618	1.94346	2.92059e-10	5.22492e-09
ENSSSCG00000009140	304.472	1.94195	3.92001e-16	1.25536e-14
ENSSSCG00000015735	347.188	1.94156	1.27082e-10	2.3716e-09
ENSSSCG00000003965	115.184	1.93833	2.79634e-07	3.03296e-06
ENSSSCG00000017508	111.885	1.93769	6.38428e-08	7.83787e-07
ENSSSCG00000016689	422.321	1.93524	5.32568e-08	6.63105e-07
ENSSSCG00000006052	365.874	1.93463	2.29539e-12	5.22938e-11
ENSSSCG00000037158	622.121	1.93448	8.49572e-10	1.4119e-08
ENSSSCG00000037591	386.257	1.93337	7.63911e-15	2.15754e-13
ENSSSCG00000012848	127.167	1.93183	0.00139788	0.00654502
ENSSSCG00000011110	2108.1	1.92798	0.0130273	0.0444797
ENSSSCG00000037539	589.906	1.92423	1.51967e-06	1.42983e-05
ENSSSCG00000027407	1706.42	1.92357	1.13564e-21	5.69191e-20
ENSSSCG00000011973	209.537	1.92272	1.34742e-09	2.16409e-08
ENSSSCG00000027928	272.888	1.91403	9.13672e-08	1.08951e-06
ENSSSCG00000004456	1214.14	1.91318	4.30342e-21	2.05886e-19
ENSSSCG00000006156	1291.38	1.90999	2.15662e-12	4.94894e-11
ENSSSCG00000022289	1054.08	1.90743	1.11661e-18	4.38532e-17
ENSSSCG00000012166	1296.16	1.90234	8.55608e-26	5.69972e-24
ENSSSCG00000008480	224.521	1.89479	2.00748e-09	3.12873e-08
ENSSSCG00000010509	326.575	1.89256	1.25953e-14	3.48866e-13
ENSSSCG00000012490	127.998	1.89125	1.76983e-06	1.63787e-05
ENSSSCG00000014803	162.041	1.88969	3.27169e-08	4.23389e-07
ENSSSCG00000037463	1850.02	1.88916	2.7968e-09	4.27729e-08
ENSSSCG00000034570	8928.59	1.88788	2.0556e-14	5.61485e-13
ENSSSCG00000007554	1305.91	1.88631	2.17019e-22	1.15364e-20
ENSSSCG00000005503	485.799	1.87832	5.40149e-13	1.30997e-11
ENSSSCG00000022129	106.447	1.87668	1.08945e-06	1.05523e-05
ENSSSCG00000006079	818.508	1.87521	6.27046e-14	1.66663e-12
ENSSSCG00000014076	713.02	1.8742	7.89413e-11	1.50522e-09
ENSSSCG00000003558	857.852	1.872	2.95547e-12	6.64425e-11
ENSSSCG00000023871	114.877	1.8716	6.56327e-06	5.42234e-05
ENSSSCG00000037821	8316.87	1.86976	1.96202e-19	8.06677e-18
ENSSSCG00000039562	344.916	1.86657	4.63536e-11	9.09107e-10
ENSSSCG00000001718	475.785	1.86587	8.51222e-12	1.80255e-10
ENSSSCG00000016260	151.87	1.86411	3.8253e-10	6.74039e-09
ENSSSCG00000010894	3080.19	1.85955	2.95469e-15	8.81826e-14
ENSSSCG00000022306	237.353	1.85787	7.15162e-13	1.71857e-11
ENSSSCG00000011589	1782.06	1.85684	2.43317e-16	7.95338e-15
ENSSSCG00000009765	352.745	1.85237	1.43024e-11	2.98292e-10
ENSSSCG00000016618	2935.49	1.85231	2.33962e-12	5.31481e-11
ENSSSCG00000007748	874.607	1.85096	1.44325e-06	1.36771e-05
ENSSSCG00000001750	653.58	1.8506	8.61806e-16	2.68897e-14
ENSSSCG00000004983	705.753	1.84789	6.71812e-15	1.92497e-13
ENSSSCG00000026689	314.742	1.84771	7.50815e-11	1.43858e-09
ENSSSCG00000016109	1184.85	1.84762	3.49565e-16	1.13093e-14
ENSSSCG00000021718	814.848	1.84725	2.58657e-11	5.24894e-10
ENSSSCG00000031942	1030.28	1.84384	3.66359e-10	6.46988e-09
ENSSSCG00000002709	189.347	1.84207	1.43566e-08	1.95904e-07
ENSSSCG00000016892	667.172	1.83747	3.58844e-12	8.00201e-11
ENSSSCG00000006337	432.846	1.83552	7.3071e-15	2.07864e-13
ENSSSCG00000025777	3651.86	1.8317	4.06979e-11	8.01171e-10
ENSSSCG00000031292	948.432	1.82636	4.04805e-18	1.53631e-16
ENSSSCG00000031796	131.973	1.82279	0.000104644	0.000661904
ENSSSCG00000001061	1416.02	1.81311	2.71102e-12	6.13203e-11
ENSSSCG00000017178	203.434	1.80764	2.26038e-06	2.04862e-05
ENSSSCG00000037754	419.62	1.80762	2.40228e-15	7.2105e-14
ENSSSCG00000035628	413.528	1.8024	1.89762e-09	2.987e-08
ENSSSCG00000017142	530.408	1.79347	1.25926e-08	1.73332e-07
ENSSSCG00000005494	8221.28	1.79111	5.45179e-09	7.9845e-08
ENSSSCG00000031537	319.408	1.79048	6.16125e-12	1.32888e-10
ENSSSCG00000025698	4410.73	1.78676	3.21232e-15	9.56909e-14
ENSSSCG00000002385	2284.09	1.78658	7.6234e-07	7.6321e-06
ENSSSCG00000021862	347.814	1.78388	7.05903e-14	1.86368e-12
ENSSSCG00000011369	2424.16	1.78275	1.56173e-11	3.24857e-10
ENSSSCG00000015543	190.218	1.78176	2.56356e-06	2.31013e-05
ENSSSCG00000017539	653.473	1.77905	6.15604e-09	8.96601e-08
ENSSSCG00000026506	897.29	1.77748	8.55461e-13	2.02489e-11
ENSSSCG00000022490	217.06	1.77554	0.000114167	0.000713846
ENSSSCG00000007157	155.014	1.77493	1.05745e-05	8.37682e-05
ENSSSCG00000039522	154.819	1.774	6.73347e-08	8.22818e-07
ENSSSCG00000001025	2087.07	1.76597	1.47751e-15	4.55603e-14
ENSSSCG00000006233	136.745	1.76517	4.0929e-07	4.31655e-06
ENSSSCG00000004209	883.101	1.76461	8.31159e-13	1.97032e-11
ENSSSCG00000034739	156.768	1.7614	5.94361e-07	6.08151e-06
ENSSSCG00000001727	1079.72	1.75426	3.60845e-13	8.95757e-12
ENSSSCG00000036709	257.165	1.75103	1.24191e-08	1.71243e-07
ENSSSCG00000016263	108.248	1.74623	1.22778e-05	9.58191e-05
ENSSSCG00000027790	281.207	1.74454	5.17329e-09	7.59775e-08
ENSSSCG00000017298	220.34	1.74347	4.10929e-06	3.53171e-05
ENSSSCG00000036705	170.966	1.74301	5.07714e-09	7.4844e-08
ENSSSCG00000010840	153.899	1.7396	1.59057e-07	1.80013e-06
ENSSSCG00000013734	666.855	1.73881	7.02436e-15	2.00731e-13
ENSSSCG00000025188	261.007	1.73825	4.86809e-06	4.12547e-05
ENSSSCG00000032996	1837.37	1.73368	1.11e-06	1.07382e-05
ENSSSCG00000009972	447.194	1.7318	3.98204e-12	8.81746e-11
ENSSSCG00000016620	241.011	1.72734	2.55208e-07	2.78646e-06
ENSSSCG00000026733	544.496	1.72347	2.72834e-17	9.65807e-16
ENSSSCG00000006987	686.762	1.71921	2.89276e-09	4.41265e-08
ENSSSCG00000015120	115.434	1.71873	1.84561e-07	2.07671e-06
ENSSSCG00000003455	238.917	1.71707	7.42968e-05	0.000486519
ENSSSCG00000024158	1197.36	1.71496	5.16258e-09	7.5891e-08
ENSSSCG00000026387	113.447	1.71431	8.31229e-06	6.72308e-05
ENSSSCG00000032833	880.066	1.71401	9.13615e-11	1.72952e-09
ENSSSCG00000036675	234.081	1.70996	3.65232e-09	5.49169e-08
ENSSSCG00000017328	533.786	1.7099	2.10519e-13	5.36076e-12
ENSSSCG00000014919	317.848	1.70931	1.77089e-12	4.09954e-11
ENSSSCG00000038001	150.553	1.70872	2.83432e-06	2.51819e-05
ENSSSCG00000010655	645.317	1.70712	2.24477e-07	2.47144e-06
ENSSSCG00000032552	589.055	1.70662	1.1509e-13	2.99348e-12
ENSSSCG00000025729	701.195	1.70473	2.1235e-06	1.93232e-05
ENSSSCG00000007909	303.658	1.70443	5.51866e-08	6.83899e-07
ENSSSCG00000036483	1686.08	1.69529	1.97709e-13	5.05905e-12
ENSSSCG00000009722	682.167	1.69491	3.34964e-10	5.93536e-09
ENSSSCG00000006069	208.481	1.69418	2.30093e-06	2.0835e-05
ENSSSCG00000027777	2018.78	1.69415	1.07244e-15	3.32645e-14
ENSSSCG00000011527	441.983	1.69133	3.35375e-06	2.93509e-05
ENSSSCG00000010003	178.213	1.68501	5.86561e-08	7.21794e-07
ENSSSCG00000001486	284.473	1.68204	1.33818e-09	2.15145e-08
ENSSSCG00000021072	198.704	1.68187	7.41325e-06	6.0486e-05
ENSSSCG00000001137	403.401	1.67498	1.56189e-09	2.49587e-08
ENSSSCG00000003479	632.86	1.67094	4.69634e-08	5.87993e-07
ENSSSCG00000025049	5919.48	1.67026	7.94205e-13	1.89124e-11
ENSSSCG00000035249	1242.35	1.66936	3.62708e-13	8.98969e-12
ENSSSCG00000000738	105.237	1.66263	0.000256776	0.00147043
ENSSSCG00000015660	128.746	1.66149	8.90179e-06	7.11963e-05
ENSSSCG00000008771	380.902	1.66019	5.40828e-08	6.7233e-07
ENSSSCG00000014979	140.693	1.65951	7.53303e-07	7.54641e-06
ENSSSCG00000021571	126.808	1.65726	3.23575e-05	0.000231473
ENSSSCG00000032424	316.186	1.65545	1.14662e-08	1.58936e-07
ENSSSCG00000001977	1141.89	1.64951	1.24761e-09	2.01198e-08
ENSSSCG00000009011	201.13	1.6479	1.0387e-07	1.22288e-06
ENSSSCG00000021688	127.582	1.64662	8.80278e-07	8.69701e-06
ENSSSCG00000002348	126.548	1.64641	1.14857e-05	9.03071e-05
ENSSSCG00000026041	508.551	1.64394	2.36339e-07	2.5948e-06
ENSSSCG00000016521	307.22	1.63765	1.41336e-07	1.60996e-06
ENSSSCG00000040631	443.149	1.63711	9.9694e-10	1.64297e-08
ENSSSCG00000023235	1033.94	1.63562	2.69803e-12	6.1114e-11
ENSSSCG00000032778	146.384	1.63517	1.72805e-05	0.000130914
ENSSSCG00000038500	466.678	1.63437	5.88821e-09	8.59973e-08
ENSSSCG00000015281	175.787	1.62962	9.30688e-08	1.10645e-06
ENSSSCG00000017991	182.287	1.62912	1.51042e-05	0.000115704
ENSSSCG00000004114	486.689	1.62599	8.44809e-09	1.19945e-07
ENSSSCG00000029805	4171.93	1.62502	7.87132e-22	4.02176e-20
ENSSSCG00000008261	414.402	1.62458	1.63241e-06	1.5223e-05
ENSSSCG00000030197	1083.46	1.62018	4.35522e-11	8.55227e-10
ENSSSCG00000012926	669.166	1.61993	6.94381e-16	2.1882e-14
ENSSSCG00000004020	1338.41	1.61992	5.04634e-17	1.75102e-15
ENSSSCG00000032674	265.257	1.61924	2.1696e-10	3.95538e-09
ENSSSCG00000037461	234.832	1.61454	6.34474e-09	9.18998e-08
ENSSSCG00000006827	235.924	1.6098	6.60974e-07	6.69799e-06
ENSSSCG00000014943	118.791	1.60761	7.34308e-06	6.00065e-05
ENSSSCG00000009071	1674.56	1.60183	3.67666e-17	1.28994e-15
ENSSSCG00000017995	140.609	1.59923	2.89543e-07	3.12461e-06
ENSSSCG00000005350	520.446	1.59574	1.29624e-05	0.000100714
ENSSSCG00000007814	489.629	1.59561	8.69199e-13	2.05433e-11
ENSSSCG00000003743	3294.14	1.5936	7.54391e-11	1.44368e-09
ENSSSCG00000014580	640.473	1.59277	2.10844e-09	3.27638e-08
ENSSSCG00000006335	530.518	1.58737	1.38589e-06	1.3181e-05
ENSSSCG00000000576	14198	1.58682	1.23597e-09	1.99729e-08
ENSSSCG00000030548	389.273	1.58562	4.94118e-06	4.18292e-05
ENSSSCG00000000133	1736.2	1.5842	5.9734e-12	1.29012e-10
ENSSSCG00000022292	314.475	1.58295	0.00049831	0.00265409
ENSSSCG00000026710	1167.88	1.57934	8.25167e-18	3.06535e-16
ENSSSCG00000001382	3256.73	1.5789	1.84711e-12	4.26971e-11
ENSSSCG00000015871	200.223	1.57652	1.88073e-07	2.11037e-06
ENSSSCG00000023526	945.517	1.57315	2.35739e-12	5.34747e-11
ENSSSCG00000007200	141.345	1.57215	1.49531e-05	0.000114658
ENSSSCG00000006296	725.525	1.569	5.95863e-12	1.2887e-10
ENSSSCG00000002847	540.629	1.56699	0.000144405	0.000878563
ENSSSCG00000012054	471.458	1.5648	8.37913e-10	1.39501e-08
ENSSSCG00000009480	2075.37	1.56398	8.42091e-15	2.35948e-13
ENSSSCG00000005457	875.536	1.56326	4.74262e-09	7.01747e-08
ENSSSCG00000006871	312.518	1.55914	1.90894e-09	2.99586e-08
ENSSSCG00000015362	1544.4	1.55909	1.82474e-17	6.50317e-16
ENSSSCG00000027770	190.436	1.55848	3.05787e-06	2.69708e-05
ENSSSCG00000025406	590.516	1.55775	7.27827e-06	5.95694e-05
ENSSSCG00000017204	850.693	1.55164	1.06851e-09	1.74093e-08
ENSSSCG00000039373	381.094	1.55162	9.72737e-08	1.15124e-06
ENSSSCG00000037898	303.104	1.55149	5.48461e-08	6.80747e-07
ENSSSCG00000028341	103.101	1.55009	0.000306139	0.00172557
ENSSSCG00000005618	178.607	1.54972	1.41187e-06	1.34066e-05
ENSSSCG00000007247	1103.92	1.54398	2.03624e-16	6.69754e-15
ENSSSCG00000025537	433.898	1.54145	6.53152e-09	9.43455e-08
ENSSSCG00000027206	100.81	1.54118	1.25595e-05	9.78237e-05
ENSSSCG00000009683	1143.04	1.53857	4.03889e-16	1.29081e-14
ENSSSCG00000035297	16281.6	1.53451	4.1877e-07	4.41064e-06
ENSSSCG00000028506	752.199	1.5339	2.36494e-06	2.13725e-05
ENSSSCG00000008792	210.489	1.5308	5.69356e-05	0.000385133
ENSSSCG00000016426	714.241	1.5275	1.36576e-08	1.87175e-07
ENSSSCG00000034321	2003.02	1.52352	2.35083e-09	3.62451e-08
ENSSSCG00000011193	512.443	1.51927	3.39485e-08	4.37177e-07
ENSSSCG00000011913	135.108	1.5183	1.10184e-06	1.06657e-05
ENSSSCG00000013030	800.2	1.51134	3.8532e-11	7.6043e-10
ENSSSCG00000039793	590.387	1.50993	1.91217e-09	2.99795e-08
ENSSSCG00000014818	534.746	1.50338	2.7826e-08	3.65184e-07
ENSSSCG00000032261	1912.73	1.50297	9.17472e-09	1.29911e-07
ENSSSCG00000016725	632.63	1.5005	6.45594e-08	7.91969e-07
ENSSSCG00000022705	1522.3	1.49712	3.55132e-14	9.55165e-13
ENSSSCG00000017993	1549.12	1.49502	3.03787e-11	6.09312e-10
ENSSSCG00000033189	3827.31	1.4945	2.71857e-06	2.43315e-05
ENSSSCG00000004053	443.582	1.49326	9.10122e-06	7.26441e-05
ENSSSCG00000012138	162.922	1.49153	1.42209e-05	0.000109468
ENSSSCG00000007074	303.187	1.4856	4.15845e-06	3.5662e-05
ENSSSCG00000015828	1277.13	1.48505	5.33313e-10	9.13227e-09
ENSSSCG00000009202	531.125	1.48503	8.70756e-07	8.60832e-06
ENSSSCG00000032831	165.76	1.48492	4.05961e-06	3.49854e-05
ENSSSCG00000016322	999.877	1.48328	1.53105e-07	1.73526e-06
ENSSSCG00000013018	394.415	1.47674	3.38375e-11	6.71982e-10
ENSSSCG00000012275	3308.54	1.4748	4.00341e-19	1.61652e-17
ENSSSCG00000005949	113.507	1.46982	5.60954e-05	0.000380101
ENSSSCG00000037416	360.134	1.46901	2.92651e-10	5.22667e-09
ENSSSCG00000030373	2956.2	1.46875	4.34127e-10	7.59026e-09
ENSSSCG00000006636	135.68	1.46775	0.000224905	0.00130737
ENSSSCG00000033677	245.796	1.46658	1.38619e-07	1.58244e-06
ENSSSCG00000009699	922.148	1.46163	0.000317792	0.00178235
ENSSSCG00000005055	1075.2	1.45804	7.41007e-13	1.77527e-11
ENSSSCG00000027472	128.508	1.45779	5.93218e-06	4.93973e-05
ENSSSCG00000003160	200.257	1.45734	2.30472e-07	2.53567e-06
ENSSSCG00000008803	154.624	1.45622	5.94058e-05	0.000399787
ENSSSCG00000037582	524.176	1.45525	1.44595e-07	1.64353e-06
ENSSSCG00000026478	1918.66	1.44692	3.54106e-09	5.33457e-08
ENSSSCG00000016674	247.671	1.44651	1.08388e-06	1.05112e-05
ENSSSCG00000005221	132.63	1.43819	7.44452e-06	6.06471e-05
ENSSSCG00000002494	133.404	1.43702	0.000140618	0.000859828
ENSSSCG00000016052	620.69	1.43546	2.6545e-10	4.76784e-09
ENSSSCG00000033997	166.703	1.43371	1.18453e-05	9.27649e-05
ENSSSCG00000009290	395.644	1.43368	5.12284e-09	7.53769e-08
ENSSSCG00000035747	1400.67	1.43297	3.76039e-12	8.36183e-11
ENSSSCG00000001653	506.272	1.43244	6.0494e-10	1.02476e-08
ENSSSCG00000015336	673.883	1.43139	6.36791e-09	9.21508e-08
ENSSSCG00000017754	593.311	1.43048	7.71008e-10	1.28948e-08
ENSSSCG00000008686	130.613	1.43014	2.24444e-05	0.000165585
ENSSSCG00000033093	132.009	1.42531	3.29594e-05	0.000234927
ENSSSCG00000024109	623.1	1.42498	1.12168e-09	1.82193e-08
ENSSSCG00000009364	233.647	1.423	5.5911e-06	4.69034e-05
ENSSSCG00000014672	266.489	1.42253	2.01892e-05	0.000150779
ENSSSCG00000036223	133.506	1.42068	3.66981e-05	0.000259235
ENSSSCG00000003161	155.353	1.42027	1.91551e-05	0.000143736
ENSSSCG00000013718	102.16	1.41635	0.000574633	0.00300806
ENSSSCG00000005095	287.521	1.41609	3.33474e-08	4.3049e-07
ENSSSCG00000013336	172.06	1.41449	6.01026e-05	0.000403787
ENSSSCG00000000261	2363.73	1.41339	7.33849e-05	0.000480947
ENSSSCG00000016705	412.469	1.41147	1.99634e-06	1.82503e-05
ENSSSCG00000008335	584.718	1.41124	7.45504e-09	1.06903e-07
ENSSSCG00000023837	2108.54	1.41121	1.11632e-07	1.30213e-06
ENSSSCG00000001063	388.638	1.40948	9.70508e-08	1.15033e-06
ENSSSCG00000015955	663.66	1.40943	4.43239e-08	5.58042e-07
ENSSSCG00000015549	329.19	1.40891	2.82667e-08	3.70353e-07
ENSSSCG00000013382	604.819	1.40753	1.16536e-06	1.12324e-05
ENSSSCG00000015426	155.855	1.40528	0.000104836	0.000662853
ENSSSCG00000011485	1168.73	1.4023	1.40228e-07	1.5985e-06
ENSSSCG00000027489	124.159	1.39799	1.93917e-05	0.000145304
ENSSSCG00000015743	353.262	1.39513	1.19716e-07	1.38265e-06
ENSSSCG00000017279	322.273	1.3946	1.59628e-06	1.49301e-05
ENSSSCG00000009079	117.334	1.39305	0.000641213	0.00330293
ENSSSCG00000017534	697.395	1.38862	2.93131e-06	2.59415e-05
ENSSSCG00000033213	114.056	1.38812	0.000156041	0.000941372
ENSSSCG00000006383	246.941	1.38796	4.17161e-06	3.57554e-05
ENSSSCG00000013725	331.029	1.38676	2.84738e-06	2.52695e-05
ENSSSCG00000010734	4360.62	1.38147	2.98132e-10	5.31855e-09
ENSSSCG00000008576	421.023	1.37955	1.56396e-06	1.46539e-05
ENSSSCG00000000742	285.457	1.37954	1.38315e-08	1.89395e-07
ENSSSCG00000005480	251.768	1.37867	3.41521e-06	2.98226e-05
ENSSSCG00000032605	141.176	1.37171	1.15484e-05	9.06644e-05
ENSSSCG00000027423	232.02	1.37084	2.51629e-06	2.27143e-05
ENSSSCG00000016117	136.454	1.37074	0.000282222	0.00160335
ENSSSCG00000001835	576.905	1.3659	2.16153e-10	3.94523e-09
ENSSSCG00000013670	930.603	1.36369	2.32168e-12	5.28165e-11
ENSSSCG00000024377	286.625	1.36349	9.00228e-06	7.19272e-05
ENSSSCG00000013586	156.537	1.35714	7.17556e-06	5.88507e-05
ENSSSCG00000035355	236.3	1.35577	1.04841e-07	1.23066e-06
ENSSSCG00000022790	2116.79	1.35573	2.56347e-07	2.79696e-06
ENSSSCG00000040332	25961.1	1.35521	9.13868e-12	1.9289e-10
ENSSSCG00000017415	293.581	1.35158	1.05879e-08	1.47669e-07
ENSSSCG00000016782	385.294	1.35108	1.10228e-07	1.28909e-06
ENSSSCG00000007720	190.98	1.35004	0.000148392	0.000899355
ENSSSCG00000006231	381.545	1.34974	6.03447e-07	6.16649e-06
ENSSSCG00000040184	693.408	1.34791	2.07722e-11	4.27021e-10
ENSSSCG00000000696	2001.43	1.34544	1.71712e-06	1.59282e-05
ENSSSCG00000029662	1612.13	1.34438	3.72248e-07	3.94963e-06
ENSSSCG00000003709	184.749	1.3429	0.000105211	0.000664693
ENSSSCG00000011874	249.421	1.33978	3.83469e-05	0.000269676
ENSSSCG00000027288	701.276	1.3387	1.64813e-09	2.6257e-08
ENSSSCG00000039222	5388.22	1.33781	3.22561e-07	3.45494e-06
ENSSSCG00000022569	3634.44	1.33628	7.63347e-09	1.09263e-07
ENSSSCG00000032181	168.203	1.33563	0.000151628	0.000917204
ENSSSCG00000009516	2481.62	1.33478	1.90458e-07	2.13259e-06
ENSSSCG00000007525	433.946	1.33468	7.31722e-08	8.88649e-07
ENSSSCG00000031825	693.876	1.33459	6.70244e-06	5.52575e-05
ENSSSCG00000014012	632.878	1.33365	2.25177e-06	2.04246e-05
ENSSSCG00000009873	167.481	1.33248	0.000234787	0.0013588
ENSSSCG00000013551	1158.14	1.33231	7.06204e-07	7.11522e-06
ENSSSCG00000028373	234.888	1.32668	1.9e-05	0.00014264
ENSSSCG00000000920	271.675	1.32595	3.58183e-05	0.000253815
ENSSSCG00000014348	199.763	1.32544	9.24719e-07	9.07362e-06
ENSSSCG00000022402	1016.26	1.32308	1.90967e-13	4.90242e-12
ENSSSCG00000011471	5347.29	1.32223	8.08354e-13	1.91914e-11
ENSSSCG00000022011	470.039	1.3217	5.18148e-06	4.37227e-05
ENSSSCG00000021464	734.213	1.32064	6.69496e-06	5.52246e-05
ENSSSCG00000010929	242.585	1.3204	1.67548e-06	1.55694e-05
ENSSSCG00000017778	163.64	1.32008	0.000207634	0.00122045
ENSSSCG00000010966	174.002	1.3186	4.42054e-05	0.000307316
ENSSSCG00000012029	770.872	1.31772	1.655e-06	1.53973e-05
ENSSSCG00000011940	148.814	1.31571	0.000166663	0.000998964
ENSSSCG00000016378	111.127	1.31365	0.000189865	0.00112311
ENSSSCG00000011440	805.573	1.31292	2.3213e-09	3.58247e-08
ENSSSCG00000038162	1095.77	1.31242	5.4582e-05	0.00037128
ENSSSCG00000011609	1997.1	1.3096	2.79706e-07	3.03296e-06
ENSSSCG00000039307	465.17	1.30776	1.34034e-07	1.53566e-06
ENSSSCG00000012517	154.416	1.30593	5.72718e-05	0.000386684
ENSSSCG00000008292	180.166	1.30564	0.000353212	0.00195873
ENSSSCG00000039397	1333.9	1.30516	5.22635e-07	5.40011e-06
ENSSSCG00000006624	233.205	1.30504	1.47253e-06	1.39045e-05
ENSSSCG00000040134	156.895	1.30496	0.000987478	0.00483271
ENSSSCG00000008645	426.428	1.30211	6.97463e-05	0.000459772
ENSSSCG00000025281	2984.14	1.29989	8.15239e-09	1.16059e-07
ENSSSCG00000014123	562.47	1.29934	5.70335e-06	4.77437e-05
ENSSSCG00000010949	978.713	1.29724	1.18718e-10	2.22338e-09
ENSSSCG00000004870	3788.26	1.29702	6.18257e-12	1.33166e-10
ENSSSCG00000012050	10922.5	1.29526	3.35493e-07	3.58859e-06
ENSSSCG00000012077	1448.75	1.29525	8.23187e-08	9.89831e-07
ENSSSCG00000015334	399.23	1.29335	1.77953e-06	1.64588e-05
ENSSSCG00000008135	133.888	1.28974	8.99775e-05	0.000578478
ENSSSCG00000033268	134.515	1.28941	0.00013504	0.000828934
ENSSSCG00000017129	673.272	1.28718	6.54494e-06	5.41003e-05
ENSSSCG00000020716	3210.66	1.2871	2.03697e-12	4.68119e-11
ENSSSCG00000024206	234.659	1.28642	4.36017e-06	3.72502e-05
ENSSSCG00000003473	128.118	1.27867	7.87974e-05	0.0005128
ENSSSCG00000039953	1639.12	1.27806	9.46116e-07	9.24909e-06
ENSSSCG00000014321	105.365	1.27779	0.00015583	0.000940461
ENSSSCG00000035598	120.996	1.27616	0.000587991	0.00306477
ENSSSCG00000037516	325.221	1.27557	7.15216e-06	5.87199e-05
ENSSSCG00000004569	305.83	1.27383	4.39368e-08	5.53611e-07
ENSSSCG00000007100	1637.55	1.27313	7.8254e-14	2.05912e-12
ENSSSCG00000011610	198.51	1.27186	3.26451e-05	0.000232927
ENSSSCG00000008467	1057.84	1.27177	4.06353e-08	5.17379e-07
ENSSSCG00000033001	212.251	1.26962	1.84298e-06	1.70058e-05
ENSSSCG00000018015	515.058	1.26858	1.61341e-07	1.82468e-06
ENSSSCG00000007944	1171.28	1.26789	6.80776e-05	0.000450465
ENSSSCG00000008236	332.532	1.26646	1.07124e-07	1.25466e-06
ENSSSCG00000008344	367.336	1.26513	0.00047584	0.00254922
ENSSSCG00000014034	375.411	1.26341	1.34818e-06	1.28301e-05
ENSSSCG00000000743	6581.7	1.26151	7.50712e-16	2.35631e-14
ENSSSCG00000022446	126.264	1.26072	0.00192348	0.00865676
ENSSSCG00000011791	250.132	1.25627	1.86209e-05	0.000140261
ENSSSCG00000013020	462.677	1.25401	1.72436e-05	0.000130697
ENSSSCG00000036060	193.659	1.25239	2.07018e-05	0.00015417
ENSSSCG00000016018	841.557	1.25126	7.5982e-11	1.4523e-09
ENSSSCG00000031441	695.632	1.25094	1.41216e-06	1.34066e-05
ENSSSCG00000038993	131.956	1.24968	0.0034825	0.0144423
ENSSSCG00000001817	2638.13	1.24962	5.29392e-10	9.07496e-09
ENSSSCG00000014904	247.9	1.24684	1.71188e-06	1.58889e-05
ENSSSCG00000031103	618.433	1.24548	9.4994e-05	0.000607192
ENSSSCG00000029281	369.146	1.24419	2.83291e-07	3.06552e-06
ENSSSCG00000012375	226.203	1.24308	2.38078e-06	2.15033e-05
ENSSSCG00000029365	182.916	1.2423	0.000634562	0.00328044
ENSSSCG00000014136	2261.15	1.24193	3.8079e-06	3.2942e-05
ENSSSCG00000020710	1175.54	1.24171	8.56173e-07	8.48009e-06
ENSSSCG00000030016	170.035	1.24166	0.00107648	0.00523418
ENSSSCG00000009524	1820.1	1.24098	1.16176e-06	1.12046e-05
ENSSSCG00000002267	2357.01	1.2403	1.77654e-08	2.40644e-07
ENSSSCG00000025260	723.652	1.23816	1.3618e-07	1.55685e-06
ENSSSCG00000024299	191.305	1.23605	4.72443e-05	0.000325859
ENSSSCG00000004340	218.43	1.23582	1.75149e-06	1.62185e-05
ENSSSCG00000015383	338.826	1.23431	8.80923e-07	8.69794e-06
ENSSSCG00000014009	237.479	1.234	9.75159e-05	0.000621049
ENSSSCG00000014007	356.004	1.23286	1.11934e-06	1.08219e-05
ENSSSCG00000013246	136.226	1.23184	0.000114126	0.000713846
ENSSSCG00000027432	245.02	1.23158	2.79826e-05	0.00020247
ENSSSCG00000010026	558.845	1.23119	9.90979e-06	7.87793e-05
ENSSSCG00000013260	2317.11	1.2285	1.36292e-05	0.000105479
ENSSSCG00000000907	279.658	1.22687	2.40961e-07	2.6437e-06
ENSSSCG00000007097	1247.83	1.22503	1.86803e-09	2.9463e-08
ENSSSCG00000022401	722.453	1.22263	1.29773e-08	1.78471e-07
ENSSSCG00000034615	257.161	1.22154	1.88976e-06	1.73664e-05
ENSSSCG00000025902	688.306	1.22043	5.88691e-07	6.03131e-06
ENSSSCG00000036136	403.903	1.2198	5.32497e-07	5.4984e-06
ENSSSCG00000025984	456.217	1.21845	1.44226e-06	1.36759e-05
ENSSSCG00000009956	634.223	1.21719	1.45973e-08	1.99018e-07
ENSSSCG00000016223	4431.6	1.21636	3.86491e-08	4.92886e-07
ENSSSCG00000007275	2699.79	1.21581	1.12852e-10	2.12109e-09
ENSSSCG00000006556	3144.48	1.21542	6.33439e-11	1.22258e-09
ENSSSCG00000039480	1365.92	1.21532	1.25275e-07	1.44262e-06
ENSSSCG00000038584	525.802	1.21304	0.00149605	0.00694288
ENSSSCG00000032929	241.331	1.21078	2.10306e-06	1.91593e-05
ENSSSCG00000005471	262.248	1.21064	5.22098e-06	4.40325e-05
ENSSSCG00000011700	728.394	1.21047	1.91738e-08	2.5807e-07
ENSSSCG00000036314	117.237	1.20964	0.00286056	0.0122061
ENSSSCG00000006308	1184.92	1.20952	1.25042e-07	1.44099e-06
ENSSSCG00000028725	103.216	1.20877	0.000374208	0.00205854
ENSSSCG00000033703	229.536	1.20604	3.30914e-06	2.89926e-05
ENSSSCG00000014126	304.35	1.20364	1.88541e-05	0.000141747
ENSSSCG00000009412	523.461	1.20303	9.10504e-07	8.962e-06
ENSSSCG00000016101	1122.23	1.20171	7.51404e-10	1.2607e-08
ENSSSCG00000024663	115.648	1.20143	0.000244944	0.00141241
ENSSSCG00000031881	1938.44	1.20089	9.55966e-09	1.35179e-07
ENSSSCG00000010755	169.007	1.20069	0.000506476	0.00269234
ENSSSCG00000001720	614.016	1.19831	2.60483e-06	2.34331e-05
ENSSSCG00000037121	812.448	1.19808	1.78513e-06	1.6501e-05
ENSSSCG00000008103	251.201	1.19801	0.00017422	0.00104095
ENSSSCG00000014287	218.392	1.1979	5.73116e-06	4.79205e-05
ENSSSCG00000017502	319.177	1.19696	4.09496e-06	3.52322e-05
ENSSSCG00000027528	309.525	1.19625	1.43086e-05	0.000110036
ENSSSCG00000014072	235.584	1.19583	7.91646e-06	6.41936e-05
ENSSSCG00000011723	4012.77	1.19497	5.06044e-07	5.24929e-06
ENSSSCG00000003663	268.43	1.19023	7.56253e-06	6.1545e-05
ENSSSCG00000023957	224.886	1.18875	5.56251e-05	0.0003774
ENSSSCG00000040847	108.108	1.18834	0.00370081	0.0152019
ENSSSCG00000028558	2301.5	1.18752	8.56355e-06	6.89469e-05
ENSSSCG00000010274	1133.99	1.18645	2.03542e-10	3.72366e-09
ENSSSCG00000010146	1373.59	1.18486	4.70765e-07	4.90914e-06
ENSSSCG00000017978	175.163	1.18367	2.5455e-05	0.000185971
ENSSSCG00000035057	723.689	1.18349	4.39869e-10	7.68214e-09
ENSSSCG00000015290	464.513	1.18271	3.08692e-05	0.000221898
ENSSSCG00000017268	521.891	1.18164	8.54796e-06	6.88898e-05
ENSSSCG00000005203	281.011	1.18115	7.06975e-07	7.11844e-06
ENSSSCG00000011514	603.421	1.18114	5.92789e-06	4.93876e-05
ENSSSCG00000006984	1089.24	1.17942	3.00018e-05	0.000216287
ENSSSCG00000029304	117.631	1.17771	0.00504967	0.0198171
ENSSSCG00000010459	516.377	1.17636	8.43037e-05	0.000545039
ENSSSCG00000014894	178.318	1.17551	0.000193292	0.00114253
ENSSSCG00000005268	291.683	1.17517	0.000864456	0.00429859
ENSSSCG00000012371	643.764	1.17482	0.000137005	0.000839689
ENSSSCG00000000555	204.542	1.17251	0.000245138	0.00141301
ENSSSCG00000008987	5750.58	1.17215	1.34481e-08	1.84625e-07
ENSSSCG00000006936	355.683	1.17214	0.000186217	0.00110319
ENSSSCG00000016131	283.741	1.17135	0.00561817	0.0217721
ENSSSCG00000031023	131.377	1.16806	0.00405488	0.0164361
ENSSSCG00000021443	631.719	1.16805	1.21589e-07	1.40325e-06
ENSSSCG00000023391	2728.7	1.16598	1.38608e-11	2.89464e-10
ENSSSCG00000031652	196.775	1.16491	4.01899e-05	0.000281633
ENSSSCG00000025783	582.478	1.16414	0.00609224	0.0234025
ENSSSCG00000012880	1292.52	1.16087	3.89744e-10	6.85984e-09
ENSSSCG00000006294	114.552	1.1569	0.00109461	0.00530454
ENSSSCG00000031991	854.457	1.15549	3.05294e-10	5.43403e-09
ENSSSCG00000010703	10495.1	1.15499	3.00078e-07	3.23167e-06
ENSSSCG00000007331	225.05	1.15496	1.03378e-05	8.20994e-05
ENSSSCG00000032803	172.514	1.15318	0.000452476	0.00243645
ENSSSCG00000003472	352.794	1.15277	0.0026451	0.0114004
ENSSSCG00000006737	744.611	1.15271	2.87564e-07	3.10963e-06
ENSSSCG00000008186	165.846	1.15242	0.000309494	0.00174038
ENSSSCG00000027557	631.869	1.15221	6.62823e-09	9.5655e-08
ENSSSCG00000034795	1182.81	1.15116	6.02751e-07	6.16336e-06
ENSSSCG00000009580	101.169	1.15069	0.00105808	0.00514793
ENSSSCG00000015519	965.287	1.15042	3.52731e-06	3.07166e-05
ENSSSCG00000016963	194.194	1.14948	0.00173382	0.00790458
ENSSSCG00000010969	1594.55	1.14867	1.16346e-10	2.18415e-09
ENSSSCG00000006831	2086.23	1.14506	6.66509e-12	1.42779e-10
ENSSSCG00000004224	228.39	1.14449	7.7936e-06	6.32624e-05
ENSSSCG00000031154	167.033	1.14198	0.000862862	0.00429202
ENSSSCG00000021748	154.724	1.14106	0.000492062	0.00262455
ENSSSCG00000017416	391.271	1.14033	4.51447e-05	0.000313294
ENSSSCG00000032979	295.784	1.13908	0.000156295	0.000942544
ENSSSCG00000025425	882.352	1.13821	3.18342e-06	2.79532e-05
ENSSSCG00000034178	1000.8	1.13719	4.59654e-05	0.00031829
ENSSSCG00000039778	190.888	1.13719	0.000239996	0.00138641
ENSSSCG00000017894	365.321	1.13717	4.52633e-05	0.000313704
ENSSSCG00000011119	1657.03	1.13541	1.95871e-07	2.18236e-06
ENSSSCG00000012680	258.838	1.13519	0.000247522	0.00142363
ENSSSCG00000003079	159.774	1.1348	0.000367419	0.00202684
ENSSSCG00000017278	1156.36	1.13194	1.78861e-06	1.65234e-05
ENSSSCG00000003453	121.955	1.13109	0.00571146	0.0220957
ENSSSCG00000029967	267.418	1.12944	8.93316e-06	7.1411e-05
ENSSSCG00000002026	1352.42	1.12861	1.64456e-06	1.53166e-05
ENSSSCG00000007032	294.564	1.12822	1.94132e-05	0.000145396
ENSSSCG00000000365	449.534	1.12736	1.59217e-06	1.49005e-05
ENSSSCG00000022933	311.996	1.12633	3.2605e-05	0.000232821
ENSSSCG00000006582	937.728	1.12612	3.84556e-08	4.90814e-07
ENSSSCG00000035634	327.841	1.12591	5.27525e-05	0.000360232
ENSSSCG00000006776	1258.25	1.12498	4.97076e-09	7.33443e-08
ENSSSCG00000006740	18544.6	1.12423	8.65831e-08	1.03559e-06
ENSSSCG00000002357	1382.56	1.12399	2.50403e-08	3.30273e-07
ENSSSCG00000015238	303.577	1.12181	0.000250683	0.00143972
ENSSSCG00000011813	2359.58	1.12118	3.32141e-08	4.2912e-07
ENSSSCG00000022236	2497.84	1.12028	3.42709e-11	6.78883e-10
ENSSSCG00000005466	1250.83	1.12026	1.56828e-05	0.000119788
ENSSSCG00000009658	3036.31	1.11909	6.66312e-08	8.15271e-07
ENSSSCG00000038554	946.681	1.11599	7.19278e-08	8.74881e-07
ENSSSCG00000031719	812.869	1.11564	2.64098e-06	2.36908e-05
ENSSSCG00000006002	635.886	1.11548	2.80145e-07	3.03565e-06
ENSSSCG00000034360	412.023	1.11338	0.000476096	0.00254973
ENSSSCG00000040452	236.074	1.1121	2.45925e-05	0.00018017
ENSSSCG00000001723	2248.88	1.11105	0.000129305	0.000799927
ENSSSCG00000017346	3577.02	1.10598	3.63543e-06	3.15537e-05
ENSSSCG00000023503	285.345	1.1058	2.97068e-06	2.6231e-05
ENSSSCG00000011677	323.986	1.10287	1.67492e-05	0.000127241
ENSSSCG00000032242	217.971	1.10276	5.23972e-05	0.000358581
ENSSSCG00000005894	724.421	1.1027	1.52571e-06	1.4338e-05
ENSSSCG00000022101	139.819	1.10257	0.00228708	0.0100709
ENSSSCG00000025345	123.455	1.10012	0.00395956	0.0160993
ENSSSCG00000005194	153.132	1.09901	0.00382421	0.0156214
ENSSSCG00000006530	1091.35	1.09891	1.70534e-09	2.71138e-08
ENSSSCG00000038362	288.516	1.09878	3.51494e-05	0.000249523
ENSSSCG00000028359	177.491	1.09691	0.00646259	0.0246096
ENSSSCG00000017245	2130.55	1.09553	1.00031e-08	1.40506e-07
ENSSSCG00000036639	5378.33	1.09411	5.72934e-12	1.24422e-10
ENSSSCG00000040007	464.358	1.09305	2.13662e-05	0.00015852
ENSSSCG00000011070	257.026	1.09129	0.00108297	0.00526041
ENSSSCG00000022230	3386.53	1.08973	7.58736e-08	9.17925e-07
ENSSSCG00000037324	169.186	1.08852	0.000593843	0.00308916
ENSSSCG00000011500	142.014	1.08691	0.000682409	0.00349347
ENSSSCG00000009157	690.898	1.08551	0.000135429	0.000830997
ENSSSCG00000016691	1115.7	1.0848	1.52928e-07	1.7345e-06
ENSSSCG00000028322	1025.35	1.08312	1.69139e-09	2.6919e-08
ENSSSCG00000001756	579.095	1.08202	2.09958e-05	0.000156065
ENSSSCG00000015105	695.511	1.08156	2.22094e-08	2.95402e-07
ENSSSCG00000010452	655.615	1.08054	0.00026873	0.00153277
ENSSSCG00000014283	893.536	1.08032	8.69883e-07	8.60508e-06
ENSSSCG00000001881	1152.89	1.07888	2.68361e-06	2.40458e-05
ENSSSCG00000015882	882.041	1.07879	5.49744e-05	0.000373627
ENSSSCG00000034894	179.389	1.07735	0.000318584	0.00178552
ENSSSCG00000010791	413.792	1.07644	5.42799e-06	4.56321e-05
ENSSSCG00000016502	799.815	1.07383	1.93724e-05	0.000145229
ENSSSCG00000000175	2767.58	1.07158	2.57268e-07	2.80507e-06
ENSSSCG00000008648	283.914	1.07058	0.00287231	0.0122496
ENSSSCG00000001611	663.813	1.07036	8.58124e-06	6.89469e-05
ENSSSCG00000010968	4162.07	1.06871	1.10615e-09	1.79855e-08
ENSSSCG00000009169	111.554	1.06833	0.00123763	0.00590325
ENSSSCG00000010450	927.425	1.06616	9.5977e-09	1.35535e-07
ENSSSCG00000000588	910.537	1.0636	3.51344e-06	3.06127e-05
ENSSSCG00000004242	150.759	1.06293	0.00134494	0.00633846
ENSSSCG00000016395	476.028	1.06174	0.000146693	0.000891106
ENSSSCG00000010874	896.38	1.06067	2.73935e-05	0.000198571
ENSSSCG00000039408	1235.17	1.06048	7.44271e-06	6.06471e-05
ENSSSCG00000003846	102.671	1.0586	0.0111193	0.0388732
ENSSSCG00000034398	472.584	1.05826	8.06186e-05	0.000523573
ENSSSCG00000032055	1403.73	1.05658	1.06275e-07	1.24564e-06
ENSSSCG00000028529	298.589	1.05379	6.68509e-05	0.000443091
ENSSSCG00000016778	261.203	1.05367	0.000129592	0.000801094
ENSSSCG00000000926	329.215	1.05185	0.00265911	0.0114455
ENSSSCG00000017311	213.615	1.05072	0.00379714	0.0155228
ENSSSCG00000038192	119.506	1.04783	0.00195348	0.0087668
ENSSSCG00000002900	136.428	1.04782	0.000585345	0.00305423
ENSSSCG00000004172	291.1	1.04644	0.000456939	0.00245714
ENSSSCG00000025598	635.01	1.04614	9.09129e-07	8.95404e-06
ENSSSCG00000014948	111.358	1.04594	0.0121062	0.0418234
ENSSSCG00000008006	677.544	1.04546	0.000217361	0.00126865
ENSSSCG00000029886	739.817	1.04495	8.84452e-06	7.081e-05
ENSSSCG00000000189	564.974	1.04467	7.23788e-07	7.27844e-06
ENSSSCG00000010381	310.034	1.04442	5.75877e-05	0.000388379
ENSSSCG00000009973	200.808	1.04304	0.00545799	0.0212295
ENSSSCG00000004951	639.18	1.04084	2.96624e-06	2.62065e-05
ENSSSCG00000006201	1589.34	1.03936	3.81529e-06	3.29879e-05
ENSSSCG00000025417	451.269	1.03927	0.000211655	0.00123993
ENSSSCG00000006816	6129.74	1.03913	1.12088e-07	1.30504e-06
ENSSSCG00000024300	332.063	1.03897	7.09325e-05	0.000466617
ENSSSCG00000007312	240.31	1.03895	4.07029e-05	0.000284848
ENSSSCG00000021206	184.839	1.03833	0.000245426	0.00141416
ENSSSCG00000028210	281.295	1.0379	4.80335e-05	0.00033087
ENSSSCG00000026744	2836.56	1.03584	1.18892e-07	1.37514e-06
ENSSSCG00000017791	157.128	1.03465	0.00148321	0.00688529
ENSSSCG00000000523	107.641	1.03421	0.0108693	0.0381682
ENSSSCG00000009914	8816.49	1.03417	1.97551e-08	2.65668e-07
ENSSSCG00000015048	456.925	1.03341	7.70353e-05	0.000502576
ENSSSCG00000021161	243.661	1.03281	5.71159e-05	0.000385856
ENSSSCG00000040673	147.828	1.03252	0.000464553	0.00249468
ENSSSCG00000035142	188.435	1.03018	0.000760684	0.00383451
ENSSSCG00000003513	866.642	1.03006	2.4698e-08	3.2603e-07
ENSSSCG00000005508	241.545	1.0298	0.00192892	0.00867629
ENSSSCG00000033570	365.828	1.02761	0.00277058	0.0118642
ENSSSCG00000006862	411.405	1.02601	0.00032016	0.00179054
ENSSSCG00000010669	1525.09	1.0255	1.50543e-06	1.41728e-05
ENSSSCG00000011474	361.796	1.0252	0.000133575	0.000821536
ENSSSCG00000033634	173.052	1.0243	0.00312204	0.0131512
ENSSSCG00000012110	707.173	1.02343	2.52542e-07	2.7593e-06
ENSSSCG00000011410	118.267	1.02264	0.00370377	0.0152081
ENSSSCG00000038825	247.682	1.02208	0.000280046	0.00159156
ENSSSCG00000015309	286.202	1.02089	0.000419189	0.00228055
ENSSSCG00000014214	175.509	1.02071	0.00202447	0.00905705
ENSSSCG00000009916	760.73	1.02055	7.58492e-05	0.000495657
ENSSSCG00000034440	209.399	1.01883	0.00034475	0.00191652
ENSSSCG00000008989	840.52	1.01851	7.30237e-06	5.97048e-05
ENSSSCG00000003731	205.398	1.01838	0.000127323	0.00078892
ENSSSCG00000010651	805.406	1.0181	1.65354e-05	0.000125839
ENSSSCG00000006168	234.847	1.01803	0.00180433	0.00818741
ENSSSCG00000036954	352.271	1.01786	0.000405423	0.00221405
ENSSSCG00000008400	547.718	1.01782	0.000139236	0.000852371
ENSSSCG00000005170	945.72	1.01772	2.73608e-07	2.97092e-06
ENSSSCG00000021236	1329.79	1.01747	5.38943e-07	5.56132e-06
ENSSSCG00000006199	222.53	1.01723	6.38364e-05	0.000425791
ENSSSCG00000001596	762.682	1.01512	5.61541e-05	0.000380335
ENSSSCG00000015277	476.384	1.01495	1.14291e-06	1.10362e-05
ENSSSCG00000007478	3213.41	1.01419	1.90795e-09	2.99586e-08
ENSSSCG00000031664	547.982	1.01389	0.000172709	0.00103246
ENSSSCG00000030278	228.436	1.01263	0.00137902	0.00647204
ENSSSCG00000000483	165.288	1.01018	0.00384612	0.0156987
ENSSSCG00000002428	169.806	1.01011	0.00486214	0.0191485
ENSSSCG00000029070	414.43	1.00997	2.11085e-05	0.000156828
ENSSSCG00000000948	107.31	1.00969	0.00693222	0.0261582
ENSSSCG00000038966	144.293	1.00883	0.00682029	0.0257975
ENSSSCG00000011916	924.208	1.0073	1.37747e-05	0.000106397
ENSSSCG00000014258	1193.79	1.00574	3.46477e-07	3.69442e-06
ENSSSCG00000017265	840.823	1.00476	0.000376887	0.00207111
ENSSSCG00000023445	665.996	1.00439	1.46948e-05	0.000112842
ENSSSCG00000039812	1193.66	1.00246	8.52946e-08	1.02328e-06
ENSSSCG00000008509	227.322	1.00194	0.00791132	0.0291763
ENSSSCG00000028878	3202.22	1.00127	1.53306e-09	2.45477e-08
ENSSSCG00000004318	1178.98	-1.00044	3.37691e-05	0.000240264
ENSSSCG00000004744	294.505	-1.00102	2.02267e-05	0.000150845
ENSSSCG00000031876	342.662	-1.00105	0.0001143	0.000714395
ENSSSCG00000012324	658.402	-1.00144	2.92305e-06	2.58828e-05
ENSSSCG00000020853	870.406	-1.00209	4.54094e-06	3.86065e-05
ENSSSCG00000036776	650.767	-1.00244	1.32813e-06	1.26545e-05
ENSSSCG00000016406	6996.16	-1.00318	3.97423e-06	3.43057e-05
ENSSSCG00000034722	255.48	-1.00355	0.00044643	0.00240883
ENSSSCG00000005623	1606.04	-1.00393	9.21975e-07	9.05233e-06
ENSSSCG00000036403	270.966	-1.00406	0.000312857	0.00175654
ENSSSCG00000011828	747.86	-1.00489	2.27004e-05	0.000167395
ENSSSCG00000036317	11225.7	-1.00529	6.52863e-05	0.000434097
ENSSSCG00000033074	3055.57	-1.006	8.88862e-07	8.77084e-06
ENSSSCG00000027550	1076.34	-1.00621	2.78137e-06	2.47952e-05
ENSSSCG00000040037	3340.96	-1.00695	2.95596e-06	2.61303e-05
ENSSSCG00000022998	1238.35	-1.00734	3.26493e-05	0.000232927
ENSSSCG00000012172	872.35	-1.00755	0.000468455	0.00251222
ENSSSCG00000001661	7445.52	-1.00821	3.44285e-05	0.000244626
ENSSSCG00000028609	3837.55	-1.00844	5.84949e-06	4.88375e-05
ENSSSCG00000006547	344.638	-1.0088	1.2352e-05	9.63025e-05
ENSSSCG00000015396	434.49	-1.01015	6.14027e-06	5.09688e-05
ENSSSCG00000015287	106.102	-1.011	0.00565002	0.0218848
ENSSSCG00000016872	3913.77	-1.01108	0.000184348	0.00109334
ENSSSCG00000029593	665.774	-1.0116	0.000147127	0.000893403
ENSSSCG00000029855	4196.76	-1.01163	5.36041e-06	4.5112e-05
ENSSSCG00000015273	10674.5	-1.01378	3.73716e-06	3.2401e-05
ENSSSCG00000039194	8897.16	-1.01393	4.64222e-05	0.000320891
ENSSSCG00000017753	415.105	-1.01428	5.24339e-05	0.000358677
ENSSSCG00000004199	2388.31	-1.0146	3.42164e-05	0.000243228
ENSSSCG00000006698	4204.83	-1.01541	5.9008e-06	4.92138e-05
ENSSSCG00000003329	1120.81	-1.01704	3.12533e-06	2.75043e-05
ENSSSCG00000016074	328.205	-1.01708	5.39357e-05	0.000367676
ENSSSCG00000009842	125.476	-1.01939	0.0108869	0.0381793
ENSSSCG00000038025	5813.63	-1.01943	7.0187e-07	7.08059e-06
ENSSSCG00000000695	300.825	-1.02092	0.000134705	0.000827195
ENSSSCG00000009931	379.238	-1.02104	0.000197963	0.00116751
ENSSSCG00000011576	491.363	-1.02251	6.9673e-05	0.000459481
ENSSSCG00000004921	2754.17	-1.02261	7.36672e-06	6.01686e-05
ENSSSCG00000038969	37108.5	-1.0239	3.25449e-06	2.85455e-05
ENSSSCG00000006521	1493.5	-1.02523	3.14783e-06	2.7656e-05
ENSSSCG00000006785	4162.65	-1.02526	1.07758e-06	1.04566e-05
ENSSSCG00000027525	4065.94	-1.02653	6.77812e-07	6.84664e-06
ENSSSCG00000026092	9377.14	-1.02723	1.19923e-06	1.15097e-05
ENSSSCG00000016174	32949.1	-1.02782	4.10948e-05	0.000287209
ENSSSCG00000023010	437.354	-1.02795	0.000189367	0.00112058
ENSSSCG00000007504	930.774	-1.02877	4.43932e-06	3.78854e-05
ENSSSCG00000040411	1318.42	-1.03129	6.94461e-07	7.01032e-06
ENSSSCG00000025610	2187.89	-1.03171	1.03947e-07	1.22288e-06
ENSSSCG00000015617	2043.67	-1.03225	0.000557666	0.00292895
ENSSSCG00000000273	3120.06	-1.03265	7.1593e-07	7.20402e-06
ENSSSCG00000039243	23117.7	-1.03325	1.12896e-06	1.09082e-05
ENSSSCG00000038992	7934.23	-1.03473	9.40449e-05	0.000602101
ENSSSCG00000026176	196.253	-1.03661	0.0051214	0.0200587
ENSSSCG00000017557	142.602	-1.03719	0.00195345	0.0087668
ENSSSCG00000020915	7791.54	-1.03744	5.6904e-07	5.84896e-06
ENSSSCG00000000891	2474.38	-1.03815	4.51128e-08	5.6662e-07
ENSSSCG00000020720	4789.44	-1.04091	1.74181e-06	1.61383e-05
ENSSSCG00000009545	110116	-1.04184	1.22128e-05	9.53592e-05
ENSSSCG00000016754	11871.7	-1.04193	1.2799e-05	9.96403e-05
ENSSSCG00000022842	108.647	-1.04223	0.00979198	0.0349764
ENSSSCG00000040337	1410.75	-1.0445	7.48198e-06	6.09208e-05
ENSSSCG00000023371	10796.5	-1.04578	1.06908e-05	8.46474e-05
ENSSSCG00000006453	1675.93	-1.04715	5.27404e-05	0.000360232
ENSSSCG00000034692	1526.98	-1.04739	1.28729e-05	0.000100117
ENSSSCG00000021646	1724.93	-1.04777	3.57555e-06	3.11024e-05
ENSSSCG00000028671	132.609	-1.04925	0.00960025	0.0344318
ENSSSCG00000030460	1333.07	-1.04939	2.40655e-08	3.17946e-07
ENSSSCG00000023419	1660.93	-1.04958	3.46557e-07	3.69442e-06
ENSSSCG00000002662	280.696	-1.05049	0.00115355	0.0055542
ENSSSCG00000039609	610.861	-1.05188	1.3959e-05	0.000107715
ENSSSCG00000030026	3078.64	-1.0519	9.20483e-05	0.000590756
ENSSSCG00000037520	1741.54	-1.05205	1.0452e-06	1.01548e-05
ENSSSCG00000014817	3547.48	-1.0527	2.63673e-07	2.86896e-06
ENSSSCG00000012779	1846.99	-1.05298	2.81178e-07	3.04474e-06
ENSSSCG00000024591	177.706	-1.05405	0.000107457	0.000676447
ENSSSCG00000040946	310.186	-1.05451	0.000143559	0.000875099
ENSSSCG00000004216	1365.1	-1.05456	7.8777e-09	1.12453e-07
ENSSSCG00000022301	950.038	-1.05478	1.92166e-05	0.000144129
ENSSSCG00000030679	382.099	-1.0557	1.96199e-05	0.000146805
ENSSSCG00000006153	471.77	-1.05697	0.000107616	0.000677159
ENSSSCG00000011209	479.429	-1.05705	6.23153e-06	5.16177e-05
ENSSSCG00000025969	513.057	-1.05774	0.000221506	0.00129046
ENSSSCG00000003579	3415.19	-1.059	2.31266e-05	0.000170062
ENSSSCG00000029866	134.812	-1.05906	0.000624293	0.00322947
ENSSSCG00000003928	305.206	-1.05912	0.00298301	0.0126568
ENSSSCG00000015984	218.848	-1.0605	6.67133e-05	0.000442364
ENSSSCG00000009775	1859.71	-1.06276	1.98709e-09	3.10075e-08
ENSSSCG00000033178	167.39	-1.06316	0.000353886	0.00196178
ENSSSCG00000006651	1158.23	-1.06381	1.18225e-05	9.26324e-05
ENSSSCG00000009256	7609.89	-1.06441	7.04998e-07	7.1076e-06
ENSSSCG00000026724	130.739	-1.06579	0.00224475	0.00991609
ENSSSCG00000016535	37903.7	-1.06814	3.13289e-06	2.75401e-05
ENSSSCG00000013316	4789.66	-1.06819	1.99046e-06	1.8207e-05
ENSSSCG00000013110	1813.15	-1.06907	2.05552e-06	1.87479e-05
ENSSSCG00000000784	579.17	-1.06995	3.18056e-05	0.000227746
ENSSSCG00000012700	157.696	-1.07067	0.00049277	0.0026267
ENSSSCG00000011163	2938.94	-1.07092	7.07559e-08	8.61955e-07
ENSSSCG00000023975	2024.8	-1.07112	1.35416e-09	2.17271e-08
ENSSSCG00000040918	156.108	-1.07463	0.000887486	0.00439926
ENSSSCG00000026602	184.667	-1.076	0.00222042	0.00983479
ENSSSCG00000032566	1134.83	-1.07651	4.69344e-07	4.89755e-06
ENSSSCG00000003061	1678.84	-1.07718	8.27849e-05	0.000536318
ENSSSCG00000021343	903.532	-1.07723	3.9719e-06	3.43044e-05
ENSSSCG00000002276	14363.2	-1.07749	9.12308e-07	8.97415e-06
ENSSSCG00000008557	22619.7	-1.08054	1.48738e-06	1.40196e-05
ENSSSCG00000001695	1204.21	-1.08112	2.23869e-06	2.03318e-05
ENSSSCG00000025321	5666.07	-1.08271	9.68582e-09	1.36535e-07
ENSSSCG00000021821	10805.7	-1.08283	2.27975e-05	0.000167876
ENSSSCG00000013642	582.692	-1.08472	2.12242e-06	1.93232e-05
ENSSSCG00000000519	530.122	-1.08525	3.10377e-06	2.7345e-05
ENSSSCG00000007085	40413.3	-1.08539	2.41508e-07	2.64603e-06
ENSSSCG00000040275	1910.95	-1.08578	2.06983e-07	2.29483e-06
ENSSSCG00000008081	750.416	-1.08587	9.70475e-05	0.000618315
ENSSSCG00000011698	6654.86	-1.08618	3.90179e-05	0.000274028
ENSSSCG00000032340	709.892	-1.0864	8.11216e-06	6.56794e-05
ENSSSCG00000012411	475.838	-1.08814	3.35573e-06	2.93519e-05
ENSSSCG00000037450	4271.32	-1.08906	1.90662e-06	1.75112e-05
ENSSSCG00000013034	3661.63	-1.08924	1.09716e-07	1.28406e-06
ENSSSCG00000002389	1311	-1.09021	1.72515e-06	1.59933e-05
ENSSSCG00000028218	802.764	-1.09069	0.000295509	0.00166863
ENSSSCG00000015474	2540.59	-1.09113	1.52235e-06	1.4315e-05
ENSSSCG00000006928	3288.75	-1.09151	8.65699e-08	1.03559e-06
ENSSSCG00000008197	3546.83	-1.09212	7.3867e-07	7.41866e-06
ENSSSCG00000038694	2799.06	-1.09216	1.83306e-08	2.47565e-07
ENSSSCG00000015589	854.54	-1.09293	2.52468e-08	3.32718e-07
ENSSSCG00000032684	8096.05	-1.09293	6.09033e-09	8.8785e-08
ENSSSCG00000011531	338.516	-1.09455	1.88573e-06	1.73395e-05
ENSSSCG00000005308	4072.41	-1.09477	4.32292e-07	4.54396e-06
ENSSSCG00000021997	933.943	-1.09523	4.61995e-05	0.000319631
ENSSSCG00000008196	290.361	-1.09591	0.000425309	0.00230987
ENSSSCG00000028108	1049.8	-1.09851	1.61707e-08	2.19709e-07
ENSSSCG00000024132	7500.37	-1.09874	1.12242e-07	1.30588e-06
ENSSSCG00000007472	319.807	-1.09967	1.88301e-06	1.73245e-05
ENSSSCG00000013017	3483.35	-1.10031	7.40386e-07	7.43116e-06
ENSSSCG00000017012	3491.82	-1.10271	1.67403e-05	0.000127241
ENSSSCG00000007430	202.115	-1.10342	0.000958317	0.00470604
ENSSSCG00000011101	68197.2	-1.10357	4.29383e-05	0.000299298
ENSSSCG00000017005	14952.1	-1.10365	5.69119e-06	4.76671e-05
ENSSSCG00000031706	186.147	-1.10428	0.000449548	0.002423
ENSSSCG00000016866	267.484	-1.10441	2.62453e-05	0.000191302
ENSSSCG00000010554	4201.01	-1.10524	9.02568e-10	1.49056e-08
ENSSSCG00000014994	701.537	-1.10603	8.00219e-07	7.96586e-06
ENSSSCG00000036883	119.054	-1.10651	0.000645058	0.00332165
ENSSSCG00000008176	175.977	-1.10722	0.000143997	0.000877091
ENSSSCG00000008245	9742.7	-1.10828	7.20216e-09	1.03465e-07
ENSSSCG00000006580	237.065	-1.10847	7.29146e-05	0.000478262
ENSSSCG00000006900	613.549	-1.10915	1.32696e-06	1.2651e-05
ENSSSCG00000004027	411.254	-1.11052	3.50309e-05	0.000248793
ENSSSCG00000032768	557.56	-1.11268	2.66391e-06	2.38829e-05
ENSSSCG00000024058	179.823	-1.11278	0.00446881	0.0178256
ENSSSCG00000004962	640.415	-1.11495	4.6831e-06	3.9751e-05
ENSSSCG00000015555	19106.3	-1.11591	4.21696e-08	5.34758e-07
ENSSSCG00000028997	974.794	-1.1172	3.13638e-08	4.07884e-07
ENSSSCG00000016733	180.583	-1.11782	0.00267538	0.0115124
ENSSSCG00000038492	1428.22	-1.11872	1.85459e-06	1.71029e-05
ENSSSCG00000008821	2375.66	-1.11927	8.38528e-10	1.39501e-08
ENSSSCG00000004049	600.729	-1.11936	9.31975e-07	9.12781e-06
ENSSSCG00000010062	3224.12	-1.11996	1.134e-08	1.57325e-07
ENSSSCG00000008294	197181	-1.1214	2.99283e-07	3.22531e-06
ENSSSCG00000039468	50985.1	-1.12154	4.76888e-07	4.96316e-06
ENSSSCG00000029201	1569.63	-1.12204	4.0503e-05	0.000283575
ENSSSCG00000027621	110.812	-1.12421	0.00100793	0.00492213
ENSSSCG00000028501	222.769	-1.12721	5.37993e-05	0.000366904
ENSSSCG00000002838	677.335	-1.12808	1.57825e-06	1.4779e-05
ENSSSCG00000023215	3442.99	-1.13	8.76334e-06	7.02669e-05
ENSSSCG00000032911	444.646	-1.13112	0.000267051	0.00152374
ENSSSCG00000029331	10288.6	-1.13138	1.64506e-06	1.53166e-05
ENSSSCG00000015368	227.791	-1.13145	6.99566e-06	5.74947e-05
ENSSSCG00000009593	3304.34	-1.13352	8.56967e-06	6.89469e-05
ENSSSCG00000027669	12370.6	-1.13404	1.30651e-05	0.000101462
ENSSSCG00000036702	41777.5	-1.13416	1.44466e-05	0.000111043
ENSSSCG00000026943	703.913	-1.13438	1.83797e-07	2.06975e-06
ENSSSCG00000038602	170.45	-1.13521	5.74699e-05	0.00038775
ENSSSCG00000035455	1024.74	-1.13534	1.27886e-07	1.46947e-06
ENSSSCG00000035937	6488.73	-1.13544	0.000129258	0.000799927
ENSSSCG00000009222	15790.2	-1.13626	1.92323e-09	3.01229e-08
ENSSSCG00000017604	634.661	-1.13706	9.85397e-07	9.60929e-06
ENSSSCG00000028720	3807.24	-1.13855	1.39526e-07	1.59165e-06
ENSSSCG00000002754	244.159	-1.13952	0.00123523	0.00589354
ENSSSCG00000000802	1949.6	-1.14023	1.56606e-09	2.5e-08
ENSSSCG00000015595	740.629	-1.14297	0.00652485	0.0248287
ENSSSCG00000005232	4850.28	-1.14332	1.24451e-09	2.00903e-08
ENSSSCG00000003253	17872.4	-1.14525	2.63119e-05	0.000191681
ENSSSCG00000012741	1073.5	-1.14592	4.41206e-07	4.62534e-06
ENSSSCG00000004897	774.001	-1.14662	3.63339e-08	4.64862e-07
ENSSSCG00000025531	5229.45	-1.14726	1.17578e-06	1.1326e-05
ENSSSCG00000005706	9880.66	-1.14739	8.62471e-08	1.03313e-06
ENSSSCG00000005250	923.303	-1.14862	1.36844e-07	1.56331e-06
ENSSSCG00000014568	11962.9	-1.14903	1.3764e-05	0.000106397
ENSSSCG00000027348	2970.17	-1.15027	2.08448e-08	2.79413e-07
ENSSSCG00000001498	978.592	-1.15095	1.64536e-06	1.53166e-05
ENSSSCG00000014274	3468.84	-1.15112	6.19528e-09	9.01484e-08
ENSSSCG00000014625	1942.07	-1.15183	4.77301e-07	4.96418e-06
ENSSSCG00000033106	288.381	-1.15517	8.47812e-05	0.000547903
ENSSSCG00000040208	181.614	-1.1579	0.000274142	0.00156195
ENSSSCG00000020912	402.108	-1.15904	4.47691e-06	3.81443e-05
ENSSSCG00000011074	1905.13	-1.15995	4.70812e-08	5.89e-07
ENSSSCG00000038801	4757.1	-1.16059	4.6055e-09	6.82738e-08
ENSSSCG00000040546	2116.18	-1.16209	7.04427e-06	5.78641e-05
ENSSSCG00000029474	517.057	-1.16227	6.37197e-06	5.27257e-05
ENSSSCG00000022758	467.357	-1.16248	3.09687e-06	2.72995e-05
ENSSSCG00000028827	11067.9	-1.16309	1.00445e-06	9.77698e-06
ENSSSCG00000016956	2538.03	-1.1641	2.29574e-09	3.54649e-08
ENSSSCG00000009844	6388.98	-1.16411	7.57931e-06	6.1618e-05
ENSSSCG00000000783	752.753	-1.16604	6.05797e-08	7.44885e-07
ENSSSCG00000017526	3619.28	-1.16628	5.85045e-08	7.20491e-07
ENSSSCG00000038071	4781.06	-1.16664	1.24208e-07	1.43243e-06
ENSSSCG00000006105	5794.98	-1.1678	1.17567e-08	1.62535e-07
ENSSSCG00000012315	4893.08	-1.16922	2.25229e-06	2.04246e-05
ENSSSCG00000012988	10165.8	-1.17033	9.03684e-07	8.91154e-06
ENSSSCG00000011519	158.106	-1.17052	0.000858595	0.00427348
ENSSSCG00000023924	437.516	-1.17155	4.38433e-08	5.52874e-07
ENSSSCG00000007285	500.219	-1.17208	6.28027e-07	6.38872e-06
ENSSSCG00000013073	1920.06	-1.1728	0.000146175	0.000888301
ENSSSCG00000009123	1126.11	-1.17282	4.20947e-06	3.60603e-05
ENSSSCG00000036451	635.083	-1.17303	1.96256e-07	2.18512e-06
ENSSSCG00000022364	3452.42	-1.1742	8.18602e-07	8.13348e-06
ENSSSCG00000028552	209.252	-1.17459	0.00091627	0.00452489
ENSSSCG00000039548	811.847	-1.17527	6.53589e-10	1.10244e-08
ENSSSCG00000007681	4788.43	-1.17545	3.00262e-08	3.92104e-07
ENSSSCG00000000602	4018.11	-1.17644	3.18035e-05	0.000227746
ENSSSCG00000009083	753.465	-1.17781	6.2904e-10	1.06445e-08
ENSSSCG00000015784	1165.6	-1.17842	4.33961e-07	4.55847e-06
ENSSSCG00000000848	1184.54	-1.17906	3.77859e-09	5.67615e-08
ENSSSCG00000003514	84397.3	-1.17908	4.58643e-07	4.79541e-06
ENSSSCG00000002037	411.678	-1.18065	7.16796e-05	0.000470748
ENSSSCG00000013742	5075.66	-1.18079	5.79265e-10	9.84439e-09
ENSSSCG00000037487	3967.86	-1.18085	1.08895e-06	1.05523e-05
ENSSSCG00000015999	538.978	-1.18154	1.12432e-07	1.30713e-06
ENSSSCG00000000379	3529.13	-1.18255	2.86057e-06	2.53581e-05
ENSSSCG00000007334	2201.97	-1.18317	1.03258e-07	1.2166e-06
ENSSSCG00000031201	27766.1	-1.18428	2.19833e-06	1.99812e-05
ENSSSCG00000034723	4377.86	-1.18438	5.62817e-10	9.59585e-09
ENSSSCG00000038786	2304.76	-1.18563	7.35274e-08	8.92276e-07
ENSSSCG00000009361	2568.68	-1.18668	2.33861e-05	0.00017181
ENSSSCG00000039795	8433.01	-1.18734	2.62132e-06	2.35278e-05
ENSSSCG00000033010	20004.2	-1.1875	3.24736e-09	4.92027e-08
ENSSSCG00000005627	796.423	-1.18894	9.72308e-08	1.15124e-06
ENSSSCG00000039763	946.559	-1.19363	6.28814e-11	1.21514e-09
ENSSSCG00000017904	384.962	-1.194	2.79374e-06	2.48773e-05
ENSSSCG00000005317	41349.8	-1.19692	2.40307e-05	0.000176136
ENSSSCG00000015802	951.359	-1.19836	7.97061e-08	9.59878e-07
ENSSSCG00000013869	382.852	-1.19998	8.26462e-05	0.00053564
ENSSSCG00000039060	17581.5	-1.20252	2.63361e-07	2.86755e-06
ENSSSCG00000035872	280.76	-1.20328	0.000389964	0.00213776
ENSSSCG00000031503	1519.64	-1.20402	2.1482e-10	3.92543e-09
ENSSSCG00000016823	375.709	-1.20531	4.37415e-06	3.73494e-05
ENSSSCG00000012667	120.425	-1.20555	0.00433038	0.0173699
ENSSSCG00000004379	267.819	-1.2059	0.00040224	0.00219895
ENSSSCG00000016635	3381.75	-1.20713	2.17218e-08	2.89404e-07
ENSSSCG00000014437	664.876	-1.208	8.67163e-07	8.58356e-06
ENSSSCG00000021749	120.62	-1.20919	0.00050542	0.00268763
ENSSSCG00000009138	1491.26	-1.20969	4.0927e-06	3.52321e-05
ENSSSCG00000037580	297.414	-1.20969	4.61768e-05	0.000319614
ENSSSCG00000015311	2267.29	-1.21114	4.13264e-06	3.54791e-05
ENSSSCG00000032932	2667.99	-1.21235	4.6438e-07	4.84896e-06
ENSSSCG00000014410	197.796	-1.21256	0.000162892	0.000978589
ENSSSCG00000038867	2116.69	-1.21401	1.1128e-08	1.5452e-07
ENSSSCG00000009815	3186.92	-1.21441	3.04544e-10	5.42679e-09
ENSSSCG00000011042	5816.38	-1.21484	2.36639e-08	3.13165e-07
ENSSSCG00000036812	20568	-1.21526	2.89057e-07	3.1215e-06
ENSSSCG00000026991	152.742	-1.21599	3.64689e-05	0.000257731
ENSSSCG00000002467	5545.3	-1.21605	2.41403e-07	2.64603e-06
ENSSSCG00000010109	4988.48	-1.21669	1.1779e-06	1.13325e-05
ENSSSCG00000039009	810.347	-1.21785	1.11755e-07	1.30213e-06
ENSSSCG00000001534	2140.64	-1.21832	7.24583e-11	1.39339e-09
ENSSSCG00000014960	7988.6	-1.21952	5.91372e-09	8.62901e-08
ENSSSCG00000035240	120.462	-1.22006	0.000166341	0.000997415
ENSSSCG00000027667	4803.7	-1.22604	3.70469e-10	6.53516e-09
ENSSSCG00000011965	905.076	-1.22648	1.18175e-06	1.13626e-05
ENSSSCG00000037791	1809.67	-1.22793	7.77167e-07	7.75105e-06
ENSSSCG00000024136	237.758	-1.22794	0.000100905	0.000640823
ENSSSCG00000008041	7683.43	-1.23191	5.38316e-11	1.04796e-09
ENSSSCG00000032330	8565.59	-1.23227	1.29627e-06	1.23809e-05
ENSSSCG00000021181	620.32	-1.23268	1.23089e-08	1.7002e-07
ENSSSCG00000027465	116.962	-1.23439	0.000605762	0.00314288
ENSSSCG00000012695	315.336	-1.23484	1.19114e-07	1.3767e-06
ENSSSCG00000036049	572.35	-1.23494	4.08521e-05	0.000285639
ENSSSCG00000037530	155.74	-1.23529	0.000202663	0.00119301
ENSSSCG00000008175	1671.35	-1.23582	2.59406e-09	3.98395e-08
ENSSSCG00000033854	28572.5	-1.23789	1.54201e-07	1.74643e-06
ENSSSCG00000001573	562.899	-1.23917	9.07715e-05	0.000583273
ENSSSCG00000007576	2408.21	-1.23923	1.46325e-07	1.662e-06
ENSSSCG00000021084	8302.11	-1.2415	1.61479e-06	1.50854e-05
ENSSSCG00000010533	135.723	-1.24372	0.000174261	0.00104095
ENSSSCG00000014170	3546.09	-1.24486	2.10032e-09	3.26699e-08
ENSSSCG00000038007	1554.29	-1.24534	3.92333e-07	4.14652e-06
ENSSSCG00000006988	488.411	-1.24552	1.82749e-09	2.88813e-08
ENSSSCG00000013614	63601.4	-1.24729	6.21007e-07	6.32546e-06
ENSSSCG00000017723	148.123	-1.2485	0.00246337	0.0107228
ENSSSCG00000036452	578.093	-1.24935	5.99071e-06	4.98584e-05
ENSSSCG00000003451	1109.77	-1.25162	6.82611e-09	9.82413e-08
ENSSSCG00000012699	50572.4	-1.25329	7.19796e-05	0.000472452
ENSSSCG00000040701	518.866	-1.25365	3.55631e-07	3.78349e-06
ENSSSCG00000003486	1155.58	-1.25493	6.68276e-09	9.63538e-08
ENSSSCG00000016073	815.812	-1.25693	1.94876e-09	3.04926e-08
ENSSSCG00000028010	535.59	-1.25902	5.0764e-10	8.75914e-09
ENSSSCG00000031236	2097.26	-1.26031	4.55052e-10	7.92101e-09
ENSSSCG00000004142	9766.42	-1.26095	3.50168e-09	5.28533e-08
ENSSSCG00000017515	1039.48	-1.26603	2.06266e-06	1.88021e-05
ENSSSCG00000005243	12051.2	-1.26684	4.46587e-07	4.67864e-06
ENSSSCG00000007541	1556.04	-1.26947	3.04874e-08	3.97797e-07
ENSSSCG00000033760	23102.7	-1.2709	2.15825e-07	2.38282e-06
ENSSSCG00000015324	6681.39	-1.27128	7.43054e-11	1.42544e-09
ENSSSCG00000010313	14092.6	-1.27305	4.07779e-07	4.30349e-06
ENSSSCG00000003105	3080.68	-1.27561	2.32515e-06	2.10369e-05
ENSSSCG00000006774	950.408	-1.27614	5.58857e-08	6.91476e-07
ENSSSCG00000001700	872.692	-1.27731	8.50633e-07	8.4305e-06
ENSSSCG00000033695	7005.32	-1.27873	2.10535e-08	2.8145e-07
ENSSSCG00000039074	267.476	-1.27939	8.40169e-06	6.78149e-05
ENSSSCG00000022176	9635.24	-1.28056	9.81033e-10	1.61845e-08
ENSSSCG00000009932	343.037	-1.28233	1.04901e-05	8.31834e-05
ENSSSCG00000003351	7639.74	-1.28333	4.90909e-08	6.12686e-07
ENSSSCG00000022794	950.488	-1.28337	1.31181e-06	1.25141e-05
ENSSSCG00000005713	506.101	-1.28376	2.52546e-07	2.7593e-06
ENSSSCG00000012903	2240.61	-1.2841	1.00514e-08	1.41059e-07
ENSSSCG00000013259	4256.48	-1.28474	2.2189e-12	5.0771e-11
ENSSSCG00000039890	1077.31	-1.28526	3.89602e-05	0.000273866
ENSSSCG00000006546	130.502	-1.28664	0.00110707	0.00535818
ENSSSCG00000039488	10389.6	-1.28722	1.4784e-06	1.39432e-05
ENSSSCG00000011361	400.254	-1.2883	8.58487e-08	1.02914e-06
ENSSSCG00000037900	3019.74	-1.29207	1.24896e-08	1.72064e-07
ENSSSCG00000036724	464.033	-1.29214	4.6131e-07	4.82009e-06
ENSSSCG00000000435	8175.22	-1.29229	1.06515e-08	1.48164e-07
ENSSSCG00000036056	149.895	-1.29372	0.00364863	0.0150168
ENSSSCG00000029484	177.089	-1.29506	2.19078e-05	0.000162081
ENSSSCG00000039703	654.797	-1.29695	1.98035e-06	1.81251e-05
ENSSSCG00000012758	890.674	-1.29811	6.69392e-07	6.77893e-06
ENSSSCG00000018052	606.649	-1.29926	3.55372e-08	4.56147e-07
ENSSSCG00000000146	129102	-1.30072	1.71773e-08	2.33186e-07
ENSSSCG00000000997	692.682	-1.30231	9.26397e-08	1.10301e-06
ENSSSCG00000017199	1729.82	-1.30266	1.30344e-07	1.49446e-06
ENSSSCG00000021628	720.81	-1.30341	4.45719e-09	6.63869e-08
ENSSSCG00000028559	418.823	-1.30575	1.09938e-05	8.6872e-05
ENSSSCG00000024793	384.568	-1.31336	1.9297e-06	1.77129e-05
ENSSSCG00000032250	401.69	-1.31449	1.61334e-06	1.50808e-05
ENSSSCG00000012768	343.97	-1.31544	1.18855e-06	1.14142e-05
ENSSSCG00000035273	113.469	-1.31567	0.00023473	0.0013588
ENSSSCG00000035895	801.358	-1.31601	1.04724e-07	1.2302e-06
ENSSSCG00000002510	135.575	-1.31949	0.000144622	0.000879543
ENSSSCG00000036402	75668.5	-1.32205	3.5321e-08	4.54111e-07
ENSSSCG00000036091	657.963	-1.32314	9.34714e-07	9.14896e-06
ENSSSCG00000031733	2855.36	-1.32671	2.82322e-09	4.31073e-08
ENSSSCG00000020785	198257	-1.32681	1.45196e-06	1.37349e-05
ENSSSCG00000009542	292.812	-1.32831	1.77425e-05	0.000134285
ENSSSCG00000024917	237.935	-1.33116	9.90003e-07	9.64825e-06
ENSSSCG00000039360	239.546	-1.33204	2.76276e-06	2.4685e-05
ENSSSCG00000023662	1793.54	-1.3325	1.00398e-09	1.65113e-08
ENSSSCG00000023743	125.63	-1.33312	0.00354954	0.014674
ENSSSCG00000013773	6514.72	-1.33515	3.40301e-11	6.74959e-10
ENSSSCG00000015116	18282.4	-1.33561	2.03252e-06	1.85488e-05
ENSSSCG00000007949	6137.66	-1.33584	1.91212e-07	2.13901e-06
ENSSSCG00000007058	836.467	-1.3376	1.57865e-11	3.27944e-10
ENSSSCG00000020976	99121.5	-1.33788	4.85734e-07	5.04524e-06
ENSSSCG00000008456	657.768	-1.33891	6.39508e-10	1.081e-08
ENSSSCG00000023272	16268.7	-1.34009	8.72908e-08	1.04247e-06
ENSSSCG00000016423	634.447	-1.34082	4.85153e-12	1.06978e-10
ENSSSCG00000037847	2143.34	-1.34111	4.62863e-10	8.0481e-09
ENSSSCG00000003975	827.63	-1.34287	1.26879e-06	1.21404e-05
ENSSSCG00000012759	377.119	-1.34342	3.28281e-06	2.87779e-05
ENSSSCG00000007986	105.719	-1.34385	5.53635e-05	0.000375786
ENSSSCG00000005688	1510.68	-1.34391	7.78e-06	6.31845e-05
ENSSSCG00000040183	200.485	-1.34412	7.79323e-07	7.76765e-06
ENSSSCG00000017168	8963.82	-1.34414	4.952e-10	8.56321e-09
ENSSSCG00000003876	1248.44	-1.34449	1.98756e-09	3.10075e-08
ENSSSCG00000021374	3556.12	-1.34608	1.85195e-08	2.49689e-07
ENSSSCG00000028063	1722.79	-1.3478	3.92516e-09	5.87848e-08
ENSSSCG00000003465	5698.03	-1.34814	4.24462e-08	5.37402e-07
ENSSSCG00000012234	2740.99	-1.34894	2.55845e-10	4.60055e-09
ENSSSCG00000030484	480.445	-1.34939	4.70556e-10	8.17287e-09
ENSSSCG00000040607	940.18	-1.35258	4.40482e-10	7.68435e-09
ENSSSCG00000003006	490.478	-1.35609	5.8124e-07	5.9666e-06
ENSSSCG00000000853	287.502	-1.35622	4.26571e-07	4.48681e-06
ENSSSCG00000017195	790.033	-1.35842	9.78774e-09	1.37726e-07
ENSSSCG00000032761	10530.2	-1.35952	2.17232e-09	3.36241e-08
ENSSSCG00000006748	2085.74	-1.36191	8.82224e-10	1.45849e-08
ENSSSCG00000015850	655.481	-1.36628	1.1396e-07	1.32391e-06
ENSSSCG00000017783	1729	-1.36808	1.01628e-08	1.42117e-07
ENSSSCG00000017793	1095.94	-1.37226	2.1469e-09	3.3296e-08
ENSSSCG00000023267	490.439	-1.37456	8.3822e-10	1.39501e-08
ENSSSCG00000023377	2190.99	-1.37471	8.46878e-08	1.01677e-06
ENSSSCG00000005106	2214.21	-1.37855	3.17437e-08	4.12147e-07
ENSSSCG00000001064	332.475	-1.38095	3.37619e-07	3.60888e-06
ENSSSCG00000021440	999.487	-1.38705	6.55319e-14	1.73594e-12
ENSSSCG00000033526	791.074	-1.38956	1.09574e-08	1.52285e-07
ENSSSCG00000040598	897.696	-1.39301	8.51012e-10	1.4128e-08
ENSSSCG00000006940	7019.96	-1.39496	7.43595e-08	9.0168e-07
ENSSSCG00000021597	189.582	-1.39896	4.64485e-05	0.000320932
ENSSSCG00000010532	187.625	-1.39936	1.55427e-06	1.45804e-05
ENSSSCG00000031794	923.492	-1.40047	5.69324e-08	7.02226e-07
ENSSSCG00000016461	14235.4	-1.40192	1.39815e-06	1.32895e-05
ENSSSCG00000007744	151.467	-1.40225	0.0039909	0.0161975
ENSSSCG00000003637	12069.8	-1.4038	6.42875e-09	9.29461e-08
ENSSSCG00000003344	4579.6	-1.40467	5.50109e-07	5.66914e-06
ENSSSCG00000010017	49867.5	-1.40786	3.78608e-07	4.01173e-06
ENSSSCG00000032556	26054.8	-1.40794	1.23638e-08	1.70629e-07
ENSSSCG00000010311	5001.9	-1.40942	4.85675e-10	8.40772e-09
ENSSSCG00000004485	1887.14	-1.41059	5.10815e-12	1.1201e-10
ENSSSCG00000006163	1407.78	-1.41239	1.73529e-09	2.75169e-08
ENSSSCG00000027607	720.894	-1.41432	8.74866e-05	0.000564158
ENSSSCG00000007264	1529.58	-1.41498	2.25911e-10	4.11381e-09
ENSSSCG00000007073	743.735	-1.41553	1.64882e-07	1.8634e-06
ENSSSCG00000003926	440.524	-1.41638	8.23194e-07	8.17396e-06
ENSSSCG00000010290	959.096	-1.41819	8.00371e-11	1.52428e-09
ENSSSCG00000031492	3055.56	-1.41928	1.89028e-07	2.11808e-06
ENSSSCG00000031216	135.063	-1.42214	4.03604e-06	3.48012e-05
ENSSSCG00000011046	8118.73	-1.42352	6.11641e-08	7.51486e-07
ENSSSCG00000033423	187.351	-1.42377	8.46139e-07	8.39651e-06
ENSSSCG00000010046	2085.73	-1.42705	4.91545e-12	1.08085e-10
ENSSSCG00000022815	2769.45	-1.42751	7.1659e-15	2.04215e-13
ENSSSCG00000037110	19171.3	-1.42819	2.27904e-14	6.18239e-13
ENSSSCG00000021041	116.944	-1.42825	2.14731e-05	0.000159089
ENSSSCG00000031692	1523.07	-1.42863	5.81843e-07	5.9689e-06
ENSSSCG00000003684	1463.9	-1.43614	6.27004e-12	1.34866e-10
ENSSSCG00000005041	12894.4	-1.44302	2.66476e-08	3.50011e-07
ENSSSCG00000014892	221.646	-1.44336	2.09562e-08	2.80386e-07
ENSSSCG00000024009	1640.95	-1.44754	4.01187e-10	7.04555e-09
ENSSSCG00000000456	406.741	-1.44777	1.70333e-07	1.92224e-06
ENSSSCG00000037318	466.471	-1.4486	1.78539e-05	0.000134998
ENSSSCG00000008593	496.649	-1.44872	6.03868e-10	1.02405e-08
ENSSSCG00000017089	10528.7	-1.45475	6.22213e-09	9.03726e-08
ENSSSCG00000029219	2253.62	-1.45701	7.54652e-12	1.60572e-10
ENSSSCG00000017792	661.864	-1.46326	1.549e-09	2.47777e-08
ENSSSCG00000017379	250.096	-1.46327	1.14376e-07	1.32679e-06
ENSSSCG00000035952	10978.8	-1.46328	1.87452e-09	2.95359e-08
ENSSSCG00000033299	310761	-1.46343	3.76546e-08	4.81369e-07
ENSSSCG00000013389	138.091	-1.46486	1.87234e-06	1.72565e-05
ENSSSCG00000017548	5247.73	-1.46656	2.66094e-07	2.89331e-06
ENSSSCG00000007369	8994.22	-1.47395	3.1593e-08	4.10527e-07
ENSSSCG00000034569	199.136	-1.47868	6.12514e-06	5.087e-05
ENSSSCG00000038530	157.789	-1.48215	2.94709e-05	0.000212654
ENSSSCG00000002980	107.873	-1.48402	0.000117569	0.000732221
ENSSSCG00000013072	3973.14	-1.48412	3.31432e-11	6.59025e-10
ENSSSCG00000026962	2069.35	-1.48436	3.50719e-07	3.73627e-06
ENSSSCG00000008227	488.955	-1.48467	4.6342e-12	1.02328e-10
ENSSSCG00000014238	109.235	-1.48897	3.406e-05	0.000242225
ENSSSCG00000020701	228.849	-1.48922	1.26345e-07	1.45283e-06
ENSSSCG00000026155	1252.58	-1.48946	2.4495e-10	4.42479e-09
ENSSSCG00000006771	2007.13	-1.4903	5.49105e-10	9.37219e-09
ENSSSCG00000012619	1106.46	-1.49057	5.43384e-10	9.29464e-09
ENSSSCG00000012944	240.248	-1.49159	1.73468e-07	1.95622e-06
ENSSSCG00000003147	273.658	-1.49225	7.55758e-10	1.26531e-08
ENSSSCG00000017645	231.309	-1.49408	7.62954e-08	9.22322e-07
ENSSSCG00000027325	365.052	-1.49411	1.78216e-07	2.00833e-06
ENSSSCG00000005981	889.55	-1.49464	5.18004e-07	5.36279e-06
ENSSSCG00000011729	1268.19	-1.49774	3.37609e-08	4.35116e-07
ENSSSCG00000010800	124.079	-1.50077	0.00919397	0.0331554
ENSSSCG00000016661	6789.91	-1.50153	3.73025e-12	8.3065e-11
ENSSSCG00000015250	2666.62	-1.50265	5.60501e-12	1.22058e-10
ENSSSCG00000003788	626.409	-1.50408	3.3153e-14	8.93206e-13
ENSSSCG00000008230	287.189	-1.50454	8.46722e-07	8.39701e-06
ENSSSCG00000029441	765.008	-1.50465	8.28858e-05	0.00053636
ENSSSCG00000006321	184.409	-1.50663	2.754e-06	2.46207e-05
ENSSSCG00000004022	1772.67	-1.50713	4.96867e-10	8.58264e-09
ENSSSCG00000036030	2223.64	-1.512	7.52278e-08	9.1151e-07
ENSSSCG00000008311	207.091	-1.51303	3.26578e-08	4.22971e-07
ENSSSCG00000008147	3330.99	-1.51424	3.12563e-07	3.35697e-06
ENSSSCG00000040850	123.425	-1.51543	6.90516e-05	0.000456145
ENSSSCG00000039261	970.131	-1.52573	3.92381e-07	4.14652e-06
ENSSSCG00000005778	309.107	-1.52911	6.21058e-09	9.02879e-08
ENSSSCG00000014909	3992.67	-1.53039	1.37747e-09	2.20787e-08
ENSSSCG00000010464	3051.42	-1.53052	1.03265e-09	1.69475e-08
ENSSSCG00000021232	3850.63	-1.5314	1.98156e-11	4.07887e-10
ENSSSCG00000035424	528.406	-1.53729	8.71098e-10	1.44312e-08
ENSSSCG00000034689	158.777	-1.53983	4.72588e-06	4.00926e-05
ENSSSCG00000024312	2192.77	-1.54029	7.97938e-07	7.94816e-06
ENSSSCG00000002268	831.074	-1.54131	7.42361e-15	2.1042e-13
ENSSSCG00000016687	302.103	-1.54217	1.41014e-05	0.000108654
ENSSSCG00000011129	4589.22	-1.54243	3.24066e-10	5.74872e-09
ENSSSCG00000028159	478.278	-1.54367	3.22428e-10	5.72609e-09
ENSSSCG00000017428	8550.61	-1.54401	2.9777e-11	5.99641e-10
ENSSSCG00000001078	140.541	-1.54642	0.000265472	0.00151528
ENSSSCG00000009852	1091.46	-1.55612	3.09599e-11	6.19512e-10
ENSSSCG00000022209	346.305	-1.55718	8.32341e-08	1.00008e-06
ENSSSCG00000034266	26807.2	-1.55743	5.84689e-11	1.13543e-09
ENSSSCG00000017638	667.799	-1.55854	8.39719e-16	2.62525e-14
ENSSSCG00000003148	239.958	-1.56683	7.34884e-10	1.23692e-08
ENSSSCG00000007145	12952.6	-1.56927	7.98192e-13	1.89787e-11
ENSSSCG00000002835	250.427	-1.57195	1.15336e-06	1.11303e-05
ENSSSCG00000032522	7045.41	-1.57411	7.83745e-10	1.30939e-08
ENSSSCG00000011795	306.352	-1.57426	6.28638e-09	9.12218e-08
ENSSSCG00000009626	7861.45	-1.57621	2.8708e-08	3.75201e-07
ENSSSCG00000000770	3175.94	-1.57731	1.21993e-13	3.16781e-12
ENSSSCG00000015958	1076.48	-1.5801	4.31029e-10	7.54444e-09
ENSSSCG00000029960	751.868	-1.58029	1.80032e-08	2.4356e-07
ENSSSCG00000012408	480.641	-1.58494	4.16522e-10	7.30672e-09
ENSSSCG00000012911	409.953	-1.58532	2.97069e-07	3.20364e-06
ENSSSCG00000002464	597.19	-1.5886	2.12506e-09	3.29897e-08
ENSSSCG00000038187	1905.39	-1.58977	7.08818e-14	1.86825e-12
ENSSSCG00000035124	935.925	-1.59087	1.90674e-08	2.56857e-07
ENSSSCG00000016992	3728.82	-1.59673	1.16697e-07	1.35075e-06
ENSSSCG00000030241	5252.37	-1.59915	4.8758e-12	1.07363e-10
ENSSSCG00000008606	112.314	-1.6046	0.000250596	0.00143972
ENSSSCG00000032401	587.501	-1.60855	7.84823e-10	1.30981e-08
ENSSSCG00000009616	123.453	-1.61009	0.000148252	0.000898848
ENSSSCG00000013023	1125.03	-1.61277	1.32544e-11	2.77534e-10
ENSSSCG00000015815	2300.74	-1.61391	4.67856e-08	5.86231e-07
ENSSSCG00000012572	10791.1	-1.62289	1.90875e-16	6.31769e-15
ENSSSCG00000010055	625.88	-1.62429	7.4895e-09	1.073e-07
ENSSSCG00000000297	238.965	-1.62778	1.25703e-07	1.4465e-06
ENSSSCG00000004412	3952.08	-1.62844	1.05551e-09	1.72509e-08
ENSSSCG00000032392	176.257	-1.63494	2.13703e-08	2.85202e-07
ENSSSCG00000005284	405.432	-1.64882	1.04545e-07	1.22901e-06
ENSSSCG00000035223	9594.06	-1.65117	1.65751e-12	3.85401e-11
ENSSSCG00000034441	9902.38	-1.65532	2.43179e-09	3.73837e-08
ENSSSCG00000028047	2638.02	-1.66036	5.67239e-13	1.36935e-11
ENSSSCG00000000541	411.973	-1.66169	2.9239e-13	7.31577e-12
ENSSSCG00000006512	255.93	-1.662	4.74197e-07	4.94167e-06
ENSSSCG00000010559	110.787	-1.66501	5.1304e-05	0.000351557
ENSSSCG00000016448	5316.85	-1.66983	3.14021e-11	6.27565e-10
ENSSSCG00000003644	3825.9	-1.67054	2.80142e-08	3.67348e-07
ENSSSCG00000015862	17865.2	-1.67738	8.27846e-11	1.5747e-09
ENSSSCG00000008943	319.205	-1.68325	4.46635e-09	6.64606e-08
ENSSSCG00000040507	34809.7	-1.68508	2.12863e-11	4.3702e-10
ENSSSCG00000012773	1401.79	-1.68705	9.19705e-15	2.56543e-13
ENSSSCG00000014633	27277.1	-1.68889	1.20647e-09	1.95162e-08
ENSSSCG00000010142	416.907	-1.68897	2.82176e-06	2.50985e-05
ENSSSCG00000031981	825.346	-1.6909	2.35459e-09	3.62675e-08
ENSSSCG00000038965	109.238	-1.70272	5.89645e-05	0.000396985
ENSSSCG00000005970	1630.37	-1.71597	4.94191e-12	1.08516e-10
ENSSSCG00000011208	214.435	-1.71823	8.51918e-10	1.41282e-08
ENSSSCG00000015556	596.683	-1.71881	2.87391e-16	9.35533e-15
ENSSSCG00000016634	15893.3	-1.71881	2.895e-11	5.8448e-10
ENSSSCG00000025981	858.735	-1.72265	2.17693e-12	4.98831e-11
ENSSSCG00000016882	577.516	-1.7244	8.48815e-12	1.80122e-10
ENSSSCG00000039161	2514.74	-1.72586	2.28349e-15	6.86701e-14
ENSSSCG00000027991	108.222	-1.73427	1.67554e-05	0.000127241
ENSSSCG00000029096	118.882	-1.73497	1.42243e-06	1.3496e-05
ENSSSCG00000015037	124.379	-1.73767	3.57554e-08	4.58204e-07
ENSSSCG00000008241	601.233	-1.76339	4.53756e-09	6.73299e-08
ENSSSCG00000037125	152.767	-1.77068	1.14344e-07	1.32679e-06
ENSSSCG00000003527	1070.15	-1.77271	1.57844e-17	5.67664e-16
ENSSSCG00000006345	340.973	-1.79067	4.03825e-13	9.93083e-12
ENSSSCG00000016929	617.579	-1.79428	4.18151e-19	1.67984e-17
ENSSSCG00000003183	9611.42	-1.79549	2.45988e-11	5.01764e-10
ENSSSCG00000000791	111.421	-1.79638	9.60384e-08	1.13918e-06
ENSSSCG00000000293	14575.5	-1.80151	3.92463e-09	5.87848e-08
ENSSSCG00000038077	12437.3	-1.80508	2.32831e-13	5.8815e-12
ENSSSCG00000006082	3420.68	-1.83125	5.31716e-18	1.99875e-16
ENSSSCG00000014434	6457.08	-1.83532	2.70241e-11	5.46295e-10
ENSSSCG00000036755	1690.84	-1.84638	2.39301e-10	4.3277e-09
ENSSSCG00000014935	313.426	-1.84691	2.47865e-14	6.71232e-13
ENSSSCG00000017728	2077.33	-1.84694	4.21239e-08	5.34608e-07
ENSSSCG00000039311	5296.6	-1.85136	1.04478e-17	3.84499e-16
ENSSSCG00000005316	143846	-1.85665	2.14142e-13	5.44424e-12
ENSSSCG00000015766	377.505	-1.85705	9.02321e-14	2.35858e-12
ENSSSCG00000023716	120.47	-1.86132	1.33912e-05	0.000103739
ENSSSCG00000025393	3148.82	-1.86353	1.81691e-15	5.51643e-14
ENSSSCG00000037832	7768.42	-1.86995	2.68849e-15	8.05424e-14
ENSSSCG00000029482	1616.19	-1.87112	1.55513e-16	5.17983e-15
ENSSSCG00000013022	13052.6	-1.88302	4.73961e-17	1.64821e-15
ENSSSCG00000027726	481.802	-1.8874	4.56197e-15	1.33132e-13
ENSSSCG00000027970	202.694	-1.88959	2.32898e-11	4.76913e-10
ENSSSCG00000001795	205.386	-1.89097	2.47485e-11	5.04168e-10
ENSSSCG00000022504	3208.55	-1.90048	4.03128e-21	1.94635e-19
ENSSSCG00000032398	384.876	-1.90389	1.74574e-09	2.76447e-08
ENSSSCG00000032687	831.549	-1.90916	1.68992e-15	5.14076e-14
ENSSSCG00000016420	3647.48	-1.90952	1.66587e-12	3.86775e-11
ENSSSCG00000013512	3379.74	-1.91215	3.35579e-10	5.93959e-09
ENSSSCG00000038521	130.441	-1.91262	0.00641929	0.0244928
ENSSSCG00000017874	1526.62	-1.91351	3.88427e-12	8.62516e-11
ENSSSCG00000037260	125.34	-1.9235	5.50545e-08	6.82797e-07
ENSSSCG00000040904	3793.07	-1.92389	5.56338e-13	1.34716e-11
ENSSSCG00000029066	1859.8	-1.92601	1.20485e-12	2.81393e-11
ENSSSCG00000010429	1476.42	-1.93072	1.70679e-17	6.12426e-16
ENSSSCG00000002274	2684.21	-1.93408	1.52842e-20	6.91426e-19
ENSSSCG00000025020	297.668	-1.94211	1.22762e-13	3.18253e-12
ENSSSCG00000000682	494.313	-1.95115	3.03225e-12	6.79051e-11
ENSSSCG00000003616	933.72	-1.95627	1.86343e-09	2.94198e-08
ENSSSCG00000040636	995.893	-1.95784	8.43102e-09	1.1981e-07
ENSSSCG00000012571	2562.62	-1.95831	1.54526e-19	6.45413e-18
ENSSSCG00000004990	164.057	-1.96616	1.00244e-06	9.76343e-06
ENSSSCG00000015522	1809.72	-1.96654	2.05067e-15	6.19044e-14
ENSSSCG00000000734	1058.62	-1.97894	3.18949e-17	1.12151e-15
ENSSSCG00000017296	2247.5	-1.98774	7.30344e-09	1.04824e-07
ENSSSCG00000012257	4549.31	-2.00106	2.0475e-13	5.22229e-12
ENSSSCG00000023630	332.186	-2.00464	1.60902e-05	0.000122662
ENSSSCG00000032591	734.679	-2.00969	2.29351e-10	4.16684e-09
ENSSSCG00000012386	655.412	-2.01431	3.92817e-09	5.87848e-08
ENSSSCG00000008749	710.618	-2.01606	5.44309e-12	1.1886e-10
ENSSSCG00000016130	132.736	-2.01965	3.46876e-08	4.46331e-07
ENSSSCG00000006038	529.642	-2.03222	1.72104e-14	4.72553e-13
ENSSSCG00000014047	737.412	-2.03262	1.29146e-21	6.45238e-20
ENSSSCG00000039245	380.589	-2.03577	1.58398e-19	6.59839e-18
ENSSSCG00000003366	906.38	-2.03942	2.586e-18	9.95799e-17
ENSSSCG00000017873	1717.43	-2.04085	7.5575e-15	2.13831e-13
ENSSSCG00000015413	3391.2	-2.04932	2.09585e-22	1.11788e-20
ENSSSCG00000011951	863.449	-2.08013	6.71331e-17	2.30412e-15
ENSSSCG00000005030	5559.71	-2.08252	3.42362e-26	2.37071e-24
ENSSSCG00000013049	270.88	-2.09516	6.66389e-12	1.42779e-10
ENSSSCG00000033958	1459.98	-2.09584	6.7476e-23	3.64833e-21
ENSSSCG00000038688	203.137	-2.09789	4.65092e-11	9.11026e-10
ENSSSCG00000004813	3825.67	-2.10071	6.9777e-30	5.70798e-28
ENSSSCG00000011441	100.722	-2.10548	2.9107e-05	0.000210124
ENSSSCG00000015370	539.421	-2.11082	5.20255e-13	1.26366e-11
ENSSSCG00000004923	167.161	-2.11205	1.04398e-10	1.97157e-09
ENSSSCG00000007135	322.105	-2.1151	9.52254e-13	2.24056e-11
ENSSSCG00000005680	262.488	-2.12058	4.12317e-06	3.54171e-05
ENSSSCG00000038598	301.076	-2.13268	2.49577e-13	6.28441e-12
ENSSSCG00000034686	250.533	-2.14289	2.42915e-16	7.95338e-15
ENSSSCG00000017511	1951.65	-2.15997	5.2641e-10	9.04348e-09
ENSSSCG00000031316	167.184	-2.1743	2.9751e-13	7.43211e-12
ENSSSCG00000010283	2298.27	-2.17674	5.1003e-17	1.76587e-15
ENSSSCG00000034551	159.827	-2.17924	1.30964e-10	2.44116e-09
ENSSSCG00000017583	1065.27	-2.18268	3.08642e-21	1.49474e-19
ENSSSCG00000035720	225.431	-2.1891	2.09388e-08	2.80386e-07
ENSSSCG00000014933	266.704	-2.19121	1.69889e-11	3.51995e-10
ENSSSCG00000033142	385.86	-2.19437	1.431e-19	6.00866e-18
ENSSSCG00000011400	5584.09	-2.21304	1.169e-19	4.94805e-18
ENSSSCG00000027478	480.972	-2.22015	2.45252e-24	1.45565e-22
ENSSSCG00000025578	2702.09	-2.22354	5.76065e-14	1.53371e-12
ENSSSCG00000033544	592.07	-2.22832	2.22577e-12	5.08545e-11
ENSSSCG00000014840	1246.51	-2.23291	1.7057e-10	3.15335e-09
ENSSSCG00000028512	4800.1	-2.24632	1.72814e-17	6.1868e-16
ENSSSCG00000006200	451.37	-2.24669	1.72733e-16	5.74128e-15
ENSSSCG00000028282	915.603	-2.26161	5.73496e-15	1.65831e-13
ENSSSCG00000032749	1645.37	-2.2664	7.58333e-26	5.07312e-24
ENSSSCG00000034973	1637.45	-2.27152	1.99836e-21	9.85942e-20
ENSSSCG00000008312	4248.11	-2.27564	1.30919e-18	5.12889e-17
ENSSSCG00000005229	4161.91	-2.27972	1.19768e-20	5.46503e-19
ENSSSCG00000027196	500.332	-2.28024	2.65896e-18	1.0214e-16
ENSSSCG00000012651	437.601	-2.28304	5.93313e-12	1.28494e-10
ENSSSCG00000034405	322.356	-2.28494	2.65442e-11	5.37971e-10
ENSSSCG00000000940	100.997	-2.29679	1.42896e-08	1.95328e-07
ENSSSCG00000021068	494.319	-2.30368	4.97427e-13	1.21194e-11
ENSSSCG00000033641	165.877	-2.32445	8.15991e-07	8.11263e-06
ENSSSCG00000015249	437.572	-2.33091	2.15678e-07	2.38282e-06
ENSSSCG00000002306	2084.82	-2.35236	3.61649e-39	4.64205e-37
ENSSSCG00000035077	635.874	-2.37868	9.43695e-13	2.22374e-11
ENSSSCG00000031819	3054.3	-2.38076	4.03835e-17	1.41369e-15
ENSSSCG00000004433	335.646	-2.38124	3.4317e-20	1.50918e-18
ENSSSCG00000033456	163.357	-2.38478	1.37165e-10	2.55105e-09
ENSSSCG00000023162	3303.8	-2.40738	2.4255e-13	6.11721e-12
ENSSSCG00000003760	1444.07	-2.41172	3.69829e-16	1.1916e-14
ENSSSCG00000007476	5865.41	-2.41432	1.46998e-14	4.05351e-13
ENSSSCG00000008118	318.019	-2.4169	1.12063e-16	3.78853e-15
ENSSSCG00000017387	1148.38	-2.42267	1.1985e-28	9.09705e-27
ENSSSCG00000015340	796.248	-2.4232	2.30554e-10	4.18318e-09
ENSSSCG00000015212	200.818	-2.4307	8.22843e-15	2.31157e-13
ENSSSCG00000035331	202.994	-2.48283	3.20015e-13	7.98167e-12
ENSSSCG00000000789	657.482	-2.49505	4.35716e-16	1.38691e-14
ENSSSCG00000030585	101.236	-2.51612	4.75344e-10	8.24696e-09
ENSSSCG00000026383	4351.82	-2.51898	1.50503e-23	8.57811e-22
ENSSSCG00000017200	5475.89	-2.52048	4.09645e-21	1.97179e-19
ENSSSCG00000027875	1586.04	-2.52697	1.33901e-16	4.47889e-15
ENSSSCG00000008617	1894.39	-2.56125	3.39808e-50	6.54254e-48
ENSSSCG00000020736	647.087	-2.59041	5.39785e-16	1.71127e-14
ENSSSCG00000027941	1152.84	-2.62372	6.31557e-21	2.95001e-19
ENSSSCG00000004132	2906.45	-2.62614	4.47048e-25	2.80079e-23
ENSSSCG00000010974	210.989	-2.62799	5.14004e-16	1.63282e-14
ENSSSCG00000000607	141.081	-2.63272	3.08312e-08	4.01952e-07
ENSSSCG00000036352	220.615	-2.7113	3.2892e-23	1.83498e-21
ENSSSCG00000032417	128.325	-2.71322	4.32379e-15	1.26649e-13
ENSSSCG00000021401	125.864	-2.73712	7.18989e-11	1.38432e-09
ENSSSCG00000021585	266.19	-2.78914	2.08017e-23	1.16875e-21
ENSSSCG00000007453	247.411	-2.82775	1.47801e-21	7.36113e-20
ENSSSCG00000024134	15235.2	-2.85017	1.08416e-21	5.46861e-20
ENSSSCG00000003702	355.33	-2.87405	3.83848e-19	1.5539e-17
ENSSSCG00000004803	497.973	-2.97246	0.00016101	0.000968761
ENSSSCG00000007529	237.086	-3.02655	5.6774e-09	8.29952e-08
ENSSSCG00000003694	8216.98	-3.10508	1.20898e-30	1.03175e-28
ENSSSCG00000016983	183.674	-3.13598	3.85243e-16	1.23874e-14
ENSSSCG00000032094	856.417	-3.1923	9.70509e-36	1.04234e-33
ENSSSCG00000031119	129.979	-3.19347	4.21456e-10	7.38506e-09
ENSSSCG00000003722	435.998	-3.20195	8.07251e-37	9.10349e-35
ENSSSCG00000005699	8046.81	-3.2317	2.61273e-06	2.34641e-05
ENSSSCG00000015399	152.298	-3.25553	1.33518e-12	3.10911e-11
ENSSSCG00000004281	293.794	-3.2684	1.48279e-31	1.33013e-29
ENSSSCG00000006183	801.193	-3.28276	2.67369e-20	1.18242e-18
ENSSSCG00000009859	463.7	-3.31711	1.65186e-47	2.89774e-45
ENSSSCG00000029199	260.516	-3.37014	1.03909e-12	2.44123e-11
ENSSSCG00000040177	238.059	-3.42608	9.41949e-13	2.22294e-11
ENSSSCG00000037225	134.797	-3.45161	1.20726e-12	2.81539e-11
ENSSSCG00000021562	951.281	-3.52455	1.17347e-20	5.37008e-19
ENSSSCG00000023333	271.403	-3.57449	1.16499e-12	2.72891e-11
ENSSSCG00000010190	689.228	-3.65146	5.26716e-05	0.000359991
ENSSSCG00000009605	976.327	-3.75796	2.26328e-25	1.45848e-23
ENSSSCG00000014117	5040.12	-4.36426	3.04216e-05	0.000219113
ENSSSCG00000023186	198.884	-4.46349	1.04347e-17	3.84499e-16
ENSSSCG00000010629	15830.4	-4.53141	5.45971e-58	1.62638e-55
ENSSSCG00000025085	484.376	-4.57912	1.55921e-46	2.61881e-44
ENSSSCG00000012045	155.776	-4.60374	5.74203e-34	5.73766e-32
ENSSSCG00000016487	291.994	-4.70815	1.92609e-54	4.67832e-52
ENSSSCG00000023848	482.224	-4.81571	3.51396e-26	2.42264e-24
ENSSSCG00000032433	146.46	-5.01534	0.00222539	0.00985265
ENSSSCG00000009004	5712.15	-5.04493	7.53233e-13	1.80183e-11
ENSSSCG00000000515	398.021	-5.33941	1.39291e-34	1.41879e-32
ENSSSCG00000022405	2750.92	-5.76045	6.08018e-07	6.20918e-06

## Sheet: GD15M_CMvs.M_LM
The differentially expressed genes between the uterine circular and longitudinal muscles at the mesometrial side on day 15 of pregnancy.
Ensembl_gene_id	BaseMean	Log2FoldChange	Pvalue	Padj
ENSSSCG00000034764	104.945	8.234	0.000786188	0.00419346
ENSSSCG00000036008	103.693	7.20373	0.00825349	0.0309863
ENSSSCG00000024305	901.963	6.54163	3.1879e-08	5.17286e-07
ENSSSCG00000023684	2212.38	6.14268	3.10613e-08	5.05616e-07
ENSSSCG00000031851	10352.6	6.11176	2.542e-14	1.15811e-12
ENSSSCG00000005452	114.374	5.94649	0.00123727	0.00617392
ENSSSCG00000005398	848.688	5.80372	4.67643e-05	0.000359882
ENSSSCG00000033314	436.793	5.79803	0.000111436	0.000771585
ENSSSCG00000028203	321.775	5.78543	1.14568e-19	1.03172e-17
ENSSSCG00000024911	9793.71	5.76471	1.53482e-07	2.13696e-06
ENSSSCG00000015636	427.906	5.7538	0.000876169	0.00459698
ENSSSCG00000002623	806.339	5.7455	2.15864e-41	1.07229e-38
ENSSSCG00000011147	1023.46	5.73709	4.47681e-10	1.01679e-08
ENSSSCG00000029754	5875.2	5.72414	4.71696e-11	1.28107e-09
ENSSSCG00000032922	287.678	5.71998	2.07605e-06	2.2403e-05
ENSSSCG00000026718	231.37	5.71388	1.50007e-07	2.09425e-06
ENSSSCG00000016799	301.135	5.68047	2.03174e-20	2.01851e-18
ENSSSCG00000030300	7016.84	5.55668	6.7077e-06	6.40371e-05
ENSSSCG00000000991	121.246	5.54032	3.6807e-09	7.15645e-08
ENSSSCG00000000021	350.37	5.54001	4.89469e-05	0.000374061
ENSSSCG00000035928	4904.14	5.50939	0.000266496	0.00163692
ENSSSCG00000016871	893.371	5.50661	0.000338791	0.0020112
ENSSSCG00000014286	523.681	5.50329	0.000290332	0.0017574
ENSSSCG00000010545	180.997	5.48357	0.000228392	0.00143143
ENSSSCG00000007114	852.783	5.47079	7.63416e-05	0.000551141
ENSSSCG00000026386	2350.06	5.46808	9.9515e-08	1.44285e-06
ENSSSCG00000003733	123.581	5.45845	1.31013e-09	2.7561e-08
ENSSSCG00000025838	703.885	5.45778	0.000113266	0.000781095
ENSSSCG00000008830	467.072	5.4466	0.00148642	0.00723659
ENSSSCG00000016203	357.47	5.41096	0.00010244	0.000716025
ENSSSCG00000006336	686.763	5.40235	0.00115433	0.00581087
ENSSSCG00000003266	1407.67	5.28892	1.08226e-05	9.76319e-05
ENSSSCG00000033412	1083.43	5.27571	2.14455e-06	2.30672e-05
ENSSSCG00000022525	368.152	5.26124	0.000106342	0.000740981
ENSSSCG00000031904	344.059	5.22546	1.66557e-05	0.000143526
ENSSSCG00000009428	137.872	5.21739	0.00135401	0.00666575
ENSSSCG00000024743	163.499	5.21595	0.000648585	0.00353793
ENSSSCG00000008952	176.527	5.20569	2.47777e-10	5.90414e-09
ENSSSCG00000000253	872.908	5.17175	0.000126962	0.000862412
ENSSSCG00000025787	616.864	5.16685	6.16565e-46	3.95604e-43
ENSSSCG00000003832	3337.84	5.14064	0.000107579	0.000747906
ENSSSCG00000039333	983.434	5.13526	1.98491e-08	3.3405e-07
ENSSSCG00000016321	206.64	5.11856	7.07368e-05	0.000515511
ENSSSCG00000008429	1953.69	5.07384	4.88499e-05	0.000373691
ENSSSCG00000036324	104.872	5.05208	0.00558261	0.0224079
ENSSSCG00000028387	291.222	5.04404	4.66556e-06	4.63217e-05
ENSSSCG00000024476	2820.48	5.04388	5.60839e-05	0.000420439
ENSSSCG00000010478	550.785	5.0004	0.000449447	0.0025643
ENSSSCG00000033043	234.328	4.99851	0.000106882	0.000743395
ENSSSCG00000025119	309.215	4.97955	0.002178	0.0100476
ENSSSCG00000011587	157.463	4.9673	0.000262752	0.00161845
ENSSSCG00000040513	1623.62	4.95877	0.000760779	0.00408054
ENSSSCG00000021259	619.308	4.95475	0.00228859	0.0104823
ENSSSCG00000039556	913.37	4.92704	4.21401e-28	8.76914e-26
ENSSSCG00000002671	275.939	4.90688	1.33038e-12	4.5831e-11
ENSSSCG00000022945	356.052	4.88734	0.000234794	0.00146975
ENSSSCG00000004147	137.113	4.87473	0.00164666	0.00787971
ENSSSCG00000001786	166.151	4.87346	7.33575e-10	1.60231e-08
ENSSSCG00000039815	2136.38	4.86544	1.77559e-30	4.63429e-28
ENSSSCG00000004621	658.037	4.85699	0.000203829	0.0012954
ENSSSCG00000021902	569.986	4.85605	0.00130875	0.00647606
ENSSSCG00000001715	532.415	4.85202	0.00021052	0.00132915
ENSSSCG00000010556	878.409	4.8487	3.12262e-05	0.00025136
ENSSSCG00000026360	1843.44	4.82903	0.000429566	0.00246674
ENSSSCG00000010691	1122.68	4.80442	0.000196898	0.00125706
ENSSSCG00000006836	1578.85	4.80331	1.09796e-05	9.8816e-05
ENSSSCG00000036224	6348.55	4.79956	1.11658e-54	1.43286e-51
ENSSSCG00000008634	404.574	4.76119	3.07074e-14	1.37861e-12
ENSSSCG00000038838	839.462	4.74326	2.02068e-05	0.000170221
ENSSSCG00000038171	218.346	4.73115	0.000571252	0.00317113
ENSSSCG00000032503	5557.85	4.69894	7.62302e-05	0.000550595
ENSSSCG00000003414	2224.53	4.6895	0.00259657	0.0116573
ENSSSCG00000011069	285.845	4.67377	7.57788e-05	0.000548106
ENSSSCG00000017495	529.708	4.66279	1.45036e-06	1.61608e-05
ENSSSCG00000024420	129.079	4.64673	3.37835e-08	5.4304e-07
ENSSSCG00000006099	494.851	4.63832	0.000281395	0.00171408
ENSSSCG00000015526	222.732	4.63701	3.82652e-14	1.69811e-12
ENSSSCG00000036573	1011.06	4.62461	0.00220195	0.010146
ENSSSCG00000007510	145.745	4.61881	4.40276e-08	6.89005e-07
ENSSSCG00000002668	242.306	4.60708	0.000874942	0.00459367
ENSSSCG00000025655	100.735	4.59662	5.40816e-07	6.62006e-06
ENSSSCG00000026423	1499.8	4.5959	0.000568156	0.00315622
ENSSSCG00000016215	188.801	4.5736	6.95971e-11	1.83515e-09
ENSSSCG00000003336	215.515	4.56141	1.29338e-12	4.46566e-11
ENSSSCG00000036377	118.891	4.55453	0.00884178	0.0329353
ENSSSCG00000006060	385.308	4.53092	7.44963e-05	0.000540862
ENSSSCG00000038792	106.895	4.51197	3.65768e-09	7.12969e-08
ENSSSCG00000003744	2462.43	4.47802	0.000982014	0.00505078
ENSSSCG00000002817	174.477	4.47559	0.00975597	0.0358037
ENSSSCG00000015272	431.98	4.46574	0.00298238	0.0131404
ENSSSCG00000000967	261.357	4.46546	6.46815e-05	0.000475205
ENSSSCG00000002734	279.248	4.45463	0.000171533	0.00111878
ENSSSCG00000018047	288.442	4.44828	2.18209e-14	1.00605e-12
ENSSSCG00000004434	204.842	4.44296	0.000296931	0.0017896
ENSSSCG00000006003	577.819	4.43711	0.000354888	0.00209304
ENSSSCG00000024336	4629.49	4.42123	0.000149743	0.000993918
ENSSSCG00000002479	382.654	4.41832	2.02199e-13	7.943e-12
ENSSSCG00000015135	4703.27	4.39404	0.000188963	0.00121446
ENSSSCG00000038489	828.732	4.38675	1.71643e-27	3.1845e-25
ENSSSCG00000017187	1737.28	4.3857	8.50994e-05	0.000605286
ENSSSCG00000006394	287.289	4.37559	0.0001022	0.000715026
ENSSSCG00000037044	181.989	4.35929	6.71384e-12	2.07187e-10
ENSSSCG00000039049	1011.53	4.35194	1.65829e-05	0.000143206
ENSSSCG00000003498	415.968	4.34939	3.48609e-13	1.32877e-11
ENSSSCG00000038719	615.156	4.32834	7.95063e-21	8.27241e-19
ENSSSCG00000024718	205.493	4.30878	2.18615e-10	5.26007e-09
ENSSSCG00000011408	157.043	4.30698	3.96075e-10	9.10322e-09
ENSSSCG00000032582	1409.91	4.30322	9.38244e-08	1.37208e-06
ENSSSCG00000037270	102.018	4.29952	1.48966e-11	4.33636e-10
ENSSSCG00000035617	195.664	4.29803	7.49746e-12	2.29074e-10
ENSSSCG00000035456	485.345	4.29004	0.000276427	0.00168649
ENSSSCG00000016626	128.062	4.2766	7.6901e-07	9.15145e-06
ENSSSCG00000015445	127.993	4.26677	1.76446e-09	3.6228e-08
ENSSSCG00000025652	2383.53	4.24609	0.000431992	0.00247571
ENSSSCG00000000252	3267.97	4.24234	0.000605209	0.00333705
ENSSSCG00000030305	649.918	4.2396	1.73527e-05	0.000148866
ENSSSCG00000010664	109.708	4.22915	4.78822e-10	1.08342e-08
ENSSSCG00000032343	580.788	4.22088	0.00405642	0.0171136
ENSSSCG00000039013	395.689	4.21181	8.6844e-12	2.61705e-10
ENSSSCG00000040088	233.864	4.20849	1.07087e-22	1.25881e-20
ENSSSCG00000006138	179.141	4.19073	0.00372236	0.0159401
ENSSSCG00000021624	527.937	4.18452	0.000189679	0.00121804
ENSSSCG00000002847	2408.68	4.16375	1.72417e-24	2.50477e-22
ENSSSCG00000008727	2519.81	4.16212	0.000293292	0.00177184
ENSSSCG00000014137	1882.24	4.15277	0.000420746	0.0024263
ENSSSCG00000012083	495.316	4.15276	8.60057e-06	7.99277e-05
ENSSSCG00000027922	507.378	4.13958	8.82736e-05	0.00062469
ENSSSCG00000007717	127.502	4.12765	8.7191e-17	5.68921e-15
ENSSSCG00000035379	1643.01	4.1224	2.08108e-26	3.56072e-24
ENSSSCG00000032691	330.402	4.1035	2.25324e-16	1.37689e-14
ENSSSCG00000009231	477.518	4.03639	3.28664e-05	0.000263021
ENSSSCG00000001570	1362.19	4.0293	1.66524e-23	2.0848e-21
ENSSSCG00000033574	202.557	4.01847	6.56814e-13	2.39357e-11
ENSSSCG00000010184	526.08	3.98734	2.25849e-21	2.44919e-19
ENSSSCG00000015303	115.801	3.98086	7.02533e-08	1.05854e-06
ENSSSCG00000004759	388.613	3.98065	9.3104e-05	0.00065646
ENSSSCG00000001085	250.184	3.97588	0.00283575	0.0125807
ENSSSCG00000007678	246.554	3.94546	7.29737e-11	1.91761e-09
ENSSSCG00000000707	1031.12	3.94513	0.000236849	0.00148202
ENSSSCG00000024223	1234.35	3.9446	4.13365e-05	0.000321973
ENSSSCG00000034371	449.029	3.93697	0.00690871	0.0267776
ENSSSCG00000025266	196.272	3.93568	1.13109e-10	2.86946e-09
ENSSSCG00000031590	4712.29	3.93329	1.68191e-05	0.000144611
ENSSSCG00000016204	108.389	3.93076	3.64198e-05	0.000288343
ENSSSCG00000008970	516.873	3.92741	1.90697e-05	0.000161882
ENSSSCG00000032849	2016.06	3.92013	0.000120094	0.000820832
ENSSSCG00000017814	116.7	3.90971	7.72337e-08	1.15468e-06
ENSSSCG00000031906	354.814	3.90886	0.000250588	0.00155534
ENSSSCG00000006950	443.261	3.90644	8.54552e-12	2.58024e-10
ENSSSCG00000035443	113.685	3.89133	1.12507e-06	1.29194e-05
ENSSSCG00000032282	11696.9	3.8872	2.48918e-30	6.38847e-28
ENSSSCG00000008703	620.104	3.88367	1.14482e-46	8.39479e-44
ENSSSCG00000008029	1177.02	3.88358	2.40208e-59	3.69896e-56
ENSSSCG00000016685	964.671	3.88053	2.29573e-05	0.000190577
ENSSSCG00000022029	1414.14	3.87497	1.50127e-23	1.89492e-21
ENSSSCG00000006525	259.458	3.87036	0.00055316	0.00308729
ENSSSCG00000017448	1648.98	3.86287	0.00513192	0.0208348
ENSSSCG00000031959	111.757	3.86175	3.5056e-09	6.8506e-08
ENSSSCG00000008796	1270.26	3.85231	9.08034e-06	8.36782e-05
ENSSSCG00000038774	687.344	3.84702	8.33901e-06	7.77315e-05
ENSSSCG00000022649	563.142	3.84149	3.2154e-05	0.000258289
ENSSSCG00000002450	3320	3.82915	1.42908e-18	1.14617e-16
ENSSSCG00000022305	125.652	3.82639	5.4946e-09	1.0369e-07
ENSSSCG00000005710	3356.15	3.8248	7.24024e-06	6.83584e-05
ENSSSCG00000010922	202.624	3.80505	7.93359e-07	9.39764e-06
ENSSSCG00000004422	102.04	3.7972	2.74154e-12	8.96327e-11
ENSSSCG00000002696	816.98	3.77865	6.85824e-06	6.53932e-05
ENSSSCG00000022417	647.073	3.77228	1.63125e-18	1.30154e-16
ENSSSCG00000007718	1288.13	3.76524	0.00124876	0.00622519
ENSSSCG00000013300	167.092	3.76432	7.8926e-07	9.3635e-06
ENSSSCG00000000983	332.193	3.76379	0.00607755	0.0240587
ENSSSCG00000031053	1317.59	3.76128	8.09835e-06	7.55797e-05
ENSSSCG00000002803	110.181	3.76117	8.5632e-10	1.84943e-08
ENSSSCG00000003951	530.967	3.73068	4.99514e-14	2.16068e-12
ENSSSCG00000016401	1558.02	3.72001	8.08327e-06	7.54847e-05
ENSSSCG00000004869	173.549	3.71811	9.0684e-17	5.89216e-15
ENSSSCG00000007850	120.236	3.70902	2.13887e-10	5.15437e-09
ENSSSCG00000022380	290.498	3.70771	3.52231e-10	8.18101e-09
ENSSSCG00000003954	106.394	3.69607	3.74701e-06	3.80608e-05
ENSSSCG00000038475	718.705	3.67728	0.00436422	0.018188
ENSSSCG00000002836	1547.87	3.67414	0.000474154	0.00268437
ENSSSCG00000010245	141.023	3.67094	4.8187e-07	5.941e-06
ENSSSCG00000033993	147.085	3.6518	2.67813e-22	3.01026e-20
ENSSSCG00000031421	231.084	3.64831	5.58078e-12	1.76553e-10
ENSSSCG00000034919	236.631	3.64561	0.00603186	0.0239085
ENSSSCG00000033518	1683.17	3.64495	1.61044e-05	0.000139478
ENSSSCG00000026427	953.787	3.62906	7.2546e-19	6.01927e-17
ENSSSCG00000012854	504.305	3.62536	7.56258e-12	2.30151e-10
ENSSSCG00000009668	4528.77	3.60958	4.19826e-24	5.77223e-22
ENSSSCG00000030113	953.995	3.60502	6.10534e-05	0.000453308
ENSSSCG00000013576	1221.87	3.59993	4.40171e-05	0.000341471
ENSSSCG00000013583	804.11	3.59587	7.14202e-15	3.613e-13
ENSSSCG00000010162	246.785	3.59004	0.00239143	0.010863
ENSSSCG00000034500	352.665	3.57935	1.80588e-13	7.22305e-12
ENSSSCG00000011680	844.323	3.57426	0.00768591	0.0292387
ENSSSCG00000038522	554.461	3.56971	1.38308e-11	4.04907e-10
ENSSSCG00000008835	211.856	3.5656	1.07317e-20	1.09442e-18
ENSSSCG00000009500	374.149	3.55548	1.05946e-10	2.71007e-09
ENSSSCG00000027768	305.249	3.55385	0.0029493	0.0130133
ENSSSCG00000026142	388.702	3.5485	6.42849e-10	1.42026e-08
ENSSSCG00000040989	3164.55	3.54623	0.000776746	0.00415172
ENSSSCG00000021036	1172.87	3.51518	0.000794839	0.00423373
ENSSSCG00000008664	5230.05	3.51388	2.25275e-05	0.000187615
ENSSSCG00000035227	411.396	3.51033	1.77128e-09	3.63195e-08
ENSSSCG00000023834	206.659	3.49686	7.26508e-09	1.33822e-07
ENSSSCG00000016290	296.868	3.47945	1.22767e-07	1.74238e-06
ENSSSCG00000031465	239.147	3.47374	2.38516e-09	4.80118e-08
ENSSSCG00000014029	791.723	3.46782	3.51625e-25	5.45051e-23
ENSSSCG00000029323	1342.59	3.46627	5.12151e-18	3.79318e-16
ENSSSCG00000005946	424.789	3.46589	4.66869e-37	1.89193e-34
ENSSSCG00000015268	5245.47	3.46126	2.13203e-45	1.21597e-42
ENSSSCG00000016140	770.029	3.45214	4.85119e-11	1.3152e-09
ENSSSCG00000032735	114.447	3.44014	6.19905e-07	7.49287e-06
ENSSSCG00000009045	149.978	3.43763	4.89836e-12	1.56493e-10
ENSSSCG00000040973	392.311	3.43508	1.51763e-10	3.76329e-09
ENSSSCG00000007642	662.757	3.4203	0.00112112	0.00565664
ENSSSCG00000029239	265.405	3.41642	1.41971e-20	1.41962e-18
ENSSSCG00000015632	1384.05	3.41535	0.00024059	0.00150237
ENSSSCG00000038215	107.459	3.41051	3.48932e-07	4.44802e-06
ENSSSCG00000001567	186.56	3.40949	1.80364e-09	3.68847e-08
ENSSSCG00000003145	799.153	3.40239	0.000117747	0.000808739
ENSSSCG00000040224	183.146	3.38883	9.10588e-15	4.49428e-13
ENSSSCG00000005952	101.225	3.3865	2.05016e-08	3.44279e-07
ENSSSCG00000001042	120.556	3.3861	3.09576e-12	1.00361e-10
ENSSSCG00000004511	513.563	3.38571	0.000427003	0.00245718
ENSSSCG00000025423	342.29	3.37986	2.93458e-09	5.83844e-08
ENSSSCG00000006462	329.492	3.37696	6.87691e-13	2.49758e-11
ENSSSCG00000025483	371.508	3.36395	0.00597191	0.023732
ENSSSCG00000005486	486.837	3.35617	6.2438e-31	1.78053e-28
ENSSSCG00000002380	181.228	3.35482	4.73451e-13	1.77389e-11
ENSSSCG00000012551	987.331	3.34839	5.66862e-17	3.82856e-15
ENSSSCG00000033654	498.452	3.34782	4.5624e-28	9.36751e-26
ENSSSCG00000022312	313.38	3.32938	8.28252e-12	2.50575e-10
ENSSSCG00000002504	239.857	3.32858	2.39218e-10	5.7112e-09
ENSSSCG00000000811	3368.58	3.31281	4.35156e-06	4.35063e-05
ENSSSCG00000015433	297.054	3.30583	1.5809e-13	6.3562e-12
ENSSSCG00000016959	399.618	3.28037	0.00280407	0.0124653
ENSSSCG00000016859	255.668	3.27674	7.78586e-19	6.37737e-17
ENSSSCG00000025686	773.752	3.27638	7.89121e-45	4.19023e-42
ENSSSCG00000007007	106.381	3.27174	6.62859e-05	0.000485603
ENSSSCG00000033214	167.737	3.25941	4.89132e-08	7.59288e-07
ENSSSCG00000036964	704.667	3.24656	0.000824408	0.00437266
ENSSSCG00000014004	2095.7	3.23846	3.03903e-17	2.12718e-15
ENSSSCG00000017537	191.721	3.23735	2.94339e-07	3.83787e-06
ENSSSCG00000011831	6436.65	3.23718	1.04677e-23	1.36603e-21
ENSSSCG00000030269	392.812	3.23368	0.00919017	0.034006
ENSSSCG00000015664	3896.62	3.23211	1.72044e-28	3.78472e-26
ENSSSCG00000033381	163.493	3.22647	1.15601e-09	2.45537e-08
ENSSSCG00000007602	320.403	3.20978	4.45191e-10	1.01296e-08
ENSSSCG00000020675	333.009	3.1982	3.78292e-09	7.33831e-08
ENSSSCG00000030626	270.965	3.19246	5.43473e-27	9.96302e-25
ENSSSCG00000006396	446.888	3.18726	0.0020271	0.00945061
ENSSSCG00000015540	456.738	3.18598	2.03933e-13	7.99074e-12
ENSSSCG00000032852	344.64	3.18017	0.00289817	0.0128244
ENSSSCG00000016200	571.032	3.17931	1.3676e-13	5.542e-12
ENSSSCG00000025992	230.118	3.17453	0.0066725	0.0260484
ENSSSCG00000035958	277.93	3.16975	9.45279e-08	1.38106e-06
ENSSSCG00000016676	542.669	3.16938	6.86593e-30	1.67823e-27
ENSSSCG00000025704	179.405	3.16466	4.89852e-08	7.59641e-07
ENSSSCG00000006059	2371.94	3.15764	3.18167e-37	1.36096e-34
ENSSSCG00000006702	2061.08	3.15675	2.52195e-46	1.76525e-43
ENSSSCG00000021764	134.216	3.15632	8.95409e-09	1.62408e-07
ENSSSCG00000028931	156.493	3.15308	3.88481e-07	4.91959e-06
ENSSSCG00000003374	275.372	3.14827	3.18999e-16	1.93396e-14
ENSSSCG00000009738	9056.48	3.14399	3.75219e-48	3.21e-45
ENSSSCG00000009216	1012.82	3.14218	7.60189e-24	1.01793e-21
ENSSSCG00000016706	119.781	3.14017	3.10839e-07	4.01898e-06
ENSSSCG00000005967	2105.29	3.13232	1.36606e-20	1.3749e-18
ENSSSCG00000034114	376.714	3.13129	0.0144808	0.0496637
ENSSSCG00000021867	361.109	3.12203	2.05618e-11	5.85271e-10
ENSSSCG00000012848	461.373	3.11951	0.00331495	0.0143916
ENSSSCG00000020725	2802.7	3.10903	6.36929e-13	2.34083e-11
ENSSSCG00000010581	1581.09	3.09853	0.00332116	0.0144145
ENSSSCG00000029621	256.108	3.08686	1.12008e-06	1.28813e-05
ENSSSCG00000006888	220.95	3.08512	1.88084e-07	2.55631e-06
ENSSSCG00000013491	351.23	3.08257	1.36818e-08	2.40236e-07
ENSSSCG00000011217	103.863	3.07782	1.64305e-06	1.80338e-05
ENSSSCG00000022014	121.086	3.06512	1.03021e-08	1.84897e-07
ENSSSCG00000032833	3334.6	3.06261	0.000115118	0.000793513
ENSSSCG00000038693	122.002	3.05578	1.45776e-06	1.6208e-05
ENSSSCG00000011456	823.673	3.0544	1.62879e-34	5.45256e-32
ENSSSCG00000014124	331.292	3.04641	0.00526229	0.0213079
ENSSSCG00000015335	104.905	3.04603	3.80561e-07	4.83121e-06
ENSSSCG00000024103	205.92	3.04212	6.18216e-07	7.47833e-06
ENSSSCG00000002884	756.034	3.03616	0.000350845	0.00207555
ENSSSCG00000036096	445.003	3.03005	1.13421e-12	3.98762e-11
ENSSSCG00000032938	192.261	3.02661	2.2971e-06	2.45136e-05
ENSSSCG00000017994	148.77	3.02414	2.84113e-10	6.63892e-09
ENSSSCG00000035600	315.093	3.01896	8.85115e-27	1.60352e-24
ENSSSCG00000012409	166.612	3.00821	7.59166e-07	9.04829e-06
ENSSSCG00000017274	775.937	3.00641	4.52114e-18	3.41279e-16
ENSSSCG00000024800	372.816	2.99765	2.78257e-09	5.55037e-08
ENSSSCG00000016270	383.016	2.99617	3.07311e-20	2.93931e-18
ENSSSCG00000038420	989.373	2.98458	0.000714352	0.00385435
ENSSSCG00000038731	6763.76	2.98359	0.000359816	0.00211805
ENSSSCG00000001067	109.899	2.97538	9.26252e-10	1.99767e-08
ENSSSCG00000040779	838.619	2.97332	6.39058e-10	1.41392e-08
ENSSSCG00000027745	1869.51	2.97268	0.000562748	0.00313069
ENSSSCG00000024357	196.141	2.97186	2.12767e-14	9.83903e-13
ENSSSCG00000032632	2525.16	2.96135	2.45618e-21	2.64495e-19
ENSSSCG00000003797	152.228	2.94958	1.6535e-17	1.19541e-15
ENSSSCG00000031979	132.367	2.94829	6.28325e-12	1.95466e-10
ENSSSCG00000000528	303.69	2.9453	1.1109e-08	1.98455e-07
ENSSSCG00000015035	109.6	2.94231	2.51868e-06	2.6547e-05
ENSSSCG00000030206	504.137	2.94051	3.05254e-13	1.17515e-11
ENSSSCG00000013546	456.413	2.9341	0.00243151	0.0110126
ENSSSCG00000022739	305.365	2.9259	5.16401e-06	5.04893e-05
ENSSSCG00000017717	161.867	2.92556	1.37091e-07	1.93321e-06
ENSSSCG00000010479	11393.5	2.91169	4.70731e-12	1.50702e-10
ENSSSCG00000039186	187.095	2.90483	8.0348e-07	9.49561e-06
ENSSSCG00000035933	482.308	2.90282	1.2133e-17	8.89693e-16
ENSSSCG00000015246	750.926	2.88023	0.00130168	0.00644933
ENSSSCG00000013266	243.188	2.87745	2.66824e-07	3.50311e-06
ENSSSCG00000011915	178.19	2.87576	5.6583e-10	1.2683e-08
ENSSSCG00000009796	128.101	2.86902	1.07623e-10	2.74301e-09
ENSSSCG00000030361	612.678	2.86338	9.34603e-10	2.01286e-08
ENSSSCG00000005249	1078.89	2.86079	3.84948e-28	8.1203e-26
ENSSSCG00000021514	1247.78	2.85648	0.000291098	0.00175996
ENSSSCG00000013148	119.811	2.84036	1.96072e-14	9.17725e-13
ENSSSCG00000013119	1147.05	2.83721	4.76021e-24	6.48695e-22
ENSSSCG00000031963	142.527	2.83154	1.48191e-07	2.07642e-06
ENSSSCG00000017158	299.464	2.82717	4.25023e-10	9.71057e-09
ENSSSCG00000006864	1666.73	2.82623	9.57949e-31	2.58797e-28
ENSSSCG00000016831	435.229	2.81367	2.71253e-17	1.9249e-15
ENSSSCG00000032702	385.437	2.80712	2.62242e-06	2.74712e-05
ENSSSCG00000003709	1530.94	2.80448	1.06371e-27	2.07342e-25
ENSSSCG00000012164	144.348	2.79899	4.60025e-06	4.57028e-05
ENSSSCG00000004758	146.976	2.79851	6.4453e-05	0.000473979
ENSSSCG00000001427	12841.8	2.79036	1.84806e-14	8.72954e-13
ENSSSCG00000009644	289.668	2.7871	2.10615e-14	9.76885e-13
ENSSSCG00000038610	845.852	2.783	4.01374e-45	2.20741e-42
ENSSSCG00000020837	152.982	2.77264	1.9304e-05	0.0001636
ENSSSCG00000009148	2343.24	2.76519	1.61401e-16	1.00624e-14
ENSSSCG00000010536	204.474	2.76423	0.000126694	0.000860969
ENSSSCG00000030575	1892.4	2.7521	0.00247407	0.0111725
ENSSSCG00000015823	1052.82	2.74876	8.8246e-11	2.28387e-09
ENSSSCG00000030998	103.274	2.73587	2.21988e-05	0.000185379
ENSSSCG00000001419	722.293	2.72409	1.36681e-09	2.86463e-08
ENSSSCG00000016611	1381.02	2.71159	5.20435e-11	1.40108e-09
ENSSSCG00000010770	116.509	2.71015	1.76863e-08	3.00278e-07
ENSSSCG00000009722	969.895	2.69296	1.53951e-08	2.67874e-07
ENSSSCG00000027045	330.165	2.69054	6.85965e-08	1.03561e-06
ENSSSCG00000011110	3570.79	2.68806	0.000307863	0.0018461
ENSSSCG00000006256	2713.13	2.6868	0.0030928	0.0135555
ENSSSCG00000017041	310.983	2.67985	1.42905e-13	5.76072e-12
ENSSSCG00000002280	1131.95	2.67983	1.55905e-10	3.85977e-09
ENSSSCG00000033546	485.141	2.67869	9.26035e-17	5.9916e-15
ENSSSCG00000036907	168.175	2.66791	0.000124273	0.000846385
ENSSSCG00000014598	2237.75	2.66667	2.20473e-25	3.46435e-23
ENSSSCG00000014838	1290.3	2.66176	1.11613e-34	3.90621e-32
ENSSSCG00000017963	237.441	2.65205	1.11475e-07	1.59981e-06
ENSSSCG00000035101	411.392	2.6491	1.60195e-05	0.000138821
ENSSSCG00000033844	3917.02	2.64761	6.47298e-20	6.00466e-18
ENSSSCG00000001561	805.854	2.64719	1.49096e-08	2.60604e-07
ENSSSCG00000012071	157.293	2.645	0.000368367	0.00216095
ENSSSCG00000003256	347.465	2.64484	1.07791e-12	3.80705e-11
ENSSSCG00000005472	585.889	2.62897	2.03139e-36	8.02085e-34
ENSSSCG00000006233	599.432	2.62751	4.39193e-08	6.8801e-07
ENSSSCG00000001596	4140.79	2.6246	1.01122e-15	5.70395e-14
ENSSSCG00000035012	1933.31	2.61634	9.43195e-09	1.70472e-07
ENSSSCG00000006621	1365.86	2.60625	4.79796e-31	1.39403e-28
ENSSSCG00000017000	1293.59	2.60169	2.01562e-08	3.38848e-07
ENSSSCG00000032652	158.036	2.60048	2.27674e-10	5.44403e-09
ENSSSCG00000002954	6298.56	2.58893	6.22141e-13	2.29195e-11
ENSSSCG00000028562	139.951	2.58517	7.70107e-06	7.22221e-05
ENSSSCG00000032607	1114.37	2.57393	0.0111356	0.0398829
ENSSSCG00000017538	391.093	2.56715	4.73027e-08	7.3503e-07
ENSSSCG00000036751	941.002	2.56484	1.41303e-07	1.98533e-06
ENSSSCG00000008820	232.172	2.56357	8.33712e-16	4.77261e-14
ENSSSCG00000000079	116.137	2.56265	9.21435e-12	2.76054e-10
ENSSSCG00000036932	195.003	2.54617	3.2793e-05	0.0002626
ENSSSCG00000024158	1537.49	2.54441	2.24003e-26	3.79058e-24
ENSSSCG00000022250	358.091	2.54333	6.53837e-11	1.73594e-09
ENSSSCG00000040332	18134.1	2.5291	4.31751e-14	1.89417e-12
ENSSSCG00000002818	845.922	2.52322	1.59765e-08	2.7643e-07
ENSSSCG00000033816	286.267	2.51485	1.75595e-14	8.31994e-13
ENSSSCG00000021718	1997.75	2.51463	4.13981e-37	1.72294e-34
ENSSSCG00000009613	402.435	2.50659	1.6916e-10	4.16783e-09
ENSSSCG00000010298	153.489	2.50565	1.66574e-14	7.96568e-13
ENSSSCG00000032474	1979.59	2.50358	0.00766282	0.0291645
ENSSSCG00000013545	175.865	2.50112	7.77246e-05	0.000559813
ENSSSCG00000004192	18359.7	2.50097	7.99034e-19	6.51023e-17
ENSSSCG00000032015	2960.99	2.49935	1.3662e-08	2.40161e-07
ENSSSCG00000011106	2032.61	2.48555	5.80704e-10	1.28851e-08
ENSSSCG00000038932	120.143	2.47003	2.07941e-08	3.48811e-07
ENSSSCG00000001826	324.564	2.46064	4.50414e-15	2.34322e-13
ENSSSCG00000017948	396.983	2.45951	3.63125e-08	5.78858e-07
ENSSSCG00000025788	898.093	2.45785	1.51543e-10	3.76329e-09
ENSSSCG00000021862	1205.41	2.45396	2.64578e-20	2.56241e-18
ENSSSCG00000012050	22928.6	2.4516	6.48716e-15	3.29689e-13
ENSSSCG00000024892	378.092	2.441	1.27234e-12	4.41279e-11
ENSSSCG00000009281	100.429	2.43517	2.44387e-05	0.000200817
ENSSSCG00000011892	106.218	2.43305	1.22838e-08	2.17673e-07
ENSSSCG00000036675	526.465	2.4268	1.25767e-20	1.27414e-18
ENSSSCG00000026257	2192.04	2.42578	9.06147e-08	1.3302e-06
ENSSSCG00000008187	299.962	2.4218	1.56424e-06	1.72301e-05
ENSSSCG00000012625	10491.6	2.42075	2.57191e-14	1.16829e-12
ENSSSCG00000036261	225.856	2.4169	2.76485e-10	6.50015e-09
ENSSSCG00000031361	3451.68	2.41364	1.72916e-10	4.24678e-09
ENSSSCG00000027515	212.941	2.41095	0.000452573	0.0025774
ENSSSCG00000024299	560.666	2.4065	5.35061e-16	3.15686e-14
ENSSSCG00000017926	411.502	2.40199	2.45965e-18	1.90333e-16
ENSSSCG00000031796	149.394	2.39736	1.46535e-12	4.99223e-11
ENSSSCG00000001076	592.349	2.39283	4.29356e-14	1.88904e-12
ENSSSCG00000025980	104.369	2.39052	9.89876e-05	0.000693498
ENSSSCG00000024389	103.25	2.38796	3.77143e-10	8.70709e-09
ENSSSCG00000004149	793.27	2.37747	2.15798e-13	8.4342e-12
ENSSSCG00000035849	6988.3	2.37265	2.49567e-11	7.05153e-10
ENSSSCG00000021161	542.768	2.37253	6.99037e-12	2.14005e-10
ENSSSCG00000035893	596.969	2.36568	1.34076e-17	9.73883e-16
ENSSSCG00000002265	201.679	2.36441	3.62657e-07	4.61533e-06
ENSSSCG00000016708	1011.64	2.3635	2.42703e-08	4.01869e-07
ENSSSCG00000038958	390.111	2.36129	5.48589e-09	1.03653e-07
ENSSSCG00000008702	119.486	2.35298	8.42112e-08	1.2445e-06
ENSSSCG00000023788	589.152	2.3527	1.05166e-13	4.35335e-12
ENSSSCG00000014436	958.725	2.35023	4.39971e-15	2.29665e-13
ENSSSCG00000015334	1078.34	2.35009	1.54971e-16	9.74042e-15
ENSSSCG00000038929	212.987	2.34782	0.00118111	0.00593213
ENSSSCG00000031537	355.616	2.34575	2.19803e-09	4.44777e-08
ENSSSCG00000017313	273.338	2.33566	5.67675e-13	2.1115e-11
ENSSSCG00000006919	2963.69	2.33096	2.1747e-08	3.63607e-07
ENSSSCG00000014725	456.303	2.33071	3.01603e-10	7.03694e-09
ENSSSCG00000028996	2084.63	2.32951	2.52739e-21	2.70273e-19
ENSSSCG00000002376	197.831	2.32746	1.56866e-08	2.72331e-07
ENSSSCG00000005094	627.937	2.32322	8.77307e-08	1.29279e-06
ENSSSCG00000007748	883.477	2.32183	0.010268	0.0372567
ENSSSCG00000002828	659.576	2.3198	7.90674e-07	9.37305e-06
ENSSSCG00000012173	25525.6	2.31919	1.22868e-17	8.96704e-16
ENSSSCG00000017172	100.015	2.31474	0.00791794	0.0300076
ENSSSCG00000015131	535.396	2.31095	1.6953e-09	3.49477e-08
ENSSSCG00000022306	153.438	2.30878	3.77521e-06	3.8322e-05
ENSSSCG00000036064	230.713	2.30848	3.9452e-05	0.000309171
ENSSSCG00000003470	138.706	2.30757	5.95704e-09	1.11733e-07
ENSSSCG00000017219	2735.77	2.30391	3.85646e-11	1.05857e-09
ENSSSCG00000014880	264.506	2.30298	4.098e-05	0.000319367
ENSSSCG00000025685	149.124	2.30117	4.15552e-13	1.56457e-11
ENSSSCG00000023178	485.429	2.29283	5.49193e-06	5.3323e-05
ENSSSCG00000009720	636.277	2.29111	4.83127e-06	4.76596e-05
ENSSSCG00000024569	117.836	2.28412	1.69371e-06	1.85501e-05
ENSSSCG00000016491	243.407	2.28272	1.17247e-18	9.50254e-17
ENSSSCG00000030827	686.772	2.28203	9.42158e-15	4.62047e-13
ENSSSCG00000004369	507.541	2.27695	4.90086e-16	2.90263e-14
ENSSSCG00000040707	187.516	2.27312	3.47444e-06	3.55029e-05
ENSSSCG00000001909	189.145	2.2694	0.000290868	0.00175957
ENSSSCG00000009951	634.752	2.26164	1.07768e-10	2.74301e-09
ENSSSCG00000028923	105.559	2.26131	0.0130461	0.0457103
ENSSSCG00000005446	456.391	2.25216	4.67225e-07	5.79291e-06
ENSSSCG00000016892	1028.77	2.24716	1.586e-09	3.29592e-08
ENSSSCG00000015412	156.903	2.24209	1.91516e-10	4.66417e-09
ENSSSCG00000017995	300.05	2.24182	1.42889e-12	4.87881e-11
ENSSSCG00000010853	1116.04	2.23786	5.74971e-16	3.37938e-14
ENSSSCG00000036785	255.459	2.23684	0.000604929	0.00333705
ENSSSCG00000021573	313.36	2.23605	1.2805e-05	0.000113501
ENSSSCG00000009672	800.49	2.2356	2.50034e-10	5.93262e-09
ENSSSCG00000013327	294.23	2.21523	1.38801e-07	1.95553e-06
ENSSSCG00000027302	496.26	2.2033	1.23478e-07	1.75086e-06
ENSSSCG00000021105	189.073	2.1983	1.85792e-07	2.5274e-06
ENSSSCG00000035593	221.977	2.19583	1.53965e-15	8.49786e-14
ENSSSCG00000036679	1813.33	2.19534	2.3828e-24	3.39748e-22
ENSSSCG00000034633	185.068	2.17975	1.0954e-09	2.33629e-08
ENSSSCG00000000810	575.45	2.17227	1.71546e-05	0.000147248
ENSSSCG00000035417	471.849	2.17207	6.28652e-05	0.000464521
ENSSSCG00000040140	119.66	2.17176	9.8332e-07	1.14022e-05
ENSSSCG00000034802	1617.64	2.16266	7.01734e-09	1.30036e-07
ENSSSCG00000022447	281.19	2.15906	5.8031e-07	7.07537e-06
ENSSSCG00000010340	3402.71	2.15249	2.29965e-14	1.05708e-12
ENSSSCG00000017563	131.709	2.14978	4.68382e-07	5.80259e-06
ENSSSCG00000004612	408.222	2.14848	3.90149e-07	4.93665e-06
ENSSSCG00000003479	1202	2.11095	2.72933e-06	2.84942e-05
ENSSSCG00000035297	18180.6	2.10906	2.38132e-08	3.94725e-07
ENSSSCG00000040820	133.861	2.1081	2.23702e-08	3.72813e-07
ENSSSCG00000015047	148.49	2.10397	3.93738e-09	7.58845e-08
ENSSSCG00000006717	1882.27	2.09625	1.35872e-06	1.53169e-05
ENSSSCG00000036686	6034.21	2.09409	0.0130284	0.045669
ENSSSCG00000028623	451.065	2.08583	1.63853e-08	2.82551e-07
ENSSSCG00000023105	3946.98	2.08524	1.97201e-14	9.2021e-13
ENSSSCG00000027790	928.18	2.08231	8.22431e-17	5.3892e-15
ENSSSCG00000008217	217.293	2.08063	1.12224e-06	1.28965e-05
ENSSSCG00000032422	105.199	2.07805	2.33005e-06	2.47793e-05
ENSSSCG00000005949	173.524	2.0693	3.09605e-09	6.11232e-08
ENSSSCG00000025698	6177.04	2.06619	1.20575e-14	5.8572e-13
ENSSSCG00000033089	4344.86	2.06565	0.00725099	0.0279494
ENSSSCG00000040359	174.307	2.06522	1.32395e-10	3.30966e-09
ENSSSCG00000018044	155.348	2.06494	2.2048e-07	2.95201e-06
ENSSSCG00000002675	118.771	2.06465	4.06935e-07	5.12799e-06
ENSSSCG00000002635	745.999	2.06418	1.65304e-09	3.42138e-08
ENSSSCG00000028317	1144.27	2.06141	2.06105e-15	1.12947e-13
ENSSSCG00000011455	448.191	2.05709	3.70059e-16	2.21733e-14
ENSSSCG00000015549	902.66	2.05637	2.72048e-08	4.46617e-07
ENSSSCG00000004039	520.194	2.05167	1.98176e-14	9.21969e-13
ENSSSCG00000003708	1661.12	2.0474	9.20352e-25	1.37597e-22
ENSSSCG00000013313	438.126	2.04735	1.24487e-11	3.66535e-10
ENSSSCG00000017177	2148.71	2.04348	1.13916e-16	7.33974e-15
ENSSSCG00000040581	209.881	2.03224	5.25579e-07	6.45406e-06
ENSSSCG00000021515	152.088	2.03012	4.49084e-07	5.59955e-06
ENSSSCG00000028139	131.823	2.02914	0.000469919	0.00266138
ENSSSCG00000012104	157.787	2.0246	1.24012e-06	1.40934e-05
ENSSSCG00000009322	499.098	2.00187	1.03446e-11	3.08116e-10
ENSSSCG00000029813	867.948	2.00145	1.95953e-28	4.24998e-26
ENSSSCG00000003212	146.654	2.00144	7.66682e-09	1.40885e-07
ENSSSCG00000022569	7492.42	1.99933	3.783e-14	1.68365e-12
ENSSSCG00000028964	204.789	1.98105	3.78376e-09	7.33831e-08
ENSSSCG00000000873	198.679	1.98001	0.00057648	0.00319439
ENSSSCG00000006736	332.133	1.97932	1.92466e-14	9.03595e-13
ENSSSCG00000008742	367.299	1.97526	1.46343e-09	3.04944e-08
ENSSSCG00000017494	142.492	1.97494	2.29029e-06	2.44748e-05
ENSSSCG00000010381	1341.36	1.97449	8.00476e-08	1.18993e-06
ENSSSCG00000000807	781.078	1.97314	3.00191e-07	3.90426e-06
ENSSSCG00000009293	880.148	1.96723	1.91033e-17	1.37463e-15
ENSSSCG00000005582	1127.77	1.9633	2.74771e-23	3.35809e-21
ENSSSCG00000006159	234.004	1.9627	6.11746e-13	2.25906e-11
ENSSSCG00000009239	291.923	1.96164	5.12184e-05	0.000388911
ENSSSCG00000013551	3802.1	1.95551	1.78922e-35	6.56004e-33
ENSSSCG00000040465	148.681	1.95515	4.58725e-07	5.70591e-06
ENSSSCG00000014672	560.232	1.9547	3.89762e-17	2.65573e-15
ENSSSCG00000007849	1346.52	1.95006	2.64244e-26	4.42293e-24
ENSSSCG00000010960	250.374	1.94976	0.000427786	0.00245985
ENSSSCG00000038579	162.453	1.94946	0.0014153	0.00693199
ENSSSCG00000027855	290.863	1.94813	2.65631e-05	0.000216656
ENSSSCG00000000203	114.508	1.9476	1.08547e-07	1.56217e-06
ENSSSCG00000023681	402.941	1.94727	2.44384e-06	2.58112e-05
ENSSSCG00000021173	246.502	1.94577	6.56496e-10	1.44214e-08
ENSSSCG00000017204	2136.03	1.93333	3.05981e-07	3.96951e-06
ENSSSCG00000017705	364.843	1.92516	5.99541e-07	7.27529e-06
ENSSSCG00000008006	731.879	1.92321	0.000190849	0.00122403
ENSSSCG00000010692	2744.12	1.91523	2.12604e-18	1.65348e-16
ENSSSCG00000030513	342.1	1.91197	1.90962e-14	8.99271e-13
ENSSSCG00000006370	201.484	1.90977	0.000285823	0.00173556
ENSSSCG00000010621	4292.79	1.90965	4.2576e-14	1.87859e-12
ENSSSCG00000040184	777.427	1.90301	7.5975e-06	7.12986e-05
ENSSSCG00000005740	133.078	1.89629	0.00200853	0.00937539
ENSSSCG00000006337	581.461	1.89512	7.56177e-10	1.64701e-08
ENSSSCG00000017993	1988.29	1.89498	1.47857e-26	2.61706e-24
ENSSSCG00000032686	101.676	1.89359	6.58049e-07	7.92283e-06
ENSSSCG00000038627	518.823	1.89253	5.42373e-05	0.000408012
ENSSSCG00000037885	134.167	1.88632	5.53533e-06	5.37105e-05
ENSSSCG00000026710	2349.31	1.88601	5.40836e-12	1.71718e-10
ENSSSCG00000040957	140.804	1.88211	8.3862e-06	7.80768e-05
ENSSSCG00000006530	3008.92	1.87832	7.54995e-20	6.9497e-18
ENSSSCG00000014255	3679.91	1.87313	4.71118e-06	4.67144e-05
ENSSSCG00000006969	1083.75	1.86765	3.36886e-14	1.50805e-12
ENSSSCG00000032424	496.722	1.86594	1.08197e-09	2.31326e-08
ENSSSCG00000004672	685.217	1.8647	9.92661e-10	2.12601e-08
ENSSSCG00000017991	403.911	1.86097	2.20359e-10	5.29376e-09
ENSSSCG00000015010	190.939	1.85981	0.000211856	0.00133704
ENSSSCG00000010426	216.189	1.85634	1.39195e-05	0.000122274
ENSSSCG00000036705	222.669	1.85406	5.38725e-07	6.59971e-06
ENSSSCG00000027407	4566.05	1.85342	5.00207e-13	1.86506e-11
ENSSSCG00000008480	264.647	1.85266	3.31832e-08	5.34506e-07
ENSSSCG00000016778	503.528	1.85188	1.67083e-14	7.96568e-13
ENSSSCG00000039627	1541.93	1.85135	4.42833e-07	5.53057e-06
ENSSSCG00000011298	661.5	1.84871	1.50296e-11	4.36682e-10
ENSSSCG00000020906	2677.42	1.84841	1.22607e-08	2.17514e-07
ENSSSCG00000009245	915.946	1.8447	3.53499e-05	0.000281174
ENSSSCG00000021815	198.232	1.84387	0.000371511	0.00217773
ENSSSCG00000007927	1094.32	1.84018	3.21495e-17	2.23005e-15
ENSSSCG00000002009	168.881	1.83903	8.67519e-05	0.00061526
ENSSSCG00000033394	180.031	1.83856	1.76173e-10	4.31303e-09
ENSSSCG00000011263	693.454	1.82996	1.12386e-12	3.96027e-11
ENSSSCG00000000189	1334.99	1.82516	4.14808e-15	2.18008e-13
ENSSSCG00000031086	133.567	1.82443	1.2713e-05	0.000112834
ENSSSCG00000025021	1296.78	1.82249	3.92693e-06	3.96269e-05
ENSSSCG00000031825	932.735	1.8221	3.16446e-13	1.21218e-11
ENSSSCG00000006023	702.121	1.81997	2.11568e-11	6.01096e-10
ENSSSCG00000000179	124.141	1.81911	1.9588e-06	2.12719e-05
ENSSSCG00000004478	1167.46	1.81787	1.04181e-06	1.20351e-05
ENSSSCG00000009338	952.241	1.81619	7.48663e-10	1.63296e-08
ENSSSCG00000033566	212.303	1.81564	0.000244455	0.00152157
ENSSSCG00000004415	123.981	1.81367	3.43732e-08	5.51368e-07
ENSSSCG00000037572	324.76	1.81333	6.07589e-06	5.85865e-05
ENSSSCG00000027404	213.52	1.81185	0.00614285	0.0242735
ENSSSCG00000001463	1554.66	1.80798	7.80957e-07	9.27213e-06
ENSSSCG00000034754	205.085	1.80546	7.72609e-07	9.18718e-06
ENSSSCG00000009713	2497.61	1.80515	6.69865e-14	2.83386e-12
ENSSSCG00000017192	290.47	1.80248	0.000489594	0.0027667
ENSSSCG00000014347	857.66	1.80227	0.000313288	0.00187498
ENSSSCG00000015375	1804.79	1.79734	1.25388e-07	1.77467e-06
ENSSSCG00000034191	154.849	1.79695	9.22308e-05	0.000651198
ENSSSCG00000008193	113.905	1.79614	0.000155273	0.00102752
ENSSSCG00000008576	741.037	1.79001	2.98392e-18	2.29747e-16
ENSSSCG00000006457	133.818	1.78581	1.79842e-07	2.45948e-06
ENSSSCG00000005211	232.887	1.78318	0.000179644	0.00116184
ENSSSCG00000009053	181.084	1.7812	1.56919e-06	1.72723e-05
ENSSSCG00000034739	311.509	1.77953	0.000331523	0.00197414
ENSSSCG00000013030	1231.58	1.7756	4.15658e-14	1.83929e-12
ENSSSCG00000004148	322.378	1.77401	2.49686e-06	2.63531e-05
ENSSSCG00000010212	3393	1.771	2.53587e-17	1.81627e-15
ENSSSCG00000016794	3871.02	1.76678	1.5245e-05	0.000132707
ENSSSCG00000030801	522.95	1.76667	5.93231e-05	0.000441953
ENSSSCG00000031292	1338.57	1.76634	4.01226e-07	5.06823e-06
ENSSSCG00000008768	124.732	1.76283	5.2641e-05	0.000398534
ENSSSCG00000016957	138.27	1.75875	1.13108e-06	1.29758e-05
ENSSSCG00000009666	692.128	1.75435	1.73758e-08	2.9697e-07
ENSSSCG00000011600	931.555	1.7502	8.42562e-15	4.22626e-13
ENSSSCG00000015105	1918.2	1.74811	2.19115e-09	4.43968e-08
ENSSSCG00000022705	2898.21	1.74687	1.45521e-07	2.04087e-06
ENSSSCG00000006287	119.586	1.74504	6.97822e-05	0.000509037
ENSSSCG00000008645	1057.96	1.74494	1.26541e-07	1.78935e-06
ENSSSCG00000023273	514.129	1.7428	1.44016e-09	3.00502e-08
ENSSSCG00000012152	183.725	1.74259	4.9755e-06	4.89257e-05
ENSSSCG00000017098	107.867	1.74167	0.000133249	0.000899165
ENSSSCG00000011874	1546.85	1.74062	9.76052e-06	8.89889e-05
ENSSSCG00000015935	121.932	1.74055	0.00148596	0.00723659
ENSSSCG00000016628	779.152	1.74031	2.86929e-06	2.98341e-05
ENSSSCG00000027226	128.68	1.73613	0.00397434	0.0168365
ENSSSCG00000012960	243.152	1.73582	4.76009e-07	5.8876e-06
ENSSSCG00000004223	170.952	1.73399	6.20977e-05	0.000459732
ENSSSCG00000026689	503.787	1.73318	6.93243e-07	8.30113e-06
ENSSSCG00000025160	1095.86	1.73175	1.93903e-06	2.10721e-05
ENSSSCG00000025240	185.552	1.73094	1.69205e-05	0.000145401
ENSSSCG00000006156	1438.09	1.72919	1.07074e-10	2.73438e-09
ENSSSCG00000016085	127.181	1.72835	3.84078e-06	3.88883e-05
ENSSSCG00000004716	308.075	1.7252	1.52741e-06	1.68528e-05
ENSSSCG00000036125	194.519	1.72482	0.00356685	0.0153559
ENSSSCG00000033015	159.245	1.72335	0.000168861	0.00110549
ENSSSCG00000032996	643.058	1.72001	4.0424e-10	9.27703e-09
ENSSSCG00000012490	242.385	1.71722	0.00013375	0.000901758
ENSSSCG00000007991	677.178	1.71652	3.18913e-19	2.7283e-17
ENSSSCG00000009197	126.838	1.71342	5.22643e-05	0.000396267
ENSSSCG00000002786	1400.85	1.71338	1.69656e-07	2.34097e-06
ENSSSCG00000012138	150.498	1.71087	0.000194096	0.00124072
ENSSSCG00000015485	2388.18	1.71007	1.16599e-06	1.33e-05
ENSSSCG00000010966	245.845	1.70526	3.02795e-07	3.93481e-06
ENSSSCG00000016263	229.908	1.70376	2.13753e-10	5.15437e-09
ENSSSCG00000007560	1296.72	1.69647	1.11577e-08	1.98863e-07
ENSSSCG00000033787	368.132	1.69459	4.19871e-06	4.21486e-05
ENSSSCG00000011946	1414.64	1.68694	2.34793e-05	0.000194282
ENSSSCG00000023837	578.601	1.68639	4.03115e-05	0.000315425
ENSSSCG00000021448	115.023	1.68447	1.43093e-06	1.59674e-05
ENSSSCG00000004509	215.31	1.68141	2.67525e-09	5.34321e-08
ENSSSCG00000010456	954.868	1.67691	2.41015e-05	0.000198682
ENSSSCG00000011195	107.539	1.67656	1.47051e-05	0.000128588
ENSSSCG00000005203	539.461	1.67181	1.40392e-13	5.67428e-12
ENSSSCG00000003825	112.709	1.67078	4.59174e-06	4.56476e-05
ENSSSCG00000011454	619.696	1.66948	7.13892e-09	1.31655e-07
ENSSSCG00000028530	116.635	1.66827	0.000244756	0.00152283
ENSSSCG00000000257	199.202	1.66714	2.09588e-07	2.82862e-06
ENSSSCG00000032803	406.738	1.66708	1.20183e-13	4.92209e-12
ENSSSCG00000027312	784.611	1.66586	4.2588e-10	9.71573e-09
ENSSSCG00000014277	4206.69	1.66011	2.95101e-05	0.000238294
ENSSSCG00000014618	423.046	1.65804	2.52175e-05	0.000206665
ENSSSCG00000026547	162.451	1.65537	1.37539e-06	1.54258e-05
ENSSSCG00000028373	463.362	1.65417	4.69982e-06	4.66318e-05
ENSSSCG00000038056	106.697	1.6504	0.00750964	0.0287164
ENSSSCG00000025345	154.68	1.65038	1.64369e-07	2.27579e-06
ENSSSCG00000040673	534.581	1.64868	2.9453e-08	4.80961e-07
ENSSSCG00000032552	1416.86	1.64378	1.22159e-13	4.98974e-12
ENSSSCG00000001565	153.491	1.64356	9.14196e-08	1.33946e-06
ENSSSCG00000001723	2075.38	1.6416	4.26451e-15	2.23365e-13
ENSSSCG00000006335	477.452	1.63702	5.2957e-06	5.15803e-05
ENSSSCG00000002950	2070.12	1.63556	1.20564e-07	1.71587e-06
ENSSSCG00000032562	542.468	1.63373	0.000156491	0.00103486
ENSSSCG00000013382	569.279	1.6336	1.66905e-11	4.81305e-10
ENSSSCG00000000133	2246.97	1.63156	1.76335e-08	2.99711e-07
ENSSSCG00000036831	133.249	1.62754	0.00800893	0.0302798
ENSSSCG00000035355	645.381	1.62646	8.67632e-15	4.33788e-13
ENSSSCG00000009132	413.045	1.62606	9.17191e-06	8.43914e-05
ENSSSCG00000010348	116.336	1.62412	2.90282e-05	0.000235019
ENSSSCG00000011870	1390.64	1.62317	1.33546e-21	1.45849e-19
ENSSSCG00000035392	839.509	1.61733	1.06128e-07	1.53021e-06
ENSSSCG00000033721	253.383	1.61023	8.73947e-07	1.02419e-05
ENSSSCG00000007200	213.865	1.60913	3.46213e-07	4.42068e-06
ENSSSCG00000001063	904.445	1.60697	1.45324e-11	4.23834e-10
ENSSSCG00000012862	3291.46	1.60649	3.31767e-20	3.15363e-18
ENSSSCG00000017539	882.245	1.6037	6.07298e-06	5.85865e-05
ENSSSCG00000010768	913.011	1.5978	1.7696e-16	1.09637e-14
ENSSSCG00000038991	713.017	1.59717	2.58613e-10	6.09859e-09
ENSSSCG00000001100	465.172	1.59686	1.05934e-10	2.71007e-09
ENSSSCG00000011090	459.058	1.59508	4.80776e-07	5.93227e-06
ENSSSCG00000014803	211.546	1.59219	1.87286e-08	3.15884e-07
ENSSSCG00000001571	11914.5	1.59156	1.08309e-09	2.31326e-08
ENSSSCG00000029753	123.663	1.59005	3.03615e-06	3.14205e-05
ENSSSCG00000039056	5474.95	1.58978	7.15608e-15	3.613e-13
ENSSSCG00000006821	1468.9	1.58611	8.84832e-07	1.03459e-05
ENSSSCG00000007800	192.126	1.58509	6.07717e-08	9.27477e-07
ENSSSCG00000036032	360.265	1.57729	1.03159e-12	3.66026e-11
ENSSSCG00000023379	1943.43	1.57219	8.93491e-06	8.24378e-05
ENSSSCG00000034321	4323.37	1.56833	1.82834e-19	1.60949e-17
ENSSSCG00000011193	802.508	1.56712	9.11625e-09	1.6496e-07
ENSSSCG00000012926	970.803	1.56461	5.97632e-07	7.26356e-06
ENSSSCG00000027928	315.838	1.56366	1.94209e-05	0.000164501
ENSSSCG00000037461	287.353	1.56355	1.67631e-08	2.88098e-07
ENSSSCG00000033811	1617.22	1.56166	1.34184e-11	3.94333e-10
ENSSSCG00000015093	124.406	1.56032	0.000529239	0.00297111
ENSSSCG00000016322	1435.17	1.55597	1.91319e-09	3.89698e-08
ENSSSCG00000006718	194.762	1.5557	7.60932e-07	9.06233e-06
ENSSSCG00000026951	1966.57	1.55336	3.78783e-06	3.84247e-05
ENSSSCG00000009011	288.526	1.55102	1.11402e-07	1.59981e-06
ENSSSCG00000014088	708.66	1.5483	4.97122e-10	1.11918e-08
ENSSSCG00000016674	439.301	1.54483	6.1469e-12	1.91612e-10
ENSSSCG00000035908	136.593	1.54045	9.58164e-05	0.00067435
ENSSSCG00000008874	252.507	1.5355	0.00275768	0.0122804
ENSSSCG00000028682	619.413	1.53365	6.44945e-15	3.28933e-13
ENSSSCG00000015379	128.556	1.53349	0.00084758	0.00447749
ENSSSCG00000040288	472.021	1.53146	0.000142805	0.000954036
ENSSSCG00000036208	275.152	1.53116	3.96689e-07	5.01529e-06
ENSSSCG00000023762	441.126	1.53008	0.000161469	0.00106396
ENSSSCG00000035702	327.97	1.52904	4.27862e-06	4.28948e-05
ENSSSCG00000011700	246.425	1.5272	5.32001e-06	5.17516e-05
ENSSSCG00000039760	135.134	1.5265	0.000849747	0.00448586
ENSSSCG00000009140	430.427	1.5262	1.22615e-07	1.74183e-06
ENSSSCG00000008228	322.267	1.52586	7.86809e-09	1.44239e-07
ENSSSCG00000013260	3770.07	1.52586	6.30486e-06	6.0529e-05
ENSSSCG00000015828	1654.47	1.52514	1.17326e-11	3.46878e-10
ENSSSCG00000001422	464.934	1.52472	5.89066e-08	9.02589e-07
ENSSSCG00000015735	402.886	1.52419	2.36909e-05	0.000195717
ENSSSCG00000016704	103.28	1.52358	2.61107e-05	0.000213531
ENSSSCG00000010026	2007.34	1.52345	2.78003e-13	1.07833e-11
ENSSSCG00000004055	187.552	1.52293	1.67312e-05	0.000144096
ENSSSCG00000014287	395.433	1.52242	3.22058e-09	6.3419e-08
ENSSSCG00000016365	127.583	1.52071	6.61476e-06	6.32675e-05
ENSSSCG00000040838	611.321	1.51782	8.38265e-08	1.24e-06
ENSSSCG00000010085	260.425	1.51642	1.42414e-06	1.59031e-05
ENSSSCG00000008966	496.064	1.51639	3.41195e-06	3.50037e-05
ENSSSCG00000001822	343.213	1.51638	4.45336e-10	1.01296e-08
ENSSSCG00000007942	2293.43	1.51608	1.73303e-12	5.86526e-11
ENSSSCG00000015353	209.333	1.51375	0.000321393	0.00191827
ENSSSCG00000033135	640.775	1.5121	2.94612e-09	5.84631e-08
ENSSSCG00000037158	1130.17	1.5104	3.10746e-07	4.01898e-06
ENSSSCG00000002026	1844.19	1.50811	6.45686e-14	2.7391e-12
ENSSSCG00000011294	165.474	1.50699	0.000106638	0.000742366
ENSSSCG00000004224	324.696	1.50674	3.92377e-06	3.9621e-05
ENSSSCG00000001849	3322.57	1.50354	2.89484e-08	4.7423e-07
ENSSSCG00000036060	369.914	1.50175	1.66383e-05	0.000143508
ENSSSCG00000037981	102.452	1.49961	0.00148372	0.00722801
ENSSSCG00000015120	143.121	1.49891	6.15459e-05	0.000456085
ENSSSCG00000006923	2332.49	1.49557	0.000250339	0.00155443
ENSSSCG00000016570	193.067	1.49515	1.10093e-07	1.58293e-06
ENSSSCG00000004456	1054.86	1.49114	0.000528372	0.00296732
ENSSSCG00000003965	132.43	1.49109	0.000137467	0.000922374
ENSSSCG00000002348	147.274	1.49083	3.79157e-05	0.000298194
ENSSSCG00000010188	1147.54	1.48972	1.05377e-14	5.13513e-13
ENSSSCG00000032355	254.665	1.48791	1.52096e-08	2.64947e-07
ENSSSCG00000006308	2333.1	1.48756	7.69363e-08	1.15135e-06
ENSSSCG00000031538	695.927	1.48695	0.000172672	0.00112478
ENSSSCG00000005503	509.757	1.485	9.79836e-12	2.92413e-10
ENSSSCG00000008568	187.131	1.48496	0.00234797	0.0107098
ENSSSCG00000005614	8879.78	1.48492	2.66819e-09	5.33604e-08
ENSSSCG00000002515	252.372	1.48208	1.07701e-05	9.72149e-05
ENSSSCG00000002263	1252.11	1.48194	9.18578e-16	5.21962e-14
ENSSSCG00000025618	3720	1.47871	2.3231e-05	0.000192433
ENSSSCG00000006002	306.979	1.47776	2.3449e-06	2.49201e-05
ENSSSCG00000016403	418.797	1.47759	7.56458e-06	7.1072e-05
ENSSSCG00000013734	828.91	1.47703	1.90631e-07	2.58637e-06
ENSSSCG00000040025	641.523	1.47633	9.08253e-13	3.2526e-11
ENSSSCG00000039307	631.076	1.47431	1.65926e-07	2.29362e-06
ENSSSCG00000007470	740.506	1.47289	7.73874e-11	2.02324e-09
ENSSSCG00000034049	1300.48	1.46855	0.000284164	0.00172685
ENSSSCG00000003558	1157.76	1.46822	3.6182e-05	0.000286756
ENSSSCG00000003160	176.848	1.46244	0.000131818	0.000891856
ENSSSCG00000008841	2143.58	1.46066	6.22185e-17	4.16566e-15
ENSSSCG00000003063	260.314	1.46026	2.10967e-07	2.84473e-06
ENSSSCG00000017540	281.319	1.46001	6.89856e-05	0.000503464
ENSSSCG00000027013	3681.6	1.45906	9.05754e-09	1.64091e-07
ENSSSCG00000021944	359.369	1.45776	1.19934e-09	2.54039e-08
ENSSSCG00000002516	4864.48	1.4559	0.000163615	0.00107488
ENSSSCG00000014948	163.509	1.45485	6.88467e-06	6.56046e-05
ENSSSCG00000004709	179.012	1.45459	9.56594e-06	8.75481e-05
ENSSSCG00000009240	558.177	1.45424	6.27966e-09	1.17355e-07
ENSSSCG00000032580	1256.18	1.45239	0.000345197	0.00204686
ENSSSCG00000010448	165.009	1.44921	6.12804e-05	0.000454774
ENSSSCG00000023174	398.285	1.44644	6.82862e-10	1.49579e-08
ENSSSCG00000024311	269.87	1.44576	1.01723e-05	9.22812e-05
ENSSSCG00000032561	338.998	1.44413	2.51236e-05	0.000206005
ENSSSCG00000035182	109.783	1.44328	0.000556807	0.00310362
ENSSSCG00000006140	148.749	1.44068	0.0116484	0.0414544
ENSSSCG00000035038	9601.44	1.43775	4.4335e-16	2.63597e-14
ENSSSCG00000016437	155.671	1.43772	2.03713e-05	0.00017142
ENSSSCG00000004907	437.853	1.43757	4.60484e-09	8.79776e-08
ENSSSCG00000002001	465.447	1.43637	4.5875e-05	0.000354278
ENSSSCG00000030877	105.498	1.43636	0.000824611	0.00437266
ENSSSCG00000016725	1032.82	1.43534	1.99107e-11	5.68839e-10
ENSSSCG00000037991	184.103	1.43336	4.47184e-06	4.45996e-05
ENSSSCG00000012295	589.687	1.43311	6.50862e-06	6.23685e-05
ENSSSCG00000034302	2145.39	1.43288	1.85312e-13	7.37269e-12
ENSSSCG00000025783	617.284	1.43028	0.00168807	0.00805784
ENSSSCG00000000500	207	1.42723	4.86651e-05	0.000372647
ENSSSCG00000021748	282.935	1.42622	2.67266e-06	2.79595e-05
ENSSSCG00000006780	117.975	1.41932	0.00019834	0.00126365
ENSSSCG00000036709	319.597	1.41803	8.00552e-08	1.18993e-06
ENSSSCG00000016426	930.625	1.41663	8.64503e-13	3.10314e-11
ENSSSCG00000003608	220.648	1.41628	6.84022e-06	6.52618e-05
ENSSSCG00000017297	6415.44	1.41256	7.48636e-13	2.70616e-11
ENSSSCG00000029460	464.32	1.4055	3.08801e-05	0.000248834
ENSSSCG00000036383	7514.32	1.40431	0.000777112	0.00415224
ENSSSCG00000002443	556.603	1.4018	1.28249e-06	1.45107e-05
ENSSSCG00000015299	236.421	1.39519	0.00845749	0.0315979
ENSSSCG00000016164	108.353	1.39398	0.000126295	0.000858638
ENSSSCG00000039953	2476.83	1.39299	8.4958e-07	9.97155e-06
ENSSSCG00000021852	192.801	1.38923	0.0043561	0.018164
ENSSSCG00000028814	6925.53	1.38872	0.000991126	0.00508406
ENSSSCG00000008771	449.017	1.38801	1.85143e-05	0.000157515
ENSSSCG00000009589	189.423	1.38632	1.36528e-06	1.53572e-05
ENSSSCG00000001025	2653.24	1.38567	1.26357e-08	2.23651e-07
ENSSSCG00000031610	406.036	1.38516	0.000870522	0.00457906
ENSSSCG00000035037	969.433	1.38475	2.05735e-07	2.78394e-06
ENSSSCG00000024109	927.771	1.38428	3.56823e-05	0.000283087
ENSSSCG00000007275	3767.05	1.38247	1.98492e-06	2.15101e-05
ENSSSCG00000032242	328.691	1.38174	1.86259e-06	2.0313e-05
ENSSSCG00000015871	338.06	1.38164	1.68125e-05	0.000144611
ENSSSCG00000000473	1688.23	1.37993	3.26664e-08	5.27285e-07
ENSSSCG00000017534	937.676	1.37684	5.51082e-07	6.73501e-06
ENSSSCG00000027489	279.662	1.37605	4.93336e-08	7.64274e-07
ENSSSCG00000039909	343.077	1.37481	8.40305e-10	1.8174e-08
ENSSSCG00000010025	1291.33	1.37118	8.70762e-06	8.07651e-05
ENSSSCG00000037898	448.672	1.37035	2.94011e-09	5.8419e-08
ENSSSCG00000005994	6093.03	1.37021	8.10754e-09	1.481e-07
ENSSSCG00000040412	113.569	1.36943	0.000289383	0.00175303
ENSSSCG00000017886	560.057	1.36752	1.74239e-07	2.39777e-06
ENSSSCG00000028725	157.899	1.36735	0.000513132	0.00288911
ENSSSCG00000008988	979.297	1.36704	7.93247e-06	7.41664e-05
ENSSSCG00000006079	757.857	1.36613	1.52143e-06	1.68066e-05
ENSSSCG00000002349	3155.73	1.3659	0.000416635	0.00240651
ENSSSCG00000005110	2003.93	1.36577	3.99779e-09	7.68564e-08
ENSSSCG00000038162	2251.24	1.36384	3.77714e-12	1.21938e-10
ENSSSCG00000031942	1421.04	1.36348	2.21089e-16	1.35639e-14
ENSSSCG00000003582	205.172	1.36169	0.00131443	0.00649787
ENSSSCG00000037098	128.295	1.36159	7.52197e-05	0.000545139
ENSSSCG00000012627	146.532	1.36136	9.62254e-06	8.7887e-05
ENSSSCG00000035598	167.777	1.35972	0.000734574	0.003951
ENSSSCG00000010428	7678.46	1.35959	1.0128e-05	9.1958e-05
ENSSSCG00000008748	331.528	1.35924	0.000214267	0.00135059
ENSSSCG00000001459	108.292	1.35919	8.5324e-05	0.000606604
ENSSSCG00000003161	196.777	1.35802	4.65134e-05	0.000358309
ENSSSCG00000029805	5384.04	1.35791	5.66089e-06	5.48597e-05
ENSSSCG00000015089	137.541	1.35738	7.54597e-05	0.000546568
ENSSSCG00000001716	162.242	1.35709	0.000652568	0.00355713
ENSSSCG00000005221	200.777	1.35604	5.985e-07	7.26837e-06
ENSSSCG00000025281	4552.13	1.35167	8.77596e-11	2.2751e-09
ENSSSCG00000017608	508.598	1.35142	0.00755973	0.0288682
ENSSSCG00000025598	975.729	1.35077	6.45092e-15	3.28933e-13
ENSSSCG00000008443	5839.76	1.35065	6.01895e-09	1.12757e-07
ENSSSCG00000030182	482.198	1.34919	1.67175e-10	4.12554e-09
ENSSSCG00000034746	120.943	1.34657	0.00509085	0.0206844
ENSSSCG00000004730	2055.58	1.34567	3.56595e-18	2.70503e-16
ENSSSCG00000039854	312.115	1.34498	2.93977e-08	4.80567e-07
ENSSSCG00000027975	137.173	1.34286	0.000494315	0.00279133
ENSSSCG00000014818	755.065	1.34247	1.90343e-05	0.000161671
ENSSSCG00000039751	2107.48	1.34111	3.87248e-07	4.90801e-06
ENSSSCG00000038956	162.695	1.33959	4.9188e-05	0.000375345
ENSSSCG00000001720	1115.35	1.33827	5.74946e-09	1.08367e-07
ENSSSCG00000009366	312.407	1.33817	1.75657e-08	2.98888e-07
ENSSSCG00000036570	818.662	1.33766	5.28308e-06	5.14899e-05
ENSSSCG00000028338	303.581	1.33594	8.82034e-06	8.16113e-05
ENSSSCG00000026733	922.592	1.33449	1.88528e-09	3.85033e-08
ENSSSCG00000021638	115.694	1.33393	6.3552e-05	0.000468024
ENSSSCG00000032777	318.365	1.33243	0.000655371	0.00356862
ENSSSCG00000038055	685.131	1.33215	6.98331e-11	1.83822e-09
ENSSSCG00000016009	179.18	1.33188	0.00757134	0.0289021
ENSSSCG00000017144	311.516	1.33033	0.00372683	0.0159548
ENSSSCG00000036984	110.534	1.32969	0.00214977	0.00993231
ENSSSCG00000017328	890.183	1.32778	1.89677e-06	2.06566e-05
ENSSSCG00000027423	281.729	1.32775	1.73739e-05	0.000148965
ENSSSCG00000024393	251.329	1.32738	2.00591e-06	2.16917e-05
ENSSSCG00000038619	287.987	1.32647	0.000158802	0.00104952
ENSSSCG00000025260	1156.54	1.32501	8.27731e-09	1.50843e-07
ENSSSCG00000017311	807.116	1.3234	0.000626707	0.00343562
ENSSSCG00000009283	134.218	1.32094	0.000224685	0.00140991
ENSSSCG00000024174	1548.82	1.31971	2.56035e-11	7.20782e-10
ENSSSCG00000015911	144.747	1.31953	2.25868e-05	0.000187956
ENSSSCG00000004401	489.739	1.31754	2.90809e-06	3.01967e-05
ENSSSCG00000017415	294.229	1.31747	5.73075e-06	5.53625e-05
ENSSSCG00000015462	150.091	1.31686	1.59826e-05	0.000138579
ENSSSCG00000002051	1253.53	1.31565	5.1306e-06	5.01945e-05
ENSSSCG00000036223	111.635	1.31331	0.0114604	0.0408893
ENSSSCG00000001518	1226.69	1.31308	7.48532e-05	0.000542941
ENSSSCG00000006288	130.127	1.31275	0.000823764	0.00437117
ENSSSCG00000004870	5371.54	1.31075	1.70057e-08	2.91292e-07
ENSSSCG00000028190	1282.59	1.3105	5.19719e-14	2.22929e-12
ENSSSCG00000017810	171.205	1.30902	5.67463e-06	5.49411e-05
ENSSSCG00000005465	169.421	1.30819	0.000112396	0.000776138
ENSSSCG00000002620	412.313	1.30675	7.4964e-08	1.12554e-06
ENSSSCG00000032831	158.036	1.30628	0.000359434	0.00211661
ENSSSCG00000009412	1154.57	1.30537	7.66174e-10	1.66408e-08
ENSSSCG00000014904	485.654	1.30436	0.000918208	0.0047688
ENSSSCG00000014041	331.139	1.3042	2.14509e-06	2.30672e-05
ENSSSCG00000039562	424.687	1.29963	3.29763e-05	0.000263656
ENSSSCG00000028529	540	1.29324	3.69831e-11	1.02245e-09
ENSSSCG00000012077	1042.15	1.2923	6.97896e-06	6.62979e-05
ENSSSCG00000008647	442.754	1.2922	0.000572881	0.00317902
ENSSSCG00000007366	276.677	1.29192	0.000309828	0.00185644
ENSSSCG00000037066	1341.01	1.29185	2.99836e-08	4.89108e-07
ENSSSCG00000010449	217.813	1.29098	5.31345e-05	0.000401481
ENSSSCG00000034702	152.741	1.29046	0.000165084	0.00108314
ENSSSCG00000028711	146.424	1.28808	0.000421005	0.0024263
ENSSSCG00000008336	8293.04	1.28596	0.00159491	0.007675
ENSSSCG00000013018	511.803	1.28127	2.8324e-10	6.63463e-09
ENSSSCG00000010087	259.894	1.27932	5.38682e-07	6.59971e-06
ENSSSCG00000036941	138.14	1.27602	0.00389063	0.0165411
ENSSSCG00000003473	165.452	1.27574	0.00530104	0.0214254
ENSSSCG00000014235	263.501	1.27482	0.000137384	0.000922289
ENSSSCG00000039089	137.836	1.27342	0.00357687	0.0153855
ENSSSCG00000015545	6314.16	1.27308	1.20642e-09	2.55188e-08
ENSSSCG00000030309	5494.61	1.27255	9.77007e-08	1.42097e-06
ENSSSCG00000010655	1091.67	1.27243	3.55187e-10	8.23723e-09
ENSSSCG00000014833	299.134	1.2688	3.41136e-05	0.000272467
ENSSSCG00000017142	763.494	1.26848	2.59955e-07	3.4302e-06
ENSSSCG00000023423	1015	1.26796	0.000177752	0.00115092
ENSSSCG00000036063	587.656	1.26623	8.61422e-11	2.24072e-09
ENSSSCG00000033385	1927.76	1.26615	2.50953e-15	1.35594e-13
ENSSSCG00000006776	1938.24	1.26593	3.37394e-08	5.42898e-07
ENSSSCG00000031154	276.971	1.26586	3.14445e-07	4.0554e-06
ENSSSCG00000013584	422.404	1.26445	0.000255769	0.00158431
ENSSSCG00000026417	141.635	1.26443	0.00170017	0.00811058
ENSSSCG00000000148	320.136	1.26118	0.000382018	0.00223252
ENSSSCG00000002684	2566.43	1.26062	2.19448e-07	2.94362e-06
ENSSSCG00000013360	308.444	1.2602	9.02517e-06	8.32208e-05
ENSSSCG00000029365	292.655	1.25889	0.00027916	0.00170182
ENSSSCG00000008834	216.135	1.25452	8.37814e-06	7.8049e-05
ENSSSCG00000011743	646.862	1.25444	1.98015e-06	2.1475e-05
ENSSSCG00000009202	1142.74	1.2541	7.34736e-06	6.92848e-05
ENSSSCG00000006495	296.171	1.25327	4.77963e-06	4.72107e-05
ENSSSCG00000004983	799.904	1.25287	2.96256e-06	3.07416e-05
ENSSSCG00000012029	1315.28	1.25017	3.64818e-09	7.12019e-08
ENSSSCG00000008686	139.234	1.24726	0.00092972	0.00481398
ENSSSCG00000035971	152.417	1.24525	0.000206419	0.00130755
ENSSSCG00000012970	337.509	1.24291	7.8695e-05	0.000565744
ENSSSCG00000010048	179.075	1.24287	0.000118795	0.000814118
ENSSSCG00000005480	607.241	1.24265	1.27365e-10	3.19951e-09
ENSSSCG00000010968	4292.03	1.2425	1.59438e-05	0.000138321
ENSSSCG00000009169	214.014	1.24224	5.91739e-05	0.000441054
ENSSSCG00000027709	978.937	1.24113	7.17289e-06	6.78472e-05
ENSSSCG00000035634	571.39	1.24038	9.17953e-06	8.43914e-05
ENSSSCG00000001252	257.842	1.23974	0.000400877	0.00232684
ENSSSCG00000016855	126.389	1.23938	0.00028708	0.00174182
ENSSSCG00000002357	2525.81	1.23826	1.55495e-06	1.714e-05
ENSSSCG00000003731	432.714	1.23758	1.87911e-06	2.04787e-05
ENSSSCG00000014258	1525.15	1.23717	1.06775e-11	3.17419e-10
ENSSSCG00000022490	219.458	1.23499	0.00866544	0.0323097
ENSSSCG00000011610	313.157	1.23342	1.15086e-06	1.31488e-05
ENSSSCG00000000657	812.792	1.23253	3.4241e-06	3.50817e-05
ENSSSCG00000011876	212.64	1.23203	0.000205558	0.00130532
ENSSSCG00000000091	511.886	1.22762	2.73524e-05	0.000222386
ENSSSCG00000035628	397.309	1.22743	0.000111402	0.000771585
ENSSSCG00000006887	19037	1.22672	1.28254e-13	5.21103e-12
ENSSSCG00000001398	1913.88	1.22412	5.89147e-09	1.10638e-07
ENSSSCG00000013725	353.896	1.22393	2.35034e-05	0.000194376
ENSSSCG00000038006	497.915	1.22331	1.9336e-07	2.62109e-06
ENSSSCG00000022128	969.962	1.22209	1.42517e-12	4.87693e-11
ENSSSCG00000017535	228.344	1.22088	5.02825e-06	4.93499e-05
ENSSSCG00000005626	661.473	1.21972	4.41501e-07	5.5184e-06
ENSSSCG00000006912	168.132	1.21921	0.000161459	0.00106396
ENSSSCG00000038508	187.336	1.21678	0.00055389	0.00308922
ENSSSCG00000035790	8576.31	1.21478	6.57496e-13	2.39357e-11
ENSSSCG00000014369	487.493	1.21451	2.4195e-07	3.20912e-06
ENSSSCG00000009071	2173.34	1.21355	2.55259e-10	6.04728e-09
ENSSSCG00000000907	684.615	1.2133	6.82638e-08	1.03159e-06
ENSSSCG00000023957	260.343	1.21006	4.26583e-06	4.27945e-05
ENSSSCG00000016705	557.566	1.20998	9.13209e-07	1.06534e-05
ENSSSCG00000006369	674.613	1.2098	3.3037e-06	3.3961e-05
ENSSSCG00000004601	129.141	1.20844	0.00193725	0.00908393
ENSSSCG00000016378	140.076	1.20781	7.93004e-05	0.000569034
ENSSSCG00000005449	807.932	1.20741	3.21304e-08	5.19722e-07
ENSSSCG00000026387	138.58	1.20176	0.00180934	0.00854401
ENSSSCG00000037582	1257.79	1.20122	1.25322e-06	1.42213e-05
ENSSSCG00000016502	1091.88	1.19952	4.13609e-06	4.1547e-05
ENSSSCG00000004154	919.199	1.1993	2.99511e-06	3.10375e-05
ENSSSCG00000038404	786.608	1.19927	0.000415722	0.00240214
ENSSSCG00000008421	246.46	1.19841	2.74511e-06	2.86395e-05
ENSSSCG00000038001	205.288	1.19665	0.00958165	0.0352311
ENSSSCG00000001229	31292.5	1.19572	1.81258e-08	3.07062e-07
ENSSSCG00000013718	126.439	1.19475	0.000410026	0.00237283
ENSSSCG00000001910	5186.05	1.19274	1.76356e-07	2.4161e-06
ENSSSCG00000022331	622.084	1.19165	3.58915e-05	0.0002846
ENSSSCG00000010003	255.942	1.19058	5.02785e-06	4.93499e-05
ENSSSCG00000030359	752.853	1.18979	3.1973e-09	6.30412e-08
ENSSSCG00000023526	1133.2	1.18894	1.45722e-06	1.6208e-05
ENSSSCG00000000396	1462.85	1.18878	6.93337e-06	6.59463e-05
ENSSSCG00000012652	328.569	1.18704	3.48698e-05	0.000277832
ENSSSCG00000001817	4184.34	1.1852	8.59149e-09	1.56383e-07
ENSSSCG00000037754	493.997	1.18346	0.00072051	0.00388077
ENSSSCG00000007088	2786.57	1.18297	0.000186876	0.00120255
ENSSSCG00000012880	1236.85	1.18229	0.000111651	0.000772724
ENSSSCG00000016057	17426.9	1.18139	0.000251187	0.00155781
ENSSSCG00000039034	105.404	1.1811	0.00102858	0.00526389
ENSSSCG00000009801	349.85	1.17893	0.0015871	0.0076422
ENSSSCG00000016223	3578.36	1.17793	0.000209384	0.00132383
ENSSSCG00000009978	2875.66	1.17762	4.67133e-15	2.42201e-13
ENSSSCG00000003795	2211.48	1.17709	1.26875e-13	5.16865e-12
ENSSSCG00000010908	763.247	1.1761	1.40984e-05	0.000123634
ENSSSCG00000040266	765.304	1.17457	0.00127915	0.00636348
ENSSSCG00000003513	1945.31	1.17348	4.13143e-08	6.51177e-07
ENSSSCG00000015281	284.944	1.17278	2.09579e-05	0.000176067
ENSSSCG00000038141	207.457	1.17275	5.4304e-05	0.000408137
ENSSSCG00000039522	281.911	1.17212	3.20493e-05	0.000257582
ENSSSCG00000013088	335.71	1.17163	6.10298e-06	5.88109e-05
ENSSSCG00000014060	4502.56	1.16664	0.0067528	0.026299
ENSSSCG00000008721	201.148	1.16506	0.000716555	0.00386353
ENSSSCG00000011471	7753.53	1.16499	2.17891e-07	2.92528e-06
ENSSSCG00000007944	1395.24	1.16358	2.23754e-05	0.000186651
ENSSSCG00000004209	1107.77	1.16311	9.4998e-11	2.44472e-09
ENSSSCG00000039185	471.775	1.1631	1.26654e-05	0.000112477
ENSSSCG00000002520	6196.69	1.16159	7.63621e-13	2.75387e-11
ENSSSCG00000000645	2542.49	1.15847	4.88371e-14	2.11843e-12
ENSSSCG00000011064	3046.27	1.15794	2.52334e-11	7.11664e-10
ENSSSCG00000021236	1462.1	1.15735	8.14407e-08	1.20819e-06
ENSSSCG00000029668	225.461	1.1526	0.00177204	0.00840139
ENSSSCG00000035027	1085.7	1.15123	4.3595e-06	4.35356e-05
ENSSSCG00000006793	113.531	1.15116	0.000678285	0.00368038
ENSSSCG00000015570	3121.49	1.15029	2.55825e-08	4.21332e-07
ENSSSCG00000028322	2319.91	1.15003	1.18008e-13	4.8459e-12
ENSSSCG00000023133	823.379	1.14777	9.56838e-06	8.75481e-05
ENSSSCG00000035940	901.013	1.14763	3.20164e-08	5.18969e-07
ENSSSCG00000022953	371.975	1.14705	0.000275242	0.00168192
ENSSSCG00000033833	118.206	1.14689	0.00644154	0.0253044
ENSSSCG00000010493	1250.22	1.14626	4.31188e-06	4.3172e-05
ENSSSCG00000034178	257.982	1.14143	0.00232392	0.010619
ENSSSCG00000021571	158.761	1.14117	0.00328476	0.0143008
ENSSSCG00000034107	373.867	1.13997	0.00821514	0.0309001
ENSSSCG00000004687	8948.89	1.13737	0.000112889	0.000778846
ENSSSCG00000036546	1256.44	1.13486	2.31092e-06	2.46269e-05
ENSSSCG00000006309	260.869	1.13471	7.25218e-05	0.00052802
ENSSSCG00000037416	463.902	1.13194	3.59002e-06	3.65868e-05
ENSSSCG00000030767	266.826	1.13141	8.38801e-05	0.000598272
ENSSSCG00000039950	179.819	1.13078	0.000461658	0.00262231
ENSSSCG00000035256	206.66	1.12952	8.73168e-05	0.000618479
ENSSSCG00000035006	103.824	1.12679	0.00601887	0.0238725
ENSSSCG00000014943	174.439	1.12386	0.000245769	0.00152765
ENSSSCG00000006379	125.376	1.12104	0.00106441	0.00541466
ENSSSCG00000023235	1070.26	1.12085	3.41717e-06	3.5034e-05
ENSSSCG00000000778	131.076	1.11935	0.000456579	0.00259633
ENSSSCG00000027361	108.353	1.11914	0.00752949	0.028778
ENSSSCG00000039182	4508.06	1.11869	2.22987e-06	2.38788e-05
ENSSSCG00000036483	2011.35	1.11816	0.000403641	0.00234024
ENSSSCG00000025984	549.145	1.11511	4.52993e-08	7.06752e-07
ENSSSCG00000001486	344.418	1.1147	8.68289e-05	0.000615314
ENSSSCG00000017416	384.861	1.11442	0.000605476	0.00333705
ENSSSCG00000008601	356.141	1.1104	3.97182e-05	0.000310941
ENSSSCG00000005380	9644.08	1.11015	1.17574e-12	4.11481e-11
ENSSSCG00000008123	1287.72	1.1101	2.11227e-05	0.000177065
ENSSSCG00000000939	302.536	1.10802	0.000324354	0.00193444
ENSSSCG00000029070	378.908	1.10627	0.00027016	0.00165481
ENSSSCG00000015426	344.994	1.10591	5.51641e-05	0.000414175
ENSSSCG00000038406	1734.87	1.10455	3.99291e-06	4.02664e-05
ENSSSCG00000007814	632.401	1.10403	2.20337e-07	2.95201e-06
ENSSSCG00000036843	193.856	1.10389	0.000135413	0.000910581
ENSSSCG00000011111	128.546	1.10371	0.00180622	0.00853712
ENSSSCG00000023503	578.003	1.1037	7.09422e-06	6.7227e-05
ENSSSCG00000005618	297.808	1.1028	0.00136969	0.00673216
ENSSSCG00000010969	1828.84	1.10275	0.00132217	0.00652985
ENSSSCG00000030548	380.485	1.10241	0.000206128	0.00130624
ENSSSCG00000010452	1147.78	1.10216	0.00131314	0.00649358
ENSSSCG00000015607	144.212	1.09969	0.00039317	0.00228901
ENSSSCG00000011813	1671.41	1.09715	1.847e-08	3.12206e-07
ENSSSCG00000004020	1361.44	1.09632	4.33397e-06	4.33651e-05
ENSSSCG00000038345	251.619	1.09404	3.09954e-05	0.000249633
ENSSSCG00000005628	2856.09	1.09356	0.000112032	0.000774539
ENSSSCG00000006391	552.023	1.0932	0.00151828	0.00736841
ENSSSCG00000027206	159.155	1.0931	0.000960175	0.00494837
ENSSSCG00000039222	5435.82	1.09112	1.52618e-07	2.12685e-06
ENSSSCG00000015277	713.29	1.09081	8.18779e-07	9.66159e-06
ENSSSCG00000034390	104.987	1.08917	0.00801761	0.0303052
ENSSSCG00000010450	1901.77	1.08881	8.05068e-11	2.09767e-09
ENSSSCG00000006168	292.636	1.08684	6.47919e-05	0.000475789
ENSSSCG00000006108	371.64	1.08574	3.08156e-06	3.17623e-05
ENSSSCG00000032585	355.611	1.08414	1.36378e-06	1.53572e-05
ENSSSCG00000004322	204.475	1.08357	0.00487752	0.0199439
ENSSSCG00000007100	1922.63	1.08119	2.30912e-08	3.83583e-07
ENSSSCG00000011440	1755	1.08106	0.000334614	0.00199024
ENSSSCG00000017008	284.414	1.08102	0.000210042	0.00132668
ENSSSCG00000039873	3883.45	1.08026	2.44359e-05	0.000200817
ENSSSCG00000030165	924.722	1.07849	0.000902988	0.0047152
ENSSSCG00000031441	1004.75	1.07723	4.7791e-07	5.90163e-06
ENSSSCG00000009079	107.848	1.07695	0.00698461	0.0270309
ENSSSCG00000002962	162.805	1.07567	0.00243068	0.0110121
ENSSSCG00000007722	106.202	1.0755	0.0016255	0.0078003
ENSSSCG00000017268	417.546	1.07548	9.86566e-06	8.98942e-05
ENSSSCG00000007247	1007.67	1.07537	4.48067e-06	4.46588e-05
ENSSSCG00000024818	725.252	1.0747	3.05305e-09	6.04292e-08
ENSSSCG00000010163	320.43	1.07421	0.00701751	0.0271105
ENSSSCG00000009973	228.584	1.0738	0.000276196	0.00168575
ENSSSCG00000006474	5294.85	1.07373	2.89955e-05	0.000234877
ENSSSCG00000006201	2635.51	1.07295	2.55678e-12	8.4128e-11
ENSSSCG00000011249	432.071	1.07267	0.00293842	0.0129801
ENSSSCG00000015002	198.425	1.07261	0.00111505	0.00563156
ENSSSCG00000003382	127.495	1.0721	0.00864803	0.0322604
ENSSSCG00000016052	1526.22	1.07134	6.14925e-05	0.000456085
ENSSSCG00000025537	658.68	1.07102	3.76959e-05	0.000296769
ENSSSCG00000016656	796.708	1.07036	0.000394377	0.00229517
ENSSSCG00000025417	692.514	1.07028	8.73557e-05	0.000618479
ENSSSCG00000003156	154.554	1.06608	0.00393365	0.0167009
ENSSSCG00000001782	115.934	1.06578	0.00664992	0.0259838
ENSSSCG00000002267	2505.81	1.06432	6.86456e-12	2.10993e-10
ENSSSCG00000030278	192.435	1.06418	0.00177636	0.00841665
ENSSSCG00000011973	190.914	1.06408	0.000197428	0.00125888
ENSSSCG00000016452	704.878	1.0632	0.0015733	0.00758526
ENSSSCG00000021988	1381.1	1.06252	4.31911e-07	5.41171e-06
ENSSSCG00000038471	126.398	1.06194	0.00456021	0.0188771
ENSSSCG00000001881	2064.14	1.06165	3.50644e-11	9.74652e-10
ENSSSCG00000032787	627.053	1.06052	7.35833e-06	6.93033e-05
ENSSSCG00000004569	420.533	1.05967	0.000337432	0.00200468
ENSSSCG00000038825	605.264	1.05942	7.61791e-05	0.000550485
ENSSSCG00000006395	6447.66	1.05868	0.000202918	0.00129015
ENSSSCG00000001455	1115.75	1.05618	0.000131141	0.000887663
ENSSSCG00000029281	444.23	1.05494	0.00350097	0.0151267
ENSSSCG00000024663	191.643	1.05386	8.45037e-05	0.000602441
ENSSSCG00000017333	434.478	1.05376	5.63675e-07	6.88345e-06
ENSSSCG00000005773	298.503	1.05374	0.0011586	0.00582857
ENSSSCG00000023585	197.842	1.05285	0.00039545	0.00230054
ENSSSCG00000003017	1760.62	1.05259	5.09928e-10	1.14633e-08
ENSSSCG00000025208	114.763	1.05255	0.00445137	0.0184911
ENSSSCG00000039797	5735.57	1.05042	0.000753253	0.00404299
ENSSSCG00000011723	3940.67	1.0492	1.38647e-05	0.000121862
ENSSSCG00000032929	297.7	1.04718	1.7953e-05	0.000153588
ENSSSCG00000000704	1658.95	1.04673	2.69728e-06	2.81979e-05
ENSSSCG00000021155	159.425	1.04671	0.00752143	0.0287543
ENSSSCG00000006740	25747.8	1.04561	7.03363e-09	1.30181e-07
ENSSSCG00000013932	382.932	1.0454	0.00545965	0.0219857
ENSSSCG00000039317	117.052	1.04456	0.00434869	0.0181429
ENSSSCG00000010755	249.837	1.04078	0.00090494	0.00472059
ENSSSCG00000034555	215.184	1.04033	0.00789001	0.0299183
ENSSSCG00000031781	1402.13	1.0385	0.00505104	0.0205444
ENSSSCG00000028892	223.914	1.03738	0.00128246	0.00637257
ENSSSCG00000015144	169.368	1.03533	0.000452348	0.0025774
ENSSSCG00000005057	106.285	1.03513	0.00450555	0.0186859
ENSSSCG00000001470	1262.59	1.03407	0.000149123	0.000990231
ENSSSCG00000011133	697.344	1.03371	0.000891919	0.00466848
ENSSSCG00000011299	1136.16	1.03368	6.4961e-05	0.000476804
ENSSSCG00000032658	499.243	1.03347	0.00201054	0.00937905
ENSSSCG00000040913	488.218	1.03316	0.00213998	0.00989887
ENSSSCG00000002792	1039.26	1.03238	3.13926e-07	4.05209e-06
ENSSSCG00000005423	903.885	1.0304	9.91839e-06	9.03213e-05
ENSSSCG00000017952	225.616	1.02654	0.00128859	0.00639891
ENSSSCG00000003341	1011.49	1.02641	1.54453e-05	0.000134298
ENSSSCG00000022292	331.122	1.02531	0.000442927	0.00253273
ENSSSCG00000007664	1314.89	1.02388	1.36028e-08	2.39663e-07
ENSSSCG00000002494	122.688	1.02364	0.00202211	0.00943017
ENSSSCG00000017778	179.646	1.0232	0.00328606	0.0143024
ENSSSCG00000012978	438.402	1.02316	0.00018652	0.00120076
ENSSSCG00000027992	236.929	1.02307	0.0115532	0.0411443
ENSSSCG00000038732	1018.58	1.02161	4.27999e-07	5.37144e-06
ENSSSCG00000006556	3663.54	1.02106	6.4317e-05	0.000473205
ENSSSCG00000007043	1013.85	1.02016	3.6651e-06	3.73026e-05
ENSSSCG00000033613	1316.78	1.01895	1.84547e-06	2.01406e-05
ENSSSCG00000023871	150.949	1.01818	0.0063174	0.0248675
ENSSSCG00000035887	141.133	1.01736	0.0017142	0.00815979
ENSSSCG00000004951	967.782	1.01614	6.08412e-08	9.27618e-07
ENSSSCG00000009873	255.696	1.01598	0.000430048	0.00246733
ENSSSCG00000006987	1009.4	1.01364	0.00114654	0.00577356
ENSSSCG00000016109	1110.49	1.0133	3.86398e-07	4.90128e-06
ENSSSCG00000001507	3779.47	1.0128	1.83889e-05	0.000156708
ENSSSCG00000025856	1260.15	1.01112	5.95178e-08	9.10144e-07
ENSSSCG00000016620	285.712	1.01083	0.000469024	0.00265729
ENSSSCG00000008135	207.318	1.01036	0.000296672	0.00178874
ENSSSCG00000008701	4985.86	1.01008	4.87062e-07	6.00021e-06
ENSSSCG00000001453	7590.44	1.00904	3.06498e-05	0.000247108
ENSSSCG00000039188	123.545	1.00795	0.00824134	0.0309684
ENSSSCG00000014038	1919	1.00609	4.62468e-05	0.000356791
ENSSSCG00000000492	189.677	1.00416	0.00091011	0.00474113
ENSSSCG00000014321	309.85	1.00316	0.000172101	0.00112201
ENSSSCG00000034364	697.699	1.00029	0.000192753	0.00123367
ENSSSCG00000040208	295.624	-1.001	0.0042708	0.0178761
ENSSSCG00000004921	3867.5	-1.00186	1.45667e-05	0.000127595
ENSSSCG00000006928	3368.74	-1.00199	4.91455e-05	0.000375206
ENSSSCG00000010535	511.14	-1.00264	0.000316685	0.0018931
ENSSSCG00000004795	2222.19	-1.00268	4.79622e-06	4.73442e-05
ENSSSCG00000012667	103.799	-1.00356	0.0117746	0.041836
ENSSSCG00000012695	519.431	-1.00545	0.000123426	0.00084136
ENSSSCG00000036418	3505.61	-1.00665	6.26646e-07	7.56248e-06
ENSSSCG00000031988	2305.53	-1.00896	0.000562524	0.00313058
ENSSSCG00000032221	726.546	-1.00914	4.90154e-06	4.82601e-05
ENSSSCG00000006697	1127.47	-1.00999	7.55742e-09	1.3904e-07
ENSSSCG00000004929	798.531	-1.01243	4.5357e-08	7.06936e-07
ENSSSCG00000013048	1328.09	-1.01674	3.49203e-09	6.84145e-08
ENSSSCG00000005180	1117.18	-1.01721	7.08365e-06	6.71682e-05
ENSSSCG00000010575	1540.32	-1.01742	0.000187328	0.00120495
ENSSSCG00000040735	1073.41	-1.01756	1.07134e-06	1.23578e-05
ENSSSCG00000037676	223.86	-1.01787	0.00254531	0.0114539
ENSSSCG00000003379	2155.53	-1.01788	1.67733e-07	2.31651e-06
ENSSSCG00000017818	5700.15	-1.01797	2.06245e-07	2.78838e-06
ENSSSCG00000027074	663.404	-1.01876	7.28458e-05	0.000530129
ENSSSCG00000027486	4350.45	-1.02131	8.71166e-06	8.07651e-05
ENSSSCG00000026004	14442.3	-1.02175	1.3673e-09	2.86463e-08
ENSSSCG00000001534	3813.57	-1.0224	0.00259349	0.0116469
ENSSSCG00000006785	5900.69	-1.02274	9.2175e-07	1.07287e-05
ENSSSCG00000035739	247.954	-1.02412	0.00747524	0.028614
ENSSSCG00000011463	330.835	-1.02498	0.00145164	0.00708746
ENSSSCG00000001700	956.23	-1.0255	5.22988e-08	8.07773e-07
ENSSSCG00000013318	8680.25	-1.02596	9.92331e-08	1.4416e-06
ENSSSCG00000035455	1275.07	-1.02659	1.05256e-08	1.88688e-07
ENSSSCG00000030544	176.006	-1.02676	0.000186316	0.00119995
ENSSSCG00000032527	7316.84	-1.02821	9.08566e-06	8.36782e-05
ENSSSCG00000003486	1302.07	-1.0285	7.68599e-05	0.000554104
ENSSSCG00000002389	1235.03	-1.03137	3.73173e-05	0.000294553
ENSSSCG00000034607	3533.68	-1.03198	9.40449e-05	0.000662488
ENSSSCG00000015014	434.445	-1.03383	9.37532e-05	0.000660735
ENSSSCG00000011404	773.96	-1.03384	8.80765e-08	1.29665e-06
ENSSSCG00000017783	2496.99	-1.03544	1.96614e-05	0.000166263
ENSSSCG00000012527	292.086	-1.03567	6.25082e-05	0.000462327
ENSSSCG00000003654	11053.8	-1.03577	0.000238071	0.00148845
ENSSSCG00000022993	424.184	-1.03662	1.20382e-05	0.000107402
ENSSSCG00000002383	1344.84	-1.03675	0.00513593	0.0208456
ENSSSCG00000003579	3822.03	-1.0373	7.21562e-07	8.62681e-06
ENSSSCG00000017082	205419	-1.03758	2.26883e-05	0.000188649
ENSSSCG00000036206	2385.71	-1.03863	6.51606e-09	1.21185e-07
ENSSSCG00000027986	1581.12	-1.03932	3.54131e-08	5.66279e-07
ENSSSCG00000021821	10140.5	-1.03973	5.19617e-08	8.03371e-07
ENSSSCG00000031898	245.506	-1.04002	0.000106753	0.000742835
ENSSSCG00000010241	150.833	-1.04033	0.00605074	0.023971
ENSSSCG00000022353	1101.45	-1.0405	2.28553e-06	2.44409e-05
ENSSSCG00000005636	2914.31	-1.04079	0.000828805	0.00439071
ENSSSCG00000016420	1643.28	-1.04542	0.00548238	0.0220656
ENSSSCG00000008785	2068.46	-1.04592	6.03393e-09	1.129e-07
ENSSSCG00000023437	3528.18	-1.04702	0.000179952	0.00116334
ENSSSCG00000014314	159.564	-1.04822	0.00354217	0.0152636
ENSSSCG00000003451	912.308	-1.04845	2.54287e-06	2.6747e-05
ENSSSCG00000013072	2793.09	-1.04996	2.29322e-12	7.59425e-11
ENSSSCG00000032556	23194.8	-1.05034	8.0066e-11	2.08972e-09
ENSSSCG00000038248	115.703	-1.05178	0.0138775	0.048033
ENSSSCG00000038530	212.692	-1.05288	0.000305846	0.00183615
ENSSSCG00000004506	1444.3	-1.05293	1.85376e-07	2.52397e-06
ENSSSCG00000040100	4448.97	-1.05342	9.86947e-05	0.0006925
ENSSSCG00000010109	4859.12	-1.05413	6.38604e-09	1.19175e-07
ENSSSCG00000010062	4098.88	-1.05416	2.31507e-12	7.63976e-11
ENSSSCG00000011317	3739.21	-1.0546	7.7564e-07	9.21611e-06
ENSSSCG00000012840	19777.9	-1.05561	6.0615e-12	1.89333e-10
ENSSSCG00000024403	918.417	-1.05563	1.04574e-07	1.51064e-06
ENSSSCG00000034329	729.237	-1.05615	4.9969e-07	6.15086e-06
ENSSSCG00000014568	12456.7	-1.05643	2.97565e-07	3.87666e-06
ENSSSCG00000008175	1827.46	-1.05939	7.99954e-07	9.46121e-06
ENSSSCG00000002037	774.978	-1.05958	2.3418e-07	3.11411e-06
ENSSSCG00000017874	1891.71	-1.05975	0.000447036	0.00255338
ENSSSCG00000036030	2322.42	-1.06071	1.3687e-11	4.01458e-10
ENSSSCG00000008227	552.447	-1.06187	0.000214834	0.00135361
ENSSSCG00000009468	1385.27	-1.06209	1.40498e-06	1.57234e-05
ENSSSCG00000006344	860.678	-1.06373	1.47851e-05	0.000129141
ENSSSCG00000020915	6162.49	-1.06454	1.86561e-13	7.38524e-12
ENSSSCG00000017428	11337.1	-1.06459	9.80957e-09	1.76375e-07
ENSSSCG00000005455	2618.73	-1.06477	2.29723e-08	3.82433e-07
ENSSSCG00000039194	13094.8	-1.06685	1.22539e-08	2.17514e-07
ENSSSCG00000009256	11190.5	-1.067	3.45339e-07	4.41317e-06
ENSSSCG00000034630	1571.98	-1.06756	1.0796e-06	1.24437e-05
ENSSSCG00000039802	220.407	-1.06794	0.000275071	0.00168155
ENSSSCG00000023371	11617.8	-1.06827	4.44258e-12	1.42523e-10
ENSSSCG00000012474	1056.51	-1.06833	0.000341644	0.00202735
ENSSSCG00000021749	180.178	-1.06886	0.000347691	0.00205927
ENSSSCG00000012903	3187.57	-1.07317	0.000291933	0.00176431
ENSSSCG00000033763	2902.09	-1.07351	1.78468e-05	0.000152764
ENSSSCG00000009652	713.818	-1.07371	3.47078e-06	3.54891e-05
ENSSSCG00000014892	301.528	-1.074	1.40974e-05	0.000123634
ENSSSCG00000005935	654.827	-1.07753	0.00544507	0.0219557
ENSSSCG00000027607	1092.17	-1.07862	1.15733e-05	0.000103615
ENSSSCG00000010290	1100.71	-1.07869	3.25225e-09	6.3961e-08
ENSSSCG00000021041	167.542	-1.07875	0.000264619	0.00162799
ENSSSCG00000011977	1026.94	-1.07881	4.75113e-05	0.000365083
ENSSSCG00000035937	5673.84	-1.07953	8.09269e-07	9.5567e-06
ENSSSCG00000021656	537.127	-1.07958	6.03308e-06	5.82466e-05
ENSSSCG00000025602	374.283	-1.08193	7.74957e-05	0.000558426
ENSSSCG00000039249	6102.6	-1.08348	3.07108e-11	8.61413e-10
ENSSSCG00000027726	1007.47	-1.08415	0.000334887	0.00199109
ENSSSCG00000016687	238.015	-1.08537	0.000615273	0.00338378
ENSSSCG00000035511	4140.23	-1.08772	2.70426e-07	3.54709e-06
ENSSSCG00000022204	14198.1	-1.08797	6.01214e-13	2.2255e-11
ENSSSCG00000009050	406.818	-1.0916	0.00450732	0.0186883
ENSSSCG00000014176	3318.55	-1.09224	2.29902e-05	0.000190644
ENSSSCG00000015949	856.939	-1.0939	2.90889e-08	4.76026e-07
ENSSSCG00000035493	904.622	-1.09408	0.000307155	0.00184329
ENSSSCG00000011046	10444.6	-1.09469	3.80216e-10	8.7649e-09
ENSSSCG00000017005	15991.4	-1.0954	2.25928e-05	0.000187956
ENSSSCG00000039875	385.629	-1.09571	5.22679e-06	5.10059e-05
ENSSSCG00000002276	16936.9	-1.09659	6.41991e-12	1.98914e-10
ENSSSCG00000038867	2569.48	-1.09722	1.4439e-06	1.61004e-05
ENSSSCG00000010850	458.627	-1.09733	3.16479e-05	0.000254622
ENSSSCG00000021284	215.74	-1.09738	7.86896e-05	0.000565744
ENSSSCG00000029539	4559.04	-1.10148	3.76071e-10	8.69536e-09
ENSSSCG00000027465	150.424	-1.10213	0.000313431	0.00187511
ENSSSCG00000037450	4070.87	-1.10332	4.51114e-11	1.23169e-09
ENSSSCG00000031141	108.178	-1.10406	0.00538368	0.0217138
ENSSSCG00000009083	1055.1	-1.10427	5.52807e-11	1.48047e-09
ENSSSCG00000002927	123.685	-1.10433	0.00988191	0.0362054
ENSSSCG00000036451	728.801	-1.10663	4.09812e-05	0.000319367
ENSSSCG00000020976	106716	-1.10758	9.61946e-06	8.7887e-05
ENSSSCG00000027070	1024.77	-1.10811	1.07544e-07	1.54917e-06
ENSSSCG00000011121	1788.16	-1.10843	2.9195e-05	0.000236205
ENSSSCG00000000298	144.121	-1.1092	0.00198047	0.00926686
ENSSSCG00000004962	851.02	-1.11031	1.70033e-08	2.91292e-07
ENSSSCG00000025097	1341.73	-1.11114	6.21685e-06	5.97586e-05
ENSSSCG00000037823	155.583	-1.11272	0.000921833	0.00478278
ENSSSCG00000029815	111.459	-1.11285	0.00525276	0.0212749
ENSSSCG00000017562	1382.09	-1.11684	1.59993e-07	2.22359e-06
ENSSSCG00000037559	1510.32	-1.117	2.86652e-06	2.98253e-05
ENSSSCG00000016497	2233.87	-1.1175	7.61858e-10	1.65704e-08
ENSSSCG00000014625	2306.2	-1.11807	5.58357e-12	1.76553e-10
ENSSSCG00000023909	187.726	-1.11829	5.39412e-05	0.000406578
ENSSSCG00000034973	2205.24	-1.1188	2.32639e-06	2.47575e-05
ENSSSCG00000004705	3347.08	-1.12196	1.53817e-14	7.3789e-13
ENSSSCG00000020717	376.878	-1.12351	2.14233e-07	2.8812e-06
ENSSSCG00000033497	7133.52	-1.12495	0.000135398	0.000910581
ENSSSCG00000022173	1108.27	-1.12531	4.04334e-08	6.38855e-07
ENSSSCG00000027409	9179.53	-1.12879	6.73799e-08	1.02024e-06
ENSSSCG00000011867	162857	-1.12897	1.21311e-07	1.7249e-06
ENSSSCG00000034516	525.639	-1.13021	7.81461e-06	7.31533e-05
ENSSSCG00000031518	218.657	-1.13052	0.00212624	0.00984424
ENSSSCG00000015326	264374	-1.13304	1.85766e-13	7.37269e-12
ENSSSCG00000021374	2900.1	-1.1334	1.89639e-09	3.86787e-08
ENSSSCG00000037520	1862.79	-1.13434	1.1421e-07	1.63602e-06
ENSSSCG00000001848	163.079	-1.13691	0.000535777	0.00300125
ENSSSCG00000033586	1708.38	-1.13713	7.75719e-08	1.15651e-06
ENSSSCG00000005232	6500.82	-1.13796	6.41402e-12	1.98914e-10
ENSSSCG00000039360	262.621	-1.13922	7.19039e-06	6.7971e-05
ENSSSCG00000004980	4117.41	-1.13984	0.000660664	0.00359617
ENSSSCG00000014448	239.806	-1.14022	0.0130973	0.0458585
ENSSSCG00000034689	187.604	-1.14066	0.00011118	0.000770852
ENSSSCG00000022364	3496.86	-1.14136	1.19327e-08	2.12429e-07
ENSSSCG00000022998	1541.13	-1.14403	1.638e-08	2.82551e-07
ENSSSCG00000012741	1157.71	-1.14435	0.000268126	0.00164497
ENSSSCG00000039926	793.816	-1.14466	1.2503e-09	2.64106e-08
ENSSSCG00000020744	5774.98	-1.14474	1.79006e-09	3.66558e-08
ENSSSCG00000013864	774.614	-1.14527	3.81877e-09	7.38759e-08
ENSSSCG00000029359	1737.77	-1.14599	2.47691e-08	4.09219e-07
ENSSSCG00000000531	164.732	-1.14633	0.00138418	0.00679904
ENSSSCG00000002368	1985.12	-1.14731	3.56004e-06	3.63294e-05
ENSSSCG00000030325	1306.93	-1.14789	0.000163348	0.00107358
ENSSSCG00000013316	4942.28	-1.14833	1.6791e-08	2.88255e-07
ENSSSCG00000017393	1077.41	-1.14862	5.76863e-09	1.08595e-07
ENSSSCG00000039703	903.77	-1.14947	2.39604e-07	3.18074e-06
ENSSSCG00000011689	1723.43	-1.15009	9.12353e-13	3.2597e-11
ENSSSCG00000029249	105.728	-1.15028	0.00433166	0.0180866
ENSSSCG00000026092	8078.73	-1.15065	4.69464e-08	7.3023e-07
ENSSSCG00000003710	445.139	-1.15086	2.17775e-08	3.63721e-07
ENSSSCG00000009944	6677.87	-1.15142	3.4685e-07	4.42514e-06
ENSSSCG00000005317	41853.3	-1.15204	8.82982e-07	1.034e-05
ENSSSCG00000035941	467.372	-1.15272	1.28901e-06	1.45737e-05
ENSSSCG00000008943	495.943	-1.15294	0.00236944	0.0107831
ENSSSCG00000014173	727.552	-1.15305	0.00301125	0.0132377
ENSSSCG00000018028	145.875	-1.15365	0.00173537	0.00825036
ENSSSCG00000027935	1133.26	-1.15427	1.9855e-10	4.82252e-09
ENSSSCG00000015036	642.48	-1.15732	0.000207449	0.00131353
ENSSSCG00000027447	398.769	-1.15768	0.000397412	0.00230934
ENSSSCG00000040275	1796.52	-1.16033	1.79434e-11	5.16467e-10
ENSSSCG00000008456	1207.61	-1.16085	0.000365494	0.00214573
ENSSSCG00000034993	2826.57	-1.1613	6.48881e-07	7.82469e-06
ENSSSCG00000012780	104.375	-1.16168	0.00423682	0.0177628
ENSSSCG00000000891	2778.01	-1.16299	8.76371e-08	1.29265e-06
ENSSSCG00000034723	1989.9	-1.16341	8.54067e-07	1.00166e-05
ENSSSCG00000016035	39184.1	-1.16567	2.94704e-17	2.07222e-15
ENSSSCG00000017316	1479.93	-1.16627	2.48955e-08	4.10456e-07
ENSSSCG00000000435	10445.5	-1.16634	9.77717e-10	2.09692e-08
ENSSSCG00000011101	41820.9	-1.16741	3.8246e-10	8.80344e-09
ENSSSCG00000031216	141.381	-1.16782	0.000278315	0.00169734
ENSSSCG00000039548	1166.39	-1.16935	1.51035e-06	1.67082e-05
ENSSSCG00000013351	1484.53	-1.1701	1.98029e-06	2.1475e-05
ENSSSCG00000012089	1920.58	-1.17013	3.73189e-05	0.000294553
ENSSSCG00000033178	207.512	-1.17087	1.8187e-05	0.000155331
ENSSSCG00000015037	179.544	-1.17131	0.000174072	0.00113008
ENSSSCG00000031733	5455.48	-1.17216	9.69267e-06	8.84226e-05
ENSSSCG00000016435	1345.41	-1.17264	6.92158e-11	1.82822e-09
ENSSSCG00000008230	448.593	-1.17479	9.15982e-07	1.06777e-05
ENSSSCG00000035308	553.362	-1.17644	0.000159577	0.00105329
ENSSSCG00000011042	5920.7	-1.17743	2.58563e-09	5.18439e-08
ENSSSCG00000017089	8658.09	-1.17812	6.41918e-13	2.35355e-11
ENSSSCG00000035366	1364.12	-1.17833	7.88733e-09	1.4442e-07
ENSSSCG00000006329	136.663	-1.17876	0.000681543	0.00369545
ENSSSCG00000000802	2127.04	-1.17966	1.2946e-10	3.24682e-09
ENSSSCG00000013017	3763.82	-1.18137	1.90652e-13	7.5278e-12
ENSSSCG00000036091	596.731	-1.18267	2.6412e-08	4.34065e-07
ENSSSCG00000007334	3050.23	-1.18533	2.05547e-12	6.85112e-11
ENSSSCG00000026404	1177.89	-1.18561	2.5698e-08	4.22781e-07
ENSSSCG00000010554	1170.96	-1.18651	4.64438e-05	0.000357952
ENSSSCG00000028609	4107.03	-1.18893	3.52135e-12	1.13919e-10
ENSSSCG00000007073	457.33	-1.18962	2.27812e-07	3.03992e-06
ENSSSCG00000015555	18992.6	-1.19128	1.45076e-10	3.61492e-09
ENSSSCG00000018513	367.107	-1.1918	0.00445668	0.0185032
ENSSSCG00000032383	2290.21	-1.19246	4.33817e-08	6.80974e-07
ENSSSCG00000029567	1083.89	-1.19302	2.17098e-11	6.15672e-10
ENSSSCG00000028218	797.647	-1.19356	2.37649e-09	4.79e-08
ENSSSCG00000028827	11882.5	-1.19412	2.67867e-14	1.2132e-12
ENSSSCG00000005167	775.678	-1.19413	0.00036219	0.00213039
ENSSSCG00000020853	1222.57	-1.19578	7.72768e-09	1.41834e-07
ENSSSCG00000011698	7802.87	-1.19669	7.53465e-12	2.29754e-10
ENSSSCG00000008468	4528.11	-1.19725	2.08419e-08	3.49232e-07
ENSSSCG00000015287	113.903	-1.1973	0.000385291	0.00224824
ENSSSCG00000001068	4558.19	-1.19879	5.50665e-08	8.46277e-07
ENSSSCG00000018052	576.391	-1.19884	2.62758e-07	3.46422e-06
ENSSSCG00000009777	3054.31	-1.19963	1.3293e-09	2.79262e-08
ENSSSCG00000023408	3929.71	-1.19968	6.20282e-06	5.96609e-05
ENSSSCG00000015937	3643.63	-1.20463	1.01461e-06	1.17298e-05
ENSSSCG00000005689	5252.47	-1.20716	4.79128e-10	1.08342e-08
ENSSSCG00000006143	123.083	-1.20932	0.00226379	0.0103843
ENSSSCG00000016943	1697.98	-1.20938	9.27493e-07	1.07792e-05
ENSSSCG00000015340	299.416	-1.2105	1.036e-05	9.36778e-05
ENSSSCG00000030241	5887.17	-1.21094	8.15353e-09	1.48763e-07
ENSSSCG00000035895	924.628	-1.21171	3.13502e-07	4.05002e-06
ENSSSCG00000023243	864.697	-1.21286	4.40295e-06	4.3941e-05
ENSSSCG00000015045	979.43	-1.21422	3.11871e-08	5.07128e-07
ENSSSCG00000009431	388.977	-1.21457	0.000163042	0.00107232
ENSSSCG00000011453	1351.76	-1.22282	1.49303e-09	3.10691e-08
ENSSSCG00000001498	1196.85	-1.22283	5.26029e-09	9.96349e-08
ENSSSCG00000016763	1233.96	-1.22294	2.80918e-07	3.67532e-06
ENSSSCG00000012988	12264.4	-1.22335	4.2145e-07	5.29788e-06
ENSSSCG00000013667	4603.97	-1.22366	1.63701e-09	3.39736e-08
ENSSSCG00000015329	267.684	-1.22417	0.000237332	0.00148443
ENSSSCG00000015567	2609.49	-1.22494	5.94389e-12	1.87178e-10
ENSSSCG00000031712	1388.72	-1.22499	4.3922e-07	5.49436e-06
ENSSSCG00000024481	2142.96	-1.22636	3.17166e-07	4.08707e-06
ENSSSCG00000035230	2293.89	-1.22692	6.73205e-05	0.000492713
ENSSSCG00000000848	1423.35	-1.22716	1.0771e-08	1.9264e-07
ENSSSCG00000021612	206.741	-1.22928	0.000647277	0.00353204
ENSSSCG00000006940	8441.4	-1.23026	1.48493e-12	5.04779e-11
ENSSSCG00000011686	281.181	-1.23245	5.01664e-06	4.92988e-05
ENSSSCG00000027348	4407.7	-1.23262	2.64839e-07	3.48271e-06
ENSSSCG00000017904	405.02	-1.23424	1.73091e-07	2.38411e-06
ENSSSCG00000039315	159.46	-1.23515	5.13122e-05	0.000389432
ENSSSCG00000024917	378.629	-1.23561	5.30148e-05	0.00040097
ENSSSCG00000003768	6667	-1.23576	8.21622e-07	9.6803e-06
ENSSSCG00000016331	504.57	-1.23588	1.76541e-07	2.4165e-06
ENSSSCG00000014626	130.903	-1.23662	0.00231126	0.0105706
ENSSSCG00000004022	1890.41	-1.23745	4.54401e-11	1.23846e-09
ENSSSCG00000033624	104.782	-1.23812	0.00572877	0.0229136
ENSSSCG00000007576	4299.05	-1.23842	4.08208e-06	4.10581e-05
ENSSSCG00000011965	539.075	-1.24031	8.16348e-08	1.20991e-06
ENSSSCG00000032566	1983.79	-1.24045	1.81763e-08	3.07579e-07
ENSSSCG00000035952	12927.7	-1.24095	1.80114e-07	2.46103e-06
ENSSSCG00000013658	983.517	-1.24178	6.6133e-09	1.22845e-07
ENSSSCG00000012832	1659.85	-1.24179	2.29997e-06	2.45272e-05
ENSSSCG00000017526	3296.11	-1.24458	3.67404e-10	8.50776e-09
ENSSSCG00000000519	722.486	-1.24468	1.6776e-05	0.000144401
ENSSSCG00000024136	256.154	-1.24723	0.00378234	0.0161431
ENSSSCG00000005981	2280.63	-1.24771	2.35881e-06	2.50506e-05
ENSSSCG00000006729	1493.73	-1.24783	4.90868e-09	9.32044e-08
ENSSSCG00000005997	18570.9	-1.25056	2.1905e-13	8.53963e-12
ENSSSCG00000004570	115819	-1.25074	2.808e-06	2.9256e-05
ENSSSCG00000006774	1125.41	-1.25276	1.56521e-08	2.72039e-07
ENSSSCG00000023907	5573.8	-1.25306	9.56969e-09	1.72759e-07
ENSSSCG00000015790	3392.04	-1.25397	4.19817e-08	6.61018e-07
ENSSSCG00000016733	240.297	-1.25402	3.70062e-07	4.70569e-06
ENSSSCG00000005706	12081.9	-1.25502	2.55808e-10	6.05098e-09
ENSSSCG00000001959	8858.69	-1.25569	4.06107e-10	9.30601e-09
ENSSSCG00000012759	509.659	-1.25867	2.42798e-06	2.57142e-05
ENSSSCG00000004656	1018.07	-1.26061	6.41475e-08	9.7321e-07
ENSSSCG00000040607	1326.6	-1.26145	3.69091e-08	5.87237e-07
ENSSSCG00000009862	272.548	-1.26352	3.45205e-07	4.41317e-06
ENSSSCG00000040546	3418.95	-1.264	2.57276e-06	2.70061e-05
ENSSSCG00000036049	533.867	-1.26402	1.16765e-10	2.94764e-09
ENSSSCG00000011576	1109.52	-1.26521	3.52685e-11	9.78559e-10
ENSSSCG00000028720	3538.19	-1.26524	1.12732e-09	2.39773e-08
ENSSSCG00000035565	531.635	-1.26644	5.85603e-05	0.000436693
ENSSSCG00000015271	5399.42	-1.26697	8.89419e-08	1.30813e-06
ENSSSCG00000036812	22705.2	-1.26721	3.09284e-11	8.6594e-10
ENSSSCG00000023267	876.756	-1.26733	6.98964e-12	2.14005e-10
ENSSSCG00000036702	39421.1	-1.26796	6.88594e-11	1.82193e-09
ENSSSCG00000011398	1856.55	-1.26851	3.56583e-08	5.69058e-07
ENSSSCG00000031236	3039.14	-1.26938	2.66077e-12	8.7177e-11
ENSSSCG00000032932	2078.49	-1.27066	8.96969e-15	4.44129e-13
ENSSSCG00000037487	5861.75	-1.27098	1.91728e-10	4.66417e-09
ENSSSCG00000036135	484969	-1.2741	8.47184e-14	3.54505e-12
ENSSSCG00000020912	401.973	-1.27576	1.3177e-06	1.48762e-05
ENSSSCG00000040037	3000.41	-1.27603	1.32754e-08	2.34435e-07
ENSSSCG00000004628	777.145	-1.2762	2.1277e-08	3.56135e-07
ENSSSCG00000032761	11014.7	-1.27814	8.37885e-07	9.85706e-06
ENSSSCG00000010757	123.892	-1.27956	0.00248971	0.0112332
ENSSSCG00000007541	1608.72	-1.2801	3.26409e-09	6.41119e-08
ENSSSCG00000012234	3240.33	-1.28076	8.81491e-09	1.60261e-07
ENSSSCG00000023272	19005	-1.28081	3.98547e-12	1.28394e-10
ENSSSCG00000002436	2752.54	-1.28233	3.30264e-09	6.47864e-08
ENSSSCG00000027970	268.942	-1.28243	6.29278e-05	0.000464734
ENSSSCG00000028108	1589.26	-1.28349	2.4863e-10	5.90842e-09
ENSSSCG00000020701	325.447	-1.28442	5.30906e-08	8.18361e-07
ENSSSCG00000017195	762.398	-1.28554	1.73271e-09	3.56235e-08
ENSSSCG00000032250	580.694	-1.2858	1.49899e-07	2.09425e-06
ENSSSCG00000007681	8389.21	-1.28699	1.60943e-08	2.78155e-07
ENSSSCG00000031981	788.028	-1.28791	1.75502e-08	2.98888e-07
ENSSSCG00000033608	4728.19	-1.29	3.67799e-16	2.2124e-14
ENSSSCG00000025578	2823.38	-1.29043	4.5759e-09	8.76421e-08
ENSSSCG00000012546	193.965	-1.29073	2.39059e-05	0.000197387
ENSSSCG00000014170	5718.51	-1.29404	9.66845e-09	1.74338e-07
ENSSSCG00000039134	100.415	-1.29731	0.00138538	0.00680274
ENSSSCG00000038149	1516.27	-1.29798	6.46681e-12	1.99965e-10
ENSSSCG00000024132	8883.65	-1.30018	5.55876e-08	8.53433e-07
ENSSSCG00000000191	887.603	-1.30208	0.0104869	0.0378641
ENSSSCG00000009844	7578.83	-1.30222	3.66248e-09	7.13002e-08
ENSSSCG00000012027	810.711	-1.30505	5.3424e-08	8.22676e-07
ENSSSCG00000031316	194.595	-1.30515	0.000778587	0.00415723
ENSSSCG00000027667	4858.39	-1.30572	1.5014e-08	2.62133e-07
ENSSSCG00000016368	1451.08	-1.30964	4.00278e-11	1.09678e-09
ENSSSCG00000015273	12081.4	-1.30986	5.98837e-12	1.87811e-10
ENSSSCG00000017168	9170.46	-1.31198	6.02201e-12	1.88482e-10
ENSSSCG00000033854	29617.1	-1.31259	3.80796e-08	6.03902e-07
ENSSSCG00000015850	728.549	-1.31334	8.20054e-07	9.66923e-06
ENSSSCG00000017199	2676.38	-1.31431	6.75412e-12	2.08013e-10
ENSSSCG00000027196	1026.69	-1.31485	0.000933538	0.00482725
ENSSSCG00000016678	467.042	-1.31521	1.75975e-07	2.41519e-06
ENSSSCG00000010468	282.413	-1.31587	9.5365e-08	1.39065e-06
ENSSSCG00000015846	6085.54	-1.3163	1.11079e-13	4.57354e-12
ENSSSCG00000009775	2092.57	-1.31782	9.33897e-13	3.32895e-11
ENSSSCG00000037847	2846.86	-1.32278	2.96123e-12	9.64058e-11
ENSSSCG00000015474	1694.08	-1.32327	1.82058e-06	1.9883e-05
ENSSSCG00000006745	120.508	-1.32392	0.00038244	0.0022333
ENSSSCG00000016461	18851	-1.32524	1.98209e-11	5.67328e-10
ENSSSCG00000029251	9098.73	-1.32529	1.39166e-11	4.06645e-10
ENSSSCG00000032330	9053.14	-1.32563	6.76457e-08	1.02326e-06
ENSSSCG00000031492	4245.78	-1.32664	2.042e-10	4.94414e-09
ENSSSCG00000007085	46628.8	-1.32752	8.85657e-11	2.28829e-09
ENSSSCG00000027325	544.902	-1.33019	1.31327e-07	1.85362e-06
ENSSSCG00000015402	2122.39	-1.33035	1.78605e-12	6.03143e-11
ENSSSCG00000010765	3372.75	-1.33123	3.29767e-10	7.68242e-09
ENSSSCG00000014113	826.576	-1.33333	5.70035e-10	1.27353e-08
ENSSSCG00000011129	5236.65	-1.33456	2.11655e-15	1.15577e-13
ENSSSCG00000005970	773.719	-1.33543	8.74743e-06	8.09992e-05
ENSSSCG00000014047	781.857	-1.33682	1.81851e-10	4.43792e-09
ENSSSCG00000038694	3788.74	-1.33793	2.30128e-08	3.82693e-07
ENSSSCG00000000118	3293.97	-1.33937	1.05096e-12	3.7204e-11
ENSSSCG00000032687	1338.85	-1.3399	4.0529e-06	4.07912e-05
ENSSSCG00000013023	1178.65	-1.34102	3.1132e-11	8.70056e-10
ENSSSCG00000015396	287.967	-1.34169	5.91233e-08	9.0501e-07
ENSSSCG00000004897	1064.28	-1.34247	2.06063e-06	2.22522e-05
ENSSSCG00000033074	4737.37	-1.34541	9.31126e-12	2.78416e-10
ENSSSCG00000021084	9905.82	-1.34577	5.89706e-15	3.03708e-13
ENSSSCG00000005965	987.064	-1.35051	2.14349e-06	2.30672e-05
ENSSSCG00000029855	5526.6	-1.3529	1.58587e-08	2.74699e-07
ENSSSCG00000010035	3676.04	-1.35543	1.27923e-09	2.69848e-08
ENSSSCG00000017244	1463.45	-1.35622	5.19975e-09	9.86096e-08
ENSSSCG00000018058	1069.68	-1.35751	1.4881e-07	2.08131e-06
ENSSSCG00000000839	601.386	-1.36069	1.80878e-05	0.000154569
ENSSSCG00000007146	271.889	-1.36302	6.84206e-05	0.000499815
ENSSSCG00000011795	482.818	-1.36318	6.29544e-05	0.000464734
ENSSSCG00000003351	7570.42	-1.36403	3.14148e-13	1.20638e-11
ENSSSCG00000005297	1967.1	-1.36454	2.82709e-13	1.09383e-11
ENSSSCG00000029998	1415.17	-1.36579	2.21242e-06	2.37084e-05
ENSSSCG00000009545	115925	-1.36686	1.0459e-23	1.36603e-21
ENSSSCG00000027378	3692.22	-1.36825	1.60263e-16	1.00321e-14
ENSSSCG00000028010	766.108	-1.36986	5.88688e-11	1.57109e-09
ENSSSCG00000012151	269.072	-1.37105	0.000683436	0.00370441
ENSSSCG00000002838	718.436	-1.37157	4.88325e-13	1.82518e-11
ENSSSCG00000023639	231.599	-1.3741	6.21638e-07	7.50793e-06
ENSSSCG00000016882	850.077	-1.37609	5.11712e-05	0.000388745
ENSSSCG00000004485	2915.91	-1.37637	4.21529e-10	9.64506e-09
ENSSSCG00000029606	784.624	-1.37836	4.61849e-07	5.74012e-06
ENSSSCG00000008606	152.356	-1.37882	0.00125216	0.0062361
ENSSSCG00000021149	156.981	-1.37973	0.00262059	0.0117346
ENSSSCG00000006970	2755.43	-1.38023	1.61213e-11	4.66718e-10
ENSSSCG00000023010	464.99	-1.38034	3.47812e-08	5.57332e-07
ENSSSCG00000011643	4397.7	-1.38994	3.10894e-21	3.3017e-19
ENSSSCG00000036724	252.285	-1.39023	7.5058e-08	1.12554e-06
ENSSSCG00000025531	6377.06	-1.39081	1.60867e-12	5.45638e-11
ENSSSCG00000010046	2483.05	-1.39097	2.48067e-10	5.90414e-09
ENSSSCG00000016716	349.231	-1.39115	7.43897e-06	6.99345e-05
ENSSSCG00000010527	2348.21	-1.39501	5.73114e-10	1.27534e-08
ENSSSCG00000020785	232949	-1.39997	1.70309e-09	3.50614e-08
ENSSSCG00000010559	107.681	-1.40065	0.00300664	0.0132309
ENSSSCG00000029219	2727.01	-1.40189	3.82994e-09	7.39991e-08
ENSSSCG00000023419	1953.61	-1.40379	3.02139e-09	5.98795e-08
ENSSSCG00000010925	34160.2	-1.40403	1.23752e-12	4.30169e-11
ENSSSCG00000024960	2619.21	-1.40617	8.82946e-15	4.38596e-13
ENSSSCG00000015766	1262.17	-1.40672	1.13166e-06	1.29758e-05
ENSSSCG00000016635	3849.75	-1.40691	9.67272e-18	7.12681e-16
ENSSSCG00000012768	446.952	-1.40714	2.2299e-10	5.34864e-09
ENSSSCG00000004576	326.028	-1.40743	3.48756e-05	0.000277832
ENSSSCG00000002739	326.623	-1.4086	1.28102e-05	0.000113501
ENSSSCG00000039161	2972.47	-1.40871	1.29006e-12	4.46418e-11
ENSSSCG00000017793	1047.67	-1.40987	7.31489e-17	4.87628e-15
ENSSSCG00000015802	917.964	-1.41027	4.31316e-13	1.61996e-11
ENSSSCG00000015116	22295.3	-1.41418	1.84628e-11	5.30428e-10
ENSSSCG00000039795	8144.73	-1.41433	6.01984e-08	9.19639e-07
ENSSSCG00000026155	1326.58	-1.41564	5.68789e-10	1.27308e-08
ENSSSCG00000035424	434.122	-1.41648	1.14696e-10	2.90494e-09
ENSSSCG00000016119	105.345	-1.41674	0.00782142	0.0297094
ENSSSCG00000038584	247.391	-1.41753	0.000126145	0.000858
ENSSSCG00000023784	3763.54	-1.41887	1.85887e-19	1.62641e-17
ENSSSCG00000016578	46178.8	-1.41893	3.45584e-10	8.03874e-09
ENSSSCG00000031794	1470.53	-1.4201	9.67641e-10	2.0782e-08
ENSSSCG00000040344	14645.6	-1.42144	7.74265e-08	1.15644e-06
ENSSSCG00000011163	4150.9	-1.42152	3.50417e-09	6.8506e-08
ENSSSCG00000001661	8968.88	-1.42158	9.21157e-11	2.37603e-09
ENSSSCG00000021158	3399.13	-1.42214	1.16613e-11	3.45998e-10
ENSSSCG00000033010	34810.7	-1.42485	1.03215e-07	1.4924e-06
ENSSSCG00000002690	364.475	-1.42499	0.000241446	0.00150527
ENSSSCG00000000804	2512.83	-1.42734	4.19285e-05	0.000326419
ENSSSCG00000012619	981.051	-1.42896	8.94145e-08	1.31383e-06
ENSSSCG00000006748	2347.27	-1.43274	8.82982e-12	2.65049e-10
ENSSSCG00000003465	8507.11	-1.43292	2.64354e-12	8.6797e-11
ENSSSCG00000023090	118.55	-1.43305	4.89027e-05	0.000373909
ENSSSCG00000017792	803.144	-1.43485	1.41346e-12	4.84763e-11
ENSSSCG00000040337	1533.89	-1.44264	7.73874e-11	2.02324e-09
ENSSSCG00000014960	11375.7	-1.44433	7.31037e-19	6.01991e-17
ENSSSCG00000000439	363.467	-1.44526	2.43551e-06	2.57522e-05
ENSSSCG00000000530	338.05	-1.44626	0.000911153	0.00474409
ENSSSCG00000037900	4105.15	-1.44642	1.1129e-08	1.9858e-07
ENSSSCG00000038973	2664.89	-1.44781	5.95818e-07	7.25297e-06
ENSSSCG00000013079	1442.31	-1.45104	5.12359e-18	3.79318e-16
ENSSSCG00000038873	10016.2	-1.45123	1.1254e-09	2.39696e-08
ENSSSCG00000009968	1138.9	-1.45215	1.1342e-06	1.29901e-05
ENSSSCG00000022081	2971.41	-1.4538	5.41373e-10	1.21525e-08
ENSSSCG00000006546	167.723	-1.45544	0.000134984	0.000908487
ENSSSCG00000016866	572.279	-1.45589	2.58208e-07	3.41008e-06
ENSSSCG00000015250	2653.99	-1.45655	1.6124e-11	4.66718e-10
ENSSSCG00000029125	4803.4	-1.45994	3.42392e-13	1.30831e-11
ENSSSCG00000013399	1829.89	-1.46061	1.17961e-05	0.000105548
ENSSSCG00000002752	835.859	-1.46684	4.21256e-08	6.62608e-07
ENSSSCG00000006105	9391.2	-1.46873	1.71551e-10	4.21999e-09
ENSSSCG00000015413	3763.82	-1.4699	2.67967e-17	1.91038e-15
ENSSSCG00000026176	273.325	-1.47012	3.80021e-08	6.03293e-07
ENSSSCG00000028905	748.84	-1.47018	7.84275e-12	2.37737e-10
ENSSSCG00000006900	651.674	-1.47192	2.87437e-08	4.71378e-07
ENSSSCG00000013773	6384.77	-1.47638	2.35009e-14	1.07386e-12
ENSSSCG00000002260	171.693	-1.47737	0.0143188	0.0492395
ENSSSCG00000015368	329.861	-1.47947	2.52848e-09	5.08303e-08
ENSSSCG00000029201	1973.34	-1.48067	1.82932e-12	6.16404e-11
ENSSSCG00000006988	585.665	-1.48792	2.21942e-12	7.38159e-11
ENSSSCG00000040598	1082.58	-1.49024	1.68492e-06	1.84669e-05
ENSSSCG00000009526	1003.39	-1.49319	1.28335e-07	1.81305e-06
ENSSSCG00000003637	14714.5	-1.4939	9.07318e-16	5.17474e-14
ENSSSCG00000034569	257.946	-1.49549	1.63427e-06	1.79502e-05
ENSSSCG00000036402	83243.6	-1.50537	2.56798e-10	6.06507e-09
ENSSSCG00000021343	1712.77	-1.50562	1.85397e-08	3.13041e-07
ENSSSCG00000001573	1086.53	-1.50629	2.57229e-06	2.70061e-05
ENSSSCG00000004065	190.364	-1.51215	0.000147122	0.000979475
ENSSSCG00000032340	844.444	-1.51277	9.50962e-11	2.44472e-09
ENSSSCG00000033695	7556.04	-1.52001	2.85937e-12	9.32869e-11
ENSSSCG00000020720	6562.9	-1.52108	5.90074e-10	1.30742e-08
ENSSSCG00000040445	2210.76	-1.52175	1.89801e-12	6.36762e-11
ENSSSCG00000032684	6604.84	-1.52305	2.78001e-11	7.81193e-10
ENSSSCG00000004112	119.004	-1.52631	5.4307e-05	0.000408137
ENSSSCG00000008081	950.691	-1.52881	1.54462e-07	2.14865e-06
ENSSSCG00000003644	3527.07	-1.52973	3.75224e-15	1.99244e-13
ENSSSCG00000009362	401.532	-1.53026	1.34699e-12	4.62997e-11
ENSSSCG00000028063	2103.88	-1.53069	3.15099e-17	2.19557e-15
ENSSSCG00000025969	1007.96	-1.5323	1.0975e-13	4.53096e-12
ENSSSCG00000005041	14827.7	-1.53231	1.63053e-11	4.71081e-10
ENSSSCG00000006453	1939.27	-1.53472	7.3303e-08	1.10341e-06
ENSSSCG00000016073	1128.87	-1.53843	8.15699e-14	3.4226e-12
ENSSSCG00000006698	4040.56	-1.53947	1.0033e-14	4.9047e-13
ENSSSCG00000000838	434.056	-1.54191	4.29293e-06	4.30103e-05
ENSSSCG00000009815	5360.58	-1.54684	2.82961e-17	1.99877e-15
ENSSSCG00000010604	5927.09	-1.5486	4.90099e-06	4.82601e-05
ENSSSCG00000039763	1351.72	-1.5492	3.15549e-21	3.32818e-19
ENSSSCG00000032786	118.913	-1.54944	6.81725e-05	0.000498475
ENSSSCG00000002268	2098.24	-1.54995	9.15351e-15	4.50335e-13
ENSSSCG00000014909	4817.43	-1.55027	3.42153e-15	1.82945e-13
ENSSSCG00000016992	6184.7	-1.5508	7.75814e-08	1.15651e-06
ENSSSCG00000015815	2193.86	-1.55299	4.03668e-19	3.4343e-17
ENSSSCG00000011951	1186.39	-1.55322	5.23938e-06	5.10964e-05
ENSSSCG00000031201	30849.1	-1.55344	3.67794e-11	1.01864e-09
ENSSSCG00000022794	1208.12	-1.55413	4.13412e-20	3.88179e-18
ENSSSCG00000027621	162.874	-1.5545	3.09997e-07	4.01483e-06
ENSSSCG00000006169	102.475	-1.55528	0.000911294	0.00474409
ENSSSCG00000031503	1882.23	-1.55896	1.41079e-08	2.47153e-07
ENSSSCG00000015582	777.484	-1.56048	1.24162e-06	1.41e-05
ENSSSCG00000022209	356.535	-1.56371	1.21753e-11	3.5917e-10
ENSSSCG00000009626	10028.2	-1.56423	7.89239e-16	4.53489e-14
ENSSSCG00000017604	1025.65	-1.56502	9.08855e-14	3.78256e-12
ENSSSCG00000015814	6625.3	-1.5703	6.82539e-07	8.18569e-06
ENSSSCG00000024009	2757.59	-1.57065	4.94248e-10	1.11434e-08
ENSSSCG00000016068	302.549	-1.57164	3.53344e-05	0.000281174
ENSSSCG00000023924	886.377	-1.5717	4.43586e-14	1.94056e-12
ENSSSCG00000017583	1461.62	-1.57351	2.63176e-22	2.97989e-20
ENSSSCG00000032151	1192.44	-1.57382	3.07433e-12	9.98768e-11
ENSSSCG00000028282	470.534	-1.57404	2.53646e-06	2.66978e-05
ENSSSCG00000016123	614.401	-1.57697	1.73188e-08	2.96325e-07
ENSSSCG00000006132	111.221	-1.58258	7.47984e-05	0.0005428
ENSSSCG00000001639	895.63	-1.58303	1.66524e-10	4.11606e-09
ENSSSCG00000038992	8054.49	-1.58378	7.30549e-23	8.72071e-21
ENSSSCG00000003748	235.515	-1.58443	2.24102e-05	0.000186841
ENSSSCG00000012352	179.474	-1.58464	1.16314e-06	1.32773e-05
ENSSSCG00000008241	821.945	-1.58562	8.61248e-14	3.59413e-12
ENSSSCG00000004216	2047.41	-1.58892	9.12702e-22	1.01113e-19
ENSSSCG00000037430	966.465	-1.59495	1.47017e-14	7.07475e-13
ENSSSCG00000012315	5972.3	-1.59615	4.35668e-08	6.83183e-07
ENSSSCG00000005250	1464.07	-1.60197	6.13938e-11	1.63565e-09
ENSSSCG00000013614	77520.6	-1.6027	6.70445e-10	1.47068e-08
ENSSSCG00000008176	152.649	-1.60336	3.35811e-06	3.44973e-05
ENSSSCG00000000784	1111.78	-1.61284	9.11994e-07	1.06473e-05
ENSSSCG00000000783	1326.68	-1.6144	2.29294e-06	2.44862e-05
ENSSSCG00000005308	6764.36	-1.61528	7.58198e-20	6.9497e-18
ENSSSCG00000006580	622.924	-1.61578	5.96517e-05	0.000443971
ENSSSCG00000039609	1214.86	-1.61641	3.73465e-11	1.03064e-09
ENSSSCG00000007324	700.205	-1.61644	1.31426e-05	0.000116045
ENSSSCG00000040507	39804.1	-1.62142	1.73996e-18	1.37404e-16
ENSSSCG00000006302	217.507	-1.62223	0.000125556	0.000854717
ENSSSCG00000012257	6118.74	-1.62697	1.20434e-18	9.70977e-17
ENSSSCG00000017638	1233.02	-1.6287	2.83498e-10	6.63463e-09
ENSSSCG00000003183	10448.8	-1.62962	1.43693e-16	9.06859e-15
ENSSSCG00000019165	163.882	-1.63099	0.000972256	0.00500896
ENSSSCG00000029771	162.246	-1.63138	1.57708e-08	2.73484e-07
ENSSSCG00000000997	1236.73	-1.63509	2.03483e-10	4.93455e-09
ENSSSCG00000021457	280.463	-1.63584	1.31123e-06	1.48141e-05
ENSSSCG00000002464	777.692	-1.63629	6.50941e-10	1.43403e-08
ENSSSCG00000037376	8678.38	-1.63768	1.2037e-16	7.65942e-15
ENSSSCG00000030026	5298.24	-1.64269	5.72663e-10	1.27534e-08
ENSSSCG00000026499	139.528	-1.64289	2.66684e-05	0.000217399
ENSSSCG00000038786	2261.08	-1.64714	2.04675e-10	4.94788e-09
ENSSSCG00000016974	3384.04	-1.64869	3.83723e-13	1.45183e-11
ENSSSCG00000038801	5512.26	-1.64976	6.32082e-28	1.28071e-25
ENSSSCG00000006345	641.5	-1.65167	8.71707e-12	2.62176e-10
ENSSSCG00000005106	1795.62	-1.65348	2.55437e-09	5.12839e-08
ENSSSCG00000003514	78364.2	-1.65692	7.39827e-16	4.29909e-14
ENSSSCG00000012911	430.856	-1.65861	8.12833e-13	2.92449e-11
ENSSSCG00000033526	739.211	-1.65867	1.77914e-13	7.13462e-12
ENSSSCG00000008593	558.304	-1.65928	2.53619e-07	3.35234e-06
ENSSSCG00000008147	3781.62	-1.66019	1.1926e-21	1.31177e-19
ENSSSCG00000002510	180.606	-1.66065	7.58388e-08	1.13603e-06
ENSSSCG00000006172	10439.1	-1.66123	3.52433e-29	8.2229e-27
ENSSSCG00000014935	749.973	-1.66175	0.00016582	0.00108751
ENSSSCG00000000734	1532.23	-1.66556	7.41932e-08	1.11572e-06
ENSSSCG00000023975	3045.12	-1.66594	9.52392e-21	9.77726e-19
ENSSSCG00000008765	489.977	-1.67378	2.53409e-07	3.35234e-06
ENSSSCG00000040629	137.091	-1.67513	1.24155e-07	1.75884e-06
ENSSSCG00000013389	195.612	-1.67716	1.4093e-07	1.98189e-06
ENSSSCG00000003684	2367.55	-1.67879	4.31314e-09	8.28155e-08
ENSSSCG00000021597	206.21	-1.6791	7.82757e-10	1.69531e-08
ENSSSCG00000013078	653.148	-1.68128	3.54016e-08	5.66279e-07
ENSSSCG00000012773	1596.52	-1.68417	4.53092e-09	8.68887e-08
ENSSSCG00000004412	4340.04	-1.68468	3.03215e-18	2.32299e-16
ENSSSCG00000010359	241.063	-1.68557	1.32071e-08	2.33498e-07
ENSSSCG00000009123	1428.58	-1.68862	4.52643e-08	7.06752e-07
ENSSSCG00000005316	149096	-1.68983	4.97598e-11	1.34666e-09
ENSSSCG00000014437	906.451	-1.69163	2.24452e-07	2.99769e-06
ENSSSCG00000014633	23729	-1.69226	2.28884e-16	1.39312e-14
ENSSSCG00000033544	533.312	-1.69399	7.26947e-10	1.59009e-08
ENSSSCG00000029096	148.716	-1.69403	4.01982e-08	6.36843e-07
ENSSSCG00000032749	2188.91	-1.69841	5.4831e-09	1.03653e-07
ENSSSCG00000039175	727.504	-1.70196	8.02526e-17	5.30391e-15
ENSSSCG00000015370	583.819	-1.70218	1.80138e-10	4.40309e-09
ENSSSCG00000007145	13700.1	-1.70275	2.56311e-19	2.21738e-17
ENSSSCG00000040366	706.919	-1.72268	1.1918e-12	4.16156e-11
ENSSSCG00000026943	1110.42	-1.73067	3.59064e-13	1.36188e-11
ENSSSCG00000015589	1449.65	-1.73266	1.1686e-07	1.66932e-06
ENSSSCG00000038491	760.482	-1.73521	1.82909e-19	1.60949e-17
ENSSSCG00000009679	685.099	-1.73674	6.36304e-20	5.93846e-18
ENSSSCG00000027991	119.54	-1.74502	2.29936e-07	3.06297e-06
ENSSSCG00000028148	4796.51	-1.74529	4.81499e-15	2.48812e-13
ENSSSCG00000034192	1431.19	-1.74571	1.91377e-12	6.40655e-11
ENSSSCG00000027725	1861.14	-1.74633	1.80191e-08	3.0559e-07
ENSSSCG00000006163	1353.72	-1.74962	2.88941e-24	4.08202e-22
ENSSSCG00000007949	6071.55	-1.75726	3.96591e-15	2.09147e-13
ENSSSCG00000032401	1093.94	-1.7648	4.75274e-09	9.05785e-08
ENSSSCG00000006338	1405.78	-1.76535	6.85471e-07	8.21445e-06
ENSSSCG00000012572	13481.7	-1.76652	2.10674e-20	2.06635e-18
ENSSSCG00000027669	17905.5	-1.76795	1.74216e-08	2.97422e-07
ENSSSCG00000037832	9787.57	-1.76881	5.49794e-24	7.42656e-22
ENSSSCG00000014238	118.717	-1.7732	1.84877e-05	0.000157413
ENSSSCG00000010311	6174.28	-1.77843	2.60956e-30	6.58764e-28
ENSSSCG00000028512	1928.83	-1.77932	5.22478e-11	1.40413e-09
ENSSSCG00000039890	1190.21	-1.78004	2.82302e-14	1.2711e-12
ENSSSCG00000023662	2601.79	-1.78105	3.97473e-13	1.50017e-11
ENSSSCG00000002467	5616.27	-1.79043	7.25553e-13	2.62889e-11
ENSSSCG00000016448	6382.91	-1.79082	9.22415e-16	5.22216e-14
ENSSSCG00000014242	121.914	-1.79502	0.000121583	0.000829561
ENSSSCG00000012571	3784.63	-1.80279	4.10893e-21	4.30432e-19
ENSSSCG00000001795	262.084	-1.80328	3.87671e-06	3.92231e-05
ENSSSCG00000011972	2772.43	-1.80494	1.15102e-10	2.91043e-09
ENSSSCG00000038969	35772.5	-1.80519	4.50687e-19	3.81326e-17
ENSSSCG00000033299	376734	-1.80657	5.11587e-18	3.79318e-16
ENSSSCG00000015958	1663.13	-1.80752	2.34895e-22	2.67937e-20
ENSSSCG00000034686	421.42	-1.80782	1.87849e-15	1.0331e-13
ENSSSCG00000038187	2291.6	-1.81021	2.30815e-14	1.05783e-12
ENSSSCG00000036976	121.605	-1.8121	2.76228e-07	3.62012e-06
ENSSSCG00000006771	1662.21	-1.81775	3.95074e-25	6.02352e-23
ENSSSCG00000011811	1487.7	-1.81875	4.76307e-06	4.71076e-05
ENSSSCG00000029484	185.461	-1.81995	0.000205946	0.00130616
ENSSSCG00000004990	172.622	-1.82672	4.83326e-10	1.09131e-08
ENSSSCG00000007369	9311.82	-1.82727	2.31688e-12	7.63976e-11
ENSSSCG00000015522	2248.45	-1.82869	1.16342e-12	4.08098e-11
ENSSSCG00000022839	186.612	-1.82885	4.01535e-07	5.06823e-06
ENSSSCG00000000146	163897	-1.8315	4.54049e-14	1.98071e-12
ENSSSCG00000015556	811.982	-1.83157	1.32394e-10	3.30966e-09
ENSSSCG00000004027	517.221	-1.8331	4.63625e-11	1.26137e-09
ENSSSCG00000010464	4254.27	-1.83837	2.25218e-19	1.9594e-17
ENSSSCG00000012584	170.024	-1.83866	0.000102758	0.000717631
ENSSSCG00000003975	810.014	-1.83935	2.90143e-09	5.77996e-08
ENSSSCG00000010199	255.693	-1.84002	4.39799e-12	1.41388e-10
ENSSSCG00000008294	201605	-1.84367	1.17361e-11	3.46878e-10
ENSSSCG00000031703	422.866	-1.84415	3.59953e-07	4.58471e-06
ENSSSCG00000015901	104.865	-1.84704	3.71789e-06	3.779e-05
ENSSSCG00000014933	296.505	-1.85092	2.00199e-05	0.000169017
ENSSSCG00000006200	800.452	-1.8512	7.10569e-22	7.92902e-20
ENSSSCG00000038007	1370.85	-1.85123	6.46031e-13	2.363e-11
ENSSSCG00000029331	15682.6	-1.85285	6.85948e-16	4.01632e-14
ENSSSCG00000034266	30621.3	-1.85681	1.00352e-12	3.56886e-11
ENSSSCG00000003699	665.631	-1.86116	3.41134e-08	5.47771e-07
ENSSSCG00000010272	163.396	-1.86738	5.53103e-05	0.000414868
ENSSSCG00000031692	1638.48	-1.87213	7.56724e-16	4.36434e-14
ENSSSCG00000022815	5641.11	-1.87341	3.79863e-17	2.6231e-15
ENSSSCG00000028109	316.905	-1.8736	2.12466e-05	0.000178007
ENSSSCG00000010483	247.093	-1.88316	2.97929e-07	3.87812e-06
ENSSSCG00000002375	217.043	-1.89235	9.68805e-11	2.48644e-09
ENSSSCG00000016810	1394.86	-1.89367	7.2058e-06	6.8075e-05
ENSSSCG00000007744	254.14	-1.89461	6.48104e-10	1.42982e-08
ENSSSCG00000008312	4498.04	-1.89561	1.51306e-28	3.37676e-26
ENSSSCG00000035240	235.605	-1.89831	5.91883e-12	1.86771e-10
ENSSSCG00000033142	570.569	-1.90597	1.89243e-07	2.56979e-06
ENSSSCG00000021440	981.025	-1.90836	9.33947e-14	3.87651e-12
ENSSSCG00000034367	111.967	-1.91668	4.58235e-06	4.55837e-05
ENSSSCG00000010429	2787.08	-1.91859	1.19814e-16	7.65566e-15
ENSSSCG00000035077	699.317	-1.92156	2.2107e-08	3.68825e-07
ENSSSCG00000016634	17233	-1.92446	1.0727e-35	4.02892e-33
ENSSSCG00000026098	261.875	-1.92609	1.2061e-10	3.03972e-09
ENSSSCG00000014418	160.95	-1.92735	0.00146534	0.00714529
ENSSSCG00000011729	1366.81	-1.92806	2.6878e-14	1.21377e-12
ENSSSCG00000007529	404.181	-1.93348	2.2349e-05	0.000186532
ENSSSCG00000008041	11665.1	-1.93415	8.08108e-09	1.47792e-07
ENSSSCG00000014994	1539.22	-1.93672	8.55293e-23	1.01313e-20
ENSSSCG00000016535	56281	-1.94033	2.04954e-22	2.35529e-20
ENSSSCG00000016869	119.801	-1.94154	9.77213e-08	1.42097e-06
ENSSSCG00000009486	119.238	-1.94613	9.96006e-08	1.44285e-06
ENSSSCG00000010017	55721.1	-1.94733	7.21265e-16	4.20711e-14
ENSSSCG00000038598	483.685	-1.95213	1.83383e-13	7.31582e-12
ENSSSCG00000014840	1477.32	-1.95346	2.10169e-09	4.26966e-08
ENSSSCG00000005778	330.411	-1.95972	7.94086e-14	3.34102e-12
ENSSSCG00000000456	457.718	-1.96322	7.45068e-11	1.95457e-09
ENSSSCG00000024288	681.789	-1.96719	7.2705e-19	6.01927e-17
ENSSSCG00000006321	248.163	-1.96732	1.66012e-08	2.85634e-07
ENSSSCG00000015862	17276.4	-1.97139	3.75753e-14	1.67717e-12
ENSSSCG00000034551	166.328	-1.97347	8.36358e-08	1.23837e-06
ENSSSCG00000033456	180.654	-1.97775	5.55584e-11	1.48532e-09
ENSSSCG00000038071	7550.12	-1.97798	1.17935e-16	7.56701e-15
ENSSSCG00000010313	20686.5	-1.98711	5.07657e-12	1.61522e-10
ENSSSCG00000032522	8533.74	-1.99531	1.21688e-15	6.76489e-14
ENSSSCG00000000162	681.767	-1.99986	3.27169e-16	1.97571e-14
ENSSSCG00000031830	3171.21	-2.00334	1.76263e-07	2.4161e-06
ENSSSCG00000005284	866.61	-2.00657	1.04194e-15	5.83449e-14
ENSSSCG00000039261	423.509	-2.00707	1.76168e-05	0.000150963
ENSSSCG00000039355	172.168	-2.01628	2.71454e-05	0.00022082
ENSSSCG00000040183	271.896	-2.02042	9.26971e-07	1.07792e-05
ENSSSCG00000039245	600.577	-2.02476	7.76539e-17	5.15428e-15
ENSSSCG00000016174	29026.8	-2.02918	1.68211e-39	7.61846e-37
ENSSSCG00000029482	2646.29	-2.04242	1.0401e-15	5.83449e-14
ENSSSCG00000000293	19775.4	-2.04249	1.14994e-45	6.81076e-43
ENSSSCG00000011496	3068.69	-2.04754	8.91325e-31	2.45098e-28
ENSSSCG00000000607	248.816	-2.05374	1.98042e-05	0.000167379
ENSSSCG00000027875	1217.37	-2.05928	2.77766e-20	2.67332e-18
ENSSSCG00000014434	8040.99	-2.06226	1.77282e-16	1.09637e-14
ENSSSCG00000025020	253.16	-2.06866	1.12572e-10	2.86055e-09
ENSSSCG00000025393	3795.78	-2.07631	1.11774e-27	2.15151e-25
ENSSSCG00000002274	4036.93	-2.07728	3.1235e-46	2.09125e-43
ENSSSCG00000027478	536.274	-2.08638	1.2107e-19	1.08393e-17
ENSSSCG00000037110	15105.3	-2.08889	5.15689e-14	2.21818e-12
ENSSSCG00000028159	644.549	-2.08912	3.02165e-15	1.62694e-13
ENSSSCG00000034441	8578.72	-2.08915	1.41645e-24	2.07733e-22
ENSSSCG00000010494	21115.3	-2.0896	3.96376e-24	5.49892e-22
ENSSSCG00000005243	14939.6	-2.10394	7.98532e-28	1.57649e-25
ENSSSCG00000033641	148.632	-2.10946	9.68115e-05	0.00068042
ENSSSCG00000038077	9639.68	-2.1099	1.42142e-15	7.87351e-14
ENSSSCG00000016956	4224.43	-2.11752	8.15809e-17	5.36865e-15
ENSSSCG00000037530	362.86	-2.12063	8.54044e-08	1.26092e-06
ENSSSCG00000006082	3471.89	-2.12882	3.60501e-30	8.95379e-28
ENSSSCG00000036755	3265.68	-2.13145	5.77854e-38	2.54239e-35
ENSSSCG00000009616	218.39	-2.13449	1.36181e-08	2.39663e-07
ENSSSCG00000032392	274.912	-2.13909	3.25569e-07	4.18484e-06
ENSSSCG00000010142	940.32	-2.14069	1.1705e-07	1.67049e-06
ENSSSCG00000039060	21760.6	-2.14287	1.99351e-23	2.47565e-21
ENSSSCG00000017376	107.802	-2.15314	4.83741e-09	9.19645e-08
ENSSSCG00000039009	1076.68	-2.15493	1.20028e-12	4.1817e-11
ENSSSCG00000015212	218.683	-2.15888	3.49805e-15	1.86389e-13
ENSSSCG00000003788	916.253	-2.1615	7.72877e-12	2.34744e-10
ENSSSCG00000008118	276.799	-2.16888	5.06257e-14	2.18371e-12
ENSSSCG00000037318	454.873	-2.1715	8.81631e-15	4.38596e-13
ENSSSCG00000021232	4336.48	-2.17331	1.01957e-25	1.65267e-23
ENSSSCG00000035124	738.117	-2.17663	1.39902e-22	1.63208e-20
ENSSSCG00000035720	217.708	-2.18464	4.37406e-11	1.19638e-09
ENSSSCG00000017873	2007.48	-2.19418	1.33806e-41	6.86824e-39
ENSSSCG00000031819	5337.06	-2.19807	1.08508e-23	1.39243e-21
ENSSSCG00000000541	498.49	-2.20234	3.76141e-20	3.55349e-18
ENSSSCG00000000682	616.234	-2.20325	1.6297e-25	2.5872e-23
ENSSSCG00000013049	270.813	-2.20975	2.63104e-10	6.19501e-09
ENSSSCG00000007058	1558.39	-2.22003	3.09528e-26	5.12518e-24
ENSSSCG00000016129	123.233	-2.22362	5.1253e-11	1.38222e-09
ENSSSCG00000003527	1165.84	-2.24571	8.40539e-31	2.35336e-28
ENSSSCG00000012408	947.313	-2.25163	5.97984e-12	1.87811e-10
ENSSSCG00000015255	1378.88	-2.25786	2.46544e-20	2.40286e-18
ENSSSCG00000005229	4306.66	-2.26812	2.95034e-28	6.31003e-26
ENSSSCG00000032911	882.756	-2.27171	4.56927e-14	1.98763e-12
ENSSSCG00000007453	485.518	-2.27225	2.23005e-09	4.50663e-08
ENSSSCG00000017200	7322.83	-2.27336	2.11805e-24	3.04821e-22
ENSSSCG00000013022	16776.5	-2.28021	1.448e-27	2.75282e-25
ENSSSCG00000017511	4046.12	-2.28594	2.96055e-29	7.01376e-27
ENSSSCG00000004923	235.028	-2.28712	1.49478e-10	3.7186e-09
ENSSSCG00000007135	755.027	-2.29253	4.40589e-29	1.01263e-26
ENSSSCG00000031780	146.943	-2.29828	4.03456e-06	4.06333e-05
ENSSSCG00000038688	239.721	-2.31057	6.3925e-09	1.19175e-07
ENSSSCG00000038602	302.941	-2.31501	8.29097e-15	4.17231e-13
ENSSSCG00000033307	251.131	-2.32792	3.83997e-15	2.03202e-13
ENSSSCG00000006038	643.564	-2.3282	2.39589e-31	7.09505e-29
ENSSSCG00000040850	168.828	-2.33121	2.33902e-08	3.88131e-07
ENSSSCG00000039311	6557.99	-2.33323	3.00119e-23	3.639e-21
ENSSSCG00000003702	653.101	-2.33589	1.93474e-13	7.6197e-12
ENSSSCG00000011519	295.902	-2.34159	1.74744e-14	8.30521e-13
ENSSSCG00000010532	300.558	-2.35137	1.65832e-09	3.42771e-08
ENSSSCG00000002306	1222.83	-2.36449	5.23755e-29	1.18607e-26
ENSSSCG00000005030	6773.47	-2.36707	5.87356e-40	2.74082e-37
ENSSSCG00000016929	795.223	-2.38239	5.72046e-13	2.12263e-11
ENSSSCG00000015249	574.18	-2.3848	1.19865e-07	1.70907e-06
ENSSSCG00000003655	671.557	-2.40138	3.79742e-09	7.35553e-08
ENSSSCG00000017728	1556.89	-2.4141	5.50866e-17	3.73691e-15
ENSSSCG00000008749	957.995	-2.41609	3.89465e-17	2.65573e-15
ENSSSCG00000040904	5230.06	-2.41736	5.03024e-52	5.16405e-49
ENSSSCG00000022504	2678.21	-2.42827	1.56143e-27	2.93225e-25
ENSSSCG00000023085	129.977	-2.43682	1.9506e-12	6.51568e-11
ENSSSCG00000000853	397.661	-2.46036	2.27942e-12	7.56482e-11
ENSSSCG00000014221	160.828	-2.46345	2.691e-13	1.04643e-11
ENSSSCG00000016130	239.172	-2.46585	3.56608e-08	5.69058e-07
ENSSSCG00000013512	4142.8	-2.46989	2.68982e-19	2.31399e-17
ENSSSCG00000021068	822.657	-2.48857	9.47345e-20	8.63205e-18
ENSSSCG00000026383	5094.38	-2.49064	4.60382e-19	3.874e-17
ENSSSCG00000000770	7101.78	-2.50342	4.96328e-23	5.97106e-21
ENSSSCG00000021401	196.363	-2.51656	1.31031e-16	8.3035e-15
ENSSSCG00000023630	486.902	-2.52898	5.07673e-12	1.61522e-10
ENSSSCG00000037260	175.06	-2.55911	5.49719e-08	8.45667e-07
ENSSSCG00000016823	203.091	-2.5601	6.53653e-10	1.43794e-08
ENSSSCG00000017387	1877.45	-2.57581	9.03505e-21	9.33763e-19
ENSSSCG00000007476	5906.65	-2.58116	2.08179e-20	2.05497e-18
ENSSSCG00000000029	3632.35	-2.58195	8.69306e-11	2.25741e-09
ENSSSCG00000029199	221.209	-2.59604	4.4062e-16	2.62989e-14
ENSSSCG00000032417	184.557	-2.60111	1.64487e-18	1.30564e-16
ENSSSCG00000004290	171.439	-2.61461	2.66263e-09	5.33184e-08
ENSSSCG00000035331	240.497	-2.63096	2.24868e-23	2.77019e-21
ENSSSCG00000004813	5454.85	-2.63918	1.12019e-19	1.0147e-17
ENSSSCG00000040177	408.971	-2.64324	2.44348e-11	6.91677e-10
ENSSSCG00000027941	2059.79	-2.65113	3.88499e-17	2.65573e-15
ENSSSCG00000000940	291.58	-2.65638	3.43955e-18	2.62206e-16
ENSSSCG00000008617	3202.62	-2.68417	7.49338e-16	4.33799e-14
ENSSSCG00000037125	217.081	-2.70678	1.6333e-22	1.89107e-20
ENSSSCG00000011208	181.03	-2.72678	5.11132e-19	4.27768e-17
ENSSSCG00000010222	126.814	-2.74226	3.58778e-13	1.36188e-11
ENSSSCG00000000791	262.024	-2.74565	3.53952e-25	5.45051e-23
ENSSSCG00000028047	3349.15	-2.7514	1.10549e-24	1.63687e-22
ENSSSCG00000032398	597.504	-2.7644	4.036e-26	6.61175e-24
ENSSSCG00000017548	4915.86	-2.76658	2.92449e-29	7.01376e-27
ENSSSCG00000004215	120.234	-2.77193	7.51912e-14	3.17225e-12
ENSSSCG00000010974	300.128	-2.81395	3.64605e-24	5.10413e-22
ENSSSCG00000005699	9504.57	-2.81421	1.96845e-18	1.53869e-16
ENSSSCG00000037225	398.975	-2.83024	1.62991e-30	4.3274e-28
ENSSSCG00000005278	1845.61	-2.89452	3.30813e-11	9.2286e-10
ENSSSCG00000011400	7346.19	-2.91612	9.66993e-41	4.65335e-38
ENSSSCG00000003722	533.141	-2.91772	1.86503e-18	1.46528e-16
ENSSSCG00000016983	196.737	-2.92347	4.6583e-18	3.49918e-16
ENSSSCG00000023162	3442.08	-2.92494	7.1606e-25	1.08104e-22
ENSSSCG00000036475	290.029	-2.93523	5.68512e-06	5.49907e-05
ENSSSCG00000004132	5355.39	-2.9494	1.36792e-34	4.68103e-32
ENSSSCG00000002835	384.153	-2.9569	2.07099e-35	7.41657e-33
ENSSSCG00000040636	1165.68	-2.97226	1.00508e-53	1.19056e-50
ENSSSCG00000033514	571.443	-3.01666	3.40417e-15	1.82651e-13
ENSSSCG00000032094	1131.58	-3.0466	1.16234e-23	1.47925e-21
ENSSSCG00000010144	213.645	-3.06949	1.8251e-16	1.12419e-14
ENSSSCG00000000789	887.637	-3.08188	7.51014e-49	7.22804e-46
ENSSSCG00000037206	222.967	-3.10611	9.32402e-08	1.36483e-06
ENSSSCG00000009859	976.041	-3.1384	8.38783e-24	1.11348e-21
ENSSSCG00000003694	12957.8	-3.14072	4.53778e-48	3.67775e-45
ENSSSCG00000032591	1075.73	-3.14144	1.23337e-14	5.97254e-13
ENSSSCG00000024134	13839.8	-3.22397	2.50704e-84	7.72119e-81
ENSSSCG00000006183	1126.71	-3.33581	8.81544e-46	5.42996e-43
ENSSSCG00000033958	3106.32	-3.3412	1.62296e-26	2.84e-24
ENSSSCG00000035223	22015.1	-3.40762	1.03568e-33	3.25478e-31
ENSSSCG00000023186	145.649	-3.4086	1.15102e-06	1.31488e-05
ENSSSCG00000003760	1708.77	-3.44483	7.2268e-34	2.31845e-31
ENSSSCG00000036352	571.633	-3.52838	1.0629e-23	1.37543e-21
ENSSSCG00000002297	127.41	-3.60197	1.23854e-14	5.97878e-13
ENSSSCG00000023333	220.959	-3.62641	5.26407e-14	2.25171e-12
ENSSSCG00000004475	438.797	-3.68524	1.67072e-57	2.33886e-54
ENSSSCG00000003366	2116.78	-3.72732	3.38758e-52	3.7261e-49
ENSSSCG00000004433	484.442	-3.7417	5.96431e-17	4.01067e-15
ENSSSCG00000004281	496.502	-3.81899	1.83553e-26	3.17588e-24
ENSSSCG00000020736	1731.67	-3.81978	7.61311e-28	1.52252e-25
ENSSSCG00000011441	108.901	-3.84156	5.51682e-14	2.35328e-12
ENSSSCG00000040728	157.539	-3.9716	1.20527e-15	6.72464e-14
ENSSSCG00000033235	170.27	-3.9716	1.40244e-19	1.24834e-17
ENSSSCG00000034405	488.712	-4.02474	1.37081e-47	1.05545e-44
ENSSSCG00000010190	418.121	-4.03932	1.05998e-25	1.70027e-23
ENSSSCG00000023848	667.697	-4.05855	3.04277e-48	2.75622e-45
ENSSSCG00000005680	494.629	-4.06652	1.75864e-60	3.38516e-57
ENSSSCG00000009605	1024.46	-4.28949	4.52315e-79	1.16087e-75
ENSSSCG00000021562	1498.51	-4.32387	5.51311e-34	1.80631e-31
ENSSSCG00000021585	840.806	-4.32827	2.31887e-59	3.69896e-56
ENSSSCG00000002399	101.776	-4.33844	5.65263e-14	2.40455e-12
ENSSSCG00000025085	692.371	-4.35191	3.63843e-69	8.00403e-66
ENSSSCG00000012045	243.3	-4.40172	5.38811e-32	1.62689e-29
ENSSSCG00000009004	8128.54	-4.65428	2.79446e-166	2.15159e-162
ENSSSCG00000014117	6961.61	-4.72995	7.80008e-104	4.00378e-100
ENSSSCG00000015399	244.174	-4.85034	5.3048e-36	2.04222e-33
ENSSSCG00000031119	243.104	-4.89923	2.19991e-15	1.19705e-13
ENSSSCG00000010629	22168.6	-5.26483	1.6382e-97	6.30664e-94
ENSSSCG00000000515	504.841	-5.28613	2.76467e-33	8.51464e-31
ENSSSCG00000032433	159.937	-5.55693	2.90993e-13	1.12306e-11
ENSSSCG00000022405	5599.74	-5.68156	3.43636e-218	5.29165e-214
ENSSSCG00000004803	445.05	-5.83501	9.66935e-27	1.73138e-24
ENSSSCG00000016487	977.117	-5.83959	3.936e-09	7.58845e-08

## Sheet: GD15vs.GD12M_CM
The differentially expressed genes in the uterine circular muscle at the mesometrial side between days 15 and 12 of pregnancy.
Ensembl_gene_id	BaseMean	Log2FoldChange	Pvalue	Padj
ENSSSCG00000022251	1598.2	5.64754	0.000705091	0.0201786
ENSSSCG00000024973	14721.6	5.30205	8.58435e-05	0.00441238
ENSSSCG00000038719	580.905	5.19379	4.63543e-06	0.000477698
ENSSSCG00000031851	10163.3	5.16622	6.34579e-25	3.24799e-21
ENSSSCG00000006919	2530.67	5.08942	0.000243062	0.00949674
ENSSSCG00000032282	10657.8	4.90294	1.46055e-06	0.000192379
ENSSSCG00000034371	395.274	4.85326	2.53875e-15	6.49708e-12
ENSSSCG00000016270	344.149	4.60809	7.7017e-05	0.00412055
ENSSSCG00000036224	6135.23	4.58976	4.34112e-05	0.00267416
ENSSSCG00000032582	1375.82	4.38982	0.000240398	0.00944999
ENSSSCG00000018042	204.802	4.37572	2.03716e-07	3.97545e-05
ENSSSCG00000002479	364.241	4.22536	0.00103944	0.0256602
ENSSSCG00000006923	1966.45	4.19075	0.000240635	0.00944999
ENSSSCG00000030801	437.565	4.10052	0.000582424	0.017512
ENSSSCG00000032343	524.029	4.06187	0.00243571	0.0448984
ENSSSCG00000036064	190.72	4.05668	1.12434e-06	0.000158387
ENSSSCG00000033089	3753.35	4.03768	0.00116808	0.0277215
ENSSSCG00000008634	383.434	3.77404	1.73659e-07	3.55538e-05
ENSSSCG00000025686	732.479	3.6737	1.82831e-28	2.80737e-24
ENSSSCG00000016957	112.688	3.55427	1.03897e-06	0.000147716
ENSSSCG00000014277	3525.96	3.4811	0.000628216	0.0185149
ENSSSCG00000005211	206.291	3.38344	1.9366e-05	0.00142964
ENSSSCG00000028814	5684.06	3.29673	0.000842612	0.0225014
ENSSSCG00000038489	829.636	3.29339	1.09485e-09	4.54364e-07
ENSSSCG00000040465	127.712	3.19963	3.93725e-05	0.00250857
ENSSSCG00000035600	300.768	3.15116	2.64729e-08	7.52762e-06
ENSSSCG00000039815	2202.46	3.09465	1.62511e-25	1.24767e-21
ENSSSCG00000003709	1466.34	3.04367	7.84103e-17	2.40798e-13
ENSSSCG00000024911	10385.3	3.0268	6.73691e-08	1.59147e-05
ENSSSCG00000008742	303.966	2.99308	2.22066e-06	0.000268489
ENSSSCG00000014255	3321.53	2.94712	0.00246607	0.0454034
ENSSSCG00000029754	6251.01	2.9429	2.38013e-20	9.13674e-17
ENSSSCG00000039751	1668.35	2.90477	0.00257484	0.0467196
ENSSSCG00000037885	113.053	2.73361	0.000125413	0.00596195
ENSSSCG00000017705	308.387	2.71947	2.71454e-05	0.0018608
ENSSSCG00000026386	2502.2	2.67441	3.15369e-08	8.6927e-06
ENSSSCG00000003374	279.138	2.66775	2.31069e-09	8.87016e-07
ENSSSCG00000020906	2445.16	2.66497	1.27559e-05	0.00103087
ENSSSCG00000001252	216.124	2.59953	4.03843e-05	0.0025414
ENSSSCG00000036096	450.103	2.57441	0.000166237	0.00727229
ENSSSCG00000040359	159.372	2.56708	2.69952e-06	0.000311662
ENSSSCG00000008217	197.711	2.5584	0.000105191	0.00519357
ENSSSCG00000006457	119.134	2.55811	0.000184036	0.00784963
ENSSSCG00000039807	399.28	2.53666	4.00257e-05	0.00252919
ENSSSCG00000013148	119.104	2.51711	2.59315e-07	4.62999e-05
ENSSSCG00000028643	398.797	2.49995	5.37849e-05	0.00311648
ENSSSCG00000001596	4170.86	2.47716	8.16147e-05	0.00426256
ENSSSCG00000001469	1315.75	2.46438	4.89066e-05	0.0029062
ENSSSCG00000017494	131.096	2.45543	0.00064576	0.0188153
ENSSSCG00000033721	220.399	2.4488	0.000728567	0.0206405
ENSSSCG00000015268	5470.44	2.44815	4.3837e-11	2.9266e-08
ENSSSCG00000005486	513.361	2.44739	0.000432727	0.0144133
ENSSSCG00000003832	3574.85	2.43501	1.22186e-11	9.38082e-09
ENSSSCG00000028711	121.903	2.39834	7.89072e-05	0.00418233
ENSSSCG00000009322	471.986	2.3915	5.47786e-06	0.000535749
ENSSSCG00000016794	3568.67	2.37677	1.98804e-05	0.00145364
ENSSSCG00000002443	444.48	2.37122	0.000802371	0.0217291
ENSSSCG00000001472	395.268	2.36992	0.000170626	0.00739228
ENSSSCG00000003616	1134.8	2.36386	2.62868e-09	9.84474e-07
ENSSSCG00000032852	309.578	2.35742	1.57187e-06	0.000204542
ENSSSCG00000036274	277.21	2.33652	0.00050892	0.0160792
ENSSSCG00000000991	133.827	2.32511	1.8799e-05	0.00139449
ENSSSCG00000011959	1854.3	2.32403	2.17143e-10	1.14973e-07
ENSSSCG00000032561	294.511	2.29502	0.000329645	0.0117988
ENSSSCG00000006525	247.31	2.29201	1.95099e-08	5.65234e-06
ENSSSCG00000032241	310.111	2.29075	5.31528e-08	1.29549e-05
ENSSSCG00000031465	238.924	2.28283	4.5521e-08	1.14586e-05
ENSSSCG00000032503	5708.65	2.28144	3.21717e-05	0.0021293
ENSSSCG00000007901	2119.2	2.27562	0.000315268	0.0113637
ENSSSCG00000002847	2680.72	2.27455	1.00047e-06	0.000143572
ENSSSCG00000034555	178.69	2.25116	9.55909e-05	0.00479673
ENSSSCG00000035711	364.261	2.24862	3.70862e-08	9.81824e-06
ENSSSCG00000027855	285.414	2.23146	0.000198577	0.00832028
ENSSSCG00000018044	151.395	2.22585	0.000198402	0.00832028
ENSSSCG00000003608	193.469	2.20757	0.000799785	0.0217291
ENSSSCG00000008193	102.483	2.20699	0.00222651	0.0422456
ENSSSCG00000004672	631.285	2.20114	3.79184e-14	7.27796e-11
ENSSSCG00000038345	204.748	2.19963	8.6903e-06	0.000766894
ENSSSCG00000021852	171.176	2.19638	0.000237593	0.009391
ENSSSCG00000025618	3412.47	2.19203	0.00091283	0.0236386
ENSSSCG00000015093	110.226	2.18583	0.000691103	0.0199097
ENSSSCG00000017256	390.937	2.17957	4.76423e-06	0.000487699
ENSSSCG00000032355	220.855	2.15865	1.17127e-07	2.4979e-05
ENSSSCG00000002515	233.036	2.15775	0.00152136	0.0333722
ENSSSCG00000025787	709.151	2.1375	4.9731e-06	0.000502381
ENSSSCG00000031781	1208.96	2.13543	0.000466088	0.0151306
ENSSSCG00000024311	244.479	2.12761	0.00100705	0.0253065
ENSSSCG00000008029	1302.52	2.12333	0.00029695	0.0109468
ENSSSCG00000001470	1061.97	2.12295	0.000310779	0.011296
ENSSSCG00000021944	315.302	2.12199	0.000155726	0.00689099
ENSSSCG00000017495	569.603	2.11673	1.28031e-07	2.69304e-05
ENSSSCG00000035379	1832.45	2.10995	2.14761e-05	0.00154096
ENSSSCG00000040140	115.128	2.10815	0.000473261	0.0152028
ENSSSCG00000015636	494.617	2.0993	1.46586e-06	0.000192379
ENSSSCG00000006736	316.46	2.09613	0.00208138	0.0410263
ENSSSCG00000012912	138.487	2.08489	1.77827e-05	0.0013385
ENSSSCG00000034980	488.543	2.08091	0.000144062	0.00652529
ENSSSCG00000022417	692.847	2.07923	6.77507e-05	0.00374213
ENSSSCG00000000025	126.674	2.06138	0.000121355	0.0058052
ENSSSCG00000038055	584.019	2.06051	6.68177e-05	0.00371734
ENSSSCG00000036907	148.615	2.05542	8.0933e-09	2.70158e-06
ENSSSCG00000010381	1296.26	2.03336	1.59947e-09	6.46312e-07
ENSSSCG00000029668	192.291	2.02475	0.000636558	0.0186533
ENSSSCG00000004154	794.962	2.00288	2.35122e-05	0.00163362
ENSSSCG00000033909	1194.69	1.99665	7.14461e-05	0.00386287
ENSSSCG00000027628	855.72	1.99172	0.00134411	0.0307582
ENSSSCG00000016855	109.447	1.96621	0.00102615	0.025496
ENSSSCG00000013839	157.352	1.95131	0.000775175	0.021293
ENSSSCG00000001849	2946.47	1.9343	8.79493e-08	1.92923e-05
ENSSSCG00000001453	6363.53	1.92876	1.99987e-05	0.00145535
ENSSSCG00000000148	291.865	1.91873	0.00201282	0.0401851
ENSSSCG00000007800	176.092	1.91848	0.0017008	0.0357557
ENSSSCG00000015131	544.048	1.90819	6.88729e-11	4.23018e-08
ENSSSCG00000024344	468.719	1.90665	0.000413955	0.0139392
ENSSSCG00000032841	1369.01	1.90004	0.000649252	0.0188812
ENSSSCG00000010908	667.744	1.89128	0.000234309	0.00931232
ENSSSCG00000040822	179.098	1.86796	4.85686e-06	0.000493888
ENSSSCG00000005967	2249.5	1.86032	7.25679e-06	0.000674233
ENSSSCG00000000257	183.174	1.85507	5.43429e-05	0.00312523
ENSSSCG00000034746	102.449	1.8336	4.96275e-05	0.00290851
ENSSSCG00000001422	424.947	1.82913	0.000616142	0.018229
ENSSSCG00000036618	711.489	1.82733	5.25811e-07	8.68153e-05
ENSSSCG00000035971	136.73	1.82503	0.00145883	0.0326535
ENSSSCG00000006159	231.984	1.82405	1.79754e-05	0.00133986
ENSSSCG00000012970	304.659	1.80111	0.000112585	0.00548809
ENSSSCG00000015766	442.281	1.79442	4.87508e-07	8.13661e-05
ENSSSCG00000036396	1101.71	1.79308	0.000575871	0.0174065
ENSSSCG00000017296	2343.73	1.79203	4.12063e-07	7.03026e-05
ENSSSCG00000006372	341.862	1.7689	0.00147965	0.0329277
ENSSSCG00000028892	184.229	1.76856	3.66487e-07	6.32293e-05
ENSSSCG00000040162	3369.78	1.76121	4.32291e-05	0.00267416
ENSSSCG00000012651	369.883	1.75925	0.0018122	0.0374513
ENSSSCG00000039627	1470.8	1.74964	4.461e-05	0.00272903
ENSSSCG00000023187	511.118	1.74394	0.000231076	0.0092887
ENSSSCG00000032833	3610.5	1.74117	8.25573e-06	0.000737016
ENSSSCG00000017311	742.023	1.74092	6.34613e-06	0.000601511
ENSSSCG00000010283	2254.37	1.74071	6.90119e-08	1.60557e-05
ENSSSCG00000022361	105.633	1.73995	0.000232366	0.00929161
ENSSSCG00000012652	295.319	1.73584	0.00153007	0.0335152
ENSSSCG00000022128	855.137	1.73096	7.52232e-09	2.56678e-06
ENSSSCG00000040673	519.999	1.72015	8.95117e-06	0.000785401
ENSSSCG00000037614	2416.25	1.71921	0.000464413	0.0151082
ENSSSCG00000023684	2746.13	1.71893	0.000859341	0.0227896
ENSSSCG00000033654	575.04	1.71133	5.3992e-06	0.000534201
ENSSSCG00000035284	661.79	1.6989	1.10361e-13	1.6946e-10
ENSSSCG00000010504	195.491	1.69872	0.000881283	0.0230365
ENSSSCG00000017008	248.704	1.68708	0.00060731	0.0180733
ENSSSCG00000004755	743.461	1.68552	6.23173e-06	0.000594337
ENSSSCG00000012960	231.691	1.65794	9.58808e-08	2.07359e-05
ENSSSCG00000016237	205.346	1.65617	0.00210682	0.0412063
ENSSSCG00000031897	105.532	1.64214	0.00241025	0.0446974
ENSSSCG00000033262	10936.7	1.6366	0.000410045	0.0138684
ENSSSCG00000027196	410.925	1.63601	0.000344593	0.0121918
ENSSSCG00000003231	172.131	1.6236	0.000305766	0.0112322
ENSSSCG00000036208	262.491	1.6141	9.04318e-06	0.000788966
ENSSSCG00000040260	100.907	1.607	0.0020315	0.040302
ENSSSCG00000015299	189.325	1.6068	0.000187525	0.00793236
ENSSSCG00000030300	8696.83	1.59959	5.95325e-07	9.32778e-05
ENSSSCG00000009668	5327.13	1.58628	5.15609e-09	1.82917e-06
ENSSSCG00000010026	1913.17	1.58466	7.20955e-10	3.45946e-07
ENSSSCG00000021862	1290.06	1.55984	0.00190482	0.0385356
ENSSSCG00000035256	182.897	1.55603	0.00220292	0.0420862
ENSSSCG00000014336	1525.65	1.55055	0.000909211	0.0236386
ENSSSCG00000008123	1115.46	1.54596	4.79361e-05	0.00286404
ENSSSCG00000040617	251.357	1.54275	1.92524e-06	0.000236497
ENSSSCG00000001398	1771.14	1.54028	7.09299e-05	0.00384851
ENSSSCG00000039317	103.692	1.53856	1.75047e-05	0.00132406
ENSSSCG00000000090	397.932	1.53211	6.50989e-07	9.85794e-05
ENSSSCG00000013551	3969.07	1.52943	0.00083459	0.0224041
ENSSSCG00000010184	637.119	1.52852	0.000698247	0.0200403
ENSSSCG00000004233	133.41	1.51541	0.00023408	0.00931232
ENSSSCG00000011831	7516.87	1.50027	1.31216e-08	4.02964e-06
ENSSSCG00000035038	9165.67	1.49416	3.27356e-06	0.000366901
ENSSSCG00000013119	1291.67	1.48714	7.01579e-05	0.00382012
ENSSSCG00000040569	132.792	1.48587	0.000430473	0.0143915
ENSSSCG00000001572	335.274	1.4807	0.00114345	0.0273484
ENSSSCG00000000295	316.612	1.47156	0.00185992	0.038028
ENSSSCG00000024299	619.203	1.47094	0.00121079	0.0282977
ENSSSCG00000016491	267.268	1.46659	3.41135e-06	0.000376843
ENSSSCG00000003619	104.573	1.461	0.000624403	0.0184379
ENSSSCG00000027826	885.975	1.45563	0.00209601	0.0412063
ENSSSCG00000013553	320.001	1.44621	0.000837876	0.022453
ENSSSCG00000035101	369.205	1.43287	0.00171318	0.0357557
ENSSSCG00000027790	977.65	1.42919	0.00010079	0.00500854
ENSSSCG00000011456	981.147	1.42788	0.000245619	0.00957227
ENSSSCG00000014598	2526.77	1.41325	0.000469344	0.0151722
ENSSSCG00000010861	1032.23	1.40942	5.82373e-07	9.21891e-05
ENSSSCG00000006621	1538.08	1.40814	0.00222002	0.0422143
ENSSSCG00000010449	209.013	1.4034	0.000458594	0.0150143
ENSSSCG00000012399	1359.59	1.4015	7.00762e-12	6.72513e-09
ENSSSCG00000001455	1033.27	1.40129	0.00114136	0.0273484
ENSSSCG00000006350	266.459	1.39723	0.000234703	0.00931232
ENSSSCG00000012551	1175.25	1.39366	9.36113e-06	0.000803018
ENSSSCG00000000130	270.361	1.39355	0.000327025	0.0117324
ENSSSCG00000008348	140.024	1.38877	0.00131536	0.0303263
ENSSSCG00000026991	201.9	1.38568	1.14414e-08	3.63243e-06
ENSSSCG00000023362	1021.01	1.37981	0.00213248	0.0412063
ENSSSCG00000011294	161.925	1.37735	3.3448e-06	0.00037217
ENSSSCG00000006648	1518.36	1.37642	0.000794718	0.0217133
ENSSSCG00000025208	104.513	1.35854	0.00116141	0.0276059
ENSSSCG00000002962	151.001	1.35775	0.00212286	0.0412063
ENSSSCG00000015105	2048.26	1.35688	0.00167943	0.0354033
ENSSSCG00000011877	203.953	1.35447	0.00206688	0.0408454
ENSSSCG00000002792	938.447	1.35439	6.14474e-06	0.000589703
ENSSSCG00000028552	293.295	1.35429	0.00113009	0.0271558
ENSSSCG00000037852	171.565	1.34697	0.00270969	0.0486067
ENSSSCG00000003951	634.846	1.34481	0.000762495	0.0210328
ENSSSCG00000037566	214.244	1.34398	2.12728e-05	0.00153354
ENSSSCG00000025856	1141.61	1.34328	2.62801e-06	0.000308038
ENSSSCG00000015334	1215.1	1.34128	8.32243e-05	0.0043319
ENSSSCG00000024312	2366.87	1.336	1.21552e-06	0.000169676
ENSSSCG00000040566	204.566	1.33451	4.91417e-05	0.0029062
ENSSSCG00000006493	100.047	1.33335	1.49928e-05	0.0011627
ENSSSCG00000006530	3184.76	1.32823	2.07122e-07	3.97545e-05
ENSSSCG00000032632	2993.61	1.31883	1.20434e-05	0.000994232
ENSSSCG00000016438	1902.5	1.31388	0.00268599	0.0482378
ENSSSCG00000003708	1831.38	1.30535	4.66684e-05	0.00279919
ENSSSCG00000013869	486.285	1.3045	1.86371e-06	0.00023266
ENSSSCG00000037766	125.861	1.30188	0.00118417	0.0280046
ENSSSCG00000017255	172.37	1.29805	5.41043e-05	0.0031232
ENSSSCG00000017297	6354.88	1.29421	7.43341e-08	1.6542e-05
ENSSSCG00000027726	430.838	1.28024	0.000145043	0.00655038
ENSSSCG00000011158	951.731	1.26846	0.00111913	0.0269769
ENSSSCG00000014349	476.322	1.26135	0.000276348	0.0104259
ENSSSCG00000016151	171.035	1.25996	0.00196132	0.039419
ENSSSCG00000000091	492.226	1.25518	0.00128003	0.0296006
ENSSSCG00000031970	185.593	1.24487	0.00233196	0.0438277
ENSSSCG00000015549	970.817	1.24006	0.00122216	0.0284338
ENSSSCG00000012915	302.764	1.23111	0.000201766	0.00839597
ENSSSCG00000029507	221.236	1.22692	0.000396872	0.0134525
ENSSSCG00000006995	2684.39	1.21878	0.00170252	0.0357557
ENSSSCG00000008347	145.219	1.2169	0.000280988	0.0105491
ENSSSCG00000007718	1356.73	1.21582	0.00163009	0.034764
ENSSSCG00000027487	185.909	1.21089	0.000467503	0.0151445
ENSSSCG00000028531	201.5	1.20937	0.000560105	0.0170982
ENSSSCG00000039556	1221.96	1.20866	0.00164284	0.0348905
ENSSSCG00000037991	185.75	1.20799	0.000241933	0.00947673
ENSSSCG00000003147	286.738	1.20245	0.000460627	0.0150488
ENSSSCG00000000206	335.118	1.20245	0.000542687	0.0167566
ENSSSCG00000038991	745.949	1.19623	7.28901e-06	0.000674233
ENSSSCG00000035355	679.357	1.18854	1.47487e-05	0.00115416
ENSSSCG00000007942	2383.48	1.18476	2.62576e-06	0.000308038
ENSSSCG00000036452	678.643	1.18298	9.47841e-05	0.00477184
ENSSSCG00000029813	973.714	1.17475	0.000553347	0.0169933
ENSSSCG00000001822	357.186	1.16893	0.000121359	0.0058052
ENSSSCG00000014038	1845.17	1.15782	0.00217753	0.0417427
ENSSSCG00000020725	3325.76	1.15479	0.00105099	0.0258978
ENSSSCG00000039049	1255.51	1.15351	8.65387e-06	0.000766894
ENSSSCG00000025034	1455.13	1.15	0.00238282	0.0443493
ENSSSCG00000037910	1006.25	1.14934	0.000364858	0.0126301
ENSSSCG00000028304	22484.5	1.14868	0.00136745	0.0311995
ENSSSCG00000013418	1463.36	1.14392	2.87951e-06	0.000329961
ENSSSCG00000009222	19330.7	1.1376	0.000611147	0.0181162
ENSSSCG00000007797	587.156	1.13178	0.00188204	0.0382259
ENSSSCG00000035430	1472.88	1.129	5.65944e-08	1.35782e-05
ENSSSCG00000010809	102.716	1.12821	0.000536224	0.0167013
ENSSSCG00000000645	2483.09	1.12736	7.51241e-06	0.000686625
ENSSSCG00000003148	237.08	1.12732	0.000780403	0.0213602
ENSSSCG00000006175	186.824	1.12664	0.0018577	0.038028
ENSSSCG00000039056	5777.99	1.1246	0.000735334	0.0207147
ENSSSCG00000008645	1162.77	1.12093	0.000752504	0.0208946
ENSSSCG00000021161	632.655	1.11885	4.58011e-05	0.00276951
ENSSSCG00000010962	726.286	1.11712	3.23683e-05	0.00213311
ENSSSCG00000000189	1473.21	1.11628	0.000540002	0.0167566
ENSSSCG00000037098	131.62	1.11289	0.00211727	0.0412063
ENSSSCG00000004952	1577.51	1.11261	0.00222852	0.0422456
ENSSSCG00000017041	377.048	1.10865	0.000115498	0.0056039
ENSSSCG00000003729	576.506	1.10783	2.60262e-05	0.00179207
ENSSSCG00000015403	136.745	1.09711	0.00087852	0.0230365
ENSSSCG00000015823	1251.34	1.09586	6.87059e-05	0.00376778
ENSSSCG00000023585	190.189	1.08622	0.0021177	0.0412063
ENSSSCG00000017204	2368.66	1.08602	0.000840202	0.0224761
ENSSSCG00000009166	375.424	1.08359	1.48075e-05	0.00115416
ENSSSCG00000030309	5593.23	1.08244	0.00091961	0.0236923
ENSSSCG00000032803	444.441	1.07979	0.0021258	0.0412063
ENSSSCG00000017257	660.345	1.07406	0.00182847	0.0375349
ENSSSCG00000004420	1608.99	1.05843	0.000484325	0.0154933
ENSSSCG00000006887	19272.4	1.0578	0.000762961	0.0210328
ENSSSCG00000017402	589.216	1.05639	0.000171765	0.00740856
ENSSSCG00000034284	178.559	1.0538	0.000371596	0.0127363
ENSSSCG00000013360	307.84	1.05226	0.000186317	0.00792493
ENSSSCG00000023423	991.201	1.05191	6.15596e-07	9.54796e-05
ENSSSCG00000040267	922.554	1.04042	1.00825e-05	0.00085064
ENSSSCG00000024108	845.193	1.03748	2.80322e-05	0.00191099
ENSSSCG00000032381	2382.54	1.03518	0.000149979	0.00671406
ENSSSCG00000023033	1206.6	1.03219	0.000742141	0.0207948
ENSSSCG00000002268	779.458	1.03042	0.00022322	0.00909163
ENSSSCG00000037270	138.442	1.02858	0.00119918	0.0281469
ENSSSCG00000024881	274.668	1.02287	0.000722017	0.0205952
ENSSSCG00000035152	664.865	1.02201	2.04116e-05	0.0014784
ENSSSCG00000001062	378.971	1.01957	0.00126735	0.0293517
ENSSSCG00000011133	681.211	1.01158	0.00194005	0.0390426
ENSSSCG00000031640	3801.54	1.0087	0.00144798	0.0325054
ENSSSCG00000004368	1428.63	-1.00851	2.49867e-05	0.00172824
ENSSSCG00000016714	1632.61	-1.00931	8.46003e-05	0.00437386
ENSSSCG00000034572	303.862	-1.01149	7.27344e-05	0.00391873
ENSSSCG00000000743	8443.01	-1.02647	0.000225088	0.00911287
ENSSSCG00000011119	2068.9	-1.02894	8.12144e-07	0.00012016
ENSSSCG00000009699	1226.13	-1.03799	0.00200912	0.0401694
ENSSSCG00000003693	531.616	-1.03808	0.000799055	0.0217291
ENSSSCG00000008073	1350.31	-1.04316	0.00211392	0.0412063
ENSSSCG00000024310	478.997	-1.0437	0.000600786	0.0179476
ENSSSCG00000027070	985.063	-1.04643	0.000723405	0.0205952
ENSSSCG00000011965	488.827	-1.05536	0.0012144	0.0283184
ENSSSCG00000014292	5952.95	-1.07322	1.76464e-06	0.000226176
ENSSSCG00000030373	3946.29	-1.07768	0.00102241	0.0254645
ENSSSCG00000033919	6575.25	-1.08323	0.00075922	0.0210051
ENSSSCG00000016628	1833.84	-1.09372	0.00111524	0.0269769
ENSSSCG00000015125	244.355	-1.0951	0.00103317	0.0256286
ENSSSCG00000012277	4343.58	-1.09517	0.0010667	0.0261231
ENSSSCG00000036237	3944.51	-1.09979	0.00125934	0.0292102
ENSSSCG00000011500	174.074	-1.10351	0.00156775	0.0340611
ENSSSCG00000000869	793.765	-1.10597	0.000985772	0.024814
ENSSSCG00000008510	5370.77	-1.10685	0.00234425	0.0440048
ENSSSCG00000011643	3717.31	-1.10731	4.58127e-05	0.00276951
ENSSSCG00000017421	4897.95	-1.10989	8.22733e-06	0.000737016
ENSSSCG00000015140	41964.9	-1.12296	2.48901e-07	4.49631e-05
ENSSSCG00000011101	39586.8	-1.12453	0.000778757	0.0213532
ENSSSCG00000006296	960.092	-1.126	0.00114898	0.027438
ENSSSCG00000031664	663.196	-1.12875	0.0010968	0.0266478
ENSSSCG00000007554	1831.9	-1.13219	0.00196992	0.03954
ENSSSCG00000004835	285.779	-1.13325	1.76757e-06	0.000226176
ENSSSCG00000037110	9326.44	-1.13599	0.00192961	0.0388834
ENSSSCG00000002306	608.316	-1.14641	0.00111809	0.0269769
ENSSSCG00000035124	424.74	-1.14718	0.0020282	0.040302
ENSSSCG00000012166	1810.56	-1.15078	7.87749e-05	0.00418233
ENSSSCG00000025156	499.282	-1.15824	0.000314832	0.0113637
ENSSSCG00000016824	1855.75	-1.16569	0.000122053	0.00582026
ENSSSCG00000008723	8584.13	-1.16648	0.00107539	0.0262797
ENSSSCG00000013670	1181.67	-1.16649	0.000132236	0.00613439
ENSSSCG00000004366	1758.36	-1.16725	2.18747e-05	0.00155503
ENSSSCG00000005994	13732.3	-1.17972	0.000270117	0.0102411
ENSSSCG00000039426	23398.8	-1.18845	9.29984e-06	0.000802241
ENSSSCG00000031518	222.671	-1.19079	0.000177917	0.00760978
ENSSSCG00000010199	176.74	-1.19411	0.000496861	0.015763
ENSSSCG00000016780	243.945	-1.20278	0.000169598	0.00737725
ENSSSCG00000012576	23497.9	-1.20296	4.8631e-08	1.2044e-05
ENSSSCG00000027161	217.412	-1.20405	0.000199372	0.00832028
ENSSSCG00000032151	978.634	-1.20866	0.00255594	0.046611
ENSSSCG00000000951	2461.3	-1.20884	2.24624e-05	0.00157493
ENSSSCG00000000696	2559.99	-1.21144	0.00260583	0.0470735
ENSSSCG00000010728	2378.53	-1.21481	0.000570964	0.0172939
ENSSSCG00000024015	2861.77	-1.22487	3.32854e-05	0.00217488
ENSSSCG00000011972	1973.65	-1.22544	0.0015826	0.034146
ENSSSCG00000010494	13220.6	-1.23065	0.000533064	0.0166366
ENSSSCG00000035983	4173.61	-1.23252	5.88286e-06	0.000568121
ENSSSCG00000010734	5539.55	-1.25052	0.000912908	0.0236386
ENSSSCG00000028512	1445.23	-1.25492	4.61214e-05	0.00277723
ENSSSCG00000034894	205.384	-1.25687	0.000955955	0.0243428
ENSSSCG00000024288	461.677	-1.26634	0.00237721	0.0443493
ENSSSCG00000036534	113.631	-1.26848	0.00166703	0.0353066
ENSSSCG00000000105	1219.97	-1.2737	7.76155e-06	0.000705199
ENSSSCG00000004830	2304.36	-1.27387	0.000116265	0.00561399
ENSSSCG00000031228	159.7	-1.28349	0.000377173	0.0128414
ENSSSCG00000016174	19181.9	-1.2931	0.00101379	0.0253529
ENSSSCG00000036724	235.375	-1.29696	0.000147613	0.0066275
ENSSSCG00000037697	2854.06	-1.29902	0.00168082	0.0354033
ENSSSCG00000024420	385.456	-1.30232	0.000211207	0.00867136
ENSSSCG00000003582	458.629	-1.30501	2.81266e-05	0.00191099
ENSSSCG00000032601	1783.5	-1.30698	4.61208e-06	0.000477698
ENSSSCG00000000298	160.724	-1.31171	0.00106375	0.0260926
ENSSSCG00000014076	967.46	-1.31323	0.000256833	0.0098346
ENSSSCG00000024823	4512.84	-1.3174	0.00132994	0.0305917
ENSSSCG00000022672	2115.58	-1.31897	0.000187283	0.00793236
ENSSSCG00000004112	104.133	-1.33686	0.00158319	0.034146
ENSSSCG00000031977	2775.9	-1.34389	1.49591e-08	4.41725e-06
ENSSSCG00000016567	799.481	-1.34837	1.34586e-06	0.000181278
ENSSSCG00000001085	642.27	-1.34918	0.000265949	0.0101224
ENSSSCG00000016816	752.625	-1.35284	0.000471369	0.0152028
ENSSSCG00000008747	137.622	-1.36186	2.23896e-05	0.00157493
ENSSSCG00000013004	245.385	-1.36413	0.00164006	0.0348796
ENSSSCG00000017728	800.31	-1.37078	0.00115256	0.0274807
ENSSSCG00000013113	1625.27	-1.37271	3.20333e-06	0.00036167
ENSSSCG00000000062	2148.3	-1.37382	0.00140339	0.0318366
ENSSSCG00000010894	4089.33	-1.39328	8.18756e-06	0.000737016
ENSSSCG00000037591	515.858	-1.39446	9.16167e-06	0.000794788
ENSSSCG00000012156	466.667	-1.40542	0.000353598	0.0124816
ENSSSCG00000026268	6070.52	-1.43162	1.86569e-07	3.7593e-05
ENSSSCG00000004919	3387.36	-1.43226	0.00258314	0.0467737
ENSSSCG00000009132	1112.17	-1.44831	0.0014671	0.0327359
ENSSSCG00000034723	2237.42	-1.45809	9.74859e-07	0.000141217
ENSSSCG00000002709	240.007	-1.46664	0.000757532	0.0209962
ENSSSCG00000006039	1934.11	-1.48172	0.00211797	0.0412063
ENSSSCG00000017548	2435.35	-1.50027	0.00210933	0.0412063
ENSSSCG00000029598	2535.96	-1.50583	1.41565e-05	0.00111971
ENSSSCG00000001773	1407.31	-1.51396	1.58684e-05	0.00122442
ENSSSCG00000025005	126.29	-1.51679	8.05681e-05	0.00423801
ENSSSCG00000007424	112.747	-1.5229	3.63098e-06	0.000393613
ENSSSCG00000017063	431.431	-1.52446	1.03351e-05	0.000867192
ENSSSCG00000016626	412.782	-1.53136	0.000255819	0.00982026
ENSSSCG00000016658	449.686	-1.53516	1.79679e-05	0.00133986
ENSSSCG00000009500	1285.89	-1.54465	0.00120239	0.0281469
ENSSSCG00000016689	554.338	-1.57534	0.000563503	0.0171338
ENSSSCG00000014060	12419.3	-1.5812	0.00156829	0.0340611
ENSSSCG00000003690	422.79	-1.59685	0.000290536	0.0108173
ENSSSCG00000017349	642.719	-1.59724	1.42197e-05	0.00111971
ENSSSCG00000033189	4675.89	-1.60636	0.000725625	0.0205952
ENSSSCG00000006780	346.768	-1.61805	0.00142578	0.032148
ENSSSCG00000010568	235.12	-1.62734	2.90978e-06	0.00033096
ENSSSCG00000034114	1308.58	-1.63008	0.000746845	0.0208796
ENSSSCG00000014136	2584.58	-1.66786	1.0779e-05	0.000899516
ENSSSCG00000016331	606.467	-1.69947	2.93692e-07	5.18349e-05
ENSSSCG00000005350	641.129	-1.70057	0.000129208	0.00606724
ENSSSCG00000013494	136.397	-1.70896	0.000633419	0.0186265
ENSSSCG00000013909	100.617	-1.70972	0.000308302	0.011296
ENSSSCG00000000443	141.336	-1.71612	0.00023791	0.009391
ENSSSCG00000032607	3223.24	-1.73424	0.000309598	0.011296
ENSSSCG00000016403	1306.31	-1.73561	2.062e-07	3.97545e-05
ENSSSCG00000016784	2476.53	-1.74264	0.00092337	0.0237493
ENSSSCG00000011894	377.843	-1.77708	0.000663348	0.0191821
ENSSSCG00000016743	38435.9	-1.78948	0.0001507	0.00672341
ENSSSCG00000032814	336.791	-1.79059	0.00102322	0.0254645
ENSSSCG00000017608	1634.84	-1.79412	0.000751536	0.0208946
ENSSSCG00000010116	3506.12	-1.80468	4.15816e-08	1.06414e-05
ENSSSCG00000017508	137.362	-1.80727	0.000100067	0.00498873
ENSSSCG00000027002	188.113	-1.81105	3.17483e-05	0.00211037
ENSSSCG00000014213	132.255	-1.81793	0.00119929	0.0281469
ENSSSCG00000011700	810.111	-1.81799	0.000174498	0.00748439
ENSSSCG00000025097	1920.65	-1.81822	2.31404e-06	0.000277594
ENSSSCG00000004280	1572.02	-1.82763	1.36722e-06	0.000182553
ENSSSCG00000017561	1311.48	-1.85181	0.000136453	0.00625445
ENSSSCG00000024162	1211.01	-1.8565	1.36099e-05	0.0010828
ENSSSCG00000032996	2144.81	-1.85985	0.000159732	0.00704796
ENSSSCG00000022559	1371.13	-1.87464	1.74524e-12	1.91416e-09
ENSSSCG00000010359	261.548	-1.87521	2.1615e-05	0.00154372
ENSSSCG00000017908	252.466	-1.88127	0.00227621	0.042885
ENSSSCG00000016799	1335.56	-1.88948	2.11523e-11	1.54664e-08
ENSSSCG00000012941	102.307	-1.96397	3.25898e-05	0.00213853
ENSSSCG00000032827	372.979	-1.98141	6.80216e-05	0.00374363
ENSSSCG00000008874	885.695	-1.99869	2.84171e-05	0.00192223
ENSSSCG00000039261	396.084	-2.0177	5.61251e-05	0.00316838
ENSSSCG00000038949	216.976	-2.02336	0.000110089	0.0054007
ENSSSCG00000030217	3282.82	-2.03936	0.000367352	0.0126473
ENSSSCG00000002825	101.836	-2.06034	0.000452666	0.0148519
ENSSSCG00000014570	102.142	-2.06983	7.32563e-08	1.65419e-05
ENSSSCG00000000732	326.484	-2.0735	0.000451441	0.0148434
ENSSSCG00000037463	2246.74	-2.09015	9.66178e-06	0.00081965
ENSSSCG00000017607	1363.88	-2.10366	1.09555e-05	0.000909302
ENSSSCG00000022609	20955.9	-2.10484	6.57706e-05	0.00368579
ENSSSCG00000027053	296.339	-2.10698	0.00141234	0.0319389
ENSSSCG00000010023	461.797	-2.11067	0.000634429	0.0186265
ENSSSCG00000023837	2278.87	-2.11669	1.8243e-06	0.000231505
ENSSSCG00000027515	907.493	-2.13922	4.52085e-05	0.00275467
ENSSSCG00000036132	2111.79	-2.15694	7.89889e-05	0.00418233
ENSSSCG00000025667	157.834	-2.18065	9.00698e-10	3.89613e-07
ENSSSCG00000010554	1959.76	-2.19267	5.28249e-14	9.01251e-11
ENSSSCG00000016204	531.268	-2.19685	0.00149646	0.0331358
ENSSSCG00000015543	217.521	-2.19726	1.97917e-09	7.79233e-07
ENSSSCG00000020671	1414.49	-2.2487	0.000747885	0.0208796
ENSSSCG00000006693	383.659	-2.26955	9.4621e-12	8.0717e-09
ENSSSCG00000001750	757.714	-2.27155	1.13484e-12	1.34042e-09
ENSSSCG00000016131	301.79	-2.28111	3.61018e-06	0.000393613
ENSSSCG00000036573	4919.71	-2.28237	0.000290951	0.0108173
ENSSSCG00000034178	1017	-2.31263	4.16961e-06	0.000441547
ENSSSCG00000023806	907.234	-2.33035	6.31339e-10	3.12717e-07
ENSSSCG00000036235	395.316	-2.33385	3.99755e-05	0.00252919
ENSSSCG00000008261	453.713	-2.35263	1.54634e-13	2.15855e-10
ENSSSCG00000010437	616.677	-2.3701	0.000343484	0.0121918
ENSSSCG00000032328	281.317	-2.383	4.58537e-07	7.73718e-05
ENSSSCG00000004644	142.13	-2.38816	0.00183518	0.0376225
ENSSSCG00000000261	2491.08	-2.42145	1.39824e-08	4.20981e-06
ENSSSCG00000016823	171.384	-2.42453	3.61254e-08	9.73169e-06
ENSSSCG00000009904	470.741	-2.43625	2.20343e-13	2.81948e-10
ENSSSCG00000004509	1043.49	-2.48577	2.42571e-07	4.48756e-05
ENSSSCG00000006745	224.241	-2.49694	6.13284e-11	3.92374e-08
ENSSSCG00000029441	272.867	-2.51301	1.32813e-06	0.000180473
ENSSSCG00000004822	4843.68	-2.5144	2.44297e-06	0.000290789
ENSSSCG00000005025	252.228	-2.52086	0.000637898	0.018657
ENSSSCG00000014219	4209.77	-2.53028	5.32798e-06	0.000531241
ENSSSCG00000015048	435.739	-2.58577	9.45477e-12	8.0717e-09
ENSSSCG00000005494	8649.84	-2.63483	2.6017e-10	1.33164e-07
ENSSSCG00000002385	2495.06	-2.65171	4.90649e-09	1.79379e-06
ENSSSCG00000004475	226.902	-2.68235	0.000111097	0.00543279
ENSSSCG00000027121	8518.38	-2.70198	3.03704e-11	2.11972e-08
ENSSSCG00000038584	550.405	-2.72744	4.94804e-05	0.00290851
ENSSSCG00000015507	149.203	-2.72804	4.11303e-08	1.06414e-05
ENSSSCG00000002827	189.033	-2.77323	0.000121309	0.0058052
ENSSSCG00000038056	548.26	-2.87185	1.15916e-08	3.63243e-06
ENSSSCG00000008710	424.335	-2.98391	1.1966e-11	9.38082e-09
ENSSSCG00000030998	795.956	-3.12034	5.08385e-06	0.000510212
ENSSSCG00000000584	255.896	-3.23273	5.13881e-05	0.00298888
ENSSSCG00000035121	186.231	-3.30568	2.16585e-07	4.05569e-05
ENSSSCG00000017172	884.366	-3.67499	0.000231264	0.0092887
ENSSSCG00000008709	579.073	-4.00684	5.24152e-09	1.82917e-06
ENSSSCG00000001836	866.819	-4.1879	9.13454e-10	3.89613e-07
ENSSSCG00000016915	816.886	-4.20333	0.000421956	0.0141775
ENSSSCG00000008758	476.153	-4.7674	1.78591e-10	9.79378e-08
ENSSSCG00000011034	199.373	-5.05647	0.000246895	0.00959765

## Sheet: GD15vs.GD12M_LM
The differentially expressed genes in the uterine longitudinal muscle at the mesometrial side between days 15 and 12 of pregnancy.
Ensembl_gene_id	BaseMean	Log2FoldChange	Pvalue	Padj
ENSSSCG00000033514	429.596	2.169	2.52285e-11	1.42859e-08
ENSSSCG00000035711	295.489	1.80816	3.01482e-18	5.60928e-15
ENSSSCG00000017256	399.883	1.71817	1.77675e-10	7.97946e-08
ENSSSCG00000002777	201.392	1.61773	1.45823e-08	3.45309e-06
ENSSSCG00000011453	989.386	1.58571	3.2706e-11	1.77485e-08
ENSSSCG00000017585	137.898	1.43117	5.02768e-07	6.11967e-05
ENSSSCG00000031703	333.772	1.42053	1.72988e-06	0.000163051
ENSSSCG00000033844	615.924	1.35437	3.49898e-05	0.00173934
ENSSSCG00000037766	108.217	1.32991	6.31235e-06	0.000449246
ENSSSCG00000037324	292.578	1.28064	5.53574e-05	0.00244398
ENSSSCG00000014221	141.834	1.23238	6.95882e-05	0.0029349
ENSSSCG00000040728	165.364	1.16997	7.881e-06	0.00052637
ENSSSCG00000032241	161.534	1.1626	0.000116713	0.00418981
ENSSSCG00000004071	359.12	1.16209	7.9387e-07	8.99075e-05
ENSSSCG00000010143	764.221	1.14416	1.44633e-06	0.000146023
ENSSSCG00000038767	1996.24	1.13887	1.13575e-14	1.47921e-11
ENSSSCG00000032015	497.053	1.13592	0.000561009	0.013382
ENSSSCG00000031851	163.371	1.13341	0.00059167	0.0139853
ENSSSCG00000000555	251.877	1.12471	4.76272e-05	0.00218729
ENSSSCG00000016810	1258.77	1.1233	1.61577e-06	0.000158224
ENSSSCG00000026098	231.307	1.12248	5.91623e-05	0.00258567
ENSSSCG00000033235	178.543	1.11183	6.57173e-05	0.00279707
ENSSSCG00000010026	607.179	1.11161	6.36347e-06	0.000450229
ENSSSCG00000015766	1053.21	1.1113	5.16131e-07	6.22415e-05
ENSSSCG00000011831	749.233	1.10338	0.000704708	0.0160177
ENSSSCG00000007927	272.326	1.10143	8.45144e-05	0.00334564
ENSSSCG00000017257	834.802	1.0977	3.62421e-06	0.000300229
ENSSSCG00000037288	132.818	1.09557	1.35992e-06	0.000138372
ENSSSCG00000011527	366.026	1.09503	3.36964e-06	0.000283137
ENSSSCG00000040267	1131.04	1.09501	1.34043e-11	7.93532e-09
ENSSSCG00000009672	167.554	1.07971	0.000909438	0.0193222
ENSSSCG00000020736	1884.04	1.07685	8.36577e-07	9.39274e-05
ENSSSCG00000000090	194.48	1.07095	5.27629e-06	0.000388239
ENSSSCG00000026473	322.953	1.07017	2.4924e-08	5.15254e-06
ENSSSCG00000010509	239.615	1.06369	1.02182e-05	0.000658823
ENSSSCG00000035379	113.161	1.06047	0.00138807	0.0253199
ENSSSCG00000037225	412.674	1.05544	2.62434e-07	3.71515e-05
ENSSSCG00000039815	100.665	1.05196	0.00148025	0.0266122
ENSSSCG00000004008	340.606	1.04962	3.38382e-05	0.00171571
ENSSSCG00000011609	1953.11	1.04677	1.88402e-05	0.00111534
ENSSSCG00000026041	424.174	1.03626	2.77732e-05	0.0014764
ENSSSCG00000007470	221.818	1.02936	0.000128938	0.00449009
ENSSSCG00000003709	206.991	1.02929	0.000425809	0.0110253
ENSSSCG00000032841	867.342	1.02309	0.000157402	0.00528353
ENSSSCG00000040071	127.934	1.02144	0.00059552	0.0140328
ENSSSCG00000006624	232.709	1.01947	1.18852e-05	0.000744193
ENSSSCG00000015823	181.583	1.01759	0.00213989	0.0341963
ENSSSCG00000010885	166.53	1.01684	1.0051e-06	0.000108186
ENSSSCG00000014081	341.454	1.01581	0.000126942	0.00445674
ENSSSCG00000003366	2357.37	1.01431	5.78831e-08	1.04704e-05
ENSSSCG00000014919	246.523	1.01288	3.00787e-07	4.08068e-05
ENSSSCG00000038500	410.867	1.01193	0.000433838	0.0111887
ENSSSCG00000027480	963.691	1.00665	4.37189e-05	0.00202632
ENSSSCG00000037614	1599.98	1.00541	0.000108136	0.00397841
ENSSSCG00000021585	902.016	1.00266	0.000975788	0.020353
ENSSSCG00000002662	267.23	-1.00658	0.00196429	0.0321577
ENSSSCG00000038348	769.345	-1.01327	4.18596e-10	1.66011e-07
ENSSSCG00000013746	10654.1	-1.01346	3.09107e-12	2.01291e-09
ENSSSCG00000025027	266.915	-1.02102	9.7549e-07	0.000105873
ENSSSCG00000015999	564.329	-1.02359	2.26554e-07	3.31533e-05
ENSSSCG00000034722	255.869	-1.02821	1.39481e-08	3.36408e-06
ENSSSCG00000006612	7702.41	-1.03148	9.33034e-10	3.11586e-07
ENSSSCG00000038836	105.186	-1.03477	0.0007044	0.0160177
ENSSSCG00000005267	7789.89	-1.038	2.82256e-07	3.9528e-05
ENSSSCG00000027525	3986.23	-1.04234	7.02702e-05	0.00295225
ENSSSCG00000027689	708.13	-1.05285	5.01992e-13	3.63219e-10
ENSSSCG00000008857	1440.02	-1.0533	6.01081e-05	0.00261822
ENSSSCG00000028282	1083.44	-1.05444	0.000440421	0.0112914
ENSSSCG00000010332	3886.02	-1.0588	2.67812e-05	0.0014473
ENSSSCG00000029944	9475.45	-1.06002	1.21659e-09	3.86461e-07
ENSSSCG00000012758	950.552	-1.06601	1.03288e-07	1.66455e-05
ENSSSCG00000009932	354.428	-1.06626	0.000233557	0.00712377
ENSSSCG00000000062	2533.57	-1.08725	5.16371e-10	1.97801e-07
ENSSSCG00000005601	8389.69	-1.09176	1.11788e-11	6.933e-09
ENSSSCG00000000849	5133.62	-1.09403	5.32776e-11	2.77555e-08
ENSSSCG00000036724	489.646	-1.09545	5.84723e-10	2.1154e-07
ENSSSCG00000006542	325.269	-1.10401	0.000312491	0.00880927
ENSSSCG00000015270	13295.4	-1.11287	2.25723e-21	9.79938e-18
ENSSSCG00000017063	577.334	-1.11683	1.28473e-06	0.000133785
ENSSSCG00000036119	100.985	-1.12458	0.000557168	0.0133393
ENSSSCG00000036132	1110.56	-1.12769	0.000245472	0.00734949
ENSSSCG00000034905	1433.73	-1.15318	5.03483e-06	0.000372577
ENSSSCG00000024823	6422.74	-1.16293	5.1691e-08	9.90035e-06
ENSSSCG00000016567	948.443	-1.16686	1.28353e-07	2.01406e-05
ENSSSCG00000016872	3781.91	-1.18312	2.23147e-05	0.00124732
ENSSSCG00000000951	3223.42	-1.20402	2.7226e-23	1.77296e-19
ENSSSCG00000015311	2276.13	-1.22488	1.2943e-06	0.000133785
ENSSSCG00000036235	228.38	-1.22493	0.000140969	0.0048571
ENSSSCG00000002263	933.781	-1.22966	4.02791e-14	4.04106e-11
ENSSSCG00000023806	787.3	-1.22976	2.13818e-05	0.00121077
ENSSSCG00000006002	266.865	-1.23107	1.51053e-05	0.000915028
ENSSSCG00000024015	4606.93	-1.24309	1.10882e-10	5.34863e-08
ENSSSCG00000009931	357.575	-1.24795	1.17109e-06	0.000124002
ENSSSCG00000021181	615.331	-1.24984	6.46442e-07	7.58493e-05
ENSSSCG00000040332	9822.19	-1.25502	1.04706e-05	0.000665215
ENSSSCG00000032914	1870.57	-1.26141	7.34213e-18	1.1953e-14
ENSSSCG00000006524	2188.68	-1.27238	6.24466e-10	2.19812e-07
ENSSSCG00000037697	3480.5	-1.28385	1.60668e-06	0.000158224
ENSSSCG00000020876	1396.02	-1.29876	9.30323e-08	1.5534e-05
ENSSSCG00000005970	1760.76	-1.29913	1.45269e-07	2.25237e-05
ENSSSCG00000004049	573.535	-1.30323	7.05853e-07	8.15013e-05
ENSSSCG00000025097	2746.15	-1.31615	5.47736e-13	3.75459e-10
ENSSSCG00000034723	4281.3	-1.32528	1.0576e-10	5.29776e-08
ENSSSCG00000016420	3925.15	-1.36523	9.69e-07	0.000105873
ENSSSCG00000033344	305.463	-1.38047	6.54481e-09	1.74473e-06
ENSSSCG00000034178	388.701	-1.40403	1.22087e-05	0.000757173
ENSSSCG00000032768	525.075	-1.41115	4.8615e-09	1.37644e-06
ENSSSCG00000032698	3071.12	-1.41154	1.32034e-09	4.09432e-07
ENSSSCG00000035983	3149.46	-1.48646	5.96498e-08	1.06422e-05
ENSSSCG00000031977	1696.9	-1.48808	3.12041e-07	4.18971e-05
ENSSSCG00000028512	5341.59	-1.54952	3.40316e-13	2.77018e-10
ENSSSCG00000011700	271.336	-1.57327	5.59543e-08	1.02641e-05
ENSSSCG00000010568	286.524	-1.57849	1.42516e-10	6.62901e-08
ENSSSCG00000017557	116.813	-1.59094	2.8957e-07	4.01208e-05
ENSSSCG00000006745	316.999	-1.59762	7.74684e-14	7.20678e-11
ENSSSCG00000032601	1294.55	-1.60598	3.50596e-15	5.07351e-12
ENSSSCG00000008723	7839.77	-1.61913	1.97788e-14	2.34181e-11
ENSSSCG00000023837	723.674	-1.6244	1.8354e-07	2.74762e-05
ENSSSCG00000013004	277.212	-1.6873	2.09303e-18	4.54327e-15
ENSSSCG00000015048	179.86	-1.79316	1.6376e-08	3.74178e-06
ENSSSCG00000010554	3658.29	-1.91678	4.9197e-19	1.28148e-15
ENSSSCG00000029066	1841.68	-1.95299	4.03361e-14	4.04106e-11
ENSSSCG00000009904	404.862	-2.52187	6.31223e-33	8.22105e-29
ENSSSCG00000029441	633.552	-2.7635	4.72737e-20	1.53923e-16

## Sheet: GD15vs.CD15M_CM
The differentially expressed genes in the uterine circular muscle at the mesometrial side between day 15 of pregnancy and day 15 of the estrous cycle.
Ensembl_gene_id	BaseMean	Log2FoldChange	Pvalue	Padj
ENSSSCG00000007007	107.811	5.27579	0.0120359	0.000236798
ENSSSCG00000032343	540.089	5.25332	0.00901992	0.000156398
ENSSSCG00000006919	2691.67	5.10018	0.0101942	0.000190602
ENSSSCG00000024973	15840.2	4.7556	0.022097	0.000620443
ENSSSCG00000023178	444.512	4.51424	0.0174414	0.000421547
ENSSSCG00000034371	425.61	4.41457	1.42618e-09	8.36196e-13
ENSSSCG00000033089	3941.41	4.40399	0.0121812	0.000246005
ENSSSCG00000003616	1072.49	4.01506	3.16742e-21	2.06347e-25
ENSSSCG00000036064	205.346	3.76933	0.0336665	0.0012348
ENSSSCG00000009738	9002.65	3.69216	3.61367e-08	4.94378e-11
ENSSSCG00000030801	476.064	3.59989	0.0237314	0.000700347
ENSSSCG00000001463	1406.09	3.50296	0.0120857	0.000238564
ENSSSCG00000038965	104.601	3.32486	6.86346e-06	1.87795e-08
ENSSSCG00000016676	550.826	3.291	3.22344e-09	2.72995e-12
ENSSSCG00000014277	3797.68	3.27555	0.0322354	0.00115502
ENSSSCG00000036096	453.452	3.23216	0.000211941	1.11838e-06
ENSSSCG00000016957	122.261	3.22115	0.000465885	3.45999e-06
ENSSSCG00000040359	161.267	3.19261	2.37075e-14	6.17786e-18
ENSSSCG00000009216	1041.68	3.1453	1.05414e-07	1.64816e-10
ENSSSCG00000003374	285.856	3.12982	0.000302945	1.82601e-06
ENSSSCG00000039751	1756.3	3.04065	0.000125326	5.63355e-07
ENSSSCG00000021815	187.662	2.96384	0.00148209	1.42899e-05
ENSSSCG00000026951	1792.48	2.84893	0.0407771	0.00171875
ENSSSCG00000037885	120.277	2.7466	0.00187018	1.95313e-05
ENSSSCG00000002515	235.904	2.60109	0.00901992	0.000156894
ENSSSCG00000003608	197.384	2.60051	0.00071246	5.61614e-06
ENSSSCG00000025618	3477.31	2.57529	0.00157993	1.5542e-05
ENSSSCG00000037991	161.465	2.56784	1.3992e-13	4.55764e-17
ENSSSCG00000006140	117.245	2.53656	0.0121812	0.000242299
ENSSSCG00000040707	171.732	2.49867	0.000359562	2.319e-06
ENSSSCG00000006457	128.73	2.4141	0.0135186	0.000283582
ENSSSCG00000007901	2222.2	2.40354	0.0049881	6.95409e-05
ENSSSCG00000014959	110.531	2.33191	0.0396273	0.00162898
ENSSSCG00000010256	503.879	2.32323	1.31041e-06	2.90253e-09
ENSSSCG00000040465	147.527	2.30901	0.0295238	0.00101746
ENSSSCG00000008742	345.661	2.30329	0.00912168	0.000159852
ENSSSCG00000031781	1259.96	2.30265	0.0062822	9.24936e-05
ENSSSCG00000037852	157.64	2.29082	7.29222e-05	2.85038e-07
ENSSSCG00000036274	298.019	2.28346	0.00954864	0.000173096
ENSSSCG00000015985	292.491	2.26008	1.4211e-09	6.64089e-13
ENSSSCG00000017705	345.063	2.25884	0.0121812	0.000245383
ENSSSCG00000033684	166.58	2.25402	0.00193171	2.07643e-05
ENSSSCG00000031851	12719.9	2.25083	0.00918233	0.00016231
ENSSSCG00000018007	339.231	2.24995	3.14035e-08	3.88708e-11
ENSSSCG00000015636	519.155	2.21466	2.0161e-16	2.62684e-20
ENSSSCG00000025686	880.858	2.20121	3.40405e-09	3.10467e-12
ENSSSCG00000000730	110.589	2.2004	0.00515344	7.31889e-05
ENSSSCG00000007678	291.985	2.18619	0.000962275	8.27494e-06
ENSSSCG00000020906	2741.76	2.18343	0.0102787	0.000193511
ENSSSCG00000017379	294.824	2.16837	0.00529989	7.58323e-05
ENSSSCG00000031292	1264.09	2.15913	0.000537692	4.1334e-06
ENSSSCG00000035600	353.574	2.15655	0.0266567	0.000840512
ENSSSCG00000040140	122.466	2.12513	0.0141613	0.000303371
ENSSSCG00000008217	222.488	2.0906	0.0175621	0.000427411
ENSSSCG00000002443	492.273	2.08235	0.0403852	0.00169434
ENSSSCG00000008228	300.073	2.07836	0.0157629	0.000359415
ENSSSCG00000003479	1229.98	2.07508	0.000255333	1.43053e-06
ENSSSCG00000032355	237.866	2.06959	0.000896245	7.48338e-06
ENSSSCG00000001561	869.07	2.05033	0.0158446	0.00036231
ENSSSCG00000008348	134.142	2.04209	0.000377646	2.55418e-06
ENSSSCG00000032341	322	2.03648	0.0189074	0.000486542
ENSSSCG00000001469	1478.58	2.01479	0.0260182	0.000793258
ENSSSCG00000024299	606.912	1.99412	4.36185e-07	7.38816e-10
ENSSSCG00000001470	1151	1.98594	0.0229677	0.000659967
ENSSSCG00000027855	314.663	1.96128	0.0278582	0.000900175
ENSSSCG00000038489	1010.83	1.95541	0.0381662	0.00155151
ENSSSCG00000010428	6948.29	1.92333	5.50224e-05	1.97149e-07
ENSSSCG00000012912	150.907	1.92246	0.00264731	3.00086e-05
ENSSSCG00000039807	459.562	1.89759	0.0342877	0.00127099
ENSSSCG00000001849	3164.35	1.87559	0.000504865	3.81527e-06
ENSSSCG00000008029	1440.9	1.8712	0.0143862	0.000316301
ENSSSCG00000034980	536.441	1.86338	0.0163515	0.000384554
ENSSSCG00000008550	1727.93	1.84863	0.0357762	0.00136113
ENSSSCG00000040815	390.189	1.83769	0.000346692	2.19082e-06
ENSSSCG00000040162	3549.45	1.83412	0.00819083	0.000134468
ENSSSCG00000013148	138.642	1.82588	0.00222036	2.44457e-05
ENSSSCG00000022722	158.584	1.82387	0.00027472	1.59284e-06
ENSSSCG00000025593	2579.85	1.81554	0.0121812	0.000245582
ENSSSCG00000033344	215.476	1.80808	0.00606663	8.85293e-05
ENSSSCG00000007800	190.743	1.80638	0.0398803	0.00165497
ENSSSCG00000001453	6902.63	1.80152	0.00781075	0.000122122
ENSSSCG00000033909	1309.12	1.80131	0.015241	0.000340869
ENSSSCG00000038055	646.796	1.79071	0.0157512	0.000357411
ENSSSCG00000012651	392.774	1.77813	0.0198901	0.000527378
ENSSSCG00000001422	455.823	1.77621	0.0112008	0.000215989
ENSSSCG00000001596	4889.32	1.76612	0.0443234	0.00196351
ENSSSCG00000017552	235.633	1.76259	0.0206161	0.000554686
ENSSSCG00000007157	105.749	1.74582	0.017004	0.000405597
ENSSSCG00000035711	415.617	1.74169	0.0193973	0.000505467
ENSSSCG00000001459	104.013	1.7402	0.0267777	0.000849853
ENSSSCG00000012848	420.697	1.73764	0.0242816	0.000718165
ENSSSCG00000012050	25796.2	1.72831	0.000955333	8.11218e-06
ENSSSCG00000005949	188.508	1.72062	0.00166942	1.67486e-05
ENSSSCG00000017053	102.861	1.70605	0.00136185	1.30418e-05
ENSSSCG00000024569	128.408	1.69393	0.0186835	0.00047226
ENSSSCG00000002962	151.678	1.68843	0.00636852	9.45943e-05
ENSSSCG00000012652	318.359	1.6658	0.037778	0.00151845
ENSSSCG00000016794	4208.32	1.65667	0.043292	0.00189526
ENSSSCG00000015268	6502.45	1.6473	0.015241	0.000341536
ENSSSCG00000033613	1235.13	1.63732	0.00631667	9.34127e-05
ENSSSCG00000014369	471.521	1.63471	0.00433828	5.70901e-05
ENSSSCG00000029813	952.843	1.62397	0.00014817	7.14304e-07
ENSSSCG00000039627	1600.2	1.61959	0.00250701	2.79283e-05
ENSSSCG00000032241	364.069	1.61717	0.0229677	0.000657825
ENSSSCG00000009322	562.289	1.60731	0.0423233	0.00183355
ENSSSCG00000006474	4915.34	1.60171	3.90332e-05	1.34773e-07
ENSSSCG00000012970	335.866	1.593	0.0176459	0.00043109
ENSSSCG00000039056	5636.13	1.5739	1.21978e-05	3.89377e-08
ENSSSCG00000040981	211.186	1.57116	0.0445008	0.00197835
ENSSSCG00000000130	279.142	1.56367	0.0054745	7.95318e-05
ENSSSCG00000024158	1806.57	1.56036	8.36394e-09	8.71811e-12
ENSSSCG00000036747	298.453	1.55655	0.0121812	0.000245312
ENSSSCG00000023362	1052.01	1.55483	0.0163056	0.000382411
ENSSSCG00000000396	1442.28	1.54913	0.0278283	0.00089558
ENSSSCG00000037449	2408.78	1.53966	0.0229677	0.000654275
ENSSSCG00000036363	101.411	1.53507	0.0141613	0.00030292
ENSSSCG00000039770	208.689	1.52672	0.0029937	3.49102e-05
ENSSSCG00000001229	31023.5	1.52014	0.039464	0.0016197
ENSSSCG00000001455	1076.16	1.51427	0.0101023	0.000187567
ENSSSCG00000001427	15210.1	1.49778	0.0286851	0.000956793
ENSSSCG00000036322	496.875	1.48886	7.15815e-07	1.53889e-09
ENSSSCG00000037910	1003.1	1.48254	2.92797e-08	3.24271e-11
ENSSSCG00000028531	203.493	1.48204	0.00214993	2.33901e-05
ENSSSCG00000026924	500.813	1.48061	0.000260256	1.47506e-06
ENSSSCG00000006233	692.354	1.47851	0.0429674	0.00187545
ENSSSCG00000038345	243.713	1.47067	0.0420775	0.00181468
ENSSSCG00000005946	546.736	1.47012	0.0373054	0.00146305
ENSSSCG00000003167	643.018	1.45579	0.00189963	2.02957e-05
ENSSSCG00000010085	265.724	1.45285	0.00694437	0.000104957
ENSSSCG00000013551	4293.68	1.45081	0.0111646	0.000214564
ENSSSCG00000006893	590.311	1.44267	0.00167653	1.69291e-05
ENSSSCG00000001398	1922.4	1.43534	0.00872059	0.000147924
ENSSSCG00000017311	836.805	1.42142	0.0163644	0.000386988
ENSSSCG00000035027	1048.5	1.42005	5.87948e-06	1.57041e-08
ENSSSCG00000034812	128.904	1.41789	0.00492025	6.74847e-05
ENSSSCG00000032240	7045.85	1.39409	0.00515344	7.30857e-05
ENSSSCG00000003973	396.784	1.39231	0.000971565	8.48097e-06
ENSSSCG00000011831	8181.28	1.38747	0.0265363	0.000830761
ENSSSCG00000001572	363.443	1.38644	0.0265363	0.000822141
ENSSSCG00000011195	116.515	1.38133	0.0267658	0.000847434
ENSSSCG00000003201	569.281	1.38029	0.00494402	6.86044e-05
ENSSSCG00000009612	171.108	1.36569	0.0153586	0.000346194
ENSSSCG00000002792	998.435	1.36438	0.000172894	8.44759e-07
ENSSSCG00000006917	695.061	1.35885	0.0484365	0.00224219
ENSSSCG00000014041	345.423	1.34505	0.0143862	0.000316776
ENSSSCG00000006493	106.477	1.33935	0.00844052	0.000140217
ENSSSCG00000017041	384.822	1.31404	8.18455e-05	3.30581e-07
ENSSSCG00000006774	460.497	1.30873	0.0158591	0.000363675
ENSSSCG00000007997	1559.11	1.29413	1.07814e-05	3.30116e-08
ENSSSCG00000031631	1901.76	1.29043	5.50301e-07	1.02946e-09
ENSSSCG00000013604	329.366	1.28926	0.0476227	0.002174
ENSSSCG00000038825	599.781	1.28824	0.0033705	4.04021e-05
ENSSSCG00000002520	6264.45	1.28738	0.000103114	4.50076e-07
ENSSSCG00000011249	415.24	1.28565	6.70682e-05	2.57786e-07
ENSSSCG00000033410	109.252	1.27859	0.046631	0.00210711
ENSSSCG00000016401	2073.92	1.27193	0.00494402	6.85893e-05
ENSSSCG00000012397	158.302	1.26824	0.0411601	0.00174293
ENSSSCG00000035051	187.587	1.26454	0.0188768	0.000480355
ENSSSCG00000002376	237.868	1.26443	0.0203835	0.000547102
ENSSSCG00000010809	106.484	1.25683	0.0118728	0.000231934
ENSSSCG00000007817	616.567	1.25478	0.00385521	4.7394e-05
ENSSSCG00000040535	534.229	1.24218	0.0491511	0.0022853
ENSSSCG00000002452	6522.46	1.2415	0.000355209	2.26779e-06
ENSSSCG00000035308	249.947	1.24061	0.0323952	0.00116496
ENSSSCG00000040673	604.173	1.23948	0.0423755	0.0018386
ENSSSCG00000013041	507.893	1.23338	0.0363908	0.0014011
ENSSSCG00000007688	477.976	1.23022	0.000406823	2.83583e-06
ENSSSCG00000037645	2791.8	1.23003	0.0200879	0.000534181
ENSSSCG00000038732	1002.86	1.22661	0.00149042	1.44673e-05
ENSSSCG00000007151	599.215	1.22087	0.0278582	0.000899162
ENSSSCG00000036618	844.744	1.21967	0.0497499	0.00233031
ENSSSCG00000011158	1025.5	1.21764	0.0159054	0.000368578
ENSSSCG00000011550	1122.38	1.2093	0.000335103	2.09576e-06
ENSSSCG00000014349	512.979	1.20577	0.0200879	0.000536548
ENSSSCG00000017296	2780.71	1.20089	0.00901992	0.000154688
ENSSSCG00000025826	1763.1	1.19816	0.0176803	0.00043884
ENSSSCG00000006887	19904.8	1.19717	0.00506628	7.1291e-05
ENSSSCG00000012386	465.406	1.19696	0.0221403	0.00062595
ENSSSCG00000030827	829.517	1.18661	0.0491511	0.00228625
ENSSSCG00000036804	1122.46	1.18446	2.65398e-05	8.64488e-08
ENSSSCG00000001978	107.701	1.17245	0.0173033	0.000417082
ENSSSCG00000024018	230.126	1.16817	0.00467358	6.33293e-05
ENSSSCG00000018019	431.745	1.16069	0.0193648	0.000502114
ENSSSCG00000004420	1674.35	1.1588	0.00792968	0.000124499
ENSSSCG00000038866	292.434	1.15644	0.000183326	9.31559e-07
ENSSSCG00000032381	2471.11	1.15555	8.92489e-05	3.72113e-07
ENSSSCG00000040918	107.736	1.15462	0.00670899	0.000100526
ENSSSCG00000029323	1841.65	1.14956	0.0467741	0.00212083
ENSSSCG00000008835	291.735	1.14794	0.0281325	0.00092553
ENSSSCG00000027130	3206.89	1.14584	0.0345931	0.00129132
ENSSSCG00000006955	1110.65	1.14268	0.0230057	0.000666942
ENSSSCG00000015808	3861.66	1.13977	0.00372466	4.53753e-05
ENSSSCG00000017313	340.284	1.13541	0.0363606	0.00139711
ENSSSCG00000024223	1657.96	1.12993	0.0141617	0.000304454
ENSSSCG00000007811	324.217	1.12843	0.00768115	0.000119326
ENSSSCG00000009023	325.772	1.12614	0.0163621	0.000385868
ENSSSCG00000037999	115.74	1.11209	0.0255398	0.000770354
ENSSSCG00000028373	523.382	1.10967	0.00010992	4.86944e-07
ENSSSCG00000032408	1036.13	1.10144	0.0287366	0.000964127
ENSSSCG00000031487	841.417	1.09958	0.0176595	0.000436024
ENSSSCG00000028802	110.97	1.09165	0.0284418	0.000941265
ENSSSCG00000010086	109.717	1.09061	0.0498786	0.00234672
ENSSSCG00000028529	582.671	1.08447	0.0151613	0.000334936
ENSSSCG00000003731	466.794	1.07964	0.0278782	0.000902635
ENSSSCG00000035872	285.785	1.07595	0.0193648	0.000502361
ENSSSCG00000035038	10653.8	1.06528	0.0288701	0.000972368
ENSSSCG00000036208	312.174	1.06008	0.0201158	0.000538605
ENSSSCG00000012915	335.14	1.05862	0.0320151	0.00113686
ENSSSCG00000037566	242.455	1.0505	0.00954864	0.000174177
ENSSSCG00000015119	1174.26	1.03901	0.0349251	0.00130827
ENSSSCG00000004674	164.895	1.03861	0.0107753	0.000204274
ENSSSCG00000001511	1340.21	1.03617	0.00014817	7.09973e-07
ENSSSCG00000037815	294.545	1.03124	0.034204	0.00126343
ENSSSCG00000011133	723.168	1.02786	0.0253644	0.000762571
ENSSSCG00000033892	1276.47	1.02775	0.0134393	0.000280168
ENSSSCG00000026084	570.402	1.02062	0.0159054	0.000368171
ENSSSCG00000034997	334.052	1.0172	0.0121812	0.0002435
ENSSSCG00000034216	2039.24	1.00731	0.0367692	0.00142765
ENSSSCG00000013260	4356.29	1.0057	0.0492109	0.00229544
ENSSSCG00000034695	1118.68	1.00279	0.000207865	1.0698e-06
ENSSSCG00000015519	2193.85	-1.00089	0.0054149	7.83132e-05
ENSSSCG00000029606	671.777	-1.00207	0.0445008	0.00198255
ENSSSCG00000027467	1205.59	-1.00474	0.00945425	0.000169376
ENSSSCG00000015345	146.553	-1.032	0.0283768	0.000937265
ENSSSCG00000023010	412.102	-1.03307	0.0279618	0.000909276
ENSSSCG00000005508	373.091	-1.03602	0.00198473	2.14635e-05
ENSSSCG00000025777	6889.34	-1.04391	0.0292577	0.00100258
ENSSSCG00000007033	256.163	-1.0441	0.0265363	0.000831893
ENSSSCG00000016114	169.191	-1.04901	0.0143862	0.000316767
ENSSSCG00000028148	3513.25	-1.05622	0.0176595	0.000435012
ENSSSCG00000030544	184.332	-1.05795	0.0207788	0.000568541
ENSSSCG00000006163	987.855	-1.06638	5.84047e-05	2.20682e-07
ENSSSCG00000017063	366.984	-1.07041	0.00492025	6.76334e-05
ENSSSCG00000011496	1897.4	-1.07048	0.000269962	1.54766e-06
ENSSSCG00000009683	2262.67	-1.07214	0.00116905	1.06624e-05
ENSSSCG00000023627	3495.87	-1.07318	0.0428244	0.00186642
ENSSSCG00000015491	131.629	-1.07502	0.0136951	0.000288176
ENSSSCG00000006001	678.005	-1.08073	0.00301601	3.53668e-05
ENSSSCG00000029837	324.282	-1.08269	0.00118817	1.1069e-05
ENSSSCG00000016403	1000.76	-1.08389	0.0139775	0.000296851
ENSSSCG00000014977	802.264	-1.08812	0.00670899	0.000100317
ENSSSCG00000022081	2605.03	-1.09487	0.00697017	0.000105801
ENSSSCG00000012542	979.775	-1.09976	0.0289948	0.000986011
ENSSSCG00000006002	737.295	-1.10056	0.0175344	0.000424939
ENSSSCG00000037416	1035.68	-1.10368	0.00538099	7.74723e-05
ENSSSCG00000038783	499.925	-1.10554	0.00217392	2.37928e-05
ENSSSCG00000008803	555.568	-1.10565	0.0113054	0.000218742
ENSSSCG00000000901	283.939	-1.11036	0.0130474	0.000269448
ENSSSCG00000003235	149.735	-1.11338	0.0143585	0.000310532
ENSSSCG00000008397	1831.22	-1.11865	0.000127161	5.79886e-07
ENSSSCG00000037376	6735.42	-1.12414	0.0189074	0.000485712
ENSSSCG00000039795	7679.23	-1.12612	0.041299	0.0017732
ENSSSCG00000033919	7164.52	-1.13407	0.000513901	3.91703e-06
ENSSSCG00000027465	156.773	-1.13641	0.0265363	0.000834446
ENSSSCG00000001137	605.283	-1.14199	0.00120831	1.13353e-05
ENSSSCG00000012371	1491.43	-1.14909	0.000434693	3.11506e-06
ENSSSCG00000009053	452.162	-1.15173	0.0111639	0.000213495
ENSSSCG00000032601	1759.97	-1.152	0.0221403	0.000623545
ENSSSCG00000004484	12657.5	-1.15734	0.0295238	0.00101532
ENSSSCG00000006296	1039.35	-1.16185	0.0463581	0.00208989
ENSSSCG00000005994	14495.7	-1.16217	0.011924	0.000233819
ENSSSCG00000026842	461.295	-1.16734	0.0287366	0.000963739
ENSSSCG00000003721	1549.37	-1.16748	0.00182939	1.89494e-05
ENSSSCG00000038149	1495.94	-1.17281	0.0305258	0.00106447
ENSSSCG00000014994	1113.25	-1.17605	0.0374729	0.00148764
ENSSSCG00000021072	521.516	-1.17635	0.00851782	0.000142056
ENSSSCG00000031796	422.694	-1.19561	0.0185212	0.000465744
ENSSSCG00000021585	136.173	-1.19803	0.0124129	0.00025311
ENSSSCG00000008747	135.256	-1.20002	0.0353481	0.00134024
ENSSSCG00000036560	1282.02	-1.20323	0.00252853	2.83327e-05
ENSSSCG00000009245	2432.7	-1.20905	0.0412785	0.00175333
ENSSSCG00000024136	221.681	-1.21689	0.015241	0.00034255
ENSSSCG00000015329	285.912	-1.21953	0.0139775	0.000296599
ENSSSCG00000011972	2104.14	-1.22878	0.00981389	0.000180294
ENSSSCG00000004789	3051.74	-1.23016	0.00916488	0.000161206
ENSSSCG00000027786	163.989	-1.23044	0.0433073	0.00190299
ENSSSCG00000015048	222.377	-1.23489	5.80031e-05	2.15386e-07
ENSSSCG00000032053	105.726	-1.23581	0.021247	0.000586239
ENSSSCG00000006183	339.946	-1.24204	0.037778	0.00151474
ENSSSCG00000009679	556.858	-1.2522	0.000362458	2.36129e-06
ENSSSCG00000040266	1825.93	-1.25428	0.0471255	0.00213983
ENSSSCG00000024674	756.767	-1.26004	0.0476227	0.00217482
ENSSSCG00000016929	436.863	-1.26347	0.000442955	3.20312e-06
ENSSSCG00000033030	241.436	-1.26465	7.76264e-05	3.08483e-07
ENSSSCG00000005243	9974.25	-1.26789	0.00188106	1.98523e-05
ENSSSCG00000005177	327.901	-1.26793	0.000100563	4.32389e-07
ENSSSCG00000003366	547.464	-1.27595	0.041299	0.00177572
ENSSSCG00000024960	2577.68	-1.27804	0.00149877	1.4646e-05
ENSSSCG00000016567	828.595	-1.29405	0.00311754	3.71668e-05
ENSSSCG00000017298	494.724	-1.29526	0.00698204	0.000106532
ENSSSCG00000024022	867.867	-1.29617	0.000225731	1.22056e-06
ENSSSCG00000016626	390.893	-1.29903	0.03609	0.00137777
ENSSSCG00000010359	206.391	-1.30008	0.00422581	5.42335e-05
ENSSSCG00000002385	1265.88	-1.30814	0.0083094	0.000136956
ENSSSCG00000012156	475.518	-1.31466	0.00413315	5.22365e-05
ENSSSCG00000032931	167.993	-1.3168	0.0478681	0.00220786
ENSSSCG00000003693	647.847	-1.31825	0.0121451	0.000240528
ENSSSCG00000038858	208.886	-1.32423	0.0207788	0.000568314
ENSSSCG00000026130	239.489	-1.32719	0.000434693	3.08828e-06
ENSSSCG00000014060	11613.5	-1.32928	0.0478681	0.00220573
ENSSSCG00000006335	1268.3	-1.34126	0.000225731	1.21815e-06
ENSSSCG00000008510	6403.55	-1.34155	0.000971565	8.48141e-06
ENSSSCG00000005981	2538.63	-1.35668	0.0325347	0.00117634
ENSSSCG00000012182	177.706	-1.36159	0.00671994	0.000101127
ENSSSCG00000025286	124.281	-1.36492	0.0361967	0.00138656
ENSSSCG00000010728	2726.27	-1.36737	0.00798239	0.000127406
ENSSSCG00000016799	1089.73	-1.38079	0.0423755	0.00184133
ENSSSCG00000032398	283.44	-1.38566	0.000329792	2.01957e-06
ENSSSCG00000027002	161.309	-1.39327	0.0433073	0.0019063
ENSSSCG00000006172	9509.74	-1.41134	1.44561e-06	3.39034e-09
ENSSSCG00000035223	7760.55	-1.45759	0.00905349	0.000158068
ENSSSCG00000036842	226.8	-1.46783	0.026049	0.000795894
ENSSSCG00000033321	2188.44	-1.49261	5.38151e-08	7.71291e-11
ENSSSCG00000037821	18604	-1.49632	0.0265363	0.000825672
ENSSSCG00000015543	158.444	-1.49721	0.00265852	3.03089e-05
ENSSSCG00000020736	489.518	-1.50352	0.0207746	0.000562187
ENSSSCG00000007073	545.281	-1.5048	0.00698204	0.000106891
ENSSSCG00000003788	715.515	-1.52469	0.00423464	5.46227e-05
ENSSSCG00000012845	132.802	-1.52501	0.00241985	2.67996e-05
ENSSSCG00000000207	309.06	-1.53011	0.00357648	4.33371e-05
ENSSSCG00000002306	783.109	-1.5302	0.0111639	0.000213822
ENSSSCG00000022504	1692.68	-1.53031	0.027937	0.000906359
ENSSSCG00000015368	345.074	-1.53491	5.50301e-07	1.0733e-09
ENSSSCG00000022559	1219.99	-1.53663	0.000746938	5.98523e-06
ENSSSCG00000009132	1239.17	-1.53888	0.00501793	7.02837e-05
ENSSSCG00000032326	102.817	-1.5412	0.00872059	0.000148278
ENSSSCG00000023806	627.269	-1.54642	0.000609468	4.76457e-06
ENSSSCG00000036360	327.943	-1.54806	0.0105164	0.00019868
ENSSSCG00000009362	417.832	-1.54878	0.0102787	0.00019352
ENSSSCG00000009605	202.42	-1.56681	0.00937687	0.000167379
ENSSSCG00000016816	898.309	-1.57824	0.000207928	1.08366e-06
ENSSSCG00000004172	569.425	-1.60272	0.0130474	0.000269141
ENSSSCG00000017861	501.727	-1.60333	0.00110826	9.96347e-06
ENSSSCG00000004021	192.274	-1.61796	0.00385521	4.74681e-05
ENSSSCG00000001085	787.325	-1.62368	0.0008488	6.91205e-06
ENSSSCG00000006745	148.285	-1.64471	0.004799	6.53415e-05
ENSSSCG00000011527	1223.51	-1.65042	6.74047e-07	1.40518e-09
ENSSSCG00000035048	187.433	-1.66279	5.50301e-07	1.07551e-09
ENSSSCG00000040366	721.274	-1.66335	0.000233272	1.29174e-06
ENSSSCG00000016823	119.657	-1.66718	0.000491833	3.68475e-06
ENSSSCG00000006338	1477.63	-1.67155	0.00401446	5.02134e-05
ENSSSCG00000005278	1090.85	-1.70897	0.0265363	0.000834985
ENSSSCG00000028015	224.756	-1.71988	0.0344308	0.00128232
ENSSSCG00000009004	1379	-1.74934	0.000460179	3.38764e-06
ENSSSCG00000032298	120.228	-1.76219	0.00901992	0.000156716
ENSSSCG00000000789	435.451	-1.77411	0.041299	0.00177055
ENSSSCG00000004433	190.47	-1.77741	0.0320157	0.00114506
ENSSSCG00000025188	501.402	-1.79688	0.00805731	0.000129693
ENSSSCG00000014219	2974.11	-1.80538	0.0235371	0.000691546
ENSSSCG00000008710	229.398	-1.81846	0.0325347	0.00117298
ENSSSCG00000037225	235.455	-1.82452	1.14244e-05	3.57246e-08
ENSSSCG00000036235	317.137	-1.83352	0.0229677	0.000661968
ENSSSCG00000017998	173.476	-1.84909	0.0231302	0.000673563
ENSSSCG00000000791	161.141	-1.85759	4.17618e-06	1.06105e-08
ENSSSCG00000022842	187.283	-1.86916	0.0135046	0.000282409
ENSSSCG00000003690	525.029	-1.88795	3.61367e-08	4.83098e-11
ENSSSCG00000000029	3054.01	-1.91883	0.0287366	0.000960445
ENSSSCG00000038949	223.697	-1.96724	0.00307262	3.64311e-05
ENSSSCG00000016830	103.966	-1.97942	0.000727193	5.77965e-06
ENSSSCG00000032328	239.684	-1.99046	6.38472e-07	1.28942e-09
ENSSSCG00000000807	3050.63	-2.00626	2.24677e-06	5.56202e-09
ENSSSCG00000025005	174.458	-2.00976	3.09677e-08	3.6314e-11
ENSSSCG00000034894	344.591	-2.1172	1.4211e-09	7.40638e-13
ENSSSCG00000025085	175.008	-2.15114	0.00768115	0.000119596
ENSSSCG00000012002	782.513	-2.15154	4.5547e-05	1.60231e-07
ENSSSCG00000035617	1016.83	-2.1569	2.90975e-05	9.66756e-08
ENSSSCG00000016131	303.379	-2.1814	3.85943e-11	1.50857e-14
ENSSSCG00000039261	465.865	-2.19774	0.000854333	7.06843e-06
ENSSSCG00000016516	131.137	-2.21639	0.0193648	0.00050336
ENSSSCG00000036132	2387.2	-2.2668	0.00163936	1.62334e-05
ENSSSCG00000008511	139.943	-2.2962	1.01307e-05	3.03592e-08
ENSSSCG00000028338	1353	-2.31302	0.000460179	3.36395e-06
ENSSSCG00000038584	459.202	-2.31765	0.00805731	0.000130475
ENSSSCG00000014213	197.205	-2.41223	0.000231582	1.26729e-06
ENSSSCG00000002827	164.84	-2.43309	0.0207788	0.000566671
ENSSSCG00000014725	2450.12	-2.43711	0.000302945	1.79716e-06
ENSSSCG00000033307	289.031	-2.49623	1.38623e-06	3.16079e-09
ENSSSCG00000016487	112.336	-2.51081	0.00797878	0.000126309
ENSSSCG00000017557	280.591	-2.53069	8.40586e-05	3.44996e-07
ENSSSCG00000004807	104.348	-2.54479	0.00426252	5.526e-05
ENSSSCG00000016915	364.739	-2.8393	0.000896245	7.53196e-06
ENSSSCG00000002825	179.954	-2.92514	0.00609751	8.93772e-05
ENSSSCG00000007520	2682.09	-2.97963	2.30403e-14	4.50299e-18
ENSSSCG00000025708	156.358	-3.14571	3.22344e-09	2.67655e-12
ENSSSCG00000007351	191.745	-3.73672	1.89101e-09	1.23193e-12

## Sheet: GD15vs.CD15M_LM
The differentially expressed genes in the uterine longitudinal muscle at the mesometrial side between day 15 of pregnancy and day 15 of the estrous cycle.
Ensembl_gene_id	BaseMean	Log2FoldChange	Pvalue	Padj
ENSSSCG00000038878	137.591	5.60095	1.47958e-10	1.56993e-07
ENSSSCG00000022251	347.499	4.33177	0.000176635	0.0180991
ENSSSCG00000003732	663.387	3.98934	0.000200597	0.0197314
ENSSSCG00000013508	150.442	3.64859	5.81608e-16	1.99592e-12
ENSSSCG00000032433	140.605	3.23911	1.96821e-08	1.24366e-05
ENSSSCG00000031692	1172.35	3.00339	1.25802e-07	6.5786e-05
ENSSSCG00000022405	5081.9	2.87638	9.57824e-08	5.37978e-05
ENSSSCG00000003616	906.5	2.8366	1.29611e-14	2.80794e-11
ENSSSCG00000039046	134.045	2.7141	2.63751e-06	0.000799957
ENSSSCG00000039795	5500.27	2.61793	0.000197114	0.0195374
ENSSSCG00000015073	508.567	2.4645	6.77172e-13	1.14103e-09
ENSSSCG00000010256	277.655	2.43075	2.52841e-05	0.00430398
ENSSSCG00000034551	128.876	2.42549	2.15006e-05	0.00388163
ENSSSCG00000020962	10675	2.35961	5.14242e-08	2.99941e-05
ENSSSCG00000024776	104.706	2.27407	0.000116768	0.0140539
ENSSSCG00000035308	377.696	2.25978	0.000400345	0.031621
ENSSSCG00000017901	268.56	2.20959	0.000129194	0.015071
ENSSSCG00000017907	873.333	2.1742	6.58066e-16	1.99592e-12
ENSSSCG00000015595	2219.04	2.10952	0.000193223	0.0192907
ENSSSCG00000018086	801.403	2.10767	3.88241e-06	0.00115445
ENSSSCG00000036804	894.186	2.09371	1.55285e-10	1.56993e-07
ENSSSCG00000010190	405.345	1.85258	0.000279552	0.0250852
ENSSSCG00000003059	267.472	1.81555	1.40131e-07	7.08362e-05
ENSSSCG00000037614	1434.03	1.80929	2.7802e-05	0.00453352
ENSSSCG00000001916	191.413	1.80186	1.27801e-05	0.00258414
ENSSSCG00000017707	1172.75	1.79747	0.000291722	0.026022
ENSSSCG00000006582	488.88	1.76933	9.09823e-06	0.00205932
ENSSSCG00000032010	228.135	1.75688	1.13289e-10	1.32156e-07
ENSSSCG00000035238	140.061	1.73471	4.23919e-08	2.57149e-05
ENSSSCG00000002375	183.529	1.71663	0.000239839	0.022591
ENSSSCG00000001573	858.842	1.66567	1.01468e-05	0.00213717
ENSSSCG00000028509	450.977	1.66462	6.63326e-09	4.79016e-06
ENSSSCG00000033235	172.291	1.59425	0.000552951	0.0390673
ENSSSCG00000002276	12592.4	1.57514	0.000278223	0.0250852
ENSSSCG00000000682	549.354	1.56933	7.62855e-06	0.00183351
ENSSSCG00000036988	140.231	1.5374	2.10777e-05	0.00385112
ENSSSCG00000014434	7019.73	1.53635	2.19639e-06	0.000740182
ENSSSCG00000000130	167.623	1.52774	0.000593067	0.0410679
ENSSSCG00000007135	687.061	1.52277	0.000100514	0.012629
ENSSSCG00000030798	3847.12	1.52264	5.66799e-05	0.00810897
ENSSSCG00000035570	104.31	1.47506	9.62472e-05	0.0123694
ENSSSCG00000021158	2755.18	1.46308	0.000144133	0.015803
ENSSSCG00000007744	222.433	1.43558	6.75488e-05	0.00931253
ENSSSCG00000005636	2145.29	1.40993	3.00358e-07	0.000133969
ENSSSCG00000001233	490.068	1.38094	3.78792e-05	0.00574438
ENSSSCG00000038594	2084.9	1.37454	9.81735e-06	0.0020969
ENSSSCG00000001411	142.015	1.36633	0.000160986	0.0169539
ENSSSCG00000014909	4079.6	1.3549	3.02675e-05	0.00473203
ENSSSCG00000038866	192.953	1.34539	0.000193353	0.0192907
ENSSSCG00000007811	195.975	1.33793	0.000139531	0.0154452
ENSSSCG00000026924	281.894	1.32737	8.0136e-05	0.0109483
ENSSSCG00000032330	7248.89	1.30925	0.000624577	0.0428584
ENSSSCG00000033450	1443.57	1.28289	1.42594e-05	0.00277255
ENSSSCG00000016755	455.139	1.2809	6.14845e-05	0.00863344
ENSSSCG00000015850	597.649	1.21716	0.000721607	0.047373
ENSSSCG00000003875	1702.24	1.19905	9.67989e-07	0.000376399
ENSSSCG00000033983	147.822	1.19899	0.000217029	0.0209634
ENSSSCG00000007997	1072.19	1.19638	0.000512902	0.0377581
ENSSSCG00000022364	2812.88	1.18276	0.000399902	0.031621
ENSSSCG00000003183	9230.38	1.17291	1.19587e-05	0.00245072
ENSSSCG00000035304	1595.48	1.12029	4.02353e-06	0.0011734
ENSSSCG00000020976	85521.2	1.10897	0.000151137	0.0162782
ENSSSCG00000021106	977.27	1.1006	0.000357213	0.0299289
ENSSSCG00000007854	557.722	1.09221	0.00035974	0.0299545
ENSSSCG00000015644	135.73	1.08779	0.000750308	0.0485601
ENSSSCG00000012792	1021.99	1.08323	6.38987e-05	0.00889012
ENSSSCG00000014058	2164.8	1.03418	3.11969e-05	0.00482757
ENSSSCG00000037815	305.297	1.02524	0.00027036	0.024551
ENSSSCG00000040352	410.351	1.01835	0.000334334	0.0286451
ENSSSCG00000023792	5489.82	1.01239	0.000269017	0.024551
ENSSSCG00000001477	1968.39	1.01222	0.000159976	0.0169539
ENSSSCG00000015119	945.312	1.00968	0.000100766	0.012629
ENSSSCG00000025303	1717.97	1.00416	0.000137868	0.0154452
ENSSSCG00000040160	354.58	-1.001	0.000225601	0.0215172
ENSSSCG00000007774	246.95	-1.08304	0.000376364	0.0308517
ENSSSCG00000006088	2636.35	-1.089	5.6065e-05	0.00809739
ENSSSCG00000030268	3465.03	-1.09544	2.48701e-06	0.000769705
ENSSSCG00000015523	2639.25	-1.09728	4.95597e-05	0.00722666
ENSSSCG00000003721	1789.08	-1.12935	0.000408742	0.0319869
ENSSSCG00000012542	1277.41	-1.19566	2.53936e-05	0.00430398
ENSSSCG00000005215	1641.51	-1.26292	0.000100488	0.012629
ENSSSCG00000003235	147.631	-1.30701	0.000755021	0.0485601
ENSSSCG00000016618	4098.86	-1.31252	9.36476e-05	0.0123493
ENSSSCG00000023627	2538.35	-1.33964	4.68036e-07	0.00019716
ENSSSCG00000014838	541.099	-1.41094	0.000522865	0.0381214
ENSSSCG00000006912	149.48	-1.41238	8.29437e-05	0.0111087
ENSSSCG00000011894	198.791	-1.47656	0.00013892	0.0154452
ENSSSCG00000032605	182.461	-1.49557	2.52014e-05	0.00430398
ENSSSCG00000014214	386.33	-1.50347	0.000691277	0.0465946
ENSSSCG00000024377	620.362	-1.51188	6.27052e-06	0.00158487
ENSSSCG00000024022	1043.37	-1.51344	4.77052e-05	0.00709265
ENSSSCG00000039134	226.717	-1.59276	0.000502717	0.0371888
ENSSSCG00000008397	2113.4	-1.60996	2.68121e-05	0.00443838
ENSSSCG00000006235	378.365	-1.61977	0.000553636	0.0390673
ENSSSCG00000006172	27304.4	-1.69085	0.000266891	0.0245297
ENSSSCG00000040412	110.167	-1.71059	0.000560244	0.0393338
ENSSSCG00000033321	1875.24	-1.72607	4.3387e-06	0.00121845
ENSSSCG00000016018	1522.11	-1.77054	0.000529701	0.038435
ENSSSCG00000004907	422.5	-1.7724	5.6835e-07	0.000232947
ENSSSCG00000015002	234.973	-1.80364	0.000144848	0.015803
ENSSSCG00000038180	424.593	-1.81409	0.000132625	0.0152137
ENSSSCG00000038783	655.189	-1.83994	9.59949e-05	0.0123694
ENSSSCG00000037821	13291.1	-1.84442	6.60117e-06	0.00161463
ENSSSCG00000037225	1310.31	-1.85226	2.84638e-05	0.00456014
ENSSSCG00000011723	5089.46	-1.8772	0.000566608	0.0395003
ENSSSCG00000029323	432.786	-1.91532	1.9884e-05	0.00367733
ENSSSCG00000035417	313.124	-1.94359	0.000444038	0.0338384
ENSSSCG00000016403	429.397	-1.96854	3.37822e-09	3.01358e-06
ENSSSCG00000011700	255.608	-2.02514	1.2838e-06	0.000474849
ENSSSCG00000032181	223.117	-2.03257	0.00060656	0.0418113
ENSSSCG00000035673	1114.65	-2.12411	0.000384341	0.0311686
ENSSSCG00000015048	120.792	-2.15507	2.94163e-05	0.00464686
ENSSSCG00000007351	213.035	-2.16557	2.55429e-05	0.00430398
ENSSSCG00000036132	1506.75	-2.20813	2.85667e-05	0.00456014
ENSSSCG00000017249	102.565	-2.21409	4.30955e-09	3.4397e-06
ENSSSCG00000015334	833.277	-2.23419	2.3386e-06	0.000744647
ENSSSCG00000001570	360.377	-2.25617	0.000567825	0.0395003
ENSSSCG00000004039	458.231	-2.27043	2.49432e-15	6.30439e-12
ENSSSCG00000009722	757.308	-2.27443	0.000691314	0.0465946
ENSSSCG00000034894	241.921	-2.27878	7.73786e-06	0.00183351
ENSSSCG00000016200	330.189	-2.30077	0.000478771	0.0357709
ENSSSCG00000008703	201.31	-2.36143	1.66946e-07	7.91169e-05
ENSSSCG00000015664	1910.07	-2.36213	9.76276e-11	1.23377e-07
ENSSSCG00000025286	141.833	-2.37778	1.69261e-06	0.000583373
ENSSSCG00000011110	2650.17	-2.44858	1.18905e-06	0.000450797
ENSSSCG00000007520	2310.45	-2.51251	2.4108e-14	4.56996e-11
ENSSSCG00000017861	1008.94	-2.5773	0.000296366	0.026022
ENSSSCG00000032367	2191.98	-2.72291	8.13532e-05	0.0110154
ENSSSCG00000006002	511.696	-2.78608	1.05576e-17	5.33688e-14
ENSSSCG00000024881	983.304	-2.85519	0.000135429	0.0153267
ENSSSCG00000030575	1684.97	-2.93077	9.47832e-06	0.00206092
ENSSSCG00000006335	971.814	-3.03164	5.88499e-07	0.000234858
ENSSSCG00000040266	1940.49	-3.14125	2.35695e-06	0.000744647
ENSSSCG00000025188	394.952	-3.18868	5.62675e-09	4.26648e-06
ENSSSCG00000031796	218.234	-3.27037	6.64527e-10	6.29847e-07
ENSSSCG00000017557	206.433	-3.31382	1.38484e-06	0.000500027
ENSSSCG00000028338	759.595	-3.33887	1.20607e-07	6.53217e-05
ENSSSCG00000009132	1009.98	-3.42417	4.61505e-06	0.00124977
ENSSSCG00000032557	130.518	-3.78321	9.47891e-06	0.00206092
ENSSSCG00000003690	198.817	-3.99984	0.000164877	0.0171258
ENSSSCG00000015526	185.282	-4.49918	6.87576e-12	1.0312e-08
ENSSSCG00000025708	101.138	-4.86187	2.3238e-20	3.52405e-16
ENSSSCG00000016799	331.368	-5.54795	1.42375e-08	9.38746e-06

## Sheet: Figure1B_GO
GD12M_CM_up
Category	Term	Count	Pvalue	Genes
GOTERM_CC_DIRECT	cytoskeleton	34	0.000283965	CDC42SE1, DRC7, CCDC146, RHOBTB3, ARHGAP39, CFAP300, ADD3, CLU, PPL, EPB41L4B, TRIM9, EPB41L5, STOM, CEP290, DSP, MYLIP, TPM3, CDC42BPG, KLHL3, ANK3, CPLANE2, BAIAP2, ALOX15B, EML4, RSPH3, TEC, CDC42EP4, TMSB15B, SPIRE2, ODF3B, PTPN4, SAXO2, SNTB1, CDC42SE2
GOTERM_MF_DIRECT	calcium ion binding	55	0.00133217	DGKG, IHH, LOC100625711, EFCAB12, CELSR2, CLGN, CDH1, EFHD1, ENPP3, PLS1, S100A1, ANXA4, HPCAL1, VCAN, PLSCR1, MMRN1, EFHC1, CDHR3, CDH12, CDH13, PADI2, DSG2, LCP1, DSC2, SLC25A13, DNAH7, PCDH10, PCDH15, LPL, ITPR3, LRP2, CACNA1E, FBLN2, NCALD, RASGRP3, PRRG4, CRACR2A, CRACR2B, PRRG2, PRRG1, SPOCK3, MAN1C1, REPS2, MLEC, S100A14, PCDH1, GCA, SYT1, TUBB4A, ALOX15B, AIF1L, BAIAP3, LPCAT2, PLCH1, CD3…
GOTERM_MF_DIRECT	integrin binding	14	0.00303183	VCAM1, SYK, ITGB4, F11R, ERN1, TNN, SPP1, CCN4, CD9, CCN3, S1PR3, LCP1, CCN2, LGALS8
GOTERM_BP_DIRECT	cell adhesion	28	0.0116126	AMIGO2, LAMA3, PCDH15, TNC, F11R, CELSR2, HAPLN1, RELN, EFS, SPP1, CCN4, CCN3, CCN2, PCDH1, VCAM1, ATP1B1, GRHL2, LYVE1, ERN1, CLDN10, CLDN4, VCAN, CDHR3, CD9, CNTN4, BCAR1, FREM2
GOTERM_CC_DIRECT	extracellular matrix	17	0.0512534	FCGBP, COL26A1, TGFB3, IHH, GP1BA, F3, HAPLN1, WNT6, VCAN, RELN, OPTC, ADAMTS18, MMP28, CCN4, COL8A1, CCN3, CCN2
GD12M_LM_up
Category	Term	Count	Pvalue	Genes
GOTERM_MF_DIRECT	calcium ion binding	46	1.07e-06	RYR2, DYSF, LTBP4, VLDLR, RASGRP2, PCDH18, NID2, DLL1, THBS4, RYR3, CAMKK2, CDH3, CDH2, SGCA, SPOCK2, NCS1, HMCN2, ANXA6, CDH24, SLIT3, SLIT2, LDLR, NINL, S100A2, TESC, TNNC1, ACTN1, NPNT, HSPG2, NELL2, EHD1, EHD2, MYL6, PLCB3, PCP4, PLCB4, PITPNM1, S100A6, FKBP7, SPARCL1, ESYT2, ITGB1BP2, ESYT1, MYL9, PLCD1, MATN2
GOTERM_CC_DIRECT	cytoskeleton	24	0.000174886	VASP, TMOD1, PLEKHH2, JUP, TGFB1I1, TPM2, PXN, MICAL3, LMOD1, PARVA, SEPTIN9, EML1, PPP1R18, SEPTIN7, ADD2, CNN1, SGCA, EPB41L2, FSCN2, TACC2, TLN1, TMSB10, MSRB1
GOTERM_MF_DIRECT	actin filament binding	23	1.02e-06	TMOD1, ZNF185, TNNC1, TPM2, ACTN1, DSTN, CORO2B, ADD2, MYO1D, MYH2, MYO1C, MPRIP, MICAL1, ANXA6, CORO6, ABL1, FLNA, MYH11, FSCN2, TLN1, AJUBA, VCL, FERMT2
GOTERM_BP_DIRECT	cell adhesion	23	0.000272573	NLGN3, SPON2, POSTN, TNFAIP6, JUP, SRC, FN1, DPT, PARVA, THY1, NPNT, SORBS3, CLDN1, PCDH18, THBS4, CLDN6, ITGA8, ITGA5, EMB, CCN1, TLN1, VCL, FERMT2
GOTERM_CC_DIRECT	receptor complex	16	0.000327796	CNTFR, NTRK3, GPR63, LOXL4, ADRB2, VLDLR, PLXDC1, GFRA2, ADRA2A, GHR, NT5DC3, TYRO3, ROR2, EPHB2, FGFR4, FGFR1
GOTERM_MF_DIRECT	integrin binding	12	0.000361613	ITGB1, CXCL12, SRC, ACTN1, FN1, THY1, ITGA5, CCN1, NPNT, TLN1, THBS4, FERMT2
GOTERM_CC_DIRECT	extracellular matrix	12	0.034536	ADAMTS15, POSTN, OLFML2B, COL4A2, ADAMTSL4, LRRC17, COL4A6, COL8A2, COL4A5, SSC5D, CCN1, ADAMTS8
GOTERM_BP_DIRECT	actin filament depolymerization	4	0.0154557	MICAL1, MICAL3, DSTN, MICAL2
GOTERM_BP_DIRECT	regulation of smooth muscle contraction	3	0.031609	CAV1, ADRB2, ADRA2A
GD15M_CM_up
Category	Term	Count	Pvalue	Genes
GOTERM_MF_DIRECT	T cell receptor binding	4	0.00136724	LCK, EPS8L1, DOCK2, MR1
GOTERM_BP_DIRECT	positive regulation of T cell cytokine production	4	0.00883951	SASH3, FZD5, B2M
GOTERM_BP_DIRECT	antigen processing and presentation of endogenous peptide antigen via MHC class I	4	0.0228461	TAP1, ZBTB22, B2M
GOTERM_CC_DIRECT	T cell receptor complex	5	0.00112056	ZAP70, ALCAM, SYK, CD247, CD3D
GOTERM_BP_DIRECT	positive regulation of monocyte chemotaxis	5	0.0118441	CXCL10, CCL5, SERPINE1, PLA2G7, CCR2
GOTERM_BP_DIRECT	immune system process	6	0.0132833	SYK, IRF4, IRF1, PSMB10, PSMB8, PSMB9
GOTERM_BP_DIRECT	antigen processing and presentation	8	0.0017028	RAB3B, RAB3C, LOC100513601, SLA-DRB1, RAB27A, SLA, SLA-DMA, PSMB8
GOTERM_BP_DIRECT	positive regulation of interferon-gamma production	9	0.020389	CD2, SASH3, SLC7A5, KLRK1, TICAM2, FZD5, CD14, TLR4, CCR2
GOTERM_BP_DIRECT	immune response	23	0.0334173	CD274, SLA-DRB1, FYB1, CCL21, LY86, SLA, PDCD1LG2, SLA-DMA, CXCL10, LOC100513601, ZAP70, CCL5, CCL4, ACKR3, ITGB8, FAS, ACKR2, CCL19, B2M, TLR4, CCL28, CCR2
GD15M_LM_up
Category	Term	Count	Pvalue	Genes
GOTERM_BP_DIRECT	muscle contraction	9	0.000235999	TMOD1, MYL6, ACTN2, CALD1, TPM2, SLMAP, TMOD2, TPM1, LMOD1
GOTERM_CC_DIRECT	cytoskeleton	38	1.14e-09	FHOD3, MACF1, PLEKHH2, TGFB1I1, PXN, LMOD1, LDB3, PPP1R9A, PPP1R18, RND3, ADD2, FGD4, CNN1, SGCA, DMD, FARP2, TMOD1, PPP1R12A, JUP, FNBP1, TPM2, TMOD2, TPM1, MICAL3, PARVA, SEPTIN9, PTPN14, EML1, FER, ABI2, TACC1, TNIK, TACC2, FSCN2, TLN1, SNTB2, MSRB1
GOTERM_CC_DIRECT	extracellular matrix	20	9.3e-05	OLFML2B, HPSE2, SSC5D, THSD4, COL1A1, ADAMTSL1, ADAMTS15, ADAMTS5, ADAMTS14, MMP16, COL4A2, COL5A3, COL4A6, COL8A2, COL4A5, COL6A6, CCN1, ADAMTS8, ADAMTS9, ADAMTS6
GOTERM_MF_DIRECT	actin filament binding	29	6.16e-09	FHOD3, NEXN, PPP1R9A, CORO1C, ADD2, MPRIP, CFL2, MICAL1, ANXA6, ABL1, FLNA, MYH11, TMOD1, ZNF185, ACTN2, TPM2, TNNC1, ACTN1, TPM1, DSTN, CORO2B, MYO1D, MYO1C, CORO6, FSCN2, TLN1, AJUBA, FERMT2, VCL
GOTERM_MF_DIRECT	calcium ion binding	55	5.32e-08	RET, RYR2, SPARC, PCDH11X, DYSF, VLDLR, RYR3, LOXL2, CDH3, CDH2, SGCA, NCS1, HMCN2, ANXA6, SVEP1, NINL, S100A2, ACTN2, TESC, TNNC1, ACTN1, NPNT, HSPG2, MYL6, RCN1, PCP4, PLCB4, PITPNM1, S100A6, CASQ2, ITGB1BP2, SLC25A12, MYL9, MATN2, MACF1, ITPR1, LTBP2, RASGRP2, PCDH18, NID2, DLL1, THBS4, NKD1, CAMKK2, SCUBE1, CDH24, SLIT2, LDLR, SLC25A25, TBC1D8B, PCDH7, NELL2, EHD1, EHD2, AGRN
GOTERM_CC_DIRECT	receptor complex	17	0.000791597	RET, CNTFR, NTRK3, GPR63, LOXL4, GPR20, ADRB2, VLDLR, PLXDC1, GFRA2, ADRA2A, GHR, NT5DC3, EPHB2, FGFR4, RAMP1, FGFR1
GOTERM_MF_DIRECT	integrin binding	15	2.42e-05	ITGB1, CD151, SRC, ACTN1, FN1, THY1, NPNT, THBS4, CXCL12, ITGBL1, S1PR2, ITGA5, CCN1, TLN1, FERMT2
GOTERM_BP_DIRECT	actin filament depolymerization	4	0.0255401	CFL2, MICAL1, MICAL3, DSTN
GOTERM_BP_DIRECT	regulation of smooth muscle contraction	3	0.0448402	CAV1, ADRB2, ADRA2A
GOTERM_BP_DIRECT	adenylate cyclase-modulating G-protein coupled receptor signaling pathway	5	0.0595069	GNAO1, GNAZ, GNA14, GNAQ, CRHR2

## Sheet: Figure2_GO
GD15M_CM_up
Category	Term	Count	Pvalue	Genes
GOTERM_BP_DIRECT	cellular response to interferon-gamma	7	8.02e-05	LOC102161784, CCL5, CCL4, WAS, IRF8, AIF1, GBP1
GOTERM_BP_DIRECT	immune system process	5	0.000172	IRF1, IRF8, PSMB10, PSMB8, PSMB9
GOTERM_BP_DIRECT	antigen processing and presentation of peptide or polysaccharide antigen via MHC class II	4	0.000384	SLA-DRB1, SLA, SLA-DMB, SLA-DMA
GOTERM_BP_DIRECT	antigen processing and presentation	5	0.000405	LOC100513601, SLA-DRB1, SLA, SLA-DMA, PSMB8
GOTERM_BP_DIRECT	immune response	11	0.000583	LOC100513601, SLA-DRB1, IL4R, CCL5, CCL4, SPNS1, TNFSF10, LY86, SECTM1, SLA, SLA-DMA
GOTERM_CC_DIRECT	proteasome core complex	3	0.0226307	PSMB10, PSMB8, PSMB9
GOTERM_BP_DIRECT	positive regulation of MHC class I biosynthetic process	2	0.0557683	CIITA, NLRC5
GOTERM_BP_DIRECT	positive regulation of T cell proliferation	3	0.0794795	SASH3, AIF1, CORO1A
GOTERM_BP_DIRECT	positive regulation of CD4-positive, alpha-beta T cell differentiation	2	0.0448677	SASH3, SOCS1
CD15M_CM_up
Category	Term	Count	Pvalue	Genes
GOTERM_MF_DIRECT	calcium ion binding	12	0.00431	CDH6, SCUBE1, EFEMP1, MCTP1, CASQ2, CDH12, ENPP2, LTBP1, CACNA1E, PAMR1, THBS1, CDH18
GOTERM_CC_DIRECT	adherens junction	5	0.00736	CDH6, CDH12, LDB3, PGM5, CDH18
GOTERM_CC_DIRECT	cytoskeleton	8	0.00845	TMOD1, FGD6, SGCD, LDB3, DMD, PPP1R9A, SNTB1, ADD2
GOTERM_CC_DIRECT	extracellular matrix	6	0.012	ADAMTSL1, TGFB3, CCN3, LRRN1, ADAMTS9, THBS1
GOTERM_BP_DIRECT	positive regulation of cytosolic calcium ion concentration	4	0.0214693	TRPC6, PTGER3, ABL2, ESR1
GD15M_LM_up
Category	Term	Count	Pvalue	Genes
GOTERM_BP_DIRECT	mRNA stabilization	3	0.00255039	TAF15, FUS, IKBKE
GOTERM_BP_DIRECT	regulation of RNA splicing	3	0.00996461	HNRNPL, FUS, FAM50A
CD15M_LM_up
Category	Term	Count	Pvalue	Genes
GOTERM_BP_DIRECT	adenylate cyclase-activating adrenergic receptor signaling pathway	3	0.00166696	GNAS, ADRA2C, DRD2
GOTERM_CC_DIRECT	extracellular matrix	4	0.0196247	CCBE1, MMP24, ADAMTS3, CCN3
GOTERM_MF_DIRECT	calcium ion binding	6	0.0474274	CCBE1, EFEMP1, MCTP1, SPOCK3, CDH12, PAMR1
