# Supplementary material for: Integrating Transcriptomic and ChIP-Seq Reveals Important Regulatory Regions Modulating Gene Expression in Myometrium during Implantation in Pigs
Source: Biomolecules. 2022 Dec 26;13(1):45. doi: 10.3390/biom13010045 (PMC9856092; doi:10.3390/biom13010045)
Supplement: Supplementary file 1 [file biomolecules-13-00045-s001.zip › Supplementary Files/Table S3.xlsx]

## Sheet: GD15M_CM_H3K4me3
Number of H3K4me3 peaks in the uterine circular muscle at the mesometrial side on day 15 of pregnancy.
Chr	Start	End	Length	-Log10(Pvalue)	Fold (CM/IgG)	Name
1	20628	25938	5311	106.538	21.1826	H3K4me3_peak_1
1	26078	26751	674	5.83963	4.20287	H3K4me3_peak_2
1	184742	188246	3505	86.4262	14.8182	H3K4me3_peak_3
1	193619	195255	1637	23.5351	5.69676	H3K4me3_peak_4
1	197689	201244	3556	55.7285	14.6674	H3K4me3_peak_5
1	202476	203324	849	9.79599	4.29519	H3K4me3_peak_6
1	508764	509102	339	3.75727	2.43263	H3K4me3_peak_7
1	537667	537982	316	4.42728	3.33079	H3K4me3_peak_8
1	538480	539302	823	3.88655	2.40176	H3K4me3_peak_9
1	539505	542219	2715	96.4533	15.859	H3K4me3_peak_10
1	542343	543093	751	6.5427	4.0977	H3K4me3_peak_11
1	550325	550698	374	3.6454	2.59521	H3K4me3_peak_12
1	552242	552511	270	5.05759	3.71902	H3K4me3_peak_13
1	554268	556605	2338	92.4044	25.1292	H3K4me3_peak_14
1	556904	558106	1203	125.58	29.2179	H3K4me3_peak_15
1	558238	558840	603	10.2137	5.89635	H3K4me3_peak_16
1	574625	574912	288	5.83711	3.05711	H3K4me3_peak_17
1	575065	575505	441	4.62282	2.80083	H3K4me3_peak_18
1	577496	579835	2340	108.377	24.9155	H3K4me3_peak_19
1	580540	580741	202	3.03847	2.5314	H3K4me3_peak_20
1	582572	582944	373	3.75727	2.53671	H3K4me3_peak_21
1	609693	611243	1551	45.7317	9.18854	H3K4me3_peak_22
1	855020	856108	1089	15.4972	5.33174	H3K4me3_peak_23
1	856440	856663	224	3.88655	2.49283	H3K4me3_peak_24
1	857015	857231	217	4.49272	2.86402	H3K4me3_peak_25
1	1230298	1231348	1051	14.5376	4.93056	H3K4me3_peak_26
1	1328847	1329066	220	5.9171	3.53724	H3K4me3_peak_27
1	1329328	1333505	4178	58.5949	14.3242	H3K4me3_peak_28
1	1413288	1413487	200	7.26348	4.26697	H3K4me3_peak_29
1	1413635	1415124	1490	31.7444	9.37989	H3K4me3_peak_30
1	1495676	1496505	830	11.6068	4.27022	H3K4me3_peak_31
1	1593044	1593334	291	3.5291	2.14413	H3K4me3_peak_32
1	1694144	1694916	773	7.99138	4.13424	H3K4me3_peak_33
1	1697064	1698554	1491	118.37	31.5405	H3K4me3_peak_34
1	1698813	1700507	1695	99.4836	20.0169	H3K4me3_peak_35
1	1767992	1768391	400	6.27449	3.71484	H3K4me3_peak_36
1	2003673	2004141	469	6.96909	3.22139	H3K4me3_peak_37
1	2004346	2004637	292	4.38382	2.69495	H3K4me3_peak_38
1	2005032	2005252	221	6.43196	3.79422	H3K4me3_peak_39
1	2118217	2118658	442	4.70182	2.83806	H3K4me3_peak_40
1	2119506	2121494	1989	97.3773	20.2438	H3K4me3_peak_41
1	2122301	2123086	786	40.5565	10.837	H3K4me3_peak_42
1	2145975	2147660	1686	56.9297	11.2795	H3K4me3_peak_43
1	2374648	2375935	1288	39.8431	7.31277	H3K4me3_peak_44
1	2540418	2542695	2278	109.336	17.4202	H3K4me3_peak_45
1	2542914	2543152	239	4.85178	3.38019	H3K4me3_peak_46
1	2544348	2544741	394	6.60524	3.6971	H3K4me3_peak_47
1	2574966	2578300	3335	106.538	21.1826	H3K4me3_peak_48
1	2578838	2580211	1374	7.34587	3.37695	H3K4me3_peak_49
1	2600290	2600506	217	4.78438	3.32796	H3K4me3_peak_50
1	2600623	2601586	964	71.4261	17.0601	H3K4me3_peak_51
1	2601831	2603414	1584	42.1164	10.0023	H3K4me3_peak_52
1	2603877	2604090	214	4.85089	3.19083	H3K4me3_peak_53
1	2624913	2625112	200	4.90429	3.06388	H3K4me3_peak_54
1	2625254	2626697	1444	22.1142	5.2728	H3K4me3_peak_55
1	2631586	2632062	477	4.1611	2.71664	H3K4me3_peak_56
1	2827002	2829850	2849	22.068	6.72373	H3K4me3_peak_57
1	2882019	2882530	512	5.68615	2.28737	H3K4me3_peak_58
1	3118723	3123147	4425	71.8957	13.0488	H3K4me3_peak_59
1	3124014	3124218	205	5.85335	3.32377	H3K4me3_peak_60
1	3124353	3124581	229	6.99767	3.36935	H3K4me3_peak_61
1	3195184	3195476	293	7.73977	3.68805	H3K4me3_peak_62
1	3404161	3404525	365	6.20283	3.33406	H3K4me3_peak_63
1	4879728	4880122	395	9.28357	5.4125	H3K4me3_peak_64
1	4880398	4880972	575	16.2672	7.83176	H3K4me3_peak_65
1	4881194	4885482	4289	142.207	35.8952	H3K4me3_peak_66
1	4886373	4886801	429	4.14638	3.16425	H3K4me3_peak_67
1	4988650	4988849	200	3.53412	2.79997	H3K4me3_peak_68
1	5015832	5016119	288	5.03427	3.28508	H3K4me3_peak_69
1	5016486	5017298	813	16.386	6.32604	H3K4me3_peak_70
1	5017878	5018095	218	5.34021	3.63791	H3K4me3_peak_71
1	5464217	5466711	2495	106.284	22.9121	H3K4me3_peak_72
1	6771353	6773745	2393	100.323	25.265	H3K4me3_peak_73
1	6995445	6997939	2495	132.981	34.1208	H3K4me3_peak_74
1	6998400	6998780	381	7.50277	4.92865	H3K4me3_peak_75
1	6999140	6999486	347	4.79185	3.34639	H3K4me3_peak_76
1	7048964	7050000	1037	29.6117	10.2097	H3K4me3_peak_77
1	7205786	7208201	2416	32.862	7.94889	H3K4me3_peak_78
1	7446602	7447459	858	5.47258	2.43085	H3K4me3_peak_79
1	7447637	7447957	321	3.86712	2.05807	H3K4me3_peak_80
1	7468770	7469407	638	8.71601	4.27995	H3K4me3_peak_81
1	7470732	7473735	3004	99.569	21.124	H3K4me3_peak_82
1	7476027	7476226	200	4.79185	3.34639	H3K4me3_peak_83
1	7587456	7587984	529	5.05759	3.96095	H3K4me3_peak_84
1	7588411	7591315	2905	82.7341	14.4019	H3K4me3_peak_85
1	7591699	7592227	529	6.75904	4.25124	H3K4me3_peak_86
1	7610730	7613984	3255	91.211	15.1149	H3K4me3_peak_87
1	7648623	7649340	718	7.50277	4.92865	H3K4me3_peak_88
1	7649926	7653048	3123	161.493	39.524	H3K4me3_peak_89
1	7653268	7653688	421	5.83963	4.20287	H3K4me3_peak_90
1	7654898	7655106	209	5.83963	4.20287	H3K4me3_peak_91
1	7655238	7655480	243	5.05759	3.96095	H3K4me3_peak_92
1	7657672	7657871	200	5.89231	3.9838	H3K4me3_peak_93
1	7678280	7681354	3075	67.3518	11.5999	H3K4me3_peak_94
1	8104268	8107804	3537	86.9808	22.1272	H3K4me3_peak_95
1	8160930	8161487	558	5.94584	3.55139	H3K4me3_peak_96
1	8208794	8210261	1468	34.268	11.9427	H3K4me3_peak_97
1	8210634	8211700	1067	20.4411	8.2543	H3K4me3_peak_98
1	8211828	8212043	216	6.9063	4.07495	H3K4me3_peak_99
1	8241784	8242793	1010	11.1588	5.742	H3K4me3_peak_100
1	8242969	8245472	2504	100.986	19.3437	H3K4me3_peak_101
1	8347502	8348878	1377	38.2629	11.907	H3K4me3_peak_102
1	8365442	8366016	575	5.87933	3.94752	H3K4me3_peak_103
1	8384523	8385147	625	5.28566	2.95303	H3K4me3_peak_104
1	8400791	8401044	254	6.46191	3.4452	H3K4me3_peak_105
1	8401313	8401634	322	5.82105	4.19106	H3K4me3_peak_106
1	8402187	8408425	6239	128.044	30.6107	H3K4me3_peak_107
1	8408951	8409202	252	11.5992	5.36033	H3K4me3_peak_108
1	8531707	8531914	208	3.3035	2.84011	H3K4me3_peak_109
1	8543646	8544625	980	13.6808	6.50833	H3K4me3_peak_110
1	8555041	8557441	2401	88.9086	15.1304	H3K4me3_peak_111
1	8559995	8560320	326	9.46042	4.57138	H3K4me3_peak_112
1	8598708	8599171	464	11.9668	4.59593	H3K4me3_peak_113
1	8607980	8610610	2631	82.4812	15.8308	H3K4me3_peak_114
1	8610745	8610946	202	5.31046	3.25996	H3K4me3_peak_115
1	8889761	8892494	2734	105.145	28.8793	H3K4me3_peak_116
1	8933296	8933571	276	5.83963	4.20287	H3K4me3_peak_117
1	8933818	8936142	2325	119.874	20.445	H3K4me3_peak_118
1	8936335	8936906	572	6.94032	4.35621	H3K4me3_peak_119
1	9036022	9036463	442	7.19615	3.98395	H3K4me3_peak_120
1	9036945	9037237	293	5.55797	3.38171	H3K4me3_peak_121
1	9106620	9106972	353	5.03748	3.46792	H3K4me3_peak_122
1	9107522	9109569	2048	55.8103	13.0823	H3K4me3_peak_123
1	9110125	9110573	449	6.66404	3.55816	H3K4me3_peak_124
1	9120503	9121055	553	6.56183	3.86021	H3K4me3_peak_125
1	9130732	9131124	393	5.94584	3.40568	H3K4me3_peak_126
1	9235178	9235485	308	5.05759	3.96095	H3K4me3_peak_127
1	9236438	9240344	3907	138.751	35.4113	H3K4me3_peak_128
1	9240824	9241404	581	6.65549	4.4448	H3K4me3_peak_129
1	9241567	9241952	386	3.2932	2.32855	H3K4me3_peak_130
1	9329321	9329588	268	4.70182	2.83806	H3K4me3_peak_131
1	9440128	9440420	293	3.15615	2.47378	H3K4me3_peak_132
1	9617477	9617920	444	5.36932	3.90648	H3K4me3_peak_133
1	9618595	9622442	3848	170.408	41.4594	H3K4me3_peak_134
1	9623307	9623881	575	7.28745	3.98853	H3K4me3_peak_135
1	9667242	9668681	1440	74.2723	13.3611	H3K4me3_peak_136
1	9765851	9766195	345	6.19681	2.85274	H3K4me3_peak_137
1	9992671	9994434	1764	71.0769	20.8033	H3K4me3_peak_138
1	9999057	9999272	216	3.6064	3.23517	H3K4me3_peak_139
1	10142164	10142682	519	12.146	6.62213	H3K4me3_peak_140
1	10222876	10223305	430	10.2137	5.65443	H3K4me3_peak_141
1	10224195	10228800	4606	119.9	18.461	H3K4me3_peak_142
1	10232438	10234090	1653	59.1123	15.1297	H3K4me3_peak_143
1	10234365	10234680	316	5.83963	4.20287	H3K4me3_peak_144
1	10310116	10312481	2366	58.4028	13.897	H3K4me3_peak_145
1	11564641	11564840	200	7.50277	4.68672	H3K4me3_peak_146
1	11565454	11567209	1756	71.8745	12.0552	H3K4me3_peak_147
1	11866774	11867015	242	6.45888	4.07923	H3K4me3_peak_148
1	11885486	11887723	2238	49.8035	11.6274	H3K4me3_peak_149
1	12118494	12118770	277	5.83963	4.20287	H3K4me3_peak_150
1	12119981	12120196	216	7.50277	4.68672	H3K4me3_peak_151
1	12120358	12123760	3403	116.815	18.9175	H3K4me3_peak_152
1	12296408	12301157	4750	114.59	17.9406	H3K4me3_peak_153
1	12326048	12326592	545	7.26348	4.26697	H3K4me3_peak_154
1	12369325	12369661	337	6.65549	4.4448	H3K4me3_peak_155
1	12527900	12529881	1982	14.5125	6.26064	H3K4me3_peak_156
1	12530666	12531060	395	5.07296	3.72265	H3K4me3_peak_157
1	13339207	13342063	2857	88.7766	17.7247	H3K4me3_peak_158
1	13342671	13342870	200	5.05759	3.71902	H3K4me3_peak_159
1	13445485	13447537	2053	117.591	27.8013	H3K4me3_peak_160
1	13466168	13468160	1993	68.3665	12.6325	H3K4me3_peak_161
1	13664609	13665063	455	10.2137	5.65443	H3K4me3_peak_162
1	13666183	13666476	294	4.3121	3.47709	H3K4me3_peak_163
1	13666754	13667152	399	5.83963	4.20287	H3K4me3_peak_164
1	13714807	13717089	2283	85.7134	16.9615	H3K4me3_peak_165
1	13954874	13957039	2166	48.141	13.9106	H3K4me3_peak_166
1	14028406	14029401	996	20.2698	6.35945	H3K4me3_peak_167
1	14134281	14135287	1007	9.28357	5.4125	H3K4me3_peak_168
1	14483182	14483429	248	5.05759	3.96095	H3K4me3_peak_169
1	14484145	14484375	231	5.05759	3.71902	H3K4me3_peak_170
1	14484512	14485339	828	15.2073	7.58983	H3K4me3_peak_171
1	14485485	14486333	849	44.6331	15.5734	H3K4me3_peak_172
1	14487186	14487948	763	7.50277	4.92865	H3K4me3_peak_173
1	14488869	14492506	3638	119.414	25.5643	H3K4me3_peak_174
1	14492897	14494249	1353	35.7491	9.15227	H3K4me3_peak_175
1	14495180	14495389	210	6.65549	4.4448	H3K4me3_peak_176
1	14600642	14602514	1873	36.1758	12.2864	H3K4me3_peak_177
1	14746771	14748302	1532	12.146	6.62213	H3K4me3_peak_178
1	14748513	14748785	273	4.11731	2.96854	H3K4me3_peak_179
1	14749030	14754920	5891	75.4676	13.4651	H3K4me3_peak_180
1	14755874	14756180	307	10.2137	5.89635	H3K4me3_peak_181
1	14757345	14757677	333	4.3121	3.47709	H3K4me3_peak_182
1	14793183	14793582	400	7.50277	4.92865	H3K4me3_peak_183
1	14794085	14797033	2949	118.37	31.2986	H3K4me3_peak_184
1	14797217	14797562	346	5.05759	3.71902	H3K4me3_peak_185
1	14863221	14863720	500	4.14638	3.16425	H3K4me3_peak_186
1	14864157	14868747	4591	132.754	24.6797	H3K4me3_peak_187
1	14869007	14869381	375	7.50277	4.68672	H3K4me3_peak_188
1	14929384	14930718	1335	35.881	11.3606	H3K4me3_peak_189
1	15015115	15017977	2863	98.1192	17.7736	H3K4me3_peak_190
1	15035496	15035701	206	7.09102	3.56663	H3K4me3_peak_191
1	15328185	15330320	2136	57.9271	11.8816	H3K4me3_peak_192
1	15585524	15588663	3140	105.119	20.8912	H3K4me3_peak_193
1	16007564	16008055	492	11.4571	5.06542	H3K4me3_peak_194
1	16042954	16043331	378	5.50446	3.18716	H3K4me3_peak_195
1	16099923	16100545	623	11.0053	4.8628	H3K4me3_peak_196
1	16117981	16118494	514	6.40804	3.16119	H3K4me3_peak_197
1	16118804	16119692	889	16.0738	5.66868	H3K4me3_peak_198
1	16138736	16140500	1765	53.4925	13.1684	H3K4me3_peak_199
1	16248370	16250515	2146	120.638	21.9072	H3K4me3_peak_200
1	16251333	16252650	1318	110.068	29.847	H3K4me3_peak_201
1	16253652	16254204	553	8.44714	4.62138	H3K4me3_peak_202
1	16273603	16276646	3044	114.614	18.9395	H3K4me3_peak_203
1	16276878	16277473	596	5.83963	4.20287	H3K4me3_peak_204
1	16328863	16329165	303	7.50277	4.92865	H3K4me3_peak_205
1	16330148	16332480	2333	75.5314	11.6062	H3K4me3_peak_206
1	16379673	16380247	575	6.65549	4.4448	H3K4me3_peak_207
1	16380684	16382857	2174	90.156	15.2345	H3K4me3_peak_208
1	16400321	16402685	2365	106.522	20.0183	H3K4me3_peak_209
1	16465351	16465827	477	4.86684	3.37334	H3K4me3_peak_210
1	16609025	16612554	3530	164.008	33.3996	H3K4me3_peak_211
1	16680485	16681673	1189	15.306	5.03464	H3K4me3_peak_212
1	16820704	16821834	1131	25.5446	9.46606	H3K4me3_peak_213
1	17136243	17139535	3293	67.2566	12.9566	H3K4me3_peak_214
1	17347308	17348067	760	9.529	3.88975	H3K4me3_peak_215
1	17350699	17352481	1783	31.7444	9.23418	H3K4me3_peak_216
1	17509071	17509827	757	12.146	6.3802	H3K4me3_peak_217
1	17510107	17512721	2615	89.0698	25.2504	H3K4me3_peak_218
1	18287323	18287605	283	4.64636	3.26477	H3K4me3_peak_219
1	18287918	18292123	4206	76.2998	19.0105	H3K4me3_peak_220
1	18511495	18514530	3036	104.812	18.5022	H3K4me3_peak_221
1	18845881	18846809	929	24.3491	6.13564	H3K4me3_peak_222
1	19028612	19029460	849	6.96641	3.83512	H3K4me3_peak_223
1	19095677	19098648	2972	89.79	18.7055	H3K4me3_peak_224
1	19611859	19613930	2072	83.1309	10.9531	H3K4me3_peak_225
1	19754473	19754912	440	10.9285	5.34994	H3K4me3_peak_226
1	19755394	19757986	2593	87.0662	11.9756	H3K4me3_peak_227
1	19806072	19807741	1670	95.5367	21.748	H3K4me3_peak_228
1	20981213	20982948	1736	14.2256	6.39842	H3K4me3_peak_229
1	20984547	20986912	2366	33.7193	11.8654	H3K4me3_peak_230
1	20990092	20990496	405	5.83963	4.20287	H3K4me3_peak_231
1	21046078	21049599	3522	112.256	21.9112	H3K4me3_peak_232
1	21111322	21111703	382	7.27655	4.78797	H3K4me3_peak_233
1	21112046	21112488	443	6.3126	4.23594	H3K4me3_peak_234
1	21112714	21114597	1884	79.937	15.4665	H3K4me3_peak_235
1	21114993	21115192	200	4.70357	3.72764	H3K4me3_peak_236
1	21158395	21160326	1932	68.0052	14.7564	H3K4me3_peak_237
1	21230478	21232387	1910	86.6598	16.6279	H3K4me3_peak_238
1	21264958	21266881	1924	43.9166	8.77668	H3K4me3_peak_239
1	21303232	21305942	2711	46.0465	9.82233	H3K4me3_peak_240
1	21428988	21431112	2125	83.7602	15.9522	H3K4me3_peak_241
1	21432029	21432408	380	5.05759	3.96095	H3K4me3_peak_242
1	21574631	21577458	2828	80.3239	17.2484	H3K4me3_peak_243
1	21721463	21723207	1745	47.6206	10.8522	H3K4me3_peak_244
1	21742060	21743490	1431	59.3423	13.4072	H3K4me3_peak_245
1	21799962	21802723	2762	81.2185	19.493	H3K4me3_peak_246
1	22164177	22165824	1648	71.1038	15.937	H3K4me3_peak_247
1	22238885	22243428	4544	137.239	25.2626	H3K4me3_peak_248
1	22259856	22261151	1296	98.0855	19.8712	H3K4me3_peak_249
1	22369425	22369754	330	5.94584	3.40568	H3K4me3_peak_250
1	22801138	22801339	202	5.61097	3.21655	H3K4me3_peak_251
1	22801460	22802286	827	15.9754	5.63089	H3K4me3_peak_252
1	22922409	22922789	381	9.28357	5.4125	H3K4me3_peak_253
1	22922962	22924236	1275	68.5777	18.2855	H3K4me3_peak_254
1	25153507	25153763	257	6.65549	4.4448	H3K4me3_peak_255
1	25154092	25159146	5055	158.748	31.4622	H3K4me3_peak_256
1	25159570	25160032	463	7.50277	4.68672	H3K4me3_peak_257
1	25361273	25366043	4771	140.477	35.6532	H3K4me3_peak_258
1	25445863	25448578	2716	93.0771	14.332	H3K4me3_peak_259
1	25480207	25483291	3085	126.824	23.8054	H3K4me3_peak_260
1	25483943	25484218	276	9.62915	5.54905	H3K4me3_peak_261
1	25642354	25642607	254	5.83963	4.20287	H3K4me3_peak_262
1	25643402	25644646	1245	25.5446	9.27433	H3K4me3_peak_263
1	25662699	25664404	1706	86.8592	19.2234	H3K4me3_peak_264
1	25734202	25734627	426	6.84874	4.30309	H3K4me3_peak_265
1	25734898	25737706	2809	107.336	23.6562	H3K4me3_peak_266
1	25748865	25749228	364	4.11731	2.96854	H3K4me3_peak_267
1	25851647	25852393	747	16.4902	7.59813	H3K4me3_peak_268
1	25853308	25854498	1191	18.3673	7.35349	H3K4me3_peak_269
1	25878107	25878306	200	3.03847	2.5314	H3K4me3_peak_270
1	25896614	25896833	220	4.3121	3.47709	H3K4me3_peak_271
1	25919636	25922340	2705	44.6331	15.5734	H3K4me3_peak_272
1	26009870	26011759	1890	79.2072	15.9207	H3K4me3_peak_273
1	26254783	26256063	1281	20.6283	7.04849	H3K4me3_peak_274
1	26300409	26303304	2896	69.6466	16.9511	H3K4me3_peak_275
1	26484252	26490487	6236	116.134	28.7938	H3K4me3_peak_276
1	27036556	27040024	3469	96.4533	15.859	H3K4me3_peak_277
1	27137324	27138261	938	24.8447	7.20944	H3K4me3_peak_278
1	27250779	27251573	795	15.4972	5.33174	H3K4me3_peak_279
1	27345498	27347326	1829	100.886	20.3083	H3K4me3_peak_280
1	27379575	27383511	3937	121.946	23.8866	H3K4me3_peak_281
1	27408038	27408279	242	4.70357	3.72764	H3K4me3_peak_282
1	27414794	27415318	525	5.44741	3.95531	H3K4me3_peak_283
1	27605008	27607829	2822	101.941	25.1703	H3K4me3_peak_284
1	27679408	27679617	210	7.27655	4.78797	H3K4me3_peak_285
1	27870726	27874031	3306	92.8379	17.1665	H3K4me3_peak_286
1	27907806	27909391	1586	48.4101	14.2592	H3K4me3_peak_287
1	28113820	28115396	1577	23.5026	6.04457	H3K4me3_peak_288
1	28115555	28115754	200	7.26927	4.05438	H3K4me3_peak_289
1	28301813	28302759	947	15.2073	7.34791	H3K4me3_peak_290
1	28565219	28567183	1965	95.0421	22.289	H3K4me3_peak_291
1	28853889	28857097	3209	44.6331	15.5734	H3K4me3_peak_292
1	28966959	28967550	592	4.59894	3.06829	H3K4me3_peak_293
1	28968098	28970186	2089	78.6719	15.2236	H3K4me3_peak_294
1	29102104	29102323	220	4.3121	3.47709	H3K4me3_peak_295
1	29108459	29109685	1227	28.9576	11.0133	H3K4me3_peak_296
1	29625926	29626171	246	4.06191	3.11108	H3K4me3_peak_297
1	29744327	29744738	412	4.70182	2.95949	H3K4me3_peak_298
1	29745646	29751199	5554	103.746	19.7484	H3K4me3_peak_299
1	29835333	29837249	1917	78.9229	21.7224	H3K4me3_peak_300
1	29934579	29934859	281	7.50277	4.68672	H3K4me3_peak_301
1	29935242	29937967	2726	120.951	23.0769	H3K4me3_peak_302
1	29938764	29938969	206	6.9063	4.07495	H3K4me3_peak_303
1	29975534	29978556	3023	52.4036	10.7541	H3K4me3_peak_304
1	30919401	30919831	431	5.94584	3.55139	H3K4me3_peak_305
1	30921832	30924710	2879	99.4836	20.1626	H3K4me3_peak_306
1	30924961	30925361	401	5.69226	4.10942	H3K4me3_peak_307
1	30933620	30934728	1109	62.5832	11.9039	H3K4me3_peak_308
1	31184606	31186056	1451	82.3091	13.2391	H3K4me3_peak_309
1	31582592	31584158	1567	15.2073	7.58983	H3K4me3_peak_310
1	31584295	31584987	693	44.6331	15.3315	H3K4me3_peak_311
1	31647502	31647810	309	9.28357	5.4125	H3K4me3_peak_312
1	31672126	31672486	361	6.9063	4.07495	H3K4me3_peak_313
1	31673421	31679079	5659	105.401	15.5159	H3K4me3_peak_314
1	31794744	31797615	2872	102.476	23.564	H3K4me3_peak_315
1	31925182	31925425	244	6.9063	4.07495	H3K4me3_peak_316
1	31959637	31960873	1237	76.156	14.8593	H3K4me3_peak_317
1	31961561	31961760	200	3.6064	3.23517	H3K4me3_peak_318
1	32253913	32254492	580	10.2137	5.65443	H3K4me3_peak_319
1	32360485	32362500	2016	90.61	18.4064	H3K4me3_peak_320
1	32417650	32420005	2356	98.7163	25.5795	H3K4me3_peak_321
1	32577620	32578262	643	27.7696	10.9768	H3K4me3_peak_322
1	33031609	33033410	1802	29.6055	6.95528	H3K4me3_peak_323
1	33316555	33320159	3605	100.288	26.7229	H3K4me3_peak_324
1	33583104	33584452	1349	47.5043	12.0027	H3K4me3_peak_325
1	34357354	34357573	220	5.05759	3.71902	H3K4me3_peak_326
1	34357716	34358279	564	13.1457	6.86406	H3K4me3_peak_327
1	34358747	34360242	1496	40.9333	8.4124	H3K4me3_peak_328
1	34692462	34695568	3107	106.163	18.745	H3K4me3_peak_329
1	35333466	35333682	217	7.03383	4.41067	H3K4me3_peak_330
1	35334368	35334779	412	9.28357	5.4125	H3K4me3_peak_331
1	35693895	35694245	351	4.06191	3.31346	H3K4me3_peak_332
1	35696643	35697550	908	18.7537	6.75706	H3K4me3_peak_333
1	35756787	35757171	385	5.94584	3.55139	H3K4me3_peak_334
1	35757355	35757912	558	6.65549	4.4448	H3K4me3_peak_335
1	35851608	35854351	2744	65.1184	11.3267	H3K4me3_peak_336
1	35860011	35860629	619	3.2932	2.32855	H3K4me3_peak_337
1	35924376	35924828	453	6.65549	4.4448	H3K4me3_peak_338
1	35925280	35927521	2242	110.644	17.5243	H3K4me3_peak_339
1	36063855	36068256	4402	73.7118	16.2284	H3K4me3_peak_340
1	36695176	36696441	1266	68.8402	15.8421	H3K4me3_peak_341
1	37001068	37003025	1958	112.873	21.3486	H3K4me3_peak_342
1	37003296	37003842	547	9.06816	5.00835	H3K4me3_peak_343
1	37022439	37025278	2840	63.7297	12.1121	H3K4me3_peak_344
1	37054863	37055166	304	13.5895	6.0785	H3K4me3_peak_345
1	37192471	37195025	2555	80.9755	10.7544	H3K4me3_peak_346
1	37200728	37201203	476	5.83963	4.20287	H3K4me3_peak_347
1	37202196	37203874	1679	105.145	28.8793	H3K4me3_peak_348
1	37205191	37205610	420	6.65549	4.4448	H3K4me3_peak_349
1	37206064	37206408	345	3.03847	2.5314	H3K4me3_peak_350
1	37230450	37233412	2963	54.2477	10.0517	H3K4me3_peak_351
1	37639916	37642477	2562	95.4702	17.4093	H3K4me3_peak_352
1	37678148	37678383	236	8.44714	4.62138	H3K4me3_peak_353
1	37759358	37762191	2834	93.6717	18.0023	H3K4me3_peak_354
1	37781329	37781568	240	17.2447	6.7111	H3K4me3_peak_355
1	37908878	37913191	4314	78.8348	10.622	H3K4me3_peak_356
1	37914245	37914473	229	5.03761	3.70088	H3K4me3_peak_357
1	39039872	39040160	289	5.52722	4.00538	H3K4me3_peak_358
1	39040438	39040727	290	4.02702	2.37775	H3K4me3_peak_359
1	39867510	39869137	1628	51.0539	11.2072	H3K4me3_peak_360
1	40022079	40023080	1002	13.5501	5.02375	H3K4me3_peak_361
1	40098777	40100469	1693	115.722	19.9593	H3K4me3_peak_362
1	40178580	40180755	2176	82.3091	13.1481	H3K4me3_peak_363
1	40997776	40998246	471	7.66459	4.2571	H3K4me3_peak_364
1	40999130	41002285	3156	64.5678	20.17	H3K4me3_peak_365
1	41056779	41058452	1674	119.18	28.206	H3K4me3_peak_366
1	42728734	42732150	3417	91.9094	17.2559	H3K4me3_peak_367
1	42732302	42733251	950	9.25272	4.80352	H3K4me3_peak_368
1	43003514	43004248	735	10.4957	3.67297	H3K4me3_peak_369
1	43171414	43172865	1452	67.2151	12.0481	H3K4me3_peak_370
1	43213427	43215781	2355	96.7926	17.6522	H3K4me3_peak_371
1	43340480	43341032	553	6.65549	4.4448	H3K4me3_peak_372
1	43391858	43394117	2260	95.3024	19.4341	H3K4me3_peak_373
1	43455723	43456724	1002	14.1665	7.10598	H3K4me3_peak_374
1	43457292	43458001	710	12.146	6.3802	H3K4me3_peak_375
1	43458295	43459503	1209	25.3513	10.4929	H3K4me3_peak_376
1	43601134	43601443	310	4.70182	2.95949	H3K4me3_peak_377
1	44056307	44058221	1915	31.1482	6.74913	H3K4me3_peak_378
1	44184303	44186578	2276	92.7229	13.2252	H3K4me3_peak_379
1	44238403	44240817	2415	120.638	21.9072	H3K4me3_peak_380
1	44301775	44303551	1777	66.0751	12.7358	H3K4me3_peak_381
1	44371918	44374917	3000	79.937	15.3451	H3K4me3_peak_382
1	44819983	44820694	712	4.3121	3.47709	H3K4me3_peak_383
1	44822706	44824195	1490	51.9784	14.6391	H3K4me3_peak_384
1	44886363	44887013	651	11.1682	6.13828	H3K4me3_peak_385
1	44887157	44887437	281	5.05759	3.96095	H3K4me3_peak_386
1	44887608	44887807	200	5.05759	3.96095	H3K4me3_peak_387
1	44888238	44891091	2854	88.9086	15.0264	H3K4me3_peak_388
1	44937730	44939414	1685	64.5821	10.5538	H3K4me3_peak_389
1	44939668	44940939	1272	87.6232	18.8777	H3K4me3_peak_390
1	44982583	44982812	230	6.65549	4.4448	H3K4me3_peak_391
1	44982930	44983568	639	5.31046	3.25996	H3K4me3_peak_392
1	44983683	44985675	1993	10.1558	4.27414	H3K4me3_peak_393
1	45169274	45172535	3262	165.048	40.2498	H3K4me3_peak_394
1	45172989	45173188	200	6.65549	4.4448	H3K4me3_peak_395
1	45173432	45173750	319	5.83963	4.20287	H3K4me3_peak_396
1	45217881	45218172	292	5.83963	4.20287	H3K4me3_peak_397
1	45218319	45218590	272	6.9063	4.07495	H3K4me3_peak_398
1	45218935	45221526	2592	136.793	22.3878	H3K4me3_peak_399
1	45222519	45222870	352	7.50277	4.92865	H3K4me3_peak_400
1	48885279	48886897	1619	30.1722	11.4686	H3K4me3_peak_401
1	49976678	49978492	1815	100.606	15.2599	H3K4me3_peak_402
1	50044741	50046129	1389	14.6924	5.21423	H3K4me3_peak_403
1	50578800	50581059	2260	100.577	16.754	H3K4me3_peak_404
1	50720915	50722451	1537	79.0808	13.9855	H3K4me3_peak_405
1	50780593	50783355	2763	93.9175	19.2884	H3K4me3_peak_406
1	51311328	51311744	417	6.9063	4.07495	H3K4me3_peak_407
1	51312170	51314400	2231	96.2627	13.63	H3K4me3_peak_408
1	51315029	51315338	310	6.96641	3.83512	H3K4me3_peak_409
1	51423192	51429378	6187	110.33	24.1766	H3K4me3_peak_410
1	52041111	52042185	1075	20.1593	5.97136	H3K4me3_peak_411
1	52212788	52213291	504	10.2137	5.89635	H3K4me3_peak_412
1	52433771	52436596	2826	25.3875	6.804	H3K4me3_peak_413
1	52965827	52966333	507	5.83711	3.05711	H3K4me3_peak_414
1	53091769	53092463	695	17.145	5.80178	H3K4me3_peak_415
1	53097062	53098800	1739	85.8628	13.5123	H3K4me3_peak_416
1	53255923	53257799	1877	47.5043	12.1484	H3K4me3_peak_417
1	53440162	53440530	369	3.53412	2.98211	H3K4me3_peak_418
1	53441172	53442898	1727	83.2615	15.2967	H3K4me3_peak_419
1	53865764	53867579	1816	21.7819	6.41734	H3K4me3_peak_420
1	54400073	54401117	1045	27.012	7.44692	H3K4me3_peak_421
1	54545220	54548257	3038	111.695	16.2445	H3K4me3_peak_422
1	54595178	54599041	3864	116.791	16.6998	H3K4me3_peak_423
1	54599995	54600396	402	3.872	3.19247	H3K4me3_peak_424
1	54600814	54601190	377	4.86684	3.20776	H3K4me3_peak_425
1	54632387	54634920	2534	85.7042	18.1226	H3K4me3_peak_426
1	55614362	55615708	1347	40.5565	10.9827	H3K4me3_peak_427
1	55617036	55620093	3058	122.659	20.8093	H3K4me3_peak_428
1	55753653	55754686	1034	81.5958	23.0801	H3K4me3_peak_429
1	55821547	55822157	611	9.529	3.99383	H3K4me3_peak_430
1	55859087	55861147	2061	99.7688	15.6909	H3K4me3_peak_431
1	55981159	55983036	1878	85.3585	16.5023	H3K4me3_peak_432
1	56066202	56066736	535	8.37941	5.17058	H3K4me3_peak_433
1	56067115	56067359	245	5.05759	3.71902	H3K4me3_peak_434
1	56067549	56070947	3399	138.741	25.4083	H3K4me3_peak_435
1	56491704	56492455	752	12.3086	4.51423	H3K4me3_peak_436
1	57060455	57063081	2627	85.1912	14.7141	H3K4me3_peak_437
1	57063246	57063665	420	7.99138	4.13424	H3K4me3_peak_438
1	57067084	57067283	200	9.25272	4.80352	H3K4me3_peak_439
1	57073659	57073960	302	3.6064	3.23517	H3K4me3_peak_440
1	57079642	57080183	542	10.2697	5.53962	H3K4me3_peak_441
1	57098249	57098543	295	4.22747	3.422	H3K4me3_peak_442
1	57099333	57099913	581	10.3023	4.8105	H3K4me3_peak_443
1	57126577	57131401	4825	138.741	25.554	H3K4me3_peak_444
1	57134006	57134348	343	4.70182	2.95949	H3K4me3_peak_445
1	57135390	57135642	253	4.3121	3.47709	H3K4me3_peak_446
1	57164063	57164428	366	4.3121	3.47709	H3K4me3_peak_447
1	57164747	57166443	1697	99.6123	19.2088	H3K4me3_peak_448
1	57188200	57190214	2015	76.156	14.9808	H3K4me3_peak_449
1	57362151	57366107	3957	96.7926	17.5308	H3K4me3_peak_450
1	57422847	57424709	1863	56.7666	12.188	H3K4me3_peak_451
1	57437535	57439629	2095	33.5132	6.03326	H3K4me3_peak_452
1	57653944	57655157	1214	53.6215	13.4135	H3K4me3_peak_453
1	57825257	57827063	1807	55.2086	7.75485	H3K4me3_peak_454
1	57829687	57829967	281	4.3121	3.47709	H3K4me3_peak_455
1	57833178	57835164	1987	84.7332	19.4348	H3K4me3_peak_456
1	58203332	58203653	322	7.02986	4.37395	H3K4me3_peak_457
1	58203909	58204747	839	4.70182	2.83806	H3K4me3_peak_458
1	58279926	58282347	2422	70.1449	17.4114	H3K4me3_peak_459
1	58290249	58290761	513	6.98403	3.02536	H3K4me3_peak_460
1	58546922	58548571	1650	104.399	20.3679	H3K4me3_peak_461
1	58569255	58570367	1113	17.6823	5.45096	H3K4me3_peak_462
1	60940848	60944791	3944	54.0923	9.42052	H3K4me3_peak_463
1	62886459	62886687	229	4.3121	3.47709	H3K4me3_peak_464
1	62887307	62888801	1495	101.4	22.7889	H3K4me3_peak_465
1	62888928	62889216	289	5.44741	3.95531	H3K4me3_peak_466
1	63638191	63639630	1440	138.087	34.0085	H3K4me3_peak_467
1	63707060	63707264	205	6.65549	4.4448	H3K4me3_peak_468
1	63972837	63974768	1932	85.0438	16.0736	H3K4me3_peak_469
1	64043817	64045577	1761	74.9053	14.7379	H3K4me3_peak_470
1	64077995	64079848	1854	81.2068	15.5879	H3K4me3_peak_471
1	64458923	64460765	1843	51.0428	9.09672	H3K4me3_peak_472
1	65934579	65936172	1594	95.0421	22.4712	H3K4me3_peak_473
1	66307018	66307257	240	8.13752	4.50486	H3K4me3_peak_474
1	66307811	66310577	2767	91.1612	18.9969	H3K4me3_peak_475
1	66344577	66345260	684	7.50277	4.92865	H3K4me3_peak_476
1	66345681	66347223	1543	116.015	26.7215	H3K4me3_peak_477
1	66379304	66379786	483	10.5451	5.77672	H3K4me3_peak_478
1	66380313	66382577	2265	137.029	34.9275	H3K4me3_peak_479
1	66453954	66455374	1421	82.4812	15.8308	H3K4me3_peak_480
1	66459693	66461269	1577	82.6274	19.6664	H3K4me3_peak_481
1	66462447	66462756	310	5.46828	3.52853	H3K4me3_peak_482
1	66498115	66499754	1640	104.812	18.5022	H3K4me3_peak_483
1	66515661	66516330	670	4.35259	2.5839	H3K4me3_peak_484
1	67655429	67657855	2427	92.6629	15.5468	H3K4me3_peak_485
1	71103450	71105450	2001	78.9213	15.623	H3K4me3_peak_486
1	71358952	71361492	2541	86.3318	16.3165	H3K4me3_peak_487
1	71361996	71362215	220	5.73469	4.13628	H3K4me3_peak_488
1	71398419	71400645	2227	62.2555	9.64417	H3K4me3_peak_489
1	71400811	71401102	292	4.36616	3.50837	H3K4me3_peak_490
1	71634710	71637104	2395	76.4691	12.5106	H3K4me3_peak_491
1	72209405	72209997	593	20.6832	9.28331	H3K4me3_peak_492
1	72213104	72213913	810	10.8482	5.6512	H3K4me3_peak_493
1	72219642	72220750	1109	38.1997	10.9875	H3K4me3_peak_494
1	72221211	72223413	2203	44.6331	15.5734	H3K4me3_peak_495
1	72310830	72316846	6017	51.9784	14.6391	H3K4me3_peak_496
1	72323137	72323541	405	4.06191	3.11108	H3K4me3_peak_497
1	72344652	72344851	200	6.17368	3.89281	H3K4me3_peak_498
1	72519308	72521172	1865	105.401	15.5159	H3K4me3_peak_499
1	72552610	72553719	1110	28.2336	7.55572	H3K4me3_peak_500
1	72698056	72701531	3476	108.364	18.6104	H3K4me3_peak_501
1	72701883	72702582	700	9.09299	4.05233	H3K4me3_peak_502
1	72814719	72816354	1636	63.5117	10.3919	H3K4me3_peak_503
1	73123098	73125581	2484	47.5043	12.1484	H3K4me3_peak_504
1	73130722	73131246	525	11.9912	4.1321	H3K4me3_peak_505
1	73161519	73163657	2139	152.535	35.2223	H3K4me3_peak_506
1	73165255	73165506	252	8.40735	3.93091	H3K4me3_peak_507
1	73219772	73223089	3318	85.1912	14.61	H3K4me3_peak_508
1	73508975	73509189	215	4.3121	3.47709	H3K4me3_peak_509
1	73509432	73511426	1995	86.3318	16.3165	H3K4me3_peak_510
1	73548001	73550965	2965	44.9915	9.61417	H3K4me3_peak_511
1	73551095	73552015	921	8.62581	4.71569	H3K4me3_peak_512
1	73552222	73552481	260	6.69935	4.18582	H3K4me3_peak_513
1	73820559	73821015	457	14.4547	4.43683	H3K4me3_peak_514
1	73964931	73965363	433	5.31046	3.25996	H3K4me3_peak_515
1	73966007	73966270	264	4.11731	2.96854	H3K4me3_peak_516
1	73968354	73968861	508	4.50671	3.18704	H3K4me3_peak_517
1	73982318	73982988	671	22.8859	5.34565	H3K4me3_peak_518
1	74075925	74076124	200	7.50277	4.92865	H3K4me3_peak_519
1	74076860	74079926	3067	103.808	14.9505	H3K4me3_peak_520
1	74179603	74182074	2472	100.886	20.3083	H3K4me3_peak_521
1	74347414	74350605	3192	123.88	23.514	H3K4me3_peak_522
1	74366812	74368489	1678	95.0421	22.289	H3K4me3_peak_523
1	74625735	74631808	6074	119.874	20.445	H3K4me3_peak_524
1	74657109	74657660	552	5.83359	3.70744	H3K4me3_peak_525
1	74764965	74765214	250	5.85335	3.20234	H3K4me3_peak_526
1	74923575	74924804	1230	29.6682	8.05943	H3K4me3_peak_527
1	75076048	75076278	231	6.65549	4.4448	H3K4me3_peak_528
1	75076435	75079451	3017	91.4074	15.3386	H3K4me3_peak_529
1	75167565	75168598	1034	12.146	6.62213	H3K4me3_peak_530
1	75168914	75171443	2530	107.336	23.6562	H3K4me3_peak_531
1	75418441	75418763	323	4.33434	3.48785	H3K4me3_peak_532
1	75455528	75459433	3906	148.008	31.8981	H3K4me3_peak_533
1	75506964	75510662	3699	95.5125	14.5141	H3K4me3_peak_534
1	75510880	75511937	1058	6.0158	2.79568	H3K4me3_peak_535
1	75520298	75524380	4083	86.607	15.0397	H3K4me3_peak_536
1	75547287	75549605	2319	96.7926	17.5308	H3K4me3_peak_537
1	75693041	75695771	2731	91.528	16.9236	H3K4me3_peak_538
1	75696482	75696716	235	6.17368	3.89281	H3K4me3_peak_539
1	76178755	76181916	3162	91.865	14.2409	H3K4me3_peak_540
1	76366621	76368444	1824	33.8191	7.07293	H3K4me3_peak_541
1	76416007	76417474	1468	33.7774	9.9225	H3K4me3_peak_542
1	76466750	76468040	1291	31.3693	9.83105	H3K4me3_peak_543
1	76791658	76794613	2956	114.205	17.5434	H3K4me3_peak_544
1	76838811	76841976	3166	99.1935	14.8784	H3K4me3_peak_545
1	76895730	76897669	1940	95.0421	22.4712	H3K4me3_peak_546
1	76916177	76918392	2216	83.0042	17.6855	H3K4me3_peak_547
1	76998032	76999569	1538	30.5262	9.31537	H3K4me3_peak_548
1	77158357	77160497	2141	78.6719	15.2236	H3K4me3_peak_549
1	77160627	77160996	370	3.15615	2.47378	H3K4me3_peak_550
1	77396577	77396843	267	10.2137	5.89635	H3K4me3_peak_551
1	77398241	77402084	3844	167.312	33.7639	H3K4me3_peak_552
1	77537697	77538036	340	9.94664	5.43691	H3K4me3_peak_553
1	77538658	77542084	3427	87.6868	24.7647	H3K4me3_peak_554
1	77631866	77632065	200	5.31046	3.25996	H3K4me3_peak_555
1	77808261	77811011	2751	101.891	22.2497	H3K4me3_peak_556
1	78005747	78006758	1012	18.7537	6.75706	H3K4me3_peak_557
1	78047835	78048877	1043	37.0673	11.7249	H3K4me3_peak_558
1	78220450	78221575	1126	30.2396	11.9445	H3K4me3_peak_559
1	78221721	78225147	3427	86.3318	16.3165	H3K4me3_peak_560
1	79498774	79499284	511	9.46042	4.42566	H3K4me3_peak_561
1	79786776	79793181	6406	79.0808	13.9855	H3K4me3_peak_562
1	79818355	79818903	549	10.7659	5.19475	H3K4me3_peak_563
1	79899063	79899316	254	5.05759	3.96095	H3K4me3_peak_564
1	79899817	79902860	3044	98.477	12.9227	H3K4me3_peak_565
1	79902979	79903349	371	6.65549	4.4448	H3K4me3_peak_566
1	80243220	80245890	2671	31.1482	6.66818	H3K4me3_peak_567
1	81713073	81714519	1447	57.5594	14.4719	H3K4me3_peak_568
1	81745631	81746775	1145	45.3983	10.6094	H3K4me3_peak_569
1	81892156	81893361	1206	48.6881	12.2941	H3K4me3_peak_570
1	81906407	81909867	3461	123.399	20.373	H3K4me3_peak_571
1	81911337	81911804	468	6.67113	4.41747	H3K4me3_peak_572
1	81996231	81998524	2294	99.4883	23.1997	H3K4me3_peak_573
1	82085721	82087633	1913	46.3718	11.107	H3K4me3_peak_574
1	82088478	82088780	303	6.22495	4.18299	H3K4me3_peak_575
1	82108870	82110436	1567	34.1799	12.536	H3K4me3_peak_576
1	82124709	82125063	355	3.03847	2.5314	H3K4me3_peak_577
1	82160323	82160620	298	4.3121	3.47709	H3K4me3_peak_578
1	82160914	82163531	2618	114.59	17.9406	H3K4me3_peak_579
1	82540965	82542536	1572	31.8989	7.74073	H3K4me3_peak_580
1	82799371	82801069	1699	53.3665	11.3124	H3K4me3_peak_581
1	83002225	83005244	3020	138.064	27.5484	H3K4me3_peak_582
1	83006665	83006878	214	5.66645	3.27469	H3K4me3_peak_583
1	83136120	83137700	1581	125.094	32.7501	H3K4me3_peak_584
1	83140212	83141597	1386	64.2584	14.0818	H3K4me3_peak_585
1	83849103	83851405	2303	67.2329	15.3541	H3K4me3_peak_586
1	83972545	83974986	2442	80.3921	11.3927	H3K4me3_peak_587
1	84543638	84548119	4482	73.8575	14.8693	H3K4me3_peak_588
1	86016397	86018100	1704	74.163	12.3284	H3K4me3_peak_589
1	86124678	86126247	1570	73.0817	13.257	H3K4me3_peak_590
1	86163258	86164965	1708	45.089	8.36816	H3K4me3_peak_591
1	86478960	86480418	1459	16.4086	6.98921	H3K4me3_peak_592
1	86480602	86482500	1899	125.755	25.727	H3K4me3_peak_593
1	86483068	86483831	764	9.25776	5.39729	H3K4me3_peak_594
1	86607025	86608986	1962	74.8959	18.8284	H3K4me3_peak_595
1	86953970	86956060	2091	113.696	22.0569	H3K4me3_peak_596
1	87023740	87024325	586	13.5501	5.14518	H3K4me3_peak_597
1	87115378	87115577	200	4.3121	3.47709	H3K4me3_peak_598
1	87115722	87119322	3601	150.916	37.5886	H3K4me3_peak_599
1	87270568	87271672	1105	46.9551	9.14096	H3K4me3_peak_600
1	87328204	87328467	264	7.50277	4.68672	H3K4me3_peak_601
1	87328586	87330423	1838	84.1204	14.7183	H3K4me3_peak_602
1	88596277	88598214	1938	14.4547	4.43683	H3K4me3_peak_603
1	90136405	90138417	2013	90.2224	16.8022	H3K4me3_peak_604
1	90139022	90140068	1047	11.1682	6.13828	H3K4me3_peak_605
1	90294587	90294987	401	6.65549	4.4448	H3K4me3_peak_606
1	90295553	90295923	371	5.05759	3.71902	H3K4me3_peak_607
1	90297674	90301106	3433	161.493	39.766	H3K4me3_peak_608
1	90301452	90301680	229	7.50277	4.92865	H3K4me3_peak_609
1	90427098	90430040	2943	41.0365	9.88084	H3K4me3_peak_610
1	90649411	90652848	3438	122.659	20.8093	H3K4me3_peak_611
1	90653158	90653420	263	4.3121	3.47709	H3K4me3_peak_612
1	90695841	90698008	2168	100.886	20.3083	H3K4me3_peak_613
1	90742910	90746860	3951	59.1138	12.5522	H3K4me3_peak_614
1	90747373	90748729	1357	14.3451	5.26661	H3K4me3_peak_615
1	92239863	92241142	1280	37.0459	7.95705	H3K4me3_peak_616
1	92285827	92288031	2205	107.517	18.8665	H3K4me3_peak_617
1	92351379	92352401	1023	22.0247	8.86544	H3K4me3_peak_618
1	92418048	92418845	798	61.6254	19.4442	H3K4me3_peak_619
1	92420555	92424702	4148	122.715	25.3958	H3K4me3_peak_620
1	92425243	92425527	285	7.66459	4.2571	H3K4me3_peak_621
1	92471311	92472856	1546	86.5598	17.7058	H3K4me3_peak_622
1	92482797	92484347	1551	68.5192	10.227	H3K4me3_peak_623
1	92484574	92485352	779	14.3513	6.87215	H3K4me3_peak_624
1	94294463	94298375	3913	123.884	27.2068	H3K4me3_peak_625
1	95615995	95617318	1324	75.4676	13.4651	H3K4me3_peak_626
1	95726760	95728227	1468	30.01	8.68508	H3K4me3_peak_627
1	95748939	95751711	2773	124.787	20.4905	H3K4me3_peak_628
1	95752297	95752896	600	7.50277	4.68672	H3K4me3_peak_629
1	95753622	95753989	368	5.05759	3.96095	H3K4me3_peak_630
1	95755901	95757030	1130	86.1942	23.7631	H3K4me3_peak_631
1	95757601	95757834	234	5.83963	4.20287	H3K4me3_peak_632
1	95807067	95807272	206	3.2932	2.32855	H3K4me3_peak_633
1	95807874	95808095	222	4.11731	2.82283	H3K4me3_peak_634
1	95808226	95811490	3265	114.96	20.2707	H3K4me3_peak_635
1	96069218	96069482	265	5.26629	3.08092	H3K4me3_peak_636
1	96375028	96376701	1674	19.9709	6.9175	H3K4me3_peak_637
1	96542334	96542580	247	5.94584	3.55139	H3K4me3_peak_638
1	96542985	96547134	4150	114.113	23.3413	H3K4me3_peak_639
1	96566443	96567425	983	38.0132	9.20957	H3K4me3_peak_640
1	96726531	96726730	200	4.06191	3.31346	H3K4me3_peak_641
1	96728208	96729861	1654	71.0995	11.1205	H3K4me3_peak_642
1	96762439	96764883	2445	94.5805	14.9904	H3K4me3_peak_643
1	97506711	97506976	266	5.46828	3.52853	H3K4me3_peak_644
1	97508768	97509042	275	5.03761	3.70088	H3K4me3_peak_645
1	97509794	97512770	2977	127.966	19.2936	H3K4me3_peak_646
1	97601524	97602683	1160	40.8368	9.09377	H3K4me3_peak_647
1	97758107	97758346	240	4.38382	2.5965	H3K4me3_peak_648
1	98014121	98016320	2200	29.8141	8.73891	H3K4me3_peak_649
1	98131350	98131603	254	5.57996	3.57139	H3K4me3_peak_650
1	98132732	98136418	3687	83.7124	11.6113	H3K4me3_peak_651
1	98419619	98420092	474	5.83711	3.05711	H3K4me3_peak_652
1	98523082	98523291	210	4.11731	2.96854	H3K4me3_peak_653
1	98526458	98526657	200	5.38075	3.0022	H3K4me3_peak_654
1	98531610	98532375	766	8.23007	3.68159	H3K4me3_peak_655
1	98533112	98533311	200	6.03698	3.62218	H3K4me3_peak_656
1	98535794	98537051	1258	6.40804	3.16119	H3K4me3_peak_657
1	98537486	98537805	320	3.77351	2.78866	H3K4me3_peak_658
1	98538133	98538358	226	4.9436	3.4322	H3K4me3_peak_659
1	98538491	98545405	6915	106.73	17.0039	H3K4me3_peak_660
1	98545730	98546739	1010	5.83963	4.20287	H3K4me3_peak_661
1	98547734	98547968	235	4.3121	3.47709	H3K4me3_peak_662
1	98567446	98569978	2533	66.038	12.4243	H3K4me3_peak_663
1	99022827	99025156	2330	115.59	23.6581	H3K4me3_peak_664
1	99041796	99043921	2126	90.2224	16.8022	H3K4me3_peak_665
1	99047081	99048546	1466	62.9042	11.0534	H3K4me3_peak_666
1	99081770	99082438	669	10.1564	4.31768	H3K4me3_peak_667
1	99082607	99083262	656	4.75456	2.84895	H3K4me3_peak_668
1	99309956	99312606	2651	75.3613	15.4003	H3K4me3_peak_669
1	99808140	99810639	2500	50.0467	9.59632	H3K4me3_peak_670
1	99899048	99900424	1377	35.4016	9.41571	H3K4me3_peak_671
1	99915647	99918094	2448	101.625	21.0027	H3K4me3_peak_672
1	99937375	99937588	214	5.931	2.78251	H3K4me3_peak_673
1	99937727	99937931	205	6.0158	2.72283	H3K4me3_peak_674
1	99938293	99941433	3141	78.7924	12.8749	H3K4me3_peak_675
1	99975585	99976929	1345	61.5378	18.0796	H3K4me3_peak_676
1	100107259	100109238	1980	24.8733	5.12256	H3K4me3_peak_677
1	100362247	100362638	392	18.7537	6.75706	H3K4me3_peak_678
1	100418806	100421203	2398	85.3007	11.1518	H3K4me3_peak_679
1	100513787	100515614	1828	77.7724	11.8491	H3K4me3_peak_680
1	100572655	100575261	2607	142.207	36.1371	H3K4me3_peak_681
1	100639842	100640254	413	6.66404	3.55816	H3K4me3_peak_682
1	100696443	100700691	4249	166.831	40.7337	H3K4me3_peak_683
1	103748816	103749060	245	7.50277	4.68672	H3K4me3_peak_684
1	103750431	103753150	2720	79.9605	12.9659	H3K4me3_peak_685
1	103793559	103795444	1886	105.207	24.996	H3K4me3_peak_686
1	103860556	103862634	2079	58.5349	10.5981	H3K4me3_peak_687
1	103863300	103863586	287	5.05759	3.96095	H3K4me3_peak_688
1	104352514	104353015	502	16.8787	5.34688	H3K4me3_peak_689
1	104472538	104472787	250	7.50277	4.68672	H3K4me3_peak_690
1	104473885	104474894	1010	64.4209	17.5186	H3K4me3_peak_691
1	104813506	104814273	768	12.146	6.3802	H3K4me3_peak_692
1	104814615	104818183	3569	57.2676	18.4765	H3K4me3_peak_693
1	104894116	104895013	898	10.5795	4.67577	H3K4me3_peak_694
1	104913759	104914039	281	4.79185	3.34639	H3K4me3_peak_695
1	104914822	104915461	640	10.9285	5.34994	H3K4me3_peak_696
1	104915577	104916922	1346	23.6834	8.39106	H3K4me3_peak_697
1	105074251	105074818	568	10.2137	5.65443	H3K4me3_peak_698
1	105075460	105080543	5084	129.144	31.1509	H3K4me3_peak_699
1	105237339	105238050	712	5.34426	2.85711	H3K4me3_peak_700
1	106010586	106011017	432	5.05759	3.71902	H3K4me3_peak_701
1	106011873	106014409	2537	142.863	30.1211	H3K4me3_peak_702
1	106015662	106015861	200	3.6064	3.23517	H3K4me3_peak_703
1	106035435	106037055	1621	75.0238	16.5198	H3K4me3_peak_704
1	106750405	106751800	1396	21.863	6.2836	H3K4me3_peak_705
1	106897015	106899100	2086	123.974	29.0155	H3K4me3_peak_706
1	106925978	106926276	299	3.53412	2.98211	H3K4me3_peak_707
1	106927339	106929558	2220	125.444	27.389	H3K4me3_peak_708
1	106929747	106930023	277	4.70182	2.95949	H3K4me3_peak_709
1	106930226	106930680	455	3.2932	2.32855	H3K4me3_peak_710
1	106931883	106934719	2837	82.709	18.5898	H3K4me3_peak_711
1	106967547	106968119	573	7.28745	3.84281	H3K4me3_peak_712
1	106969181	106969564	384	6.17368	3.89281	H3K4me3_peak_713
1	106970115	106971825	1711	103.704	20.7455	H3K4me3_peak_714
1	107011137	107013014	1878	76.0187	10.9556	H3K4me3_peak_715
1	107138638	107139421	784	15.9536	4.89188	H3K4me3_peak_716
1	107153229	107154464	1236	28.9355	7.79945	H3K4me3_peak_717
1	107206061	107210355	4295	98.5682	18.1352	H3K4me3_peak_718
1	107215703	107216200	498	8.08101	4.99079	H3K4me3_peak_719
1	107217254	107217539	286	11.6866	5.47731	H3K4me3_peak_720
1	107218098	107220004	1907	35.2471	9.62952	H3K4me3_peak_721
1	107258075	107261652	3578	91.528	16.9236	H3K4me3_peak_722
1	107324816	107326589	1774	93.9225	15.6508	H3K4me3_peak_723
1	107328374	107328753	380	3.88857	3.01357	H3K4me3_peak_724
1	107581760	107584957	3198	86.6598	16.6279	H3K4me3_peak_725
1	107653306	107655300	1995	79.6929	23.5569	H3K4me3_peak_726
1	107659185	107660252	1068	25.6604	9.17489	H3K4me3_peak_727
1	107688935	107691479	2545	110.046	20.084	H3K4me3_peak_728
1	107885869	107887563	1695	67.8208	10.8776	H3K4me3_peak_729
1	107896966	107897798	833	12.3086	4.51423	H3K4me3_peak_730
1	107947873	107948237	365	7.50277	4.92865	H3K4me3_peak_731
1	107948604	107953320	4717	76.6498	11.7681	H3K4me3_peak_732
1	107997151	107998037	887	26.1856	5.45578	H3K4me3_peak_733
1	108204455	108204943	489	4.14638	3.16425	H3K4me3_peak_734
1	108205137	108207306	2170	99.4498	17.895	H3K4me3_peak_735
1	108408387	108412093	3707	60.2961	12.7951	H3K4me3_peak_736
1	108412386	108412649	264	5.03748	3.46792	H3K4me3_peak_737
1	108513248	108517859	4612	114.96	20.2707	H3K4me3_peak_738
1	108518093	108518962	870	15.4524	6.62492	H3K4me3_peak_739
1	108762212	108763722	1511	77.0241	18.6256	H3K4me3_peak_740
1	108836491	108836690	200	4.70357	3.72764	H3K4me3_peak_741
1	108837411	108837642	232	6.22495	4.18299	H3K4me3_peak_742
1	108837786	108838104	319	4.70357	3.72764	H3K4me3_peak_743
1	108838590	108841684	3095	106.538	21.1826	H3K4me3_peak_744
1	108880661	108882344	1684	104.812	18.6236	H3K4me3_peak_745
1	108882521	108882971	451	5.83963	4.20287	H3K4me3_peak_746
1	108923201	108925867	2667	127.607	21.7781	H3K4me3_peak_747
1	108962710	108963134	425	4.70182	2.83806	H3K4me3_peak_748
1	109002393	109002746	354	3.03847	2.5314	H3K4me3_peak_749
1	109006341	109006895	555	11.7967	5.71422	H3K4me3_peak_750
1	109007023	109016712	9690	119.227	26.4783	H3K4me3_peak_751
1	109016831	109017304	474	6.92493	3.85115	H3K4me3_peak_752
1	109677161	109681012	3852	123.884	27.0247	H3K4me3_peak_753
1	109681388	109682206	819	6.17368	3.89281	H3K4me3_peak_754
1	109825055	109827090	2036	48.7417	11.0951	H3K4me3_peak_755
1	109921036	109923582	2547	53.2948	12.2779	H3K4me3_peak_756
1	109929799	109929998	200	6.49378	4.34596	H3K4me3_peak_757
1	109930568	109932579	2012	128.311	20.5332	H3K4me3_peak_758
1	109932800	109933015	216	6.65549	4.4448	H3K4me3_peak_759
1	109933228	109933610	383	5.83963	4.20287	H3K4me3_peak_760
1	109936981	109937253	273	4.11731	2.96854	H3K4me3_peak_761
1	110718574	110721559	2986	76.3411	16.6655	H3K4me3_peak_762
1	111346038	111346391	354	3.53412	2.98211	H3K4me3_peak_763
1	111374663	111377235	2573	85.7042	18.1226	H3K4me3_peak_764
1	111377523	111377798	276	4.3121	3.47709	H3K4me3_peak_765
1	111489383	111491135	1753	67.3339	9.56223	H3K4me3_peak_766
1	111587254	111587806	553	4.79185	3.34639	H3K4me3_peak_767
1	111587995	111591900	3906	145.918	29.5541	H3K4me3_peak_768
1	111592030	111593367	1338	12.6201	5.29994	H3K4me3_peak_769
1	111593568	111593953	386	7.26625	4.01859	H3K4me3_peak_770
1	111887078	111887382	305	5.05759	3.71902	H3K4me3_peak_771
1	111998178	112000704	2527	15.1537	5.38803	H3K4me3_peak_772
1	112001008	112001252	245	3.15615	2.35236	H3K4me3_peak_773
1	112343402	112346277	2876	103.912	17.6873	H3K4me3_peak_774
1	112370764	112372241	1478	94.1519	17.2879	H3K4me3_peak_775
1	112619665	112621657	1993	20.6283	7.04849	H3K4me3_peak_776
1	112676999	112680362	3364	125.755	25.8925	H3K4me3_peak_777
1	112941751	112943287	1537	30.0967	10.0856	H3K4me3_peak_778
1	113057988	113060460	2473	132.096	25.8755	H3K4me3_peak_779
1	113084274	113086860	2587	99.9124	18.3865	H3K4me3_peak_780
1	113087486	113087693	208	8.37941	5.17058	H3K4me3_peak_781
1	113256387	113259540	3154	129.782	24.2426	H3K4me3_peak_782
1	113288230	113291108	2879	141.755	25.9911	H3K4me3_peak_783
1	113291667	113291866	200	5.05759	3.71902	H3K4me3_peak_784
1	113293101	113293308	208	5.83963	4.20287	H3K4me3_peak_785
1	113603863	113604170	308	8.23007	3.68159	H3K4me3_peak_786
1	113932631	113934254	1624	26.5338	8.21419	H3K4me3_peak_787
1	114265057	114267918	2862	123.016	31.0487	H3K4me3_peak_788
1	114385838	114386771	934	26.5338	8.21419	H3K4me3_peak_789
1	114596632	114599674	3043	127.034	28.447	H3K4me3_peak_790
1	114601033	114601236	204	5.83963	4.20287	H3K4me3_peak_791
1	114748697	114749113	417	5.05759	3.96095	H3K4me3_peak_792
1	114749875	114750448	574	12.146	6.62213	H3K4me3_peak_793
1	114750918	114752082	1165	26.5538	10.7349	H3K4me3_peak_794
1	115053983	115054436	454	11.1682	6.13828	H3K4me3_peak_795
1	115054623	115057288	2666	113.573	20.1451	H3K4me3_peak_796
1	115077143	115079588	2446	88.6833	21.9283	H3K4me3_peak_797
1	115079848	115080117	270	3.15615	2.47378	H3K4me3_peak_798
1	115219261	115221588	2328	103.887	21.7575	H3K4me3_peak_799
1	115471632	115472550	919	22.0247	8.86544	H3K4me3_peak_800
1	115606212	115606457	246	7.50277	4.68672	H3K4me3_peak_801
1	115606834	115608377	1544	84.6556	23.5354	H3K4me3_peak_802
1	115608522	115608742	221	5.46828	3.71067	H3K4me3_peak_803
1	115731705	115732393	689	13.4274	6.68742	H3K4me3_peak_804
1	115732743	115735619	2877	150.927	31.3961	H3K4me3_peak_805
1	115736340	115736566	227	8.37941	5.17058	H3K4me3_peak_806
1	115941395	115943386	1992	99.569	21.124	H3K4me3_peak_807
1	115944613	115944937	325	5.83963	4.20287	H3K4me3_peak_808
1	116130967	116134309	3343	75.0562	17.9446	H3K4me3_peak_809
1	116290723	116291049	327	4.79185	3.34639	H3K4me3_peak_810
1	116291667	116295152	3486	107.35	21.7616	H3K4me3_peak_811
1	116331960	116333025	1066	34.2015	7.5017	H3K4me3_peak_812
1	116447696	116450230	2535	138.067	29.3925	H3K4me3_peak_813
1	116518378	116521287	2910	68.3597	9.69469	H3K4me3_peak_814
1	116531889	116534031	2143	101.274	17.3458	H3K4me3_peak_815
1	116535096	116535393	298	3.53412	2.98211	H3K4me3_peak_816
1	116611525	116613505	1981	79.0808	13.8815	H3K4me3_peak_817
1	116613910	116614121	212	4.70357	3.49996	H3K4me3_peak_818
1	119019228	119019586	359	5.83963	4.20287	H3K4me3_peak_819
1	119020181	119022916	2736	108.396	17.6111	H3K4me3_peak_820
1	119051657	119052682	1026	31.4931	12.1864	H3K4me3_peak_821
1	119133955	119135823	1869	110.821	21.7655	H3K4me3_peak_822
1	119164594	119166985	2392	96.3996	17.2003	H3K4me3_peak_823
1	119407155	119408418	1264	70.7957	15.4641	H3K4me3_peak_824
1	119545165	119547064	1900	49.0362	8.85386	H3K4me3_peak_825
1	119548255	119548483	229	4.70182	2.83806	H3K4me3_peak_826
1	119702514	119702936	423	6.58498	4.3655	H3K4me3_peak_827
1	119757316	119760319	3004	114.59	17.9406	H3K4me3_peak_828
1	119760795	119761228	434	11.4842	6.0044	H3K4me3_peak_829
1	119804090	119806057	1968	125.58	29.4203	H3K4me3_peak_830
1	119806172	119806591	420	8.55856	4.93248	H3K4me3_peak_831
1	119945840	119946282	443	7.66459	4.43924	H3K4me3_peak_832
1	119946760	119947218	459	7.28745	3.84281	H3K4me3_peak_833
1	119947602	119949344	1743	115.139	22.3483	H3K4me3_peak_834
1	120008695	120009729	1035	45.3448	9.38985	H3K4me3_peak_835
1	120025519	120027760	2242	48.041	8.69196	H3K4me3_peak_836
1	120137075	120139207	2133	61.4006	12.1838	H3K4me3_peak_837
1	120806700	120809437	2738	56.7666	12.188	H3K4me3_peak_838
1	120944325	120944891	567	7.50277	4.68672	H3K4me3_peak_839
1	120945049	120947558	2510	83.7602	15.9522	H3K4me3_peak_840
1	120979671	120980013	343	5.44099	3.71821	H3K4me3_peak_841
1	121063906	121064141	236	3.15615	2.35236	H3K4me3_peak_842
1	121067083	121069607	2525	116.134	28.5795	H3K4me3_peak_843
1	121144290	121148086	3797	159.556	33.8154	H3K4me3_peak_844
1	121148505	121149188	684	10.2137	5.89635	H3K4me3_peak_845
1	121374098	121374481	384	4.3121	3.47709	H3K4me3_peak_846
1	121375030	121377354	2325	85.8628	13.6034	H3K4me3_peak_847
1	121378070	121378280	211	5.05759	3.96095	H3K4me3_peak_848
1	121378420	121378770	351	4.06191	3.31346	H3K4me3_peak_849
1	121410320	121411006	687	5.05759	3.71902	H3K4me3_peak_850
1	121411822	121415547	3726	126.041	25.0835	H3K4me3_peak_851
1	121416711	121417060	350	5.05759	3.71902	H3K4me3_peak_852
1	122137188	122137549	362	9.62915	5.32137	H3K4me3_peak_853
1	122138098	122140227	2130	121.723	32.0243	H3K4me3_peak_854
1	122277295	122277805	511	4.70046	3.11425	H3K4me3_peak_855
1	122278316	122278564	249	4.3121	3.47709	H3K4me3_peak_856
1	122525901	122526993	1093	82.7948	24.0408	H3K4me3_peak_857
1	122541517	122543229	1713	123.884	27.0247	H3K4me3_peak_858
1	122632945	122633239	295	5.05759	3.96095	H3K4me3_peak_859
1	122633460	122635123	1664	114.345	19.7164	H3K4me3_peak_860
1	122726242	122726652	411	4.94366	2.6206	H3K4me3_peak_861
1	122811492	122812626	1135	55.9348	13.4598	H3K4me3_peak_862
1	122874988	122877669	2682	84.6742	13.4213	H3K4me3_peak_863
1	123101073	123103527	2455	80.3239	17.2484	H3K4me3_peak_864
1	123460632	123462960	2329	101.871	16.8611	H3K4me3_peak_865
1	123600503	123601778	1276	61.1861	16.2784	H3K4me3_peak_866
1	124016983	124017439	457	7.53378	3.18726	H3K4me3_peak_867
1	124041268	124043800	2533	61.4418	11.7999	H3K4me3_peak_868
1	124584646	124585843	1198	24.2989	7.3341	H3K4me3_peak_869
1	126134455	126135994	1540	12.3208	6.07948	H3K4me3_peak_870
1	126136269	126137778	1510	81.2271	13.4566	H3K4me3_peak_871
1	126183458	126185790	2333	112.64	23.183	H3K4me3_peak_872
1	126186315	126186533	219	4.3121	3.47709	H3K4me3_peak_873
1	126236161	126238407	2247	86.4262	14.8182	H3K4me3_peak_874
1	126238624	126239331	708	11.7967	5.71422	H3K4me3_peak_875
1	126306657	126306869	213	5.83963	4.20287	H3K4me3_peak_876
1	126307625	126307979	355	16.0393	6.0285	H3K4me3_peak_877
1	126330100	126330446	347	4.3121	3.47709	H3K4me3_peak_878
1	126332648	126332983	336	7.3267	4.58251	H3K4me3_peak_879
1	126333202	126336221	3020	113.272	17.8365	H3K4me3_peak_880
1	126360997	126363224	2228	63.6902	8.42737	H3K4me3_peak_881
1	126363631	126364058	428	4.70182	2.83806	H3K4me3_peak_882
1	126364348	126364885	538	5.81334	3.93693	H3K4me3_peak_883
1	126471249	126471526	278	5.86828	2.94818	H3K4me3_peak_884
1	126471655	126471854	200	7.30485	4.28943	H3K4me3_peak_885
1	126540249	126543937	3689	112.972	19.595	H3K4me3_peak_886
1	126544129	126544460	332	8.37941	5.17058	H3K4me3_peak_887
1	126544664	126545221	558	7.27655	4.55295	H3K4me3_peak_888
1	126547940	126548639	700	8.53577	4.66806	H3K4me3_peak_889
1	126548864	126551982	3119	89.6725	17.4819	H3K4me3_peak_890
1	126568563	126569000	438	7.25409	3.46845	H3K4me3_peak_891
1	126569250	126572125	2876	78.4114	14.6595	H3K4me3_peak_892
1	126616539	126616833	295	7.73977	3.68805	H3K4me3_peak_893
1	126616975	126618108	1134	10.4957	3.67297	H3K4me3_peak_894
1	126699927	126701362	1436	34.7231	7.15388	H3K4me3_peak_895
1	126767177	126768300	1124	17.6823	5.55504	H3K4me3_peak_896
1	126824527	126825621	1095	27.7107	7.69515	H3K4me3_peak_897
1	126842475	126843034	560	39.2525	14.1218	H3K4me3_peak_898
1	126843536	126845443	1908	72.4051	16.0827	H3K4me3_peak_899
1	126870091	126870653	563	61.6254	19.4442	H3K4me3_peak_900
1	126871148	126872479	1332	121.723	32.0243	H3K4me3_peak_901
1	126872794	126873811	1018	9.28357	5.4125	H3K4me3_peak_902
1	126874467	126875017	551	8.37941	5.17058	H3K4me3_peak_903
1	126901536	126903333	1798	107.962	21.3283	H3K4me3_peak_904
1	127017804	127020371	2568	82.0514	10.8207	H3K4me3_peak_905
1	127124210	127126746	2537	120.545	21.0244	H3K4me3_peak_906
1	127237141	127239570	2430	77.1062	11.0284	H3K4me3_peak_907
1	127317120	127318488	1369	35.1427	7.68384	H3K4me3_peak_908
1	127318836	127319088	253	5.94584	3.40568	H3K4me3_peak_909
1	127739124	127742682	3559	95.5422	25.8122	H3K4me3_peak_910
1	127743886	127744085	200	5.05759	3.96095	H3K4me3_peak_911
1	127757912	127760629	2718	100.98	23.3819	H3K4me3_peak_912
1	127761162	127761687	526	9.45295	4.03912	H3K4me3_peak_913
1	127762212	127763351	1140	9.86811	4.76185	H3K4me3_peak_914
1	127764215	127768801	4587	113.573	20.0195	H3K4me3_peak_915
1	127769015	127769279	265	5.03761	3.70088	H3K4me3_peak_916
1	127780587	127782223	1637	30.2721	6.58722	H3K4me3_peak_917
1	127807321	127807520	200	3.32835	3.04461	H3K4me3_peak_918
1	127811405	127816199	4795	111.917	18.7118	H3K4me3_peak_919
1	127858435	127858651	217	7.16869	3.57139	H3K4me3_peak_920
1	127865178	127866894	1717	84.0618	16.251	H3K4me3_peak_921
1	127929177	127931305	2129	51.454	9.48628	H3K4me3_peak_922
1	127935978	127937878	1901	24.1278	5.06185	H3K4me3_peak_923
1	127958020	127959985	1966	117.591	28.0036	H3K4me3_peak_924
1	128082594	128087805	5212	95.5125	14.5141	H3K4me3_peak_925
1	128088273	128090205	1933	25.7904	7.45229	H3K4me3_peak_926
1	128090860	128091145	286	4.11731	2.82283	H3K4me3_peak_927
1	128124222	128128439	4218	112.64	23.183	H3K4me3_peak_928
1	128268323	128270198	1876	86.4262	14.8182	H3K4me3_peak_929
1	128302159	128302437	279	5.46828	3.71067	H3K4me3_peak_930
1	128304672	128306605	1934	124.388	22.8898	H3K4me3_peak_931
1	128307129	128307328	200	4.73472	3.51583	H3K4me3_peak_932
1	128307520	128307916	397	7.26927	4.22784	H3K4me3_peak_933
1	128308845	128309167	323	6.65549	4.4448	H3K4me3_peak_934
1	128319116	128319864	749	16.4902	7.59813	H3K4me3_peak_935
1	128330935	128333859	2925	98.0014	22.8355	H3K4me3_peak_936
1	128334276	128334515	240	4.79185	3.34639	H3K4me3_peak_937
1	128488731	128491029	2299	133.318	22.5317	H3K4me3_peak_938
1	128640317	128642985	2669	82.5042	13.9187	H3K4me3_peak_939
1	128807636	128809479	1844	41.6804	7.53134	H3K4me3_peak_940
1	128816894	128817300	407	4.35259	2.5839	H3K4me3_peak_941
1	128836614	128836976	363	6.58498	4.3655	H3K4me3_peak_942
1	128837345	128840513	3169	152.55	31.5782	H3K4me3_peak_943
1	128887990	128889915	1926	90.2224	16.6808	H3K4me3_peak_944
1	128892635	128893110	476	5.44099	3.71821	H3K4me3_peak_945
1	128893290	128894916	1627	128.577	27.9354	H3K4me3_peak_946
1	128895968	128896528	561	6.17368	3.89281	H3K4me3_peak_947
1	128896909	128897352	444	4.79185	3.34639	H3K4me3_peak_948
1	129096237	129100437	4201	79.9605	12.9659	H3K4me3_peak_949
1	129100749	129101045	297	4.11731	2.82283	H3K4me3_peak_950
1	129143957	129145383	1427	92.8379	17.1665	H3K4me3_peak_951
1	129290072	129290301	230	3.50522	2.65048	H3K4me3_peak_952
1	129373867	129376076	2210	98.9997	16.2753	H3K4me3_peak_953
1	129376620	129377352	733	6.30505	3.5549	H3K4me3_peak_954
1	129532477	129534063	1587	61.484	12.9165	H3K4me3_peak_955
1	129563574	129563926	353	14.5125	6.26064	H3K4me3_peak_956
1	129586836	129588799	1964	102.476	23.7462	H3K4me3_peak_957
1	129589173	129589634	462	6.65549	4.4448	H3K4me3_peak_958
1	129695448	129698016	2569	37.0459	7.95705	H3K4me3_peak_959
1	129761952	129763391	1440	60.1324	17.8653	H3K4me3_peak_960
1	129783992	129784474	483	10.5157	4.41662	H3K4me3_peak_961
1	129827445	129829700	2256	71.9227	15.5444	H3K4me3_peak_962
1	129829917	129830241	325	7.28745	3.84281	H3K4me3_peak_963
1	129837619	129839670	2052	59.4498	15.6767	H3K4me3_peak_964
1	129839814	129840462	649	6.5427	4.0977	H3K4me3_peak_965
1	129873662	129876761	3100	73.3721	15.8844	H3K4me3_peak_966
1	129939920	129940306	387	9.07871	5.29215	H3K4me3_peak_967
1	129941369	129943598	2230	101.032	14.0348	H3K4me3_peak_968
1	129967609	129969478	1870	95.4356	26.702	H3K4me3_peak_969
1	130034144	130034623	480	7.50277	4.92865	H3K4me3_peak_970
1	130034891	130037562	2672	81.6616	17.5398	H3K4me3_peak_971
1	130062984	130066678	3695	114.853	24.8705	H3K4me3_peak_972
1	130105162	130105435	274	10.2697	5.33724	H3K4me3_peak_973
1	130109297	130109733	437	7.50277	4.92865	H3K4me3_peak_974
1	130109969	130110269	301	4.3121	3.47709	H3K4me3_peak_975
1	130111015	130113703	2689	106.163	18.745	H3K4me3_peak_976
1	130199650	130199849	200	5.83963	4.20287	H3K4me3_peak_977
1	130200343	130203262	2920	95.2367	11.9466	H3K4me3_peak_978
1	130362692	130364138	1447	35.7491	9.15227	H3K4me3_peak_979
1	130373580	130375278	1699	26.0681	6.49992	H3K4me3_peak_980
1	130377638	130378355	718	5.57849	3.22047	H3K4me3_peak_981
1	130382400	130388413	6014	90.2224	16.6808	H3K4me3_peak_982
1	130391055	130391365	311	5.86086	3.34882	H3K4me3_peak_983
1	130395832	130396384	553	4.83877	2.67497	H3K4me3_peak_984
1	130396540	130397136	597	8.74288	3.58567	H3K4me3_peak_985
1	130406189	130407844	1656	9.36461	3.67674	H3K4me3_peak_986
1	130408057	130408538	482	7.44718	3.56908	H3K4me3_peak_987
1	130408889	130409451	563	8.4257	3.78723	H3K4me3_peak_988
1	130413459	130413803	345	4.17269	2.43158	H3K4me3_peak_989
1	130416973	130420484	3512	62.4458	10.23	H3K4me3_peak_990
1	130443442	130444927	1486	35.5643	7.99239	H3K4me3_peak_991
1	130470552	130470995	444	4.47616	2.4587	H3K4me3_peak_992
1	130471316	130474661	3346	67.3518	11.5999	H3K4me3_peak_993
1	130515314	130515516	203	5.74844	3.31291	H3K4me3_peak_994
1	130515858	130518036	2179	98.1227	15.0731	H3K4me3_peak_995
1	130560517	130560911	395	3.75727	2.53671	H3K4me3_peak_996
1	130562402	130564955	2554	91.865	14.2409	H3K4me3_peak_997
1	130573627	130575193	1567	73.0817	13.1529	H3K4me3_peak_998
1	130639123	130639339	217	4.50671	3.18704	H3K4me3_peak_999
1	130639530	130640960	1431	46.3729	8.04133	H3K4me3_peak_1000
1	130728185	130729236	1052	65.2077	19.665	H3K4me3_peak_1001
1	130745931	130747370	1440	81.6616	17.5398	H3K4me3_peak_1002
1	130749691	130749890	200	5.46828	3.52853	H3K4me3_peak_1003
1	130750930	130751425	496	5.46828	3.71067	H3K4me3_peak_1004
1	130752444	130754295	1852	79.0808	13.9855	H3K4me3_peak_1005
1	130803993	130804904	912	17.336	4.88724	H3K4me3_peak_1006
1	130845412	130848648	3237	76.4691	12.6016	H3K4me3_peak_1007
1	130870718	130875527	4810	134.245	24.9711	H3K4me3_peak_1008
1	130876125	130876804	680	6.90327	3.35278	H3K4me3_peak_1009
1	130877591	130878975	1385	30.6604	8.30228	H3K4me3_peak_1010
1	130908850	130911248	2399	110.025	24.839	H3K4me3_peak_1011
1	130912161	130912499	339	4.88663	3.84788	H3K4me3_peak_1012
1	130928963	130930114	1152	19.8089	4.57614	H3K4me3_peak_1013
1	130939400	130940935	1536	22.5368	5.3804	H3K4me3_peak_1014
1	130974372	130975714	1343	23.5351	5.69676	H3K4me3_peak_1015
1	130988247	130988558	312	4.92285	3.23719	H3K4me3_peak_1016
1	130989831	130990150	320	3.67394	2.88973	H3K4me3_peak_1017
1	130990295	130994179	3885	99.4498	17.895	H3K4me3_peak_1018
1	131005418	131006618	1201	10.8748	4.39165	H3K4me3_peak_1019
1	131033571	131034152	582	8.37202	3.95149	H3K4me3_peak_1020
1	131143368	131144024	657	20.6283	7.04849	H3K4me3_peak_1021
1	131172134	131172448	315	6.17841	4.12297	H3K4me3_peak_1022
1	131177541	131179732	2192	68.5398	11.4946	H3K4me3_peak_1023
1	131180078	131181034	957	19.3873	6.23802	H3K4me3_peak_1024
1	131240928	131242577	1650	83.2615	15.2967	H3K4me3_peak_1025
1	131353822	131356695	2874	97.9628	14.7873	H3K4me3_peak_1026
1	131364433	131366570	2138	78.1043	17.3599	H3K4me3_peak_1027
1	131509778	131511239	1462	43.943	9.51009	H3K4me3_peak_1028
1	131743875	131746741	2867	28.1271	7.22032	H3K4me3_peak_1029
1	132701700	132703862	2163	41.6804	7.53134	H3K4me3_peak_1030
1	132817760	132819471	1712	110.237	19.2307	H3K4me3_peak_1031
1	132882882	132883099	218	5.15571	3.36051	H3K4me3_peak_1032
1	133013748	133018059	4312	138.064	27.714	H3K4me3_peak_1033
1	133203739	133204029	291	6.40804	3.16119	H3K4me3_peak_1034
1	134002822	134004870	2049	41.603	14.2007	H3K4me3_peak_1035
1	134006931	134008172	1242	12.9997	5.78905	H3K4me3_peak_1036
1	134008359	134008579	221	5.05759	3.96095	H3K4me3_peak_1037
1	134009474	134019794	10321	69.604	11.782	H3K4me3_peak_1038
1	134225204	134225921	718	6.46191	3.4452	H3K4me3_peak_1039
1	134226627	134226840	214	5.05759	3.96095	H3K4me3_peak_1040
1	134230100	134230518	419	7.66459	4.43924	H3K4me3_peak_1041
1	134230757	134231509	753	6.40804	3.16119	H3K4me3_peak_1042
1	134537367	134538978	1612	75.6444	15.8358	H3K4me3_peak_1043
1	135577130	135578775	1646	78.4558	14.9676	H3K4me3_peak_1044
1	136120661	136122869	2209	69.9521	14.1308	H3K4me3_peak_1045
1	136135578	136136933	1356	82.4812	15.7093	H3K4me3_peak_1046
1	136496130	136498588	2459	83.0042	17.6855	H3K4me3_peak_1047
1	137008161	137009377	1217	21.1635	6.6023	H3K4me3_peak_1048
1	137476939	137478061	1123	28.9983	11.4606	H3K4me3_peak_1049
1	137488696	137489704	1009	9.86811	4.76185	H3K4me3_peak_1050
1	137489855	137492746	2892	69.808	15.7912	H3K4me3_peak_1051
1	137687181	137692926	5746	134.889	28.8461	H3K4me3_peak_1052
1	137782005	137783264	1260	25.3875	6.804	H3K4me3_peak_1053
1	137824829	137826705	1877	64.3302	15.9576	H3K4me3_peak_1054
1	137855144	137858420	3277	37.8005	6.78044	H3K4me3_peak_1055
1	137996754	137997487	734	41.9233	14.8476	H3K4me3_peak_1056
1	137997748	137999945	2198	83.7602	15.9522	H3K4me3_peak_1057
1	138000086	138000412	327	5.83963	4.20287	H3K4me3_peak_1058
1	138338203	138338485	283	4.88212	3.39735	H3K4me3_peak_1059
1	138339864	138343321	3458	118.568	18.3569	H3K4me3_peak_1060
1	138565938	138568246	2309	87.0285	17.0916	H3K4me3_peak_1061
1	138661773	138662124	352	5.94584	3.55139	H3K4me3_peak_1062
1	139013523	139015918	2396	52.2006	12.6619	H3K4me3_peak_1063
1	139188157	139188356	200	3.53412	2.79997	H3K4me3_peak_1064
1	139188932	139189911	980	5.85335	3.32377	H3K4me3_peak_1065
1	139190150	139192761	2612	121.95	21.15	H3K4me3_peak_1066
1	139449110	139449380	271	3.19529	2.77406	H3K4me3_peak_1067
1	139450021	139452932	2912	75.3139	12.4195	H3K4me3_peak_1068
1	139453280	139453915	636	11.0053	4.8628	H3K4me3_peak_1069
1	139493059	139495750	2692	80.0297	12.0919	H3K4me3_peak_1070
1	139802965	139805730	2766	111.906	27.0904	H3K4me3_peak_1071
1	139806926	139807149	224	5.26629	3.08092	H3K4me3_peak_1072
1	139832567	139832896	330	10.4222	5.09518	H3K4me3_peak_1073
1	139835028	139837862	2835	108.66	19.9538	H3K4me3_peak_1074
1	141310138	141311078	941	46.0021	15.8153	H3K4me3_peak_1075
1	141442798	141443954	1157	27.8561	9.53918	H3K4me3_peak_1076
1	141493928	141496466	2539	73.353	14.0445	H3K4me3_peak_1077
1	141496825	141497216	392	4.70182	2.95949	H3K4me3_peak_1078
1	141885953	141889142	3190	129.029	22.0293	H3K4me3_peak_1079
1	142256775	142257024	250	8.37941	5.17058	H3K4me3_peak_1080
1	142412206	142413595	1390	44.0498	7.44277	H3K4me3_peak_1081
1	142450263	142451309	1047	15.5595	4.76959	H3K4me3_peak_1082
1	142499761	142501686	1926	53.7099	10.5614	H3K4me3_peak_1083
1	142566608	142567466	859	41.7902	12.2073	H3K4me3_peak_1084
1	142936626	142937720	1095	10.8899	4.20199	H3K4me3_peak_1085
1	143108761	143109945	1185	28.5035	7.43714	H3K4me3_peak_1086
1	143415265	143416108	844	22.8098	7.33783	H3K4me3_peak_1087
1	143416489	143418446	1958	29.0576	7.3244	H3K4me3_peak_1088
1	143506075	143506346	272	6.30293	3.24239	H3K4me3_peak_1089
1	143506698	143507022	325	5.86828	2.94818	H3K4me3_peak_1090
1	143518649	143519064	416	4.52333	2.65015	H3K4me3_peak_1091
1	143536188	143542689	6502	135.546	26.2115	H3K4me3_peak_1092
1	143633055	143635270	2216	56.1536	9.06132	H3K4me3_peak_1093
1	143865901	143866412	512	4.11731	2.82283	H3K4me3_peak_1094
1	143866737	143869357	2621	100.784	18.1379	H3K4me3_peak_1095
1	143869733	143871254	1522	16.9357	7.49778	H3K4me3_peak_1096
1	143871669	143872031	363	7.66459	4.43924	H3K4me3_peak_1097
1	143960781	143962094	1314	66.2908	13.6451	H3K4me3_peak_1098
1	143991690	143994837	3148	89.8079	14.6079	H3K4me3_peak_1099
1	144071095	144073177	2083	25.2043	6.31778	H3K4me3_peak_1100
1	144472778	144474807	2030	98.9997	16.1712	H3K4me3_peak_1101
1	144475001	144475244	244	7.50277	4.92865	H3K4me3_peak_1102
1	144787389	144788091	703	5.85335	3.20234	H3K4me3_peak_1103
1	145056574	145056965	392	5.83963	4.20287	H3K4me3_peak_1104
1	145057819	145061037	3219	115.722	19.8379	H3K4me3_peak_1105
1	145195486	145195926	441	9.529	3.99383	H3K4me3_peak_1106
1	145301881	145302889	1009	29.374	5.85318	H3K4me3_peak_1107
1	145358686	145360880	2195	69.604	11.782	H3K4me3_peak_1108
1	145507817	145509797	1981	36.0818	10.1084	H3K4me3_peak_1109
1	145706252	145709051	2800	110.644	17.5243	H3K4me3_peak_1110
1	145809135	145812708	3574	124.119	21.9053	H3K4me3_peak_1111
1	145998410	145998626	217	5.35309	3.13022	H3K4me3_peak_1112
1	145999701	146000054	354	6.93536	3.82043	H3K4me3_peak_1113
1	146000589	146004706	4118	113.573	20.1451	H3K4me3_peak_1114
1	146005199	146005711	513	11.9649	5.61633	H3K4me3_peak_1115
1	146006677	146010667	3991	40.8026	13.5548	H3K4me3_peak_1116
1	146220514	146223180	2667	111.695	16.2445	H3K4me3_peak_1117
1	146223574	146223846	273	5.82105	4.19106	H3K4me3_peak_1118
1	147462791	147463082	292	4.80891	3.01848	H3K4me3_peak_1119
1	147567394	147567632	239	3.3659	2.57415	H3K4me3_peak_1120
1	147567798	147570198	2401	94.1519	17.2879	H3K4me3_peak_1121
1	147778090	147778343	254	4.9245	3.63632	H3K4me3_peak_1122
1	147778475	147778958	484	5.46828	3.71067	H3K4me3_peak_1123
1	147779804	147783026	3223	101.561	16.4835	H3K4me3_peak_1124
1	147783544	147783976	433	8.37941	5.17058	H3K4me3_peak_1125
1	147796791	147797043	253	12.4507	5.52591	H3K4me3_peak_1126
1	147852654	147853088	435	7.26927	4.05438	H3K4me3_peak_1127
1	147887016	147887364	349	4.42728	3.33079	H3K4me3_peak_1128
1	147893488	147894274	787	7.87199	4.86602	H3K4me3_peak_1129
1	147895569	147896481	913	29.6308	8.94275	H3K4me3_peak_1130
1	147931920	147932119	200	7.50277	4.68672	H3K4me3_peak_1131
1	147957561	147958707	1147	36.6225	13.3961	H3K4me3_peak_1132
1	147960783	147961091	309	5.05759	3.71902	H3K4me3_peak_1133
1	147963163	147964136	974	27.8561	9.72132	H3K4me3_peak_1134
1	147979120	147979409	290	4.79185	3.34639	H3K4me3_peak_1135
1	147980191	147980718	528	8.37941	5.17058	H3K4me3_peak_1136
1	147982058	147989895	7838	119.492	22.9312	H3K4me3_peak_1137
1	147990648	147991447	800	8.44714	4.62138	H3K4me3_peak_1138
1	147993133	147993430	298	5.05759	3.71902	H3K4me3_peak_1139
1	148948229	148948569	341	4.45677	3.34841	H3K4me3_peak_1140
1	148979596	148980035	440	3.6064	3.23517	H3K4me3_peak_1141
1	148981372	148981617	246	9.28357	5.4125	H3K4me3_peak_1142
1	148982868	148989850	6983	150.699	27.833	H3K4me3_peak_1143
1	148989977	148992792	2816	55.8153	11.0713	H3K4me3_peak_1144
1	148996868	148997087	220	4.06036	3.31371	H3K4me3_peak_1145
1	149513680	149514023	344	5.83963	4.20287	H3K4me3_peak_1146
1	149514589	149515169	581	10.2137	5.65443	H3K4me3_peak_1147
1	149515303	149515718	416	9.28357	5.4125	H3K4me3_peak_1148
1	149516009	149518814	2806	150.876	27.0111	H3K4me3_peak_1149
1	149550331	149551257	927	20.0957	7.34464	H3K4me3_peak_1150
1	149579069	149579927	859	12.4507	5.52591	H3K4me3_peak_1151
1	149580182	149580461	280	6.75575	3.99505	H3K4me3_peak_1152
1	149580618	149581879	1262	49.6223	13.7921	H3K4me3_peak_1153
1	149582302	149584865	2564	99.0309	17.5528	H3K4me3_peak_1154
1	149611621	149611992	372	4.47616	2.4587	H3K4me3_peak_1155
1	149736787	149739626	2840	95.1859	15.7549	H3K4me3_peak_1156
1	149740771	149741043	273	5.31046	3.25996	H3K4me3_peak_1157
1	149852373	149857847	5475	72.9972	12.3643	H3K4me3_peak_1158
1	152634469	152637224	2756	120.775	26.6604	H3K4me3_peak_1159
1	152637827	152638128	302	5.3309	3.88252	H3K4me3_peak_1160
1	152688241	152688780	540	10.2137	5.65443	H3K4me3_peak_1161
1	152688983	152690410	1428	67.2329	15.3541	H3K4me3_peak_1162
1	152882684	152884596	1913	7.02967	2.94139	H3K4me3_peak_1163
1	153392433	153393949	1517	33.6887	8.78799	H3K4me3_peak_1164
1	153987566	153989041	1476	109.713	18.7279	H3K4me3_peak_1165
1	153989749	153990342	594	19.6848	6.90278	H3K4me3_peak_1166
1	154918522	154920262	1741	66.0751	12.8462	H3K4me3_peak_1167
1	156435279	156436572	1294	18.7537	6.75706	H3K4me3_peak_1168
1	157835948	157837233	1286	44.4491	6.80212	H3K4me3_peak_1169
1	158232221	158234270	2050	108.791	22.0652	H3K4me3_peak_1170
1	158285010	158285313	304	3.53412	2.79997	H3K4me3_peak_1171
1	158286464	158286762	299	5.44741	3.95531	H3K4me3_peak_1172
1	158287486	158290016	2531	101.666	15.2427	H3K4me3_peak_1173
1	158335083	158335435	353	4.06036	3.31371	H3K4me3_peak_1174
1	158335554	158335909	356	4.09301	3.33481	H3K4me3_peak_1175
1	158336211	158340400	4190	61.3847	10.1491	H3K4me3_peak_1176
1	158341839	158342655	817	7.66459	4.2571	H3K4me3_peak_1177
1	158343630	158344183	554	8.13469	5.02299	H3K4me3_peak_1178
1	158859703	158863502	3800	42.2089	5.18225	H3K4me3_peak_1179
1	159018277	159019533	1257	60.2961	12.6737	H3K4me3_peak_1180
1	159019656	159024518	4863	126.864	21.1736	H3K4me3_peak_1181
1	159185888	159187748	1861	26.8413	6.18247	H3K4me3_peak_1182
1	159314303	159314615	313	4.3121	3.47709	H3K4me3_peak_1183
1	159316005	159318648	2644	114.614	18.9395	H3K4me3_peak_1184
1	159529507	159532667	3161	69.604	11.782	H3K4me3_peak_1185
1	161186704	161189648	2945	104.479	21.3063	H3K4me3_peak_1186
1	161190752	161191062	311	7.77075	4.80594	H3K4me3_peak_1187
1	161202959	161203332	374	6.17368	3.89281	H3K4me3_peak_1188
1	161320176	161323479	3304	51.4144	10.4468	H3K4me3_peak_1189
1	161606184	161608635	2452	100.577	16.754	H3K4me3_peak_1190
1	161768274	161769943	1670	67.1998	12.5284	H3K4me3_peak_1191
1	161982913	161984374	1462	20.1593	5.86728	H3K4me3_peak_1192
1	161984582	161985397	816	36.4172	12.8347	H3K4me3_peak_1193
1	162143271	162146127	2857	91.1612	18.8512	H3K4me3_peak_1194
1	162520859	162521628	770	26.5338	8.21419	H3K4me3_peak_1195
1	162581920	162582994	1075	12.4453	6.45975	H3K4me3_peak_1196
1	162583359	162583746	388	10.1214	5.8411	H3K4me3_peak_1197
1	162584365	162584812	448	12.0688	5.94438	H3K4me3_peak_1198
1	162733261	162737652	4392	95.5125	14.6052	H3K4me3_peak_1199
1	162935199	162938671	3473	78.7924	12.8749	H3K4me3_peak_1200
1	162939817	162940127	311	7.50277	4.92865	H3K4me3_peak_1201
1	162940608	162940958	351	7.17788	4.72697	H3K4me3_peak_1202
1	162959633	162959850	218	3.6064	3.23517	H3K4me3_peak_1203
1	163101593	163101825	233	7.84489	4.26125	H3K4me3_peak_1204
1	163102098	163104123	2026	70.2995	15.6245	H3K4me3_peak_1205
1	163167513	163167868	356	3.03847	2.5314	H3K4me3_peak_1206
1	163168055	163170882	2828	126.4	24.4938	H3K4me3_peak_1207
1	163219573	163219772	200	3.6064	3.23517	H3K4me3_peak_1208
1	163220111	163223761	3651	122.659	20.8093	H3K4me3_peak_1209
1	163318807	163320831	2025	84.3064	15.0539	H3K4me3_peak_1210
1	163334214	163335130	917	19.5541	8.79946	H3K4me3_peak_1211
1	163369728	163370656	929	18.1576	5.61128	H3K4me3_peak_1212
1	163390715	163392715	2001	28.709	7.1254	H3K4me3_peak_1213
1	163434179	163436663	2485	60.2961	12.6737	H3K4me3_peak_1214
1	163516251	163517805	1555	134.245	24.8254	H3K4me3_peak_1215
1	163525353	163527194	1842	66.2328	11.4177	H3K4me3_peak_1216
1	163600810	163601169	360	3.15615	2.47378	H3K4me3_peak_1217
1	163601501	163604851	3351	88.4233	18.4141	H3K4me3_peak_1218
1	163788674	163791255	2582	92.8851	13.823	H3K4me3_peak_1219
1	163857170	163860227	3058	125.459	21.0521	H3K4me3_peak_1220
1	164309656	164311900	2245	82.7341	14.4019	H3K4me3_peak_1221
1	164368247	164369708	1462	69.5381	12.7366	H3K4me3_peak_1222
1	164370160	164370490	331	6.65549	4.4448	H3K4me3_peak_1223
1	164379656	164380221	566	6.65549	4.4448	H3K4me3_peak_1224
1	164381159	164384682	3524	138.439	26.1634	H3K4me3_peak_1225
1	164428292	164428506	215	12.7822	5.60242	H3K4me3_peak_1226
1	164470425	164470635	211	5.14476	3.76697	H3K4me3_peak_1227
1	164472786	164475985	3200	106.163	18.745	H3K4me3_peak_1228
1	164476963	164477310	348	5.83963	4.20287	H3K4me3_peak_1229
1	164478440	164478976	537	9.06816	5.00835	H3K4me3_peak_1230
1	164479143	164479945	803	5.94584	3.40568	H3K4me3_peak_1231
1	164480149	164483229	3081	74.163	12.3284	H3K4me3_peak_1232
1	164483630	164483878	249	5.05759	3.71902	H3K4me3_peak_1233
1	164654480	164660658	6179	80.9851	17.8898	H3K4me3_peak_1234
1	164661102	164661717	616	8.13604	3.4946	H3K4me3_peak_1235
1	164783298	164784129	832	9.22533	3.30568	H3K4me3_peak_1236
1	164994866	164995406	541	5.94584	3.40568	H3K4me3_peak_1237
1	164996604	165002122	5519	115.139	22.3483	H3K4me3_peak_1238
1	165107611	165107843	233	3.32546	2.55908	H3K4me3_peak_1239
1	165191607	165193624	2018	83.4454	12.4157	H3K4me3_peak_1240
1	165436216	165438234	2019	175.798	42.1852	H3K4me3_peak_1241
1	165455909	165456312	404	4.24476	2.64079	H3K4me3_peak_1242
1	165457435	165459501	2067	99.9611	17.2319	H3K4me3_peak_1243
1	165756933	165757331	399	8.87152	3.78567	H3K4me3_peak_1244
1	165757540	165757739	200	4.49272	2.86402	H3K4me3_peak_1245
1	165762388	165764682	2295	57.7495	17.4275	H3K4me3_peak_1246
1	165765836	165766035	200	4.11731	2.82283	H3K4me3_peak_1247
1	165766150	165768862	2713	116.142	25.9318	H3K4me3_peak_1248
1	165769114	165769593	480	4.22747	3.422	H3K4me3_peak_1249
1	165782418	165783623	1206	27.2051	7.11624	H3K4me3_peak_1250
1	165809467	165810356	890	20.2698	6.35945	H3K4me3_peak_1251
1	165956585	165958521	1937	129.782	24.3883	H3K4me3_peak_1252
1	166094934	166095223	290	6.10887	3.43838	H3K4me3_peak_1253
1	166098973	166099846	874	14.4693	5.38259	H3K4me3_peak_1254
1	166112423	166112864	442	12.7841	4.06828	H3K4me3_peak_1255
1	166124641	166127110	2470	78.1124	14.2812	H3K4me3_peak_1256
1	166147629	166148498	870	57.1656	13.6056	H3K4me3_peak_1257
1	166159801	166160456	656	6.65549	4.4448	H3K4me3_peak_1258
1	166161093	166164316	3224	159.721	39.2821	H3K4me3_peak_1259
1	166164654	166165467	814	11.7967	5.71422	H3K4me3_peak_1260
1	166182582	166182940	359	6.40219	4.29025	H3K4me3_peak_1261
1	166309308	166311208	1901	53.3325	12.4628	H3K4me3_peak_1262
1	166464742	166467358	2617	54.4458	12.1058	H3K4me3_peak_1263
1	166678579	166678779	201	4.65162	3.08953	H3K4me3_peak_1264
1	166693942	166694334	393	4.11731	2.96854	H3K4me3_peak_1265
1	166694462	166694917	456	7.72091	4.77646	H3K4me3_peak_1266
1	166695812	166702875	7064	150.704	30.2479	H3K4me3_peak_1267
1	166703018	166703287	270	4.3121	3.47709	H3K4me3_peak_1268
1	167006668	167009609	2942	87.0662	11.9027	H3K4me3_peak_1269
1	167154034	167156530	2497	53.2903	11.8237	H3K4me3_peak_1270
1	167239414	167240797	1384	33.2675	7.41063	H3K4me3_peak_1271
1	167294799	167297900	3102	104.812	18.6236	H3K4me3_peak_1272
1	167300658	167301719	1062	21.6157	8.04413	H3K4me3_peak_1273
1	167387093	167387976	884	13.5501	5.02375	H3K4me3_peak_1274
1	167523560	167524904	1345	16.339	6.7732	H3K4me3_peak_1275
1	167525253	167525676	424	5.85335	3.20234	H3K4me3_peak_1276
1	167851865	167852069	205	3.67394	2.88973	H3K4me3_peak_1277
1	167852794	167856166	3373	114.458	26.5298	H3K4me3_peak_1278
1	167856290	167858041	1752	38.3027	10.5456	H3K4me3_peak_1279
1	168400862	168401224	363	6.65549	4.4448	H3K4me3_peak_1280
1	168451666	168453484	1819	97.9628	14.7873	H3K4me3_peak_1281
1	168528226	168530945	2720	78.6719	15.2236	H3K4me3_peak_1282
1	168552058	168554110	2053	91.1612	18.9969	H3K4me3_peak_1283
1	168751025	168753149	2125	53.8284	10.4728	H3K4me3_peak_1284
1	169594385	169594600	216	5.83963	4.20287	H3K4me3_peak_1285
1	169595040	169598756	3717	128.971	21.0781	H3K4me3_peak_1286
1	169670567	169672369	1803	86.607	15.0397	H3K4me3_peak_1287
1	169675765	169676865	1101	66.2908	13.6451	H3K4me3_peak_1288
1	169719130	169719520	391	3.6064	3.23517	H3K4me3_peak_1289
1	169720597	169727092	6496	102.364	19.6135	H3K4me3_peak_1290
1	169727224	169727475	252	9.06816	5.00835	H3K4me3_peak_1291
1	169799744	169803754	4011	91.5502	13.1443	H3K4me3_peak_1292
1	169804107	169804464	358	4.42728	3.33079	H3K4me3_peak_1293
1	169913247	169917079	3833	133.311	27.8194	H3K4me3_peak_1294
1	171903284	171909480	6197	47.6206	10.8522	H3K4me3_peak_1295
1	175145032	175145304	273	10.8482	5.86548	H3K4me3_peak_1296
1	175145485	175147835	2351	133.939	22.145	H3K4me3_peak_1297
1	175197019	175201846	4828	149.348	26.8654	H3K4me3_peak_1298
1	175203226	175203439	214	3.6064	3.23517	H3K4me3_peak_1299
1	175203576	175203915	340	7.50277	4.92865	H3K4me3_peak_1300
1	175284801	175286093	1293	113.075	25.3854	H3K4me3_peak_1301
1	175331356	175334909	3554	75.4676	13.5692	H3K4me3_peak_1302
1	175335842	175336229	388	3.53412	2.98211	H3K4me3_peak_1303
1	175445899	175446235	337	4.11731	2.82283	H3K4me3_peak_1304
1	175447260	175449676	2417	111.834	24.3501	H3K4me3_peak_1305
1	177291105	177291384	280	5.83963	4.20287	H3K4me3_peak_1306
1	177592794	177595350	2557	43.1495	8.1253	H3K4me3_peak_1307
1	179455481	179458078	2598	116.134	28.5795	H3K4me3_peak_1308
1	179460947	179462953	2007	95.3024	19.5798	H3K4me3_peak_1309
1	179474577	179475014	438	5.05759	3.71902	H3K4me3_peak_1310
1	179475435	179476388	954	17.3454	8.07368	H3K4me3_peak_1311
1	179476733	179479791	3059	153.736	29.0431	H3K4me3_peak_1312
1	179488363	179491727	3365	115.722	19.9593	H3K4me3_peak_1313
1	179492336	179492535	200	4.9245	3.87287	H3K4me3_peak_1314
1	179493060	179493448	389	6.53862	3.88091	H3K4me3_peak_1315
1	179493913	179494301	389	4.11731	2.96854	H3K4me3_peak_1316
1	179529163	179530559	1397	47.8217	15.0797	H3K4me3_peak_1317
1	179538432	179538631	200	5.44741	3.95531	H3K4me3_peak_1318
1	179539808	179540086	279	6.65549	4.4448	H3K4me3_peak_1319
1	179540224	179541690	1467	142.418	33.508	H3K4me3_peak_1320
1	179542333	179542634	302	5.05759	3.71902	H3K4me3_peak_1321
1	179610267	179614152	3886	126.824	23.9511	H3K4me3_peak_1322
1	179670062	179672604	2543	109.234	23.4088	H3K4me3_peak_1323
1	179674166	179674392	227	6.65549	4.4448	H3K4me3_peak_1324
1	179685270	179687729	2460	48.6397	11.7882	H3K4me3_peak_1325
1	179695579	179696147	569	4.70357	3.49996	H3K4me3_peak_1326
1	179697046	179698199	1154	39.4676	12.0891	H3K4me3_peak_1327
1	179710955	179711768	814	9.28357	5.4125	H3K4me3_peak_1328
1	179712409	179716612	4204	128.272	21.4164	H3K4me3_peak_1329
1	179772945	179773272	328	8.44714	4.62138	H3K4me3_peak_1330
1	179811862	179812201	340	9.86811	4.61007	H3K4me3_peak_1331
1	179906192	179907325	1134	76.2998	19.0105	H3K4me3_peak_1332
1	180011969	180012339	371	5.83963	4.20287	H3K4me3_peak_1333
1	180012600	180013005	406	7.50277	4.68672	H3K4me3_peak_1334
1	180013652	180016560	2909	106.163	18.745	H3K4me3_peak_1335
1	180067114	180067506	393	4.70357	3.72764	H3K4me3_peak_1336
1	180068039	180070241	2203	78.8169	12.2308	H3K4me3_peak_1337
1	180070731	180071028	298	3.9646	3.25196	H3K4me3_peak_1338
1	180141726	180142109	384	8.80199	4.57478	H3K4me3_peak_1339
1	180142816	180143890	1075	11.0053	4.8628	H3K4me3_peak_1340
1	180144126	180144437	312	4.3121	3.47709	H3K4me3_peak_1341
1	180144631	180146315	1685	49.8693	11.2165	H3K4me3_peak_1342
1	180296787	180297130	344	5.05759	3.96095	H3K4me3_peak_1343
1	180297591	180300297	2707	120.046	24.2916	H3K4me3_peak_1344
1	180316507	180317744	1238	21.9316	5.45391	H3K4me3_peak_1345
1	180432864	180435563	2700	123.88	23.514	H3K4me3_peak_1346
1	180591115	180594176	3062	103.746	19.7484	H3K4me3_peak_1347
1	180621088	180622223	1136	29.2068	8.2448	H3K4me3_peak_1348
1	180701658	180706413	4756	87.0662	11.9756	H3K4me3_peak_1349
1	180828619	180831347	2729	52.054	9.17767	H3K4me3_peak_1350
1	180933251	180935212	1962	119.227	26.4783	H3K4me3_peak_1351
1	181337573	181341017	3445	102.613	18.7633	H3K4me3_peak_1352
1	181515417	181517442	2026	42.1164	10.0023	H3K4me3_peak_1353
1	181517671	181518342	672	8.23007	3.68159	H3K4me3_peak_1354
1	181680921	181682851	1931	123.88	23.514	H3K4me3_peak_1355
1	181755697	181756483	787	5.46828	3.52853	H3K4me3_peak_1356
1	181771029	181773836	2808	62.5613	12.2942	H3K4me3_peak_1357
1	181955065	181957521	2457	39.4975	10.5603	H3K4me3_peak_1358
1	181993941	181998783	4843	81.1643	12.1729	H3K4me3_peak_1359
1	181999003	181999816	814	13.197	6.25094	H3K4me3_peak_1360
1	181999932	182000324	393	5.69781	3.86866	H3K4me3_peak_1361
1	182201801	182204666	2866	71.1828	14.2522	H3K4me3_peak_1362
1	182317125	182319540	2416	96.7194	16.2183	H3K4me3_peak_1363
1	182328160	182328470	311	9.28357	5.4125	H3K4me3_peak_1364
1	182328610	182330191	1582	131.725	28.4818	H3K4me3_peak_1365
1	182330997	182331236	240	5.05759	3.71902	H3K4me3_peak_1366
1	182356918	182358617	1700	90.3811	13.0633	H3K4me3_peak_1367
1	182421716	182424245	2530	78.1976	11.1741	H3K4me3_peak_1368
1	182601884	182602447	564	13.1457	6.86406	H3K4me3_peak_1369
1	182603159	182606932	3774	111.603	19.3522	H3K4me3_peak_1370
1	182752474	182755151	2678	99.1935	14.9695	H3K4me3_peak_1371
1	182755997	182756245	249	5.83963	4.20287	H3K4me3_peak_1372
1	183416330	183416802	473	4.32837	2.2766	H3K4me3_peak_1373
1	183417003	183423149	6147	91.1612	18.8512	H3K4me3_peak_1374
1	183745986	183746598	613	19.5541	8.79946	H3K4me3_peak_1375
1	183792285	183793452	1168	73.7118	16.2284	H3K4me3_peak_1376
1	183828090	183829614	1525	82.7341	14.4019	H3K4me3_peak_1377
1	183861025	183864044	3020	135.025	29.9809	H3K4me3_peak_1378
1	183865446	183866653	1208	4.79185	3.34639	H3K4me3_peak_1379
1	183875508	183875909	402	3.03847	2.5314	H3K4me3_peak_1380
1	183876210	183878208	1999	99.4498	17.895	H3K4me3_peak_1381
1	183914327	183918997	4671	99.4883	23.1997	H3K4me3_peak_1382
1	184138923	184139278	356	5.56714	3.76718	H3K4me3_peak_1383
1	184155036	184155425	390	6.40804	3.16119	H3K4me3_peak_1384
1	184255352	184257840	2489	84.787	17.0501	H3K4me3_peak_1385
1	184377586	184377933	348	7.50277	4.92865	H3K4me3_peak_1386
1	184378170	184380393	2224	97.7246	16.0672	H3K4me3_peak_1387
1	184400564	184403560	2997	91.865	14.2409	H3K4me3_peak_1388
1	184440227	184440468	242	5.15571	3.53397	H3K4me3_peak_1389
1	184477902	184480460	2559	108.791	22.0652	H3K4me3_peak_1390
1	184549553	184551150	1598	47.2961	16.0121	H3K4me3_peak_1391
1	184599220	184601892	2673	110.644	17.5243	H3K4me3_peak_1392
1	184603617	184603918	302	5.05759	3.96095	H3K4me3_peak_1393
1	184666559	184666907	349	4.36616	3.50837	H3K4me3_peak_1394
1	184667183	184667789	607	10.2697	5.53962	H3K4me3_peak_1395
1	184742751	184744934	2184	77.8719	13.7774	H3K4me3_peak_1396
1	184880503	184883429	2927	100.784	18.0164	H3K4me3_peak_1397
1	185396922	185400007	3086	106.992	24.4747	H3K4me3_peak_1398
1	185820630	185822909	2280	95.0792	13.4681	H3K4me3_peak_1399
1	185823093	185823517	425	3.69564	3.0798	H3K4me3_peak_1400
1	185825623	185825861	239	4.36616	3.29408	H3K4me3_peak_1401
1	186428774	186430970	2197	115.722	19.9593	H3K4me3_peak_1402
1	186431726	186432168	443	7.50277	4.68672	H3K4me3_peak_1403
1	186528957	186531862	2906	115.968	19.1672	H3K4me3_peak_1404
1	187258077	187259676	1600	45.1636	9.4483	H3K4me3_peak_1405
1	187306103	187309243	3141	92.7229	13.2252	H3K4me3_peak_1406
1	187309511	187309841	331	3.6064	2.99324	H3K4me3_peak_1407
1	187335143	187335521	379	4.11731	2.82283	H3K4me3_peak_1408
1	187336420	187336985	566	4.42728	3.33079	H3K4me3_peak_1409
1	187337144	187340733	3590	82.7948	24.0408	H3K4me3_peak_1410
1	187341494	187342198	705	9.28357	5.4125	H3K4me3_peak_1411
1	187342419	187345394	2976	122.414	23.2226	H3K4me3_peak_1412
1	187346082	187346412	331	7.50277	4.92865	H3K4me3_peak_1413
1	187347744	187347943	200	4.3121	3.47709	H3K4me3_peak_1414
1	187383551	187387108	3558	128.272	21.4164	H3K4me3_peak_1415
1	187474701	187475439	739	5.85335	3.32377	H3K4me3_peak_1416
1	187502908	187503198	291	9.06816	5.22263	H3K4me3_peak_1417
1	187503498	187505302	1805	93.1305	22.6952	H3K4me3_peak_1418
1	187718288	187721681	3394	92.8072	18.2643	H3K4me3_peak_1419
1	187727377	187728351	975	16.4766	5.82506	H3K4me3_peak_1420
1	187762811	187763078	268	4.70182	2.83806	H3K4me3_peak_1421
1	188334390	188337257	2868	97.7098	18.5227	H3K4me3_peak_1422
1	188580977	188582913	1937	39.8149	8.98969	H3K4me3_peak_1423
1	188596349	188596836	488	4.1611	2.71664	H3K4me3_peak_1424
1	188597461	188599926	2466	53.7092	7.0123	H3K4me3_peak_1425
1	188691239	188691854	616	8.55856	4.73011	H3K4me3_peak_1426
1	188924616	188925151	536	7.66459	4.2571	H3K4me3_peak_1427
1	188925380	188926153	774	13.9477	6.55151	H3K4me3_peak_1428
1	188965589	188967158	1570	41.9972	10.2216	H3K4me3_peak_1429
1	189107902	189108123	222	7.50277	4.92865	H3K4me3_peak_1430
1	189109094	189109311	218	6.65549	4.4448	H3K4me3_peak_1431
1	189109868	189111988	2121	99.4836	20.1626	H3K4me3_peak_1432
1	189169366	189171016	1651	61.8044	10.9624	H3K4me3_peak_1433
1	189247368	189251253	3886	102.848	16.6916	H3K4me3_peak_1434
1	189338803	189339432	630	11.9912	4.1321	H3K4me3_peak_1435
1	189503616	189503900	285	4.3121	3.47709	H3K4me3_peak_1436
1	189631808	189632947	1140	29.9965	7.53257	H3K4me3_peak_1437
1	189679641	189682916	3276	43.9965	11.4199	H3K4me3_peak_1438
1	189689890	189691496	1607	99.4836	20.1626	H3K4me3_peak_1439
1	189692922	189693215	294	3.5627	2.67711	H3K4me3_peak_1440
1	189922304	189924478	2175	99.1935	14.8784	H3K4me3_peak_1441
1	190169167	190171789	2623	86.4262	14.8182	H3K4me3_peak_1442
1	190204697	190205120	424	4.11731	2.96854	H3K4me3_peak_1443
1	190205242	190208843	3602	81.2271	13.4566	H3K4me3_peak_1444
1	190623965	190626861	2897	123.88	23.514	H3K4me3_peak_1445
1	190677317	190678470	1154	51.5675	17.2669	H3K4me3_peak_1446
1	190679021	190679233	213	9.28357	5.4125	H3K4me3_peak_1447
1	190685648	190687598	1951	92.4613	20.0153	H3K4me3_peak_1448
1	190735377	190736435	1059	14.9543	5.07557	H3K4me3_peak_1449
1	191193368	191195634	2267	19.8089	4.51542	H3K4me3_peak_1450
1	191209197	191209401	205	4.63662	2.59737	H3K4me3_peak_1451
1	191210440	191212318	1879	72.1132	11.456	H3K4me3_peak_1452
1	191218593	191219060	468	9.22749	3.88289	H3K4me3_peak_1453
1	191263035	191264577	1543	114.607	25.7497	H3K4me3_peak_1454
1	191320257	191322739	2483	103.704	20.7455	H3K4me3_peak_1455
1	191533697	191537728	4032	33.4221	8.34554	H3K4me3_peak_1456
1	193942009	193942463	455	13.2643	6.28645	H3K4me3_peak_1457
1	194016374	194016660	287	4.11731	2.82283	H3K4me3_peak_1458
1	194017661	194018399	739	5.46828	3.71067	H3K4me3_peak_1459
1	194242467	194242666	200	4.3121	3.47709	H3K4me3_peak_1460
1	194260868	194261148	281	4.79185	3.34639	H3K4me3_peak_1461
1	194262335	194264853	2519	108.791	22.0652	H3K4me3_peak_1462
1	194349959	194350286	328	6.17368	3.89281	H3K4me3_peak_1463
1	194351180	194353632	2453	126.864	21.1736	H3K4me3_peak_1464
1	194353961	194354579	619	8.37941	5.17058	H3K4me3_peak_1465
1	194436730	194436942	213	5.05759	3.71902	H3K4me3_peak_1466
1	194437618	194441645	4028	48.5181	6.62373	H3K4me3_peak_1467
1	194442643	194442884	242	5.05759	3.71902	H3K4me3_peak_1468
1	194503168	194506382	3215	97.7246	16.0672	H3K4me3_peak_1469
1	194841793	194842825	1033	18.4413	8.55754	H3K4me3_peak_1470
1	194843176	194844859	1684	83.4031	20.2855	H3K4me3_peak_1471
1	196049222	196049448	227	7.66459	4.43924	H3K4me3_peak_1472
1	196049696	196050248	553	4.11731	2.82283	H3K4me3_peak_1473
1	196051333	196052397	1065	15.2073	7.58983	H3K4me3_peak_1474
1	196172863	196174443	1581	76.3411	16.6655	H3K4me3_peak_1475
1	196175865	196177976	2112	126.864	21.1736	H3K4me3_peak_1476
1	196229233	196230375	1143	90.6529	25.7343	H3K4me3_peak_1477
1	197308566	197310318	1753	43.7606	7.06539	H3K4me3_peak_1478
1	200311943	200312170	228	10.5157	4.41662	H3K4me3_peak_1479
1	200413221	200414437	1217	28.5885	8.79704	H3K4me3_peak_1480
1	200760656	200761532	877	28.2058	8.1147	H3K4me3_peak_1481
1	200772713	200775292	2580	49.8789	12.5856	H3K4me3_peak_1482
1	200932807	200934983	2177	67.3518	11.5088	H3K4me3_peak_1483
1	201164726	201165480	755	6.98403	3.10631	H3K4me3_peak_1484
1	201223389	201224091	703	4.70182	2.95949	H3K4me3_peak_1485
1	201278244	201278982	739	44.6331	15.3315	H3K4me3_peak_1486
1	201292181	201293009	829	30.6829	9.08847	H3K4me3_peak_1487
1	201327235	201327465	231	6.65549	4.4448	H3K4me3_peak_1488
1	201343182	201344202	1021	39.2525	14.1218	H3K4me3_peak_1489
1	201383264	201383818	555	28.667	11.279	H3K4me3_peak_1490
1	201397407	201397843	437	12.146	6.3802	H3K4me3_peak_1491
1	201412664	201413737	1074	25.2043	6.31778	H3K4me3_peak_1492
1	201414142	201414926	785	45.3478	15.4636	H3K4me3_peak_1493
1	201423946	201424205	260	8.44714	4.62138	H3K4me3_peak_1494
1	201540542	201541114	573	24.1625	10.0091	H3K4me3_peak_1495
1	201547930	201548561	632	21.828	9.52524	H3K4me3_peak_1496
1	201590276	201592731	2456	119.227	26.2961	H3K4me3_peak_1497
1	201597680	201598035	356	7.73888	4.52773	H3K4me3_peak_1498
1	201606271	201606933	663	41.8655	9.19785	H3K4me3_peak_1499
1	201672196	201672529	334	6.65549	4.4448	H3K4me3_peak_1500
1	201672881	201674055	1175	45.1584	11.7113	H3K4me3_peak_1501
1	201688721	201689457	737	5.85335	3.20234	H3K4me3_peak_1502
1	201702205	201702729	525	27.7696	11.2187	H3K4me3_peak_1503
1	201731217	201731966	750	51.0033	11.4594	H3K4me3_peak_1504
1	201886217	201887185	969	15.8809	4.64439	H3K4me3_peak_1505
1	202258207	202259401	1195	73.0817	13.257	H3K4me3_peak_1506
1	202316810	202322993	6184	122.715	25.2302	H3K4me3_peak_1507
1	203059203	203060756	1554	61.484	12.9165	H3K4me3_peak_1508
1	203413477	203415693	2217	47.0514	8.61101	H3K4me3_peak_1509
1	203443259	203446712	3454	64.1009	13.8391	H3K4me3_peak_1510
1	203598833	203602095	3263	110.237	19.2307	H3K4me3_peak_1511
1	203682803	203683014	212	8.37941	5.17058	H3K4me3_peak_1512
1	203683498	203686064	2567	63.4134	16.1971	H3K4me3_peak_1513
1	203718878	203719085	208	5.9729	4.0318	H3K4me3_peak_1514
1	203719263	203721437	2175	92.6629	15.4427	H3K4me3_peak_1515
1	203772201	203775017	2817	116.586	22.494	H3K4me3_peak_1516
1	204382736	204384299	1564	17.9056	7.01615	H3K4me3_peak_1517
1	204384449	204384864	416	7.50277	4.92865	H3K4me3_peak_1518
1	204941286	204943017	1732	32.0315	6.83008	H3K4me3_peak_1519
1	205284135	205285521	1387	79.9309	20.3945	H3K4me3_peak_1520
1	205696170	205698484	2315	87.0554	13.6945	H3K4me3_peak_1521
1	205923450	205928034	4585	69.808	15.7912	H3K4me3_peak_1522
1	206067601	206069692	2092	24.4923	6.59584	H3K4me3_peak_1523
1	206091033	206092227	1195	17.8732	6.16319	H3K4me3_peak_1524
1	206532053	206532402	350	5.46828	3.71067	H3K4me3_peak_1525
1	207142134	207144015	1882	86.3318	16.195	H3K4me3_peak_1526
1	207144814	207145231	418	7.08133	4.66751	H3K4me3_peak_1527
1	207171034	207171260	227	4.3121	3.47709	H3K4me3_peak_1528
1	207172816	207174701	1886	99.1935	14.9695	H3K4me3_peak_1529
1	207251123	207253087	1965	79.0808	13.9855	H3K4me3_peak_1530
1	207346752	207349152	2401	70.3923	9.37251	H3K4me3_peak_1531
1	207835735	207837330	1596	48.041	8.77291	H3K4me3_peak_1532
1	208146777	208146992	216	8.02414	4.40131	H3K4me3_peak_1533
1	208147990	208151287	3298	29.0576	7.3244	H3K4me3_peak_1534
1	208153564	208155034	1471	12.3733	6.01497	H3K4me3_peak_1535
1	208172991	208173763	773	10.2137	5.65443	H3K4me3_peak_1536
1	208173892	208175138	1247	53.4925	13.0227	H3K4me3_peak_1537
1	208179183	208186404	7222	118.037	22.6397	H3K4me3_peak_1538
1	208187097	208189069	1973	16.4766	5.69944	H3K4me3_peak_1539
1	209180819	209183324	2506	83.9605	14.506	H3K4me3_peak_1540
1	209666866	209669195	2330	87.4421	17.5897	H3K4me3_peak_1541
1	213482693	213484389	1697	48.1753	10.0305	H3K4me3_peak_1542
1	213484750	213485162	413	9.23066	5.09832	H3K4me3_peak_1543
1	214451848	214453470	1623	88.9086	15.0264	H3K4me3_peak_1544
1	214453791	214453990	200	6.65549	4.4448	H3K4me3_peak_1545
1	215505675	215508945	3271	106.73	17.108	H3K4me3_peak_1546
1	215567489	215568827	1339	27.8207	6.68207	H3K4me3_peak_1547
1	215608545	215609550	1006	20.6283	7.1942	H3K4me3_peak_1548
1	215804201	215804936	736	7.03383	4.41067	H3K4me3_peak_1549
1	215805842	215808521	2680	122.07	22.177	H3K4me3_peak_1550
1	215940217	215940638	422	4.14638	3.16425	H3K4me3_peak_1551
1	215940810	215941096	287	11.1682	6.13828	H3K4me3_peak_1552
1	216106768	216108718	1951	51.0033	11.4594	H3K4me3_peak_1553
1	216114294	216117271	2978	105.401	15.607	H3K4me3_peak_1554
1	216119481	216119783	303	7.50277	4.68672	H3K4me3_peak_1555
1	216312472	216314005	1534	110.025	24.839	H3K4me3_peak_1556
1	216492550	216495834	3285	99.8344	13.9538	H3K4me3_peak_1557
1	216619232	216620519	1288	16.6858	7.36546	H3K4me3_peak_1558
1	216620744	216621874	1131	12.146	6.62213	H3K4me3_peak_1559
1	216681522	216683392	1871	61.6254	19.4442	H3K4me3_peak_1560
1	216688015	216688274	260	5.05759	3.96095	H3K4me3_peak_1561
1	216691740	216693156	1417	83.7602	15.9522	H3K4me3_peak_1562
1	216693550	216693924	375	9.19742	5.36178	H3K4me3_peak_1563
1	216791580	216793168	1589	15.9754	5.63089	H3K4me3_peak_1564
1	216999302	217003380	4079	99.1935	14.9695	H3K4me3_peak_1565
1	217202732	217206030	3299	83.4454	12.3348	H3K4me3_peak_1566
1	217234871	217235431	561	5.44741	3.95531	H3K4me3_peak_1567
1	217236333	217238407	2075	110.821	21.7655	H3K4me3_peak_1568
1	217284936	217285367	432	10.2137	5.65443	H3K4me3_peak_1569
1	217286110	217288940	2831	110.644	17.5243	H3K4me3_peak_1570
1	217289168	217289669	502	10.2137	5.65443	H3K4me3_peak_1571
1	217300552	217302351	1800	92.2416	25.9762	H3K4me3_peak_1572
1	217302905	217305653	2749	96.3996	17.2003	H3K4me3_peak_1573
1	217440762	217442248	1487	12.253	3.88853	H3K4me3_peak_1574
1	217629084	217631870	2787	46.5061	10.7308	H3K4me3_peak_1575
1	218338483	218342145	3663	119.359	16.8819	H3K4me3_peak_1576
1	218993048	218995253	2206	52.1807	8.69704	H3K4me3_peak_1577
1	219207928	219211219	3292	74.9352	10.8099	H3K4me3_peak_1578
1	219664202	219666059	1858	28.5885	8.79704	H3K4me3_peak_1579
1	219811352	219816746	5395	114.345	19.7164	H3K4me3_peak_1580
1	220833039	220834708	1670	33.7774	9.9225	H3K4me3_peak_1581
1	221040190	221041083	894	8.55856	4.93248	H3K4me3_peak_1582
1	221041497	221043484	1988	9.78053	3.17972	H3K4me3_peak_1583
1	221044994	221048095	3102	69.808	15.7912	H3K4me3_peak_1584
1	221060161	221060422	262	8.02791	4.959	H3K4me3_peak_1585
1	221215785	221216193	409	5.54895	3.78123	H3K4me3_peak_1586
1	221216691	221219564	2874	82.3091	13.2391	H3K4me3_peak_1587
1	221436484	221437316	833	11.1682	6.13828	H3K4me3_peak_1588
1	221437447	221437796	350	5.83963	4.20287	H3K4me3_peak_1589
1	221491131	221492185	1055	26.7458	7.57372	H3K4me3_peak_1590
1	221521032	221522068	1037	57.1656	13.6056	H3K4me3_peak_1591
1	221634036	221637637	3602	62.6775	13.1594	H3K4me3_peak_1592
1	222038271	222040036	1766	37.475	7.47769	H3K4me3_peak_1593
1	222119059	222120910	1852	56.1511	9.58243	H3K4me3_peak_1594
1	222412234	222413061	828	67.9641	17.7355	H3K4me3_peak_1595
1	222413480	222413744	265	5.94584	3.40568	H3K4me3_peak_1596
1	222414074	222414352	279	5.94584	3.40568	H3K4me3_peak_1597
1	222473656	222476949	3294	74.2723	13.3611	H3K4me3_peak_1598
1	222477089	222477364	276	7.38582	4.57978	H3K4me3_peak_1599
1	222524271	222525998	1728	40.8368	9.09377	H3K4me3_peak_1600
1	222657373	222661163	3791	96.0963	21.2562	H3K4me3_peak_1601
1	222662310	222662679	370	7.50277	4.68672	H3K4me3_peak_1602
1	222988547	222991047	2501	101.282	16.1268	H3K4me3_peak_1603
1	223088128	223090279	2152	82.3091	13.2391	H3K4me3_peak_1604
1	223153368	223154296	929	21.0061	6.07544	H3K4me3_peak_1605
1	223384587	223386886	2300	69.9521	14.1308	H3K4me3_peak_1606
1	223559497	223561939	2443	107.517	18.8665	H3K4me3_peak_1607
1	223742693	223743500	808	10.3593	5.6704	H3K4me3_peak_1608
1	223743770	223743972	203	7.99358	4.33535	H3K4me3_peak_1609
1	223744173	223748962	4790	155.807	32.1246	H3K4me3_peak_1610
1	223751910	223752119	210	3.03847	2.5314	H3K4me3_peak_1611
1	223752382	223756497	4116	56.8124	11.6319	H3K4me3_peak_1612
1	224124207	224126154	1948	17.8356	6.46564	H3K4me3_peak_1613
1	225039223	225043373	4151	100.279	16.3794	H3K4me3_peak_1614
1	225190975	225194562	3588	114.614	18.9395	H3K4me3_peak_1615
1	225425369	225426881	1513	35.7491	9.15227	H3K4me3_peak_1616
1	225671410	225672109	700	10.0802	5.1678	H3K4me3_peak_1617
1	225710417	225714913	4497	132.518	21.9021	H3K4me3_peak_1618
1	225716622	225716960	339	3.99616	3.27229	H3K4me3_peak_1619
1	226048663	226049232	570	12.7692	4.90232	H3K4me3_peak_1620
1	226214646	226215246	601	5.83963	4.20287	H3K4me3_peak_1621
1	226215424	226215623	200	6.65549	4.4448	H3K4me3_peak_1622
1	226216079	226217655	1577	10.9285	5.34994	H3K4me3_peak_1623
1	226413931	226415452	1522	19.5541	8.79946	H3K4me3_peak_1624
1	227574235	227578692	4458	44.2974	10.488	H3K4me3_peak_1625
1	227962564	227963072	509	6.74565	3.14282	H3K4me3_peak_1626
1	228043621	228045845	2225	102.293	20.5998	H3K4me3_peak_1627
1	228090874	228092943	2070	122.715	25.3958	H3K4me3_peak_1628
1	228140801	228145015	4215	71.7087	10.5184	H3K4me3_peak_1629
1	228853719	228856847	3129	82.0069	15.069	H3K4me3_peak_1630
1	229334011	229334318	308	5.83963	4.20287	H3K4me3_peak_1631
1	229334871	229335070	200	7.50277	4.68672	H3K4me3_peak_1632
1	229335413	229338246	2834	131.725	28.4818	H3K4me3_peak_1633
1	229428673	229429999	1327	61.4126	11.9326	H3K4me3_peak_1634
1	229430120	229430422	303	11.7967	5.53208	H3K4me3_peak_1635
1	229846008	229846434	427	4.86684	3.37334	H3K4me3_peak_1636
1	229847475	229849562	2088	37.8412	9.39513	H3K4me3_peak_1637
1	230068585	230070610	2026	78.8142	13.0182	H3K4me3_peak_1638
1	230543789	230546258	2470	48.1753	10.0305	H3K4me3_peak_1639
1	230896986	230897210	225	4.70357	3.72764	H3K4me3_peak_1640
1	230904684	230909161	4478	133.656	23.6611	H3K4me3_peak_1641
1	231080855	231082583	1729	58.0496	11.3835	H3K4me3_peak_1642
1	231142430	231143853	1424	24.8447	7.20944	H3K4me3_peak_1643
1	232354544	232358386	3843	126.824	23.8054	H3K4me3_peak_1644
1	232868434	232869103	670	7.50277	4.92865	H3K4me3_peak_1645
1	234342206	234342481	276	3.5627	2.67711	H3K4me3_peak_1646
1	234365257	234371935	6679	169.178	39.4727	H3K4me3_peak_1647
1	235592412	235592897	486	6.96909	3.13032	H3K4me3_peak_1648
1	235757748	235758713	966	20.6785	6.03985	H3K4me3_peak_1649
1	235789938	235791817	1880	64.8813	12.2162	H3K4me3_peak_1650
1	235834826	235836113	1288	43.943	9.51009	H3K4me3_peak_1651
1	235866558	235866879	322	5.46828	3.52853	H3K4me3_peak_1652
1	235867569	235870378	2810	97.4817	12.1453	H3K4me3_peak_1653
1	235871530	235871752	223	5.66645	3.27469	H3K4me3_peak_1654
1	235871974	235872246	273	3.44155	2.31069	H3K4me3_peak_1655
1	235875999	235876930	932	8.50704	4.37949	H3K4me3_peak_1656
1	235877134	235878780	1647	87.4421	17.5897	H3K4me3_peak_1657
1	235880069	235880411	343	5.61083	3.58785	H3K4me3_peak_1658
1	235885500	235885830	331	6.20283	3.33406	H3K4me3_peak_1659
1	235885987	235888426	2440	80.7567	14.9552	H3K4me3_peak_1660
1	235892354	235895475	3122	82.4812	15.8308	H3K4me3_peak_1661
1	235895793	235896189	397	8.90176	4.1378	H3K4me3_peak_1662
1	235898548	235898953	406	3.18684	2.21585	H3K4me3_peak_1663
1	235899662	235900588	927	5.28566	2.95303	H3K4me3_peak_1664
1	235901010	235903188	2179	79.947	12.6087	H3K4me3_peak_1665
1	235906168	235908715	2548	30.9436	7.63665	H3K4me3_peak_1666
1	235918344	235920434	2091	98.9997	16.1712	H3K4me3_peak_1667
1	235921212	235921542	331	5.05759	3.71902	H3K4me3_peak_1668
1	236092191	236092707	517	3.6454	2.59521	H3K4me3_peak_1669
1	236158269	236158828	560	32.6347	10.5734	H3K4me3_peak_1670
1	236254631	236254853	223	3.69564	3.0798	H3K4me3_peak_1671
1	236263282	236263907	626	7.26625	4.01859	H3K4me3_peak_1672
1	236264597	236268835	4239	93.8993	13.3871	H3K4me3_peak_1673
1	236298794	236300281	1488	35.9378	11.7668	H3K4me3_peak_1674
1	236322183	236322497	315	5.58597	3.23733	H3K4me3_peak_1675
1	236324231	236325383	1153	11.3621	3.93533	H3K4me3_peak_1676
1	236339418	236344331	4914	122.414	23.3683	H3K4me3_peak_1677
1	236344787	236346467	1681	16.6787	5.9867	H3K4me3_peak_1678
1	236350027	236350320	294	5.31046	3.25996	H3K4me3_peak_1679
1	236351766	236353723	1958	24.3495	5.85866	H3K4me3_peak_1680
1	236370383	236373663	3281	33.49	8.96541	H3K4me3_peak_1681
1	236377336	236377794	459	5.46828	3.52853	H3K4me3_peak_1682
1	236379432	236381781	2350	96.6918	19.7255	H3K4me3_peak_1683
1	236383061	236383749	689	7.28745	3.84281	H3K4me3_peak_1684
1	236386739	236388072	1334	47.1078	9.92641	H3K4me3_peak_1685
1	236390248	236390450	203	5.94584	3.55139	H3K4me3_peak_1686
1	236392363	236392562	200	4.3404	3.27902	H3K4me3_peak_1687
1	236393923	236394756	834	12.6839	5.89636	H3K4me3_peak_1688
1	236395025	236397509	2485	67.2185	12.6826	H3K4me3_peak_1689
1	236399408	236399755	348	12.5009	5.04227	H3K4me3_peak_1690
1	236399956	236400542	587	5.85335	3.32377	H3K4me3_peak_1691
1	236401433	236403314	1882	7.44718	3.68659	H3K4me3_peak_1692
1	236403492	236403824	333	5.85335	3.20234	H3K4me3_peak_1693
1	236404136	236412526	8391	58.169	9.20703	H3K4me3_peak_1694
1	236414590	236415673	1084	9.42821	4.61202	H3K4me3_peak_1695
1	236436538	236436862	325	4.73887	2.98531	H3K4me3_peak_1696
1	236443777	236444735	959	7.99138	4.13424	H3K4me3_peak_1697
1	236444946	236447403	2458	35.1074	9.71967	H3K4me3_peak_1698
1	236447611	236452676	5066	126.178	20.7256	H3K4me3_peak_1699
1	236455427	236456117	691	7.73977	3.80948	H3K4me3_peak_1700
1	236456572	236457327	756	6.46191	3.4452	H3K4me3_peak_1701
1	236457444	236458084	641	4.83877	2.67497	H3K4me3_peak_1702
1	236459547	236459867	321	3.29349	2.33644	H3K4me3_peak_1703
1	236463320	236463659	340	6.37868	3.43108	H3K4me3_peak_1704
1	236464664	236470700	6037	130.456	20.3526	H3K4me3_peak_1705
1	236470949	236471614	666	5.85335	3.32377	H3K4me3_peak_1706
1	236471777	236472150	374	5.15627	3.04078	H3K4me3_peak_1707
1	236472483	236474251	1769	14.0966	4.58745	H3K4me3_peak_1708
1	236475956	236477301	1346	23.5026	6.04457	H3K4me3_peak_1709
1	236508172	236510494	2323	69.6776	16.3342	H3K4me3_peak_1710
1	236529431	236529729	299	4.36469	2.81031	H3K4me3_peak_1711
1	236530585	236532179	1595	31.2682	9.78657	H3K4me3_peak_1712
1	236532504	236535873	3370	81.1327	13.057	H3K4me3_peak_1713
1	236536276	236536598	323	3.74377	2.92986	H3K4me3_peak_1714
1	236547754	236548156	403	3.75727	2.43263	H3K4me3_peak_1715
1	236550109	236552199	2091	67.8208	10.7967	H3K4me3_peak_1716
1	236553332	236553673	342	4.83877	2.67497	H3K4me3_peak_1717
1	236554520	236554749	230	6.99767	3.36935	H3K4me3_peak_1718
1	236674947	236675661	715	13.3826	4.40531	H3K4me3_peak_1719
1	236820851	236822756	1906	69.5381	12.7366	H3K4me3_peak_1720
1	236919099	236921952	2854	81.2068	15.5879	H3K4me3_peak_1721
1	236922223	236922647	425	5.94584	3.40568	H3K4me3_peak_1722
1	236923315	236923596	282	4.7573	3.15048	H3K4me3_peak_1723
1	236924750	236925184	435	4.75456	2.84895	H3K4me3_peak_1724
1	236925379	236925964	586	11.5922	4.30607	H3K4me3_peak_1725
1	236946370	236947214	845	35.3541	6.87563	H3K4me3_peak_1726
1	236968137	236968537	401	4.79185	3.34639	H3K4me3_peak_1727
1	236968814	236969026	213	6.56183	3.8602	H3K4me3_peak_1728
1	236970787	236974692	3906	112.201	23.74	H3K4me3_peak_1729
1	236974892	236975712	821	13.3198	5.85708	H3K4me3_peak_1730
1	237050473	237052509	2037	82.3091	13.2391	H3K4me3_peak_1731
1	237169893	237173213	3321	97.9628	14.7873	H3K4me3_peak_1732
1	237226851	237227273	423	20.6832	9.28331	H3K4me3_peak_1733
1	237238428	237241522	3095	101.501	14.9597	H3K4me3_peak_1734
1	237316874	237317715	842	12.6807	4.31424	H3K4me3_peak_1735
1	237788477	237788799	323	4.35259	2.5839	H3K4me3_peak_1736
1	237819359	237819561	203	4.81216	3.79887	H3K4me3_peak_1737
1	237819681	237821920	2240	110.032	21.0684	H3K4me3_peak_1738
1	238139042	238140781	1740	43.7606	7.00468	H3K4me3_peak_1739
1	238175898	238178591	2694	81.5918	9.77241	H3K4me3_peak_1740
1	238179876	238180197	322	5.83963	4.20287	H3K4me3_peak_1741
1	238197032	238198987	1956	62.2677	9.16483	H3K4me3_peak_1742
1	238200676	238200897	222	3.72425	3.09802	H3K4me3_peak_1743
1	238307348	238307550	203	4.70046	3.11425	H3K4me3_peak_1744
1	238307673	238309289	1617	87.9656	16.7535	H3K4me3_peak_1745
1	238329839	238330118	280	5.05759	3.71902	H3K4me3_peak_1746
1	238331464	238333390	1927	114.458	26.338	H3K4me3_peak_1747
1	238334327	238334670	344	4.3121	3.47709	H3K4me3_peak_1748
1	238401652	238402011	360	4.75456	2.84895	H3K4me3_peak_1749
1	238515721	238517134	1414	66.9764	16.4544	H3K4me3_peak_1750
1	238540138	238541994	1857	101.004	21.4407	H3K4me3_peak_1751
1	238566214	238569004	2791	126.864	21.1736	H3K4me3_peak_1752
1	238569432	238570174	743	5.46828	3.71067	H3K4me3_peak_1753
1	238665988	238668696	2709	126.864	21.1736	H3K4me3_peak_1754
1	238823027	238827142	4116	48.041	8.69196	H3K4me3_peak_1755
1	239109396	239110851	1456	73.6595	14.6165	H3K4me3_peak_1756
1	239209412	239209963	552	5.34426	2.76604	H3K4me3_peak_1757
1	239284976	239287491	2516	106.694	19.2658	H3K4me3_peak_1758
1	239374702	239376696	1995	59.1138	12.5522	H3K4me3_peak_1759
1	239490519	239490897	379	9.68843	5.58394	H3K4me3_peak_1760
1	239491164	239493776	2613	128.272	21.4164	H3K4me3_peak_1761
1	239567352	239568940	1589	111.603	19.3522	H3K4me3_peak_1762
1	239680984	239681748	765	31.8989	7.84481	H3K4me3_peak_1763
1	239785120	239785355	236	4.56426	3.63672	H3K4me3_peak_1764
1	239786137	239787835	1699	70.0023	11.0396	H3K4me3_peak_1765
1	239788071	239788416	346	9.62915	5.32137	H3K4me3_peak_1766
1	239839733	239840771	1039	16.4086	6.80707	H3K4me3_peak_1767
1	239841190	239845621	4432	145.918	29.7275	H3K4me3_peak_1768
1	239881176	239882893	1718	71.0396	13.91	H3K4me3_peak_1769
1	239918317	239919501	1185	32.3408	7.31956	H3K4me3_peak_1770
1	239943739	239945450	1712	88.4233	18.5598	H3K4me3_peak_1771
1	240000115	240001848	1734	54.0981	10.216	H3K4me3_peak_1772
1	240048948	240050801	1854	65.1184	11.3267	H3K4me3_peak_1773
1	240582675	240585510	2836	63.9734	15.5806	H3K4me3_peak_1774
1	240595342	240596060	719	20.6283	7.1942	H3K4me3_peak_1775
1	240717803	240720050	2248	56.7625	12.0298	H3K4me3_peak_1776
1	240720285	240720484	200	3.5627	2.67711	H3K4me3_peak_1777
1	240858697	240861672	2976	106.538	21.0369	H3K4me3_peak_1778
1	240861820	240862066	247	5.48709	3.98019	H3K4me3_peak_1779
1	240862836	240863110	275	7.27655	4.55295	H3K4me3_peak_1780
1	240982958	240983162	205	8.32058	4.60227	H3K4me3_peak_1781
1	240983723	240986642	2920	82.3029	12.2538	H3K4me3_peak_1782
1	241566596	241572675	6080	111.603	19.4736	H3K4me3_peak_1783
1	241656718	241658594	1877	86.1375	14.3126	H3K4me3_peak_1784
1	241658759	241659154	396	9.15715	4.698	H3K4me3_peak_1785
1	241896286	241898512	2227	78.899	11.93	H3K4me3_peak_1786
1	242117624	242118233	610	9.28357	5.4125	H3K4me3_peak_1787
1	242119490	242121450	1961	102.293	20.454	H3K4me3_peak_1788
1	242160578	242161593	1016	51.8549	16.1511	H3K4me3_peak_1789
1	242168358	242170426	2069	85.219	17.5657	H3K4me3_peak_1790
1	242170545	242170746	202	7.99358	4.17697	H3K4me3_peak_1791
1	242171108	242171490	383	5.50446	3.18716	H3K4me3_peak_1792
1	242214393	242216613	2221	63.7297	12.1121	H3K4me3_peak_1793
1	242329420	242329802	383	7.28745	3.98853	H3K4me3_peak_1794
1	242681694	242683264	1571	44.1163	8.2872	H3K4me3_peak_1795
1	243038610	243039453	844	16.2672	7.83176	H3K4me3_peak_1796
1	243047782	243048585	804	9.28357	5.4125	H3K4me3_peak_1797
1	243048810	243050299	1490	34.0353	12.6703	H3K4me3_peak_1798
1	243105151	243105551	401	5.83963	4.20287	H3K4me3_peak_1799
1	243105717	243108139	2423	81.4951	11.4656	H3K4me3_peak_1800
1	243153788	243154103	316	14.5125	6.44278	H3K4me3_peak_1801
1	243188962	243190688	1727	83.4896	13.3302	H3K4me3_peak_1802
1	243224995	243226498	1504	69.9521	14.0094	H3K4me3_peak_1803
1	243414094	243414514	421	8.23007	3.68159	H3K4me3_peak_1804
1	243414685	243415658	974	10.0007	3.76781	H3K4me3_peak_1805
1	245408923	245410815	1893	73.0165	12.2374	H3K4me3_peak_1806
1	246104620	246106230	1611	61.227	9.57132	H3K4me3_peak_1807
1	246128995	246131139	2145	87.6243	16.4379	H3K4me3_peak_1808
1	246276027	246276298	272	4.3121	3.47709	H3K4me3_peak_1809
1	246276777	246279098	2322	91.1864	16.4952	H3K4me3_peak_1810
1	246280283	246280549	267	3.6064	3.23517	H3K4me3_peak_1811
1	246327457	246327942	486	4.70046	3.11425	H3K4me3_peak_1812
1	246347223	246348171	949	21.1635	6.6023	H3K4me3_peak_1813
1	246547751	246550070	2320	78.7924	12.8749	H3K4me3_peak_1814
1	246767507	246769145	1639	74.2723	13.3611	H3K4me3_peak_1815
1	246852483	246854029	1547	104.812	18.6236	H3K4me3_peak_1816
1	246972247	246972603	357	3.53412	2.79997	H3K4me3_peak_1817
1	246973189	246974852	1664	83.4896	13.3302	H3K4me3_peak_1818
1	248029207	248034535	5329	76.9357	16.1056	H3K4me3_peak_1819
1	248090347	248090658	312	6.56183	3.70182	H3K4me3_peak_1820
1	248447448	248450017	2570	119.9	18.461	H3K4me3_peak_1821
1	248450226	248450738	513	7.37742	4.61246	H3K4me3_peak_1822
1	248451041	248451463	423	4.39832	3.31357	H3K4me3_peak_1823
1	248555802	248556078	277	4.70046	3.11425	H3K4me3_peak_1824
1	248605420	248606000	581	5.21805	3.81235	H3K4me3_peak_1825
1	248606355	248611145	4791	125.444	27.389	H3K4me3_peak_1826
1	248741190	248741997	808	8.40735	3.93091	H3K4me3_peak_1827
1	249904470	249906822	2353	101.871	16.8611	H3K4me3_peak_1828
1	249997877	249999749	1873	48.1753	10.0305	H3K4me3_peak_1829
1	250076679	250079007	2329	71.8574	12.7875	H3K4me3_peak_1830
1	250178639	250178980	342	6.17841	4.12297	H3K4me3_peak_1831
1	250179202	250180027	826	4.11731	2.82283	H3K4me3_peak_1832
1	250180224	250182317	2094	90.156	15.2345	H3K4me3_peak_1833
1	250182491	250182898	408	5.51262	3.75999	H3K4me3_peak_1834
1	250220360	250220673	314	4.75456	2.84895	H3K4me3_peak_1835
1	250364891	250365446	556	15.306	5.03464	H3K4me3_peak_1836
1	250367246	250369935	2690	55.1192	9.50148	H3K4me3_peak_1837
1	250370057	250370329	273	3.75727	2.53671	H3K4me3_peak_1838
1	250539175	250541251	2077	102.615	22.3895	H3K4me3_peak_1839
1	250541576	250542648	1073	34.9842	9.81703	H3K4me3_peak_1840
1	250680584	250681473	890	22.4566	8.44633	H3K4me3_peak_1841
1	250823600	250825071	1472	24.1969	7.09439	H3K4me3_peak_1842
1	251066705	251070044	3340	66.038	12.4243	H3K4me3_peak_1843
1	251217483	251218943	1461	19.5921	5.1301	H3K4me3_peak_1844
1	251275498	251279020	3523	142.339	22.127	H3K4me3_peak_1845
1	251569595	251571880	2286	65.2338	17.0069	H3K4me3_peak_1846
1	251976112	251979796	3685	103.466	18.3807	H3K4me3_peak_1847
1	252322007	252322206	200	3.5627	2.67711	H3K4me3_peak_1848
1	252322367	252325349	2983	129.782	24.3883	H3K4me3_peak_1849
1	252341815	252343628	1814	69.2888	19.099	H3K4me3_peak_1850
1	252394078	252395867	1790	74.0893	15.2702	H3K4me3_peak_1851
1	252425226	252425685	460	3.5627	2.67711	H3K4me3_peak_1852
1	252425891	252428247	2357	88.0755	15.4955	H3K4me3_peak_1853
1	252451469	252454673	3205	112.964	16.3355	H3K4me3_peak_1854
1	252454978	252455519	542	5.46828	3.52853	H3K4me3_peak_1855
1	252650253	252650498	246	7.50277	4.68672	H3K4me3_peak_1856
1	252651055	252653949	2895	138.741	25.554	H3K4me3_peak_1857
1	252654196	252654728	533	8.37941	5.17058	H3K4me3_peak_1858
1	252854035	252854375	341	4.14638	3.16425	H3K4me3_peak_1859
1	252954846	252957620	2775	88.9212	16.5593	H3K4me3_peak_1860
1	253090653	253094090	3438	134.655	24.2909	H3K4me3_peak_1861
1	253094355	253094677	323	5.05759	3.96095	H3K4me3_peak_1862
1	253123427	253125154	1728	79.9605	12.9659	H3K4me3_peak_1863
1	253126399	253126659	261	4.3121	3.47709	H3K4me3_peak_1864
1	253200652	253203992	3341	109.336	17.3161	H3K4me3_peak_1865
1	253204703	253204919	217	9.28357	5.4125	H3K4me3_peak_1866
1	253392719	253394520	1802	106.992	24.4747	H3K4me3_peak_1867
1	253426815	253430344	3530	103.466	18.3807	H3K4me3_peak_1868
1	253431008	253431342	335	5.94584	3.55139	H3K4me3_peak_1869
1	253431818	253432176	359	6.79796	3.98138	H3K4me3_peak_1870
1	253497821	253498303	483	7.50277	4.68672	H3K4me3_peak_1871
1	253567034	253570573	3540	42.0607	9.14473	H3K4me3_peak_1872
1	253695022	253695407	386	14.5603	4.16942	H3K4me3_peak_1873
1	253715337	253716020	684	20.5098	4.63685	H3K4me3_peak_1874
1	253741975	253743069	1095	60.1061	14.7887	H3K4me3_peak_1875
1	253794736	253796368	1633	85.0438	16.0736	H3K4me3_peak_1876
1	253866776	253870704	3929	113.341	24.697	H3K4me3_peak_1877
1	253870901	253871550	650	8.1827	4.72259	H3K4me3_peak_1878
1	253905006	253905245	240	6.18182	4.15701	H3K4me3_peak_1879
1	253905693	253907576	1884	66.3123	9.49599	H3K4me3_peak_1880
1	253907948	253908209	262	3.7824	3.13512	H3K4me3_peak_1881
1	253933325	253933837	513	11.8043	5.00851	H3K4me3_peak_1882
1	253965038	253965286	249	5.94584	3.55139	H3K4me3_peak_1883
1	253965659	253967022	1364	63.9734	15.5806	H3K4me3_peak_1884
1	253975398	253977400	2003	59.1138	12.5522	H3K4me3_peak_1885
1	254006499	254007112	614	5.66882	2.87627	H3K4me3_peak_1886
1	254008127	254009872	1746	77.6716	17.5743	H3K4me3_peak_1887
1	254025016	254025528	513	8.84555	4.77097	H3K4me3_peak_1888
1	254025783	254026233	451	11.1109	5.12727	H3K4me3_peak_1889
1	254026632	254028432	1801	92.6629	15.5468	H3K4me3_peak_1890
1	254034372	254037160	2789	100.784	18.0164	H3K4me3_peak_1891
1	254078228	254080837	2610	16.8787	5.34688	H3K4me3_peak_1892
1	254114390	254117271	2882	23.5351	5.77771	H3K4me3_peak_1893
1	254117392	254117814	423	5.34426	2.76604	H3K4me3_peak_1894
1	254129123	254131376	2254	24.9351	8.22343	H3K4me3_peak_1895
1	254132040	254133236	1197	7.5446	3.31246	H3K4me3_peak_1896
1	254176186	254177498	1313	13.7817	4.72239	H3K4me3_peak_1897
1	254207663	254210124	2462	66.1116	11.7311	H3K4me3_peak_1898
1	254210251	254211300	1050	12.2353	5.06464	H3K4me3_peak_1899
1	254474422	254474816	395	6.17368	3.89281	H3K4me3_peak_1900
1	254475399	254476399	1001	9.46042	4.42566	H3K4me3_peak_1901
1	254477090	254478519	1430	110.068	29.847	H3K4me3_peak_1902
1	254487473	254488301	829	10.0524	5.41919	H3K4me3_peak_1903
1	254718515	254720066	1552	35.2078	6.51551	H3K4me3_peak_1904
1	254768635	254769048	414	7.60524	3.47343	H3K4me3_peak_1905
1	254769681	254771378	1698	39.964	9.75941	H3K4me3_peak_1906
1	254963078	254964193	1116	24.8811	6.29297	H3K4me3_peak_1907
1	254991503	254991923	421	4.47616	2.4587	H3K4me3_peak_1908
1	254992159	254994542	2384	22.8859	5.34565	H3K4me3_peak_1909
1	255003294	255005033	1740	48.041	8.77291	H3K4me3_peak_1910
1	255093904	255095912	2009	27.2051	7.01216	H3K4me3_peak_1911
1	255150973	255154250	3278	159.352	36.2937	H3K4me3_peak_1912
1	255156549	255156826	278	5.00158	3.92383	H3K4me3_peak_1913
1	255167628	255170124	2497	96.0737	19.1069	H3K4me3_peak_1914
1	255171016	255171703	688	4.83877	2.67497	H3K4me3_peak_1915
1	255349209	255349519	311	5.83359	3.70744	H3K4me3_peak_1916
1	255458310	255459246	937	4.24476	2.64079	H3K4me3_peak_1917
1	255459397	255460017	621	4.46252	2.99447	H3K4me3_peak_1918
1	255628480	255631014	2535	12.8929	3.96138	H3K4me3_peak_1919
1	256544153	256544352	200	4.19326	3.39978	H3K4me3_peak_1920
1	256544680	256545019	340	10.8482	5.6512	H3K4me3_peak_1921
1	256545169	256546596	1428	21.8364	5.86243	H3K4me3_peak_1922
1	257053517	257055974	2458	87.052	15.6382	H3K4me3_peak_1923
1	257740192	257740550	359	4.17683	2.43179	H3K4me3_peak_1924
1	258044149	258046286	2138	28.139	5.23291	H3K4me3_peak_1925
1	260647186	260648484	1299	84.3518	17.8312	H3K4me3_peak_1926
1	260752695	260753011	317	6.58498	4.3655	H3K4me3_peak_1927
1	260754670	260758079	3410	85.1912	14.7141	H3K4me3_peak_1928
1	260838647	260839281	635	10.2137	5.65443	H3K4me3_peak_1929
1	260839396	260841359	1964	69.604	11.8731	H3K4me3_peak_1930
1	260845245	260845444	200	3.69564	3.0798	H3K4me3_peak_1931
1	260866901	260867100	200	5.05759	3.71902	H3K4me3_peak_1932
1	260867578	260871637	4060	95.5125	14.6052	H3K4me3_peak_1933
1	260872220	260873367	1148	11.2515	4.65947	H3K4me3_peak_1934
1	260918000	260920593	2594	47.5043	12.0027	H3K4me3_peak_1935
1	260920796	260921112	317	4.75456	2.84895	H3K4me3_peak_1936
1	260968761	260969163	403	10.621	4.69382	H3K4me3_peak_1937
1	260969952	260971835	1884	33.2675	7.41063	H3K4me3_peak_1938
1	260972292	260974814	2523	75.4399	17.9421	H3K4me3_peak_1939
1	260974961	260975160	200	6.7293	3.94599	H3K4me3_peak_1940
1	261132757	261134400	1644	78.7924	12.7838	H3K4me3_peak_1941
1	261253762	261254315	554	4.1611	2.71664	H3K4me3_peak_1942
1	261254797	261257417	2621	98.477	12.9227	H3K4me3_peak_1943
1	261258581	261258827	247	5.83963	4.20287	H3K4me3_peak_1944
1	261313307	261313510	204	4.70046	3.11425	H3K4me3_peak_1945
1	261314187	261318132	3946	112.256	21.9112	H3K4me3_peak_1946
1	261344718	261346009	1292	13.4017	5.35175	H3K4me3_peak_1947
1	261390985	261391226	242	4.14638	3.16425	H3K4me3_peak_1948
1	261404903	261409430	4528	94.1671	15.8969	H3K4me3_peak_1949
1	261584952	261588861	3910	97.7246	16.0672	H3K4me3_peak_1950
1	261647390	261647920	531	14.1288	5.44703	H3K4me3_peak_1951
1	261659349	261660910	1562	24.3242	7.14046	H3K4me3_peak_1952
1	261682938	261683405	468	6.51537	2.86854	H3K4me3_peak_1953
1	261683857	261685299	1443	29.9965	7.53257	H3K4me3_peak_1954
1	261731956	261733552	1597	26.0681	6.49992	H3K4me3_peak_1955
1	261777927	261779959	2033	35.5656	8.39696	H3K4me3_peak_1956
1	261780192	261780478	287	6.4496	2.94441	H3K4me3_peak_1957
1	261820491	261822724	2234	37.873	8.39038	H3K4me3_peak_1958
1	262202950	262204669	1720	80.966	15.3201	H3K4me3_peak_1959
1	262257134	262259003	1870	75.3139	12.4195	H3K4me3_peak_1960
1	262259178	262259586	409	5.31046	3.25996	H3K4me3_peak_1961
1	262307919	262309026	1108	22.6243	5.53185	H3K4me3_peak_1962
1	262320885	262321328	444	4.70182	2.83806	H3K4me3_peak_1963
1	262321683	262322786	1104	25.0785	7.63401	H3K4me3_peak_1964
1	262354155	262357259	3105	111.603	19.4736	H3K4me3_peak_1965
1	262358248	262358487	240	6.6351	4.43231	H3K4me3_peak_1966
1	262437445	262438233	789	21.0171	5.68029	H3K4me3_peak_1967
1	262456210	262456769	560	9.529	3.99383	H3K4me3_peak_1968
1	263757577	263760591	3015	109.336	17.3161	H3K4me3_peak_1969
1	263760868	263761187	320	5.05759	3.96095	H3K4me3_peak_1970
1	263761378	263761627	250	4.14638	3.16425	H3K4me3_peak_1971
1	263820224	263822625	2402	157.021	27.8854	H3K4me3_peak_1972
1	263828522	263831272	2751	133.419	29.5974	H3K4me3_peak_1973
1	263843609	263843924	316	10.2137	5.89635	H3K4me3_peak_1974
1	263845083	263845546	464	5.94584	3.40568	H3K4me3_peak_1975
1	263845853	263848107	2255	138.224	22.6307	H3K4me3_peak_1976
1	263856271	263858782	2512	106.73	17.0039	H3K4me3_peak_1977
1	263859222	263859465	244	5.05759	3.96095	H3K4me3_peak_1978
1	263859722	263859921	200	5.05759	3.71902	H3K4me3_peak_1979
1	263861910	263862109	200	4.3121	3.47709	H3K4me3_peak_1980
1	263953603	263953850	248	3.99616	3.27229	H3K4me3_peak_1981
1	263953982	263955101	1120	14.4294	6.9151	H3K4me3_peak_1982
1	264096067	264096632	566	10.2137	5.65443	H3K4me3_peak_1983
1	264097121	264097391	271	12.146	6.3802	H3K4me3_peak_1984
1	264193081	264197336	4256	106.694	19.2658	H3K4me3_peak_1985
1	264250093	264251353	1261	37.9776	8.84851	H3K4me3_peak_1986
1	264821812	264824172	2361	91.1864	16.6127	H3K4me3_peak_1987
1	265077624	265079835	2212	57.1656	13.7513	H3K4me3_peak_1988
1	265234502	265235798	1297	56.7666	12.3094	H3K4me3_peak_1989
1	265462056	265462852	797	36.4172	12.8347	H3K4me3_peak_1990
1	265568710	265572327	3618	85.8628	13.6034	H3K4me3_peak_1991
1	265572720	265573075	356	3.6454	2.59521	H3K4me3_peak_1992
1	265576719	265579037	2319	55.654	12.6682	H3K4me3_peak_1993
1	265579902	265580377	476	7.87615	3.57559	H3K4me3_peak_1994
1	265633086	265634512	1427	27.7107	7.69515	H3K4me3_peak_1995
1	265640966	265644287	3322	104.815	22.5809	H3K4me3_peak_1996
1	265644534	265648289	3756	113.272	17.7324	H3K4me3_peak_1997
1	265648638	265648946	309	7.73977	3.68805	H3K4me3_peak_1998
[truncated: 31,601 more rows]

## Sheet: GD15M_LM_H3K4me3
Number of H3K4me3 peaks in the uterine longitudinal muscle at the mesometrial side on day 15 of pregnancy.
Chr	Start	End	Length	-Log10(Pvalue)	Fold (LM/IgG)	Name
1	20764	25870	5107	82.7341	14.398	H3K4me3_peak_1
1	184916	187745	2830	94.2929	14.3801	H3K4me3_peak_2
1	187910	188194	285	6.93299	4.76884	H3K4me3_peak_3
1	193833	194992	1160	27.847	11.2623	H3K4me3_peak_4
1	197812	201360	3549	49.0104	9.47993	H3K4me3_peak_5
1	201704	203399	1696	15.1622	5.90205	H3K4me3_peak_6
1	450092	450628	537	3.6454	2.66132	H3K4me3_peak_7
1	508711	509179	469	19.3689	7.55576	H3K4me3_peak_8
1	539015	539339	325	4.73472	3.44559	H3K4me3_peak_9
1	539632	541911	2280	142.863	30.0076	H3K4me3_peak_10
1	542136	542944	809	6.88185	4.49208	H3K4me3_peak_11
1	550678	550885	208	4.79185	3.45741	H3K4me3_peak_12
1	553771	554114	344	9.01771	5.44826	H3K4me3_peak_13
1	554322	556600	2279	67.2329	15.3104	H3K4me3_peak_14
1	556908	558179	1272	99.4836	20.1572	H3K4me3_peak_15
1	574434	575533	1100	21.0657	8.39529	H3K4me3_peak_16
1	575727	576273	547	5.07296	3.64827	H3K4me3_peak_17
1	577462	579756	2295	116.134	28.5948	H3K4me3_peak_18
1	580642	580922	281	3.03847	2.48082	H3K4me3_peak_19
1	584447	584874	428	3.82032	3.31704	H3K4me3_peak_20
1	609495	611544	2050	83.0042	17.7338	H3K4me3_peak_21
1	854590	857954	3365	47.5043	12.0318	H3K4me3_peak_22
1	1191823	1192392	570	6.60524	3.62123	H3K4me3_peak_23
1	1229277	1231834	2558	26.0516	5.73078	H3K4me3_peak_24
1	1324063	1324320	258	5.73666	3.74833	H3K4me3_peak_25
1	1326718	1326918	201	6.02617	3.95173	H3K4me3_peak_26
1	1328471	1333825	5355	123.974	28.986	H3K4me3_peak_27
1	1413444	1415532	2089	66.4258	19.7896	H3K4me3_peak_28
1	1495733	1496048	316	10.7181	5.06396	H3K4me3_peak_29
1	1546243	1546477	235	4.70383	3.40631	H3K4me3_peak_30
1	1546696	1546925	230	5.8664	3.82007	H3K4me3_peak_31
1	1591221	1591454	234	4.11731	2.90848	H3K4me3_peak_32
1	1591645	1593556	1912	15.8416	5.39056	H3K4me3_peak_33
1	1694135	1694655	521	6.90279	3.95305	H3K4me3_peak_34
1	1697023	1698559	1537	117.801	33.8568	H3K4me3_peak_35
1	1698838	1700188	1351	87.6744	25.2798	H3K4me3_peak_36
1	1808075	1808524	450	6.20283	3.38019	H3K4me3_peak_37
1	1852566	1852890	325	3.2932	2.38295	H3K4me3_peak_38
1	2003256	2004940	1685	14.2995	5.7595	H3K4me3_peak_39
1	2119460	2121392	1933	74.9053	14.7782	H3K4me3_peak_40
1	2122445	2122851	407	5.58563	3.92887	H3K4me3_peak_41
1	2145697	2147669	1973	77.0575	19.7702	H3K4me3_peak_42
1	2148633	2149023	391	6.77976	4.3391	H3K4me3_peak_43
1	2264672	2265013	342	7.64898	4.5826	H3K4me3_peak_44
1	2373850	2376271	2422	99.6123	19.192	H3K4me3_peak_45
1	2540870	2543048	2179	126.864	21.3118	H3K4me3_peak_46
1	2544647	2544934	288	3.6454	2.54252	H3K4me3_peak_47
1	2547345	2547653	309	6.09694	4.02358	H3K4me3_peak_48
1	2570380	2570692	313	4.36616	3.43863	H3K4me3_peak_49
1	2574328	2574541	214	4.96542	3.83054	H3K4me3_peak_50
1	2574983	2578242	3260	128.774	30.9284	H3K4me3_peak_51
1	2578608	2579912	1305	4.1611	2.78011	H3K4me3_peak_52
1	2600972	2601464	493	15.6772	7.08921	H3K4me3_peak_53
1	2783023	2783317	295	4.44156	3.49178	H3K4me3_peak_54
1	2809690	2810388	699	9.60169	4.8201	H3K4me3_peak_55
1	2810578	2811045	468	3.5627	2.62337	H3K4me3_peak_56
1	2811463	2812886	1424	6.99767	3.40117	H3K4me3_peak_57
1	2826503	2830926	4424	109.232	25.5039	H3K4me3_peak_58
1	2872682	2872949	268	7.24914	4.615	H3K4me3_peak_59
1	2881368	2882803	1436	38.3876	10.1983	H3K4me3_peak_60
1	3118619	3123347	4729	138.011	28.409	H3K4me3_peak_61
1	3194985	3195901	917	12.6201	5.33185	H3K4me3_peak_62
1	3401303	3401611	309	7.63168	4.11504	H3K4me3_peak_63
1	3756266	3756526	261	8.41215	5.32263	H3K4me3_peak_64
1	4246964	4247619	656	15.4599	6.97486	H3K4me3_peak_65
1	4880079	4880734	656	4.79185	3.45741	H3K4me3_peak_66
1	4880996	4885479	4484	159.216	42.649	H3K4me3_peak_67
1	4886168	4887096	929	5.911	4.44446	H3K4me3_peak_68
1	4898753	4899102	350	5.80784	3.82694	H3K4me3_peak_69
1	5464398	5466432	2035	87.6243	16.4413	H3K4me3_peak_70
1	6726044	6726721	678	5.51891	3.62907	H3K4me3_peak_71
1	6771287	6774472	3186	121.539	24.5441	H3K4me3_peak_72
1	6965438	6965668	231	8.71601	4.33399	H3K4me3_peak_73
1	6971824	6972604	781	19.1526	7.76586	H3K4me3_peak_74
1	6994075	6995064	990	14.2141	7.22332	H3K4me3_peak_75
1	6995268	6998089	2822	127.009	27.513	H3K4me3_peak_76
1	6998243	6999131	889	6.6833	4.60987	H3K4me3_peak_77
1	7048692	7050361	1670	94.2775	27.5946	H3K4me3_peak_78
1	7202619	7202978	360	7.6888	5.25733	H3K4me3_peak_79
1	7205738	7208372	2635	71.6906	22.5967	H3K4me3_peak_80
1	7446439	7448345	1907	30.9436	7.67772	H3K4me3_peak_81
1	7469013	7469698	686	4.24476	2.5866	H3K4me3_peak_82
1	7470775	7473464	2690	98.2427	19.06	H3K4me3_peak_83
1	7586149	7586508	360	4.96542	3.83054	H3K4me3_peak_84
1	7587970	7592172	4203	161.057	43.1909	H3K4me3_peak_85
1	7595492	7595769	278	5.07593	3.90255	H3K4me3_peak_86
1	7611408	7613906	2499	103.466	18.342	H3K4me3_peak_87
1	7648477	7649648	1172	10.5879	6.34114	H3K4me3_peak_88
1	7649945	7653290	3346	175.918	46.1714	H3K4me3_peak_89
1	7654200	7654794	595	7.6888	4.98637	H3K4me3_peak_90
1	7657353	7657785	433	6.59306	4.59412	H3K4me3_peak_91
1	7678237	7681355	3119	124.011	26.3725	H3K4me3_peak_92
1	7935153	7936112	960	19.3873	6.2251	H3K4me3_peak_93
1	8104552	8107799	3248	107.524	30.6493	H3K4me3_peak_94
1	8119538	8119957	420	9.83323	5.87347	H3K4me3_peak_95
1	8160904	8161558	655	16.6648	7.7598	H3K4me3_peak_96
1	8208482	8212043	3562	36.7173	13.6381	H3K4me3_peak_97
1	8241893	8245498	3606	122.327	26.9784	H3K4me3_peak_98
1	8338228	8338695	468	7.73977	3.73045	H3K4me3_peak_99
1	8347683	8348902	1220	51.3887	15.3249	H3K4me3_peak_100
1	8360415	8360630	216	4.34975	3.02966	H3K4me3_peak_101
1	8365633	8365960	328	4.66817	3.63085	H3K4me3_peak_102
1	8399266	8399704	439	6.58498	4.27717	H3K4me3_peak_103
1	8400385	8409415	9031	102.293	20.5848	H3K4me3_peak_104
1	8409876	8410266	391	3.9241	3.38762	H3K4me3_peak_105
1	8413030	8413647	618	5.80784	3.82694	H3K4me3_peak_106
1	8415397	8415696	300	6.9063	4.17016	H3K4me3_peak_107
1	8418328	8418573	246	6.5427	4.01451	H3K4me3_peak_108
1	8418959	8419787	829	8.44714	4.52654	H3K4me3_peak_109
1	8423766	8424636	871	10.0802	5.06111	H3K4me3_peak_110
1	8449531	8449858	328	4.14638	3.10103	H3K4me3_peak_111
1	8543617	8544632	1016	12.6839	5.77387	H3K4me3_peak_112
1	8555025	8557730	2706	65.3677	9.93604	H3K4me3_peak_113
1	8559736	8560451	716	8.44714	4.70473	H3K4me3_peak_114
1	8607956	8610632	2677	89.79	18.7317	H3K4me3_peak_115
1	8889771	8892510	2740	119.227	26.2656	H3K4me3_peak_116
1	8934061	8936386	2326	152.55	31.6113	H3K4me3_peak_117
1	8939037	8939304	268	3.03847	2.48082	H3K4me3_peak_118
1	9034506	9038424	3919	77.4396	21.4672	H3K4me3_peak_119
1	9049313	9049770	458	8.44714	4.52654	H3K4me3_peak_120
1	9091855	9092288	434	3.6454	2.66132	H3K4me3_peak_121
1	9103709	9104050	342	3.5627	2.76592	H3K4me3_peak_122
1	9106367	9110037	3671	122.054	29.962	H3K4me3_peak_123
1	9110229	9110520	292	9.40261	5.22748	H3K4me3_peak_124
1	9207046	9207565	520	10.9477	6.21193	H3K4me3_peak_125
1	9221408	9221958	551	3.65103	2.81912	H3K4me3_peak_126
1	9222225	9222689	465	3.44155	2.26327	H3K4me3_peak_127
1	9227567	9228538	972	20.5624	9.59259	H3K4me3_peak_128
1	9235146	9240395	5250	149.441	37.6343	H3K4me3_peak_129
1	9240888	9241431	544	4.1611	2.78011	H3K4me3_peak_130
1	9241715	9242015	301	3.88857	2.95336	H3K4me3_peak_131
1	9329237	9329465	229	6.69935	4.10084	H3K4me3_peak_132
1	9440004	9440671	668	9.529	3.91029	H3K4me3_peak_133
1	9617443	9618187	745	9.19742	5.48706	H3K4me3_peak_134
1	9618616	9622446	3831	159.078	32.5022	H3K4me3_peak_135
1	9622944	9623283	340	5.86499	4.1347	H3K4me3_peak_136
1	9667203	9668654	1452	70.7145	12.8707	H3K4me3_peak_137
1	9730474	9730826	353	11.2515	4.562	H3K4me3_peak_138
1	9765574	9766195	622	8.40735	3.96804	H3K4me3_peak_139
1	9848299	9848660	362	8.02414	4.4807	H3K4me3_peak_140
1	9992617	9994462	1846	64.4209	17.5194	H3K4me3_peak_141
1	9995321	9995584	264	5.07593	3.90255	H3K4me3_peak_142
1	10026342	10026754	413	6.60524	3.76378	H3K4me3_peak_143
1	10222538	10223307	770	14.8126	7.69591	H3K4me3_peak_144
1	10223920	10229011	5092	158.547	30.5194	H3K4me3_peak_145
1	10232313	10233646	1334	72.5608	21.027	H3K4me3_peak_146
1	10310099	10313046	2948	89.1974	27.4756	H3K4me3_peak_147
1	10354127	10355118	992	10.2513	5.7978	H3K4me3_peak_148
1	11565442	11567293	1852	106.993	29.0812	H3K4me3_peak_149
1	11793631	11794012	382	4.75456	2.79024	H3K4me3_peak_150
1	11866616	11867057	442	12.3389	6.59854	H3K4me3_peak_151
1	11885239	11887907	2669	91.3959	23.8411	H3K4me3_peak_152
1	12118671	12118998	328	5.44741	3.87628	H3K4me3_peak_153
1	12119864	12123752	3889	121.265	20.599	H3K4me3_peak_154
1	12296569	12299837	3269	119.874	20.4802	H3K4me3_peak_155
1	12300136	12301157	1022	6.3126	4.37646	H3K4me3_peak_156
1	12325923	12326620	698	11.7967	5.59568	H3K4me3_peak_157
1	12527902	12529787	1886	12.0688	6.01943	H3K4me3_peak_158
1	12571872	12573194	1323	11.2084	6.03539	H3K4me3_peak_159
1	13339308	13341852	2545	110.888	31.1584	H3K4me3_peak_160
1	13445482	13447525	2044	127.096	26.8816	H3K4me3_peak_161
1	13466125	13468287	2163	56.1536	9.00946	H3K4me3_peak_162
1	13664617	13665384	768	9.59329	6.07019	H3K4me3_peak_163
1	13665827	13667412	1586	10.0802	5.2393	H3K4me3_peak_164
1	13714814	13717089	2276	75.4676	13.4816	H3K4me3_peak_165
1	13954809	13957479	2671	90.6395	21.6327	H3K4me3_peak_166
1	14028335	14029690	1356	38.3027	10.4637	H3K4me3_peak_167
1	14134912	14135134	223	6.17368	3.81378	H3K4me3_peak_168
1	14484265	14487522	3258	60.3024	19.1026	H3K4me3_peak_169
1	14487701	14488224	524	11.6085	6.6121	H3K4me3_peak_170
1	14488472	14492616	4145	125.444	27.3348	H3K4me3_peak_171
1	14492862	14494230	1369	47.495	16.014	H3K4me3_peak_172
1	14600612	14602514	1903	34.7149	8.83854	H3K4me3_peak_173
1	14611923	14612193	271	5.86499	4.1347	H3K4me3_peak_174
1	14746941	14747562	622	4.33257	3.42195	H3K4me3_peak_175
1	14748970	14752096	3127	93.5696	22.1673	H3K4me3_peak_176
1	14752676	14753059	384	4.79185	3.45741	H3K4me3_peak_177
1	14753245	14754698	1454	8.74268	4.55591	H3K4me3_peak_178
1	14761193	14761417	225	5.911	4.44446	H3K4me3_peak_179
1	14792652	14792944	293	4.28101	3.6316	H3K4me3_peak_180
1	14793200	14793577	378	5.86499	4.1347	H3K4me3_peak_181
1	14793988	14797080	3093	102.293	20.5848	H3K4me3_peak_182
1	14797928	14798127	200	4.71246	3.92093	H3K4me3_peak_183
1	14863313	14863790	478	6.6833	4.60987	H3K4me3_peak_184
1	14863970	14868876	4907	169.178	39.5141	H3K4me3_peak_185
1	14926785	14927416	632	10.2697	5.42547	H3K4me3_peak_186
1	14927599	14932255	4657	62.5289	16.6434	H3K4me3_peak_187
1	14987178	14987463	286	5.86499	4.1347	H3K4me3_peak_188
1	15014230	15014429	200	4.33257	3.42195	H3K4me3_peak_189
1	15014722	15017959	3238	149.441	37.3967	H3K4me3_peak_190
1	15035059	15035780	722	14.5125	6.48662	H3K4me3_peak_191
1	15328000	15330577	2578	101.004	21.4452	H3K4me3_peak_192
1	15585970	15588351	2382	81.9715	20.2072	H3K4me3_peak_193
1	16007350	16008146	797	23.1365	8.93959	H3K4me3_peak_194
1	16022432	16022675	244	4.59894	3.16139	H3K4me3_peak_195
1	16099803	16100612	810	15.4506	7.44007	H3K4me3_peak_196
1	16117500	16118563	1064	8.75876	4.62836	H3K4me3_peak_197
1	16118767	16119718	952	23.5306	7.75522	H3K4me3_peak_198
1	16138502	16140907	2406	52.054	9.21856	H3K4me3_peak_199
1	16248351	16250549	2199	125.459	21.0742	H3K4me3_peak_200
1	16251225	16252796	1572	61.3847	10.1689	H3K4me3_peak_201
1	16273687	16276534	2848	113.272	17.7581	H3K4me3_peak_202
1	16276846	16277298	453	6.6833	4.37229	H3K4me3_peak_203
1	16330234	16332678	2445	90.6568	14.0238	H3K4me3_peak_204
1	16379748	16379973	226	6.6468	4.6284	H3K4me3_peak_205
1	16380522	16382680	2159	95.1859	15.7217	H3K4me3_peak_206
1	16399881	16402550	2670	142.471	36.2088	H3K4me3_peak_207
1	16463720	16464183	464	5.03761	3.62693	H3K4me3_peak_208
1	16465391	16465621	231	5.22673	3.31633	H3K4me3_peak_209
1	16466713	16466954	242	8.80199	4.6504	H3K4me3_peak_210
1	16609025	16612589	3565	136.793	22.3809	H3K4me3_peak_211
1	16680792	16681521	730	4.70182	2.8989	H3K4me3_peak_212
1	17135798	17139350	3553	108.875	19.0547	H3K4me3_peak_213
1	17346791	17348469	1679	26.7458	7.65061	H3K4me3_peak_214
1	17350607	17353030	2424	78.3182	23.1415	H3K4me3_peak_215
1	17509038	17509532	495	7.36574	4.78718	H3K4me3_peak_216
1	17509858	17512881	3024	85.2836	22.0565	H3K4me3_peak_217
1	17572441	17574513	2073	15.9242	8.23782	H3K4me3_peak_218
1	17726119	17726549	431	5.08049	3.89712	H3K4me3_peak_219
1	18282547	18282862	316	6.17368	3.81378	H3K4me3_peak_220
1	18285542	18285880	339	5.10203	3.63937	H3K4me3_peak_221
1	18287543	18292117	4575	127.191	29.58	H3K4me3_peak_222
1	18510690	18510936	247	6.78289	4.71542	H3K4me3_peak_223
1	18511350	18514746	3397	125.35	23.721	H3K4me3_peak_224
1	18845686	18846758	1073	63.8781	16.9998	H3K4me3_peak_225
1	19095549	19098624	3076	86.1364	19.6661	H3K4me3_peak_226
1	19611845	19614473	2629	114.237	16.4293	H3K4me3_peak_227
1	19755403	19758516	3114	99.8344	13.9703	H3K4me3_peak_228
1	19805371	19805597	227	3.53015	3.36065	H3K4me3_peak_229
1	19806073	19808128	2056	105.912	21.591	H3K4me3_peak_230
1	20981688	20982921	1234	19.5595	9.2666	H3K4me3_peak_231
1	20984570	20986994	2425	26.5545	10.1469	H3K4me3_peak_232
1	21046071	21050030	3960	125.35	23.721	H3K4me3_peak_233
1	21112004	21114688	2685	104.984	26.4984	H3K4me3_peak_234
1	21114896	21115190	295	5.08049	3.89712	H3K4me3_peak_235
1	21158257	21160627	2371	73.3721	15.8181	H3K4me3_peak_236
1	21161507	21161706	200	4.43081	3.47957	H3K4me3_peak_237
1	21230479	21233022	2544	105.482	24.1274	H3K4me3_peak_238
1	21265170	21266989	1820	53.4925	13.1722	H3K4me3_peak_239
1	21303175	21306011	2837	89.6506	19.7407	H3K4me3_peak_240
1	21428533	21431062	2530	91.7989	20.4761	H3K4me3_peak_241
1	21431598	21431804	207	5.911	4.44446	H3K4me3_peak_242
1	21515650	21515849	200	8.62631	5.52828	H3K4me3_peak_243
1	21573971	21577549	3579	154.48	40.0679	H3K4me3_peak_244
1	21721622	21723383	1762	62.1514	14.4551	H3K4me3_peak_245
1	21741910	21743637	1728	96.9955	21.9602	H3K4me3_peak_246
1	21800077	21802819	2743	114.551	33.4366	H3K4me3_peak_247
1	22162568	22162767	200	7.6888	4.98637	H3K4me3_peak_248
1	22163775	22165879	2105	99.4836	20.0146	H3K4me3_peak_249
1	22237877	22238212	336	5.86499	4.1347	H3K4me3_peak_250
1	22238589	22243416	4828	160.039	29.9672	H3K4me3_peak_251
1	22259839	22261681	1843	149.109	39.0497	H3K4me3_peak_252
1	22300393	22300734	342	8.41215	5.32263	H3K4me3_peak_253
1	22342306	22342505	200	6.23615	4.36764	H3K4me3_peak_254
1	22371762	22372017	256	4.33257	3.65953	H3K4me3_peak_255
1	22501400	22501746	347	4.79185	3.27922	H3K4me3_peak_256
1	22502247	22502563	317	3.62443	3.18436	H3K4me3_peak_257
1	22801086	22802391	1306	28.0916	9.29872	H3K4me3_peak_258
1	22922370	22924725	2356	87.6744	25.0422	H3K4me3_peak_259
1	24963545	24963781	237	5.07593	4.17351	H3K4me3_peak_260
1	24965756	24966485	730	6.78289	4.71542	H3K4me3_peak_261
1	25152991	25153559	569	5.46828	3.6356	H3K4me3_peak_262
1	25153993	25159292	5300	194.321	45.7122	H3K4me3_peak_263
1	25159446	25160652	1207	22.9861	10.4055	H3K4me3_peak_264
1	25361805	25365390	3586	160.866	42.3438	H3K4me3_peak_265
1	25365567	25365906	340	5.08049	3.89712	H3K4me3_peak_266
1	25444060	25444320	261	6.35715	4.17735	H3K4me3_peak_267
1	25445772	25448082	2311	138.439	26.0458	H3K4me3_peak_268
1	25448528	25448732	205	3.53412	2.92284	H3K4me3_peak_269
1	25480281	25483348	3068	155.163	34.3317	H3K4me3_peak_270
1	25483946	25485221	1276	10.2513	5.7978	H3K4me3_peak_271
1	25644016	25644386	371	12.6839	5.95205	H3K4me3_peak_272
1	25662727	25664283	1557	96.7926	17.5104	H3K4me3_peak_273
1	25735147	25737817	2671	103.409	26.2888	H3K4me3_peak_274
1	25851504	25852248	745	6.17841	4.03955	H3K4me3_peak_275
1	25878620	25879573	954	7.09102	3.61166	H3K4me3_peak_276
1	25879726	25880090	365	4.96282	3.8207	H3K4me3_peak_277
1	25896123	25896368	246	6.92493	3.77212	H3K4me3_peak_278
1	26009928	26011646	1719	81.9715	20.2072	H3K4me3_peak_279
1	26254723	26255930	1208	17.4005	8.17366	H3K4me3_peak_280
1	26300669	26302386	1718	44.3426	16.3665	H3K4me3_peak_281
1	26485903	26486372	470	8.44714	4.52654	H3K4me3_peak_282
1	26486977	26490457	3481	92.5371	19.1593	H3K4me3_peak_283
1	27036459	27039983	3525	102.123	18.2232	H3K4me3_peak_284
1	27137678	27138096	419	5.86499	4.1347	H3K4me3_peak_285
1	27249544	27251855	2312	34.7042	11.1195	H3K4me3_peak_286
1	27344852	27347381	2530	116.06	23.0759	H3K4me3_peak_287
1	27379546	27383445	3900	124.057	20.8366	H3K4me3_peak_288
1	27387277	27387940	664	11.7967	5.59568	H3K4me3_peak_289
1	27414678	27415544	867	13.5895	6.13024	H3K4me3_peak_290
1	27433270	27433619	350	5.26629	3.01769	H3K4me3_peak_291
1	27605377	27607620	2244	71.567	20.2094	H3K4me3_peak_292
1	27870823	27874089	3267	131.751	27.3907	H3K4me3_peak_293
1	27907630	27909352	1723	58.132	16.9088	H3K4me3_peak_294
1	28069757	28070344	588	5.86499	4.1347	H3K4me3_peak_295
1	28070808	28071145	338	7.53305	4.84746	H3K4me3_peak_296
1	28100816	28101312	497	9.31879	5.56022	H3K4me3_peak_297
1	28113594	28115999	2406	51.0033	11.452	H3K4me3_peak_298
1	28229772	28230079	308	9.59329	6.07019	H3K4me3_peak_299
1	28300222	28301262	1041	11.6085	6.6121	H3K4me3_peak_300
1	28301553	28303088	1536	31.9383	13.115	H3K4me3_peak_301
1	28564943	28567307	2365	119.227	26.2656	H3K4me3_peak_302
1	28854384	28857236	2853	48.141	13.7924	H3K4me3_peak_303
1	28967797	28970046	2250	111.276	26.8082	H3K4me3_peak_304
1	29084766	29085278	513	4.1611	2.78011	H3K4me3_peak_305
1	29102010	29102348	339	5.81334	3.8579	H3K4me3_peak_306
1	29108601	29109687	1087	14.0966	4.57973	H3K4me3_peak_307
1	29626024	29626388	365	7.30485	4.38965	H3K4me3_peak_308
1	29744165	29750582	6418	101.891	22.0959	H3K4me3_peak_309
1	29835414	29837766	2353	99.4751	29.4086	H3K4me3_peak_310
1	29890152	29890351	200	5.46828	3.6356	H3K4me3_peak_311
1	29934273	29934934	662	6.22495	4.32176	H3K4me3_peak_312
1	29935242	29938046	2805	91.5502	13.1783	H3K4me3_peak_313
1	29938611	29938916	306	4.83636	4.00679	H3K4me3_peak_314
1	29972439	29973706	1268	4.24476	2.5866	H3K4me3_peak_315
1	29973947	29974945	999	12.7341	6.4886	H3K4me3_peak_316
1	29975495	29978968	3474	106.538	21.0125	H3K4me3_peak_317
1	30246542	30246775	234	10.9477	6.21193	H3K4me3_peak_318
1	30530802	30533860	3059	31.6613	8.48216	H3K4me3_peak_319
1	30919214	30919784	571	7.19831	4.6846	H3K4me3_peak_320
1	30921646	30925323	3678	94.1519	17.2728	H3K4me3_peak_321
1	30933657	30935826	2170	103.977	23.9492	H3K4me3_peak_322
1	31184538	31186432	1895	105.119	20.8699	H3K4me3_peak_323
1	31673645	31677112	3468	113.14	22.6305	H3K4me3_peak_324
1	31794701	31794944	244	4.33257	3.65953	H3K4me3_peak_325
1	31795145	31797554	2410	83.7602	15.8473	H3K4me3_peak_326
1	31959633	31960866	1234	123.261	35.0623	H3K4me3_peak_327
1	32251933	32252437	505	5.83359	3.63218	H3K4me3_peak_328
1	32253532	32254924	1393	19.3873	6.2251	H3K4me3_peak_329
1	32360508	32362535	2028	111.328	27.7562	H3K4me3_peak_330
1	32417723	32420097	2375	163.563	40.2477	H3K4me3_peak_331
1	32420361	32420601	241	5.08049	3.89712	H3K4me3_peak_332
1	32420936	32421166	231	5.07593	3.90255	H3K4me3_peak_333
1	33031229	33033464	2236	83.1228	23.2544	H3K4me3_peak_334
1	33149274	33149589	316	5.07593	3.90255	H3K4me3_peak_335
1	33316501	33320044	3544	128.543	36.4171	H3K4me3_peak_336
1	33321413	33321707	295	4.28101	3.6316	H3K4me3_peak_337
1	33583162	33585304	2143	36.0908	7.78714	H3K4me3_peak_338
1	34355841	34356169	329	6.6833	4.37229	H3K4me3_peak_339
1	34356859	34357087	229	3.53015	3.36065	H3K4me3_peak_340
1	34357268	34358487	1220	20.7457	9.124	H3K4me3_peak_341
1	34358725	34360290	1566	103.721	28.606	H3K4me3_peak_342
1	34692456	34695627	3172	126.824	23.8635	H3K4me3_peak_343
1	35334466	35334774	309	8.62631	5.52828	H3K4me3_peak_344
1	35693594	35694661	1068	29.1738	9.46071	H3K4me3_peak_345
1	35696326	35697879	1554	72.2046	21.9536	H3K4me3_peak_346
1	35756493	35758716	2224	57.3998	18.3898	H3K4me3_peak_347
1	35851447	35854590	3144	110.821	21.7253	H3K4me3_peak_348
1	35860033	35861234	1202	15.9754	5.63114	H3K4me3_peak_349
1	35863225	35863893	669	6.78289	4.71542	H3K4me3_peak_350
1	35924287	35924863	577	8.62631	5.52828	H3K4me3_peak_351
1	35925355	35927458	2104	146.078	30.7204	H3K4me3_peak_352
1	36063627	36068299	4673	133.42	26.9556	H3K4me3_peak_353
1	36069905	36070277	373	5.46037	4.14587	H3K4me3_peak_354
1	36695179	36696587	1409	69.3385	17.8907	H3K4me3_peak_355
1	37000419	37000632	214	5.07593	3.90255	H3K4me3_peak_356
1	37000880	37003404	2525	126.824	23.8635	H3K4me3_peak_357
1	37022478	37025321	2844	70.7145	12.9725	H3K4me3_peak_358
1	37054839	37055082	244	6.59306	4.59412	H3K4me3_peak_359
1	37192424	37195116	2693	151.29	32.5248	H3K4me3_peak_360
1	37202235	37204019	1785	140.739	35.9712	H3K4me3_peak_361
1	37230516	37233287	2772	41.7176	11.8906	H3K4me3_peak_362
1	37586453	37587086	634	12.6537	7.15401	H3K4me3_peak_363
1	37640072	37642417	2346	110.821	21.7253	H3K4me3_peak_364
1	37759849	37761871	2023	65.9538	15.1679	H3K4me3_peak_365
1	37780969	37781783	815	25.522	8.18288	H3K4me3_peak_366
1	37908762	37913452	4691	136.136	24.4535	H3K4me3_peak_367
1	39039621	39041282	1662	32.9631	9.23884	H3K4me3_peak_368
1	39867407	39869184	1778	98.0014	22.88	H3K4me3_peak_369
1	40021925	40023065	1141	12.0029	4.79959	H3K4me3_peak_370
1	40098744	40100673	1930	129.782	24.2912	H3K4me3_peak_371
1	40178541	40180879	2339	126.824	23.8635	H3K4me3_peak_372
1	40996196	40996575	380	5.94584	3.47868	H3K4me3_peak_373
1	40996780	41002328	5549	128.727	33.3577	H3K4me3_peak_374
1	41056954	41058671	1718	96.7122	20.6704	H3K4me3_peak_375
1	42728492	42733336	4845	126.864	21.193	H3K4me3_peak_376
1	43003268	43004659	1392	37.0673	11.6541	H3K4me3_peak_377
1	43171335	43173045	1711	92.6334	21.2814	H3K4me3_peak_378
1	43173202	43173423	222	5.07593	3.90255	H3K4me3_peak_379
1	43213312	43215878	2567	173.15	44.6529	H3K4me3_peak_380
1	43285142	43285637	496	10.2513	5.7978	H3K4me3_peak_381
1	43340468	43341205	738	3.75727	2.48477	H3K4me3_peak_382
1	43379435	43379807	373	5.07593	3.90255	H3K4me3_peak_383
1	43391844	43394738	2895	167.953	37.8187	H3K4me3_peak_384
1	43398369	43398599	231	5.07593	4.17351	H3K4me3_peak_385
1	43453180	43454747	1568	12.6537	7.15401	H3K4me3_peak_386
1	43455268	43456783	1516	32.8458	12.4502	H3K4me3_peak_387
1	43457220	43458010	791	38.7187	15.0117	H3K4me3_peak_388
1	43458274	43461228	2955	81.0333	25.5789	H3K4me3_peak_389
1	43600542	43601791	1250	10.6508	3.95607	H3K4me3_peak_390
1	44056134	44058561	2428	58.2485	13.625	H3K4me3_peak_391
1	44184084	44186771	2688	123.359	21.3093	H3K4me3_peak_392
1	44238535	44241003	2469	117.037	21.0522	H3K4me3_peak_393
1	44302306	44303672	1367	63.8765	13.2339	H3K4me3_peak_394
1	44372289	44374822	2534	90.156	15.2126	H3K4me3_peak_395
1	44822878	44823524	647	6.94497	4.43553	H3K4me3_peak_396
1	44889114	44890938	1825	47.4354	14.5329	H3K4me3_peak_397
1	44937775	44940989	3215	87.3208	16.0259	H3K4me3_peak_398
1	45169274	45172520	3247	163.59	35.7176	H3K4me3_peak_399
1	45172710	45173748	1039	9.59329	6.07019	H3K4me3_peak_400
1	45218123	45218406	284	5.0545	3.88858	H3K4me3_peak_401
1	45218881	45221441	2561	170.393	36.7076	H3K4me3_peak_402
1	48884888	48887009	2122	65.2338	17.178	H3K4me3_peak_403
1	49976520	49978374	1855	106.408	16.7699	H3K4me3_peak_404
1	50044584	50046324	1741	50.2828	16.7267	H3K4me3_peak_405
1	50578004	50578213	210	5.07593	4.17351	H3K4me3_peak_406
1	50578775	50581009	2235	158.458	29.6574	H3K4me3_peak_407
1	50720894	50722832	1939	94.1519	17.2728	H3K4me3_peak_408
1	50780958	50783210	2253	111.548	25.0183	H3K4me3_peak_409
1	50785305	50785506	202	3.53015	3.36065	H3K4me3_peak_410
1	51040764	51041055	292	4.24476	2.5866	H3K4me3_peak_411
1	51041238	51041531	294	6.24363	3.62363	H3K4me3_peak_412
1	51311476	51311739	264	4.71246	3.92093	H3K4me3_peak_413
1	51311973	51314604	2632	142.863	30.0076	H3K4me3_peak_414
1	51314787	51315688	902	7.28745	3.90634	H3K4me3_peak_415
1	51425389	51426864	1476	6.99767	3.29935	H3K4me3_peak_416
1	51427268	51429349	2082	102.123	18.2232	H3K4me3_peak_417
1	52041053	52042352	1300	48.7417	11.0956	H3K4me3_peak_418
1	52212463	52214760	2298	35.9716	14.1988	H3K4me3_peak_419
1	52433315	52437167	3853	113.075	25.3747	H3K4me3_peak_420
1	52965325	52965910	586	8.38351	4.43902	H3K4me3_peak_421
1	53091557	53092722	1166	46.5061	10.7392	H3K4me3_peak_422
1	53096909	53098741	1833	86.0409	15.9109	H3K4me3_peak_423
1	53194252	53194511	260	4.79185	3.27922	H3K4me3_peak_424
1	53254759	53258049	3291	109.712	28.8765	H3K4me3_peak_425
1	53282375	53282711	337	8.62631	5.52828	H3K4me3_peak_426
1	53440281	53440527	247	5.64367	4.26692	H3K4me3_peak_427
1	53441128	53443254	2127	90.6568	14.0238	H3K4me3_peak_428
1	53864952	53867701	2750	83.4079	22.5154	H3K4me3_peak_429
1	53875862	53876363	502	9.25272	4.88292	H3K4me3_peak_430
1	54399905	54401399	1495	59.8543	14.4635	H3K4me3_peak_431
1	54545286	54548364	3079	136.793	22.4997	H3K4me3_peak_432
1	54595212	54599149	3938	130.455	22.1696	H3K4me3_peak_433
1	54600750	54601047	298	5.81334	3.8579	H3K4me3_peak_434
1	54632313	54634943	2631	76.6675	13.6852	H3K4me3_peak_435
1	54936676	54938222	1547	17.0558	8.50878	H3K4me3_peak_436
1	55614339	55615887	1549	47.6206	10.9768	H3K4me3_peak_437
1	55616793	55620097	3305	138.741	25.5741	H3K4me3_peak_438
1	55753497	55754692	1196	63.7297	12.0561	H3K4me3_peak_439
1	55754976	55755740	765	5.07593	3.90255	H3K4me3_peak_440
1	55821362	55822111	750	25.522	8.18288	H3K4me3_peak_441
1	55858779	55861147	2369	90.6568	14.1128	H3K4me3_peak_442
1	55980761	55983061	2301	80.2942	14.0925	H3K4me3_peak_443
1	56065919	56066697	779	13.7221	7.42496	H3K4me3_peak_444
1	56066927	56070955	4029	139.082	23.1527	H3K4me3_peak_445
1	56071949	56072148	200	5.86499	4.1347	H3K4me3_peak_446
1	56491564	56492974	1411	19.3229	5.74309	H3K4me3_peak_447
1	56837526	56837967	442	7.99138	4.04889	H3K4me3_peak_448
1	57060656	57063344	2689	99.4836	20.0146	H3K4me3_peak_449
1	57079896	57080126	231	7.38582	4.4868	H3K4me3_peak_450
1	57098952	57099958	1007	10.6508	3.95607	H3K4me3_peak_451
1	57126912	57130962	4051	157.896	33.6502	H3K4me3_peak_452
1	57164830	57166948	2119	86.4262	14.8053	H3K4me3_peak_453
1	57188191	57190064	1874	99.4836	20.1572	H3K4me3_peak_454
1	57361910	57366173	4264	115.139	22.2955	H3K4me3_peak_455
1	57366471	57366986	516	3.53412	2.92284	H3K4me3_peak_456
1	57421675	57421883	209	4.66817	3.63085	H3K4me3_peak_457
1	57422295	57425218	2924	119.227	26.2656	H3K4me3_peak_458
1	57425383	57425694	312	3.53412	2.92284	H3K4me3_peak_459
1	57437505	57439611	2107	76.2998	19.1381	H3K4me3_peak_460
1	57654128	57655203	1076	47.5043	12.1743	H3K4me3_peak_461
1	57825073	57826993	1921	140.745	32.9971	H3K4me3_peak_462
1	57833390	57835259	1870	96.1205	23.334	H3K4me3_peak_463
1	58203635	58204993	1359	16.9306	6.32971	H3K4me3_peak_464
1	58279510	58282601	3092	102.655	27.8122	H3K4me3_peak_465
1	58344329	58344780	452	7.53305	4.84746	H3K4me3_peak_466
1	58546920	58548685	1766	120.951	23.1508	H3K4me3_peak_467
1	58569240	58570508	1269	48.141	13.9706	H3K4me3_peak_468
1	60940807	60944688	3882	75.0238	16.5934	H3K4me3_peak_469
1	62887286	62889251	1966	83.9605	14.4998	H3K4me3_peak_470
1	63638182	63639736	1555	122.327	26.9784	H3K4me3_peak_471
1	63705959	63706316	358	5.07593	4.17351	H3K4me3_peak_472
1	63972430	63974739	2310	127.549	25.3188	H3K4me3_peak_473
1	64043652	64045743	2092	104.359	23.3178	H3K4me3_peak_474
1	64077876	64080022	2147	79.0808	13.9907	H3K4me3_peak_475
1	64182715	64183009	295	4.79185	3.45741	H3K4me3_peak_476
1	64458953	64460903	1951	75.6369	18.3964	H3K4me3_peak_477
1	65934708	65936079	1372	96.5194	22.7018	H3K4me3_peak_478
1	66306615	66310506	3892	111.834	24.3361	H3K4me3_peak_479
1	66345097	66347225	2129	128.543	36.4171	H3K4me3_peak_480
1	66379408	66379961	554	6.94497	4.43553	H3K4me3_peak_481
1	66380133	66382583	2451	103.466	18.342	H3K4me3_peak_482
1	66452398	66452649	252	6.6833	4.37229	H3K4me3_peak_483
1	66453565	66455508	1944	99.4836	20.0146	H3K4me3_peak_484
1	66459693	66461058	1366	86.7719	22.2544	H3K4me3_peak_485
1	66497845	66499785	1941	138.067	29.473	H3K4me3_peak_486
1	66515549	66516332	784	15.8999	7.00937	H3K4me3_peak_487
1	67655339	67657995	2657	116.586	22.5806	H3K4me3_peak_488
1	68052095	68052613	519	6.99767	3.29935	H3K4me3_peak_489
1	71103549	71105748	2200	88.2519	13.7565	H3K4me3_peak_490
1	71358162	71358467	306	5.86499	4.1347	H3K4me3_peak_491
1	71358943	71362614	3672	100.279	16.3326	H3K4me3_peak_492
1	71363117	71363981	865	12.1886	6.51056	H3K4me3_peak_493
1	71398093	71401062	2970	103.466	18.4608	H3K4me3_peak_494
1	71634466	71636980	2515	109.314	20.512	H3K4me3_peak_495
1	72209282	72210191	910	39.4811	13.711	H3K4me3_peak_496
1	72212740	72213961	1222	34.1251	12.9254	H3K4me3_peak_497
1	72219442	72223331	3890	61.389	15.0923	H3K4me3_peak_498
1	72255710	72256034	325	5.81334	4.06754	H3K4me3_peak_499
1	72310808	72316663	5856	53.4925	13.1722	H3K4me3_peak_500
1	72323188	72323850	663	14.8126	7.69591	H3K4me3_peak_501
1	72519359	72521105	1747	100.428	15.0038	H3K4me3_peak_502
1	72698000	72702683	4684	98.9997	16.2308	H3K4me3_peak_503
1	72814694	72816631	1938	77.8719	13.7871	H3K4me3_peak_504
1	73122296	73122643	348	4.79451	3.71951	H3K4me3_peak_505
1	73123033	73125894	2862	84.2828	21.0832	H3K4me3_peak_506
1	73130749	73131195	447	7.55824	3.09358	H3K4me3_peak_507
1	73161537	73163688	2152	138.067	29.2948	H3K4me3_peak_508
1	73164322	73165922	1601	14.6644	7.00242	H3K4me3_peak_509
1	73219504	73223207	3704	146.823	32.9458	H3K4me3_peak_510
1	73509167	73511428	2262	85.8628	13.5783	H3K4me3_peak_511
1	73547142	73552920	5779	126.336	31.7184	H3K4me3_peak_512
1	73554553	73554752	200	4.24356	2.98111	H3K4me3_peak_513
1	73820527	73821306	780	28.6849	7.8882	H3K4me3_peak_514
1	73964702	73965218	517	7.63168	4.27703	H3K4me3_peak_515
1	73968511	73968860	350	5.911	4.44446	H3K4me3_peak_516
1	73982348	73983080	733	17.6571	5.86872	H3K4me3_peak_517
1	74076033	74076358	326	3.62443	3.18436	H3K4me3_peak_518
1	74076626	74080076	3451	182.423	38.6874	H3K4me3_peak_519
1	74179615	74182077	2463	86.4262	14.8053	H3K4me3_peak_520
1	74347445	74350464	3020	147.446	28.8995	H3K4me3_peak_521
1	74366821	74368478	1658	70.737	11.8855	H3K4me3_peak_522
1	74625822	74631891	6070	139.619	27.7656	H3K4me3_peak_523
1	74774197	74775033	837	7.26625	3.93612	H3K4me3_peak_524
1	74887769	74888368	600	10.5451	5.88091	H3K4me3_peak_525
1	74923333	74924701	1369	30.9436	7.67772	H3K4me3_peak_526
1	75012697	75012922	226	3.03847	2.48082	H3K4me3_peak_527
1	75070602	75070907	306	6.78289	4.71542	H3K4me3_peak_528
1	75075918	75079468	3551	102.848	16.6381	H3K4me3_peak_529
1	75167201	75171588	4388	76.6498	11.7528	H3K4me3_peak_530
1	75455244	75459199	3956	155.807	32.1459	H3K4me3_peak_531
1	75507789	75511822	4034	130.149	28.0475	H3K4me3_peak_532
1	75512609	75512902	294	4.9546	3.32664	H3K4me3_peak_533
1	75513765	75514120	356	3.66626	2.67691	H3K4me3_peak_534
1	75515452	75515760	309	4.46252	2.93368	H3K4me3_peak_535
1	75519042	75519253	212	4.11731	2.90848	H3K4me3_peak_536
1	75519967	75524346	4380	124.057	20.9554	H3K4me3_peak_537
1	75546278	75546477	200	3.42521	2.85162	H3K4me3_peak_538
1	75547437	75549558	2122	134.709	33.2775	H3K4me3_peak_539
1	75693227	75695184	1958	114.607	25.7311	H3K4me3_peak_540
1	75695371	75696152	782	5.86499	4.1347	H3K4me3_peak_541
1	76178621	76183125	4505	138.067	29.473	H3K4me3_peak_542
1	76366435	76368704	2270	68.7264	13.9466	H3K4me3_peak_543
1	76416226	76417478	1253	35.7491	9.07613	H3K4me3_peak_544
1	76466809	76467774	966	15.1537	5.39355	H3K4me3_peak_545
1	76791644	76794551	2908	138.741	25.5741	H3K4me3_peak_546
1	76794814	76795328	515	9.34963	5.65005	H3K4me3_peak_547
1	76838462	76842167	3706	157.132	31.2939	H3K4me3_peak_548
1	76895809	76897834	2026	133.217	35.7404	H3K4me3_peak_549
1	76916208	76918375	2168	83.0042	17.7338	H3K4me3_peak_550
1	76997983	76999466	1484	45.1914	11.1405	H3K4me3_peak_551
1	77158559	77160738	2180	73.3721	15.9552	H3K4me3_peak_552
1	77279217	77279516	300	5.07593	4.17351	H3K4me3_peak_553
1	77395412	77395814	403	5.07593	4.17351	H3K4me3_peak_554
1	77396560	77396929	370	14.8126	7.96687	H3K4me3_peak_555
1	77397828	77402359	4532	141.097	22.8561	H3K4me3_peak_556
1	77537611	77538326	716	9.31879	5.56022	H3K4me3_peak_557
1	77538537	77542157	3621	66.2908	13.5902	H3K4me3_peak_558
1	77585765	77586096	332	6.17368	3.81378	H3K4me3_peak_559
1	77587234	77587519	286	4.70046	3.05103	H3K4me3_peak_560
1	77587734	77589345	1612	10.0802	5.06111	H3K4me3_peak_561
1	77590358	77591275	918	6.17368	3.99197	H3K4me3_peak_562
1	77631443	77632059	617	5.28566	2.89206	H3K4me3_peak_563
1	77690237	77690549	313	6.58498	4.27717	H3K4me3_peak_564
1	77807823	77810973	3151	130.234	23.7681	H3K4me3_peak_565
1	77998672	77999130	459	5.911	4.44446	H3K4me3_peak_566
1	78047797	78048932	1136	42.568	15.3759	H3K4me3_peak_567
1	78215901	78216309	409	4.70357	3.65355	H3K4me3_peak_568
1	78219158	78220128	971	16.3197	7.93607	H3K4me3_peak_569
1	78220304	78225231	4928	146.301	26.4294	H3K4me3_peak_570
1	78256771	78257137	367	5.911	4.44446	H3K4me3_peak_571
1	78272369	78272687	319	5.28628	4.0315	H3K4me3_peak_572
1	78272888	78273123	236	7.19831	4.93915	H3K4me3_peak_573
1	79498570	79499337	768	31.578	12.2126	H3K4me3_peak_574
1	79786559	79793982	7424	118.037	22.7231	H3K4me3_peak_575
1	79818297	79818895	599	13.1909	6.74815	H3K4me3_peak_576
1	79899098	79902994	3897	149.293	24.3816	H3K4me3_peak_577
1	79992765	79993343	579	10.2513	5.7978	H3K4me3_peak_578
1	80241809	80246279	4471	105.432	16.9435	H3K4me3_peak_579
1	81713591	81713827	237	6.17368	3.81378	H3K4me3_peak_580
1	81745683	81746918	1236	50.0791	13.233	H3K4me3_peak_581
1	81889728	81890129	402	4.14638	3.10103	H3K4me3_peak_582
1	81890737	81893618	2882	85.7042	18.0189	H3K4me3_peak_583
1	81906042	81910007	3966	115.512	16.6075	H3K4me3_peak_584
1	81995865	81999725	3861	128.577	27.8693	H3K4me3_peak_585
1	82085559	82087620	2062	39.964	9.78888	H3K4me3_peak_586
1	82089216	82089416	201	5.07593	3.90255	H3K4me3_peak_587
1	82108804	82111138	2335	89.2543	25.5174	H3K4me3_peak_588
1	82157352	82157739	388	5.07593	4.17351	H3K4me3_peak_589
1	82160649	82163521	2873	153.488	33.9357	H3K4me3_peak_590
1	82541271	82542536	1266	12.8502	5.01514	H3K4me3_peak_591
1	82799354	82801175	1822	84.0415	19.9238	H3K4me3_peak_592
1	83002218	83004933	2716	113.696	22.1529	H3K4me3_peak_593
1	83136044	83137741	1698	131.817	29.3361	H3K4me3_peak_594
1	83140140	83141589	1450	92.4613	20.0506	H3K4me3_peak_595
1	83848052	83851849	3798	83.7602	15.9661	H3K4me3_peak_596
1	83972537	83975171	2635	125.35	23.721	H3K4me3_peak_597
1	84445259	84445657	399	4.24476	2.5866	H3K4me3_peak_598
1	84543425	84548709	5285	95.4702	17.3916	H3K4me3_peak_599
1	86016228	86018054	1827	82.4812	15.7285	H3K4me3_peak_600
1	86124716	86126303	1588	85.0438	16.0849	H3K4me3_peak_601
1	86162951	86165295	2345	103.977	23.9492	H3K4me3_peak_602
1	86480753	86482457	1705	98.7889	20.5516	H3K4me3_peak_603
1	86607152	86608965	1814	62.5832	11.9543	H3K4me3_peak_604
1	86953965	86956097	2133	138.741	25.5741	H3K4me3_peak_605
1	86956339	86956764	426	5.07593	3.90255	H3K4me3_peak_606
1	87023603	87024521	919	18.5163	6.10631	H3K4me3_peak_607
1	87115433	87119840	4408	146.44	40.2104	H3K4me3_peak_608
1	87270425	87272031	1607	73.4977	18.6035	H3K4me3_peak_609
1	87328268	87330407	2140	115.185	24.2018	H3K4me3_peak_610
1	88594459	88595186	728	7.99138	4.04889	H3K4me3_peak_611
1	88595631	88599667	4037	99.4836	20.0146	H3K4me3_peak_612
1	90136612	90138498	1887	129.672	32.3866	H3K4me3_peak_613
1	90139268	90140095	828	6.17368	3.81378	H3K4me3_peak_614
1	90295654	90295976	323	4.71246	3.92093	H3K4me3_peak_615
1	90296529	90296920	392	8.5293	5.46706	H3K4me3_peak_616
1	90297704	90301658	3955	151.816	33.7377	H3K4me3_peak_617
1	90426797	90430440	3644	95.5422	25.9272	H3K4me3_peak_618
1	90467343	90467940	598	7.53305	4.84746	H3K4me3_peak_619
1	90649536	90653260	3725	128.767	23.631	H3K4me3_peak_620
1	90695925	90697988	2064	100.886	20.2997	H3K4me3_peak_621
1	90741273	90741480	208	9.08241	5.48746	H3K4me3_peak_622
1	90742152	90749197	7046	110.716	23.5539	H3K4me3_peak_623
1	90874211	90874748	538	8.09329	5.19371	H3K4me3_peak_624
1	92239652	92242040	2389	109.915	28.6	H3K4me3_peak_625
1	92285965	92288309	2345	115.59	23.6144	H3K4me3_peak_626
1	92345369	92346414	1046	4.70046	3.19358	H3K4me3_peak_627
1	92351191	92352639	1449	40.2917	13.8994	H3K4me3_peak_628
1	92417822	92418958	1137	36.0818	10.036	H3K4me3_peak_629
1	92420753	92424700	3948	141.288	27.3331	H3K4me3_peak_630
1	92424989	92426449	1461	10.2513	5.7978	H3K4me3_peak_631
1	92471365	92472856	1492	106.993	29.0812	H3K4me3_peak_632
1	92482802	92484347	1546	113.341	24.6755	H3K4me3_peak_633
1	92484574	92485319	746	7.86105	5.04944	H3K4me3_peak_634
1	94294300	94298691	4392	166.098	40.1871	H3K4me3_peak_635
1	95615802	95617364	1563	92.5371	19.0168	H3K4me3_peak_636
1	95726755	95728228	1474	36.1962	12.4529	H3K4me3_peak_637
1	95748790	95751692	2903	123.506	22.2279	H3K4me3_peak_638
1	95752300	95752680	381	8.41215	5.32263	H3K4me3_peak_639
1	95755847	95757030	1184	72.7907	19.0199	H3K4me3_peak_640
1	95808068	95811107	3040	109.336	17.3508	H3K4me3_peak_641
1	95950785	95951312	528	5.26629	3.13649	H3K4me3_peak_642
1	95951530	95951771	242	4.70046	3.19358	H3K4me3_peak_643
1	96374306	96376750	2445	33.8953	9.60839	H3K4me3_peak_644
1	96542383	96542779	397	6.17368	3.99197	H3K4me3_peak_645
1	96543264	96546923	3660	109.234	23.3919	H3K4me3_peak_646
1	96566335	96567494	1160	54.5837	16.6456	H3K4me3_peak_647
1	96727803	96729927	2125	80.0297	12.0696	H3K4me3_peak_648
1	96762065	96764919	2855	129.782	24.2912	H3K4me3_peak_649
1	97342783	97343336	554	12.0688	6.01943	H3K4me3_peak_650
1	97509640	97512632	2993	149.789	23.9252	H3K4me3_peak_651
1	97601109	97602864	1756	80.2302	20.1771	H3K4me3_peak_652
1	97758065	97758729	665	7.60524	3.503	H3K4me3_peak_653
1	98014183	98016582	2400	38.2072	11.6083	H3K4me3_peak_654
1	98099323	98099627	305	4.96282	3.8207	H3K4me3_peak_655
1	98132820	98136443	3624	105.432	16.9435	H3K4me3_peak_656
1	98273811	98274346	536	7.02282	3.61508	H3K4me3_peak_657
1	98419877	98420125	249	8.40735	3.84924	H3K4me3_peak_658
1	98515930	98516247	318	4.70046	3.05103	H3K4me3_peak_659
1	98531280	98531771	492	8.40735	3.96804	H3K4me3_peak_660
1	98531967	98532355	389	9.07535	4.25147	H3K4me3_peak_661
1	98533112	98533456	345	8.36735	4.72647	H3K4me3_peak_662
1	98535403	98535790	388	3.5627	2.62337	H3K4me3_peak_663
1	98536377	98536966	590	7.63168	4.27703	H3K4me3_peak_664
1	98538755	98545560	6806	141.484	26.6397	H3K4me3_peak_665
1	98546132	98546618	487	5.07593	3.90255	H3K4me3_peak_666
1	98566854	98567214	361	3.99616	3.43081	H3K4me3_peak_667
1	98567996	98570049	2054	98.7763	24.9267	H3K4me3_peak_668
1	99023530	99025153	1624	138.067	29.473	H3K4me3_peak_669
1	99041571	99044011	2441	98.9997	16.2308	H3K4me3_peak_670
1	99047038	99048745	1708	79.937	15.3721	H3K4me3_peak_671
1	99081181	99082928	1748	9.51254	4.71086	H3K4me3_peak_672
1	99262261	99262696	436	5.10203	3.63937	H3K4me3_peak_673
1	99309907	99312399	2493	96.0737	19.1078	H3K4me3_peak_674
1	99808387	99810305	1919	36.727	13.1731	H3K4me3_peak_675
1	99899581	99900360	780	12.3086	4.52122	H3K4me3_peak_676
1	99913553	99913877	325	5.9729	4.16555	H3K4me3_peak_677
1	99915721	99917881	2161	91.528	16.9165	H3K4me3_peak_678
1	99937080	99941308	4229	102.123	18.2232	H3K4me3_peak_679
1	99975286	99976841	1556	45.1584	11.6041	H3K4me3_peak_680
1	100107008	100109558	2551	73.6595	14.6594	H3K4me3_peak_681
1	100418789	100421424	2636	101.032	14.0495	H3K4me3_peak_682
1	100513688	100516065	2378	103.704	20.7274	H3K4me3_peak_683
1	100572673	100572899	227	5.07593	3.90255	H3K4me3_peak_684
1	100573241	100575342	2102	120.469	23.6699	H3K4me3_peak_685
1	100575850	100576194	345	6.78289	4.71542	H3K4me3_peak_686
1	100639404	100640263	860	15.4524	6.66481	H3K4me3_peak_687
1	100696397	100700590	4194	144.782	26.2869	H3K4me3_peak_688
1	100971474	100971719	246	27.847	11.0247	H3K4me3_peak_689
1	103748953	103749234	282	3.62443	3.18436	H3K4me3_peak_690
1	103750343	103753084	2742	81.3015	13.716	H3K4me3_peak_691
1	103793768	103795710	1943	64.5821	10.4857	H3K4me3_peak_692
1	103860780	103862748	1969	101.625	20.8486	H3K4me3_peak_693
1	104352494	104352984	491	17.3804	7.02119	H3K4me3_peak_694
1	104473896	104474899	1004	40.5872	11.9477	H3K4me3_peak_695
1	104812910	104818320	5411	104.264	30.998	H3K4me3_peak_696
1	104893992	104895563	1572	24.5802	8.80308	H3K4me3_peak_697
1	104896247	104896472	226	5.07593	3.90255	H3K4me3_peak_698
1	104913121	104913450	330	7.6888	5.25733	H3K4me3_peak_699
1	104914532	104917356	2825	40.6853	14.5885	H3K4me3_peak_700
1	105074095	105074885	791	17.0558	8.50878	H3K4me3_peak_701
1	105075149	105080562	5414	174.048	45.9005	H3K4me3_peak_702
1	105237478	105238106	629	15.4524	6.66481	H3K4me3_peak_703
1	106011752	106014282	2531	107.908	15.8056	H3K4me3_peak_704
1	106035427	106037241	1815	83.5138	18.1758	H3K4me3_peak_705
1	106750814	106751768	955	11.8043	5.1893	H3K4me3_peak_706
1	106896862	106899031	2170	126.041	25.1639	H3K4me3_peak_707
1	106927287	106929143	1857	104.138	16.7399	H3K4me3_peak_708
1	106929345	106930273	929	6.9063	4.17016	H3K4me3_peak_709
1	106931892	106934751	2860	99.1302	23.7091	H3K4me3_peak_710
1	106967549	106967839	291	6.9063	4.17016	H3K4me3_peak_711
1	106970104	106971775	1672	91.4074	15.3144	H3K4me3_peak_712
1	107011221	107013419	2199	89.4524	13.9347	H3K4me3_peak_713
1	107138501	107139464	964	36.1925	9.92418	H3K4me3_peak_714
1	107153234	107154570	1337	37.1106	10.6027	H3K4me3_peak_715
1	107163709	107164010	302	4.24476	2.5866	H3K4me3_peak_716
1	107204644	107210483	5840	135.74	25.0039	H3K4me3_peak_717
1	107210673	107211231	559	4.79975	3.4843	H3K4me3_peak_718
1	107211547	107211865	319	3.5627	2.62337	H3K4me3_peak_719
1	107216001	107216239	239	8.73763	5.2127	H3K4me3_peak_720
1	107217572	107219194	1623	47.6206	10.858	H3K4me3_peak_721
1	107219378	107220195	818	7.99138	4.19144	H3K4me3_peak_722
1	107233163	107234439	1277	8.40735	3.84924	H3K4me3_peak_723
1	107257278	107262138	4861	122.07	22.0959	H3K4me3_peak_724
1	107294344	107294614	271	3.44155	2.35237	H3K4me3_peak_725
1	107322841	107323153	313	3.99616	3.20807	H3K4me3_peak_726
1	107324593	107326924	2332	106.538	21.0125	H3K4me3_peak_727
1	107328166	107328596	431	6.17368	3.81378	H3K4me3_peak_728
1	107581825	107584065	2241	127.503	30.6911	H3K4me3_peak_729
1	107584391	107584804	414	4.50671	3.29277	H3K4me3_peak_730
1	107653578	107655342	1765	82.9694	24.3295	H3K4me3_peak_731
1	107659246	107660041	796	36.1962	12.4529	H3K4me3_peak_732
1	107688946	107691504	2559	111.956	17.6563	H3K4me3_peak_733
1	107884897	107885096	200	3.68809	3.22739	H3K4me3_peak_734
1	107885884	107887871	1988	74.163	12.331	H3K4me3_peak_735
1	107894488	107894771	284	4.86684	3.30509	H3K4me3_peak_736
1	107896685	107897908	1224	19.3479	6.65279	H3K4me3_peak_737
1	107946062	107946273	212	6.78289	4.71542	H3K4me3_peak_738
1	107947838	107953078	5241	114.607	25.7311	H3K4me3_peak_739
1	107954381	107954678	298	5.88709	4.42854	H3K4me3_peak_740
1	107997139	107998398	1260	42.1164	10.1453	H3K4me3_peak_741
1	107998600	107998889	290	3.59523	2.41575	H3K4me3_peak_742
1	108205177	108207316	2140	146.078	30.5422	H3K4me3_peak_743
1	108401512	108402292	781	8.41215	5.08505	H3K4me3_peak_744
1	108403046	108403389	344	4.73472	3.44559	H3K4me3_peak_745
1	108405682	108406387	706	10.8482	5.74461	H3K4me3_peak_746
1	108406581	108412921	6341	124.057	20.8366	H3K4me3_peak_747
1	108413128	108413663	536	6.9063	4.17016	H3K4me3_peak_748
1	108513289	108517160	3872	127.304	23.3569	H3K4me3_peak_749
1	108518090	108518774	685	9.94664	5.32534	H3K4me3_peak_750
1	108649086	108649328	243	5.32898	4.0595	H3K4me3_peak_751
1	108762290	108763727	1438	95.5422	25.7045	H3K4me3_peak_752
1	108835278	108835478	201	5.50529	4.17548	H3K4me3_peak_753
1	108837411	108838528	1118	6.13992	4.30698	H3K4me3_peak_754
1	108838681	108841410	2730	120.775	26.622	H3K4me3_peak_755
1	108880516	108882336	1821	115.729	21.8492	H3K4me3_peak_756
1	108882546	108882833	288	5.07593	4.17351	H3K4me3_peak_757
1	108923197	108925167	1971	154.586	33.0875	H3K4me3_peak_758
1	108962620	108962858	239	4.11731	2.90848	H3K4me3_peak_759
1	109001802	109002635	834	4.79185	3.45741	H3K4me3_peak_760
1	109004865	109005144	280	5.44099	3.64357	H3K4me3_peak_761
1	109005389	109005588	200	5.86499	4.1347	H3K4me3_peak_762
1	109005838	109018108	12271	103.466	18.342	H3K4me3_peak_763
1	109018936	109019220	285	3.42521	2.85162	H3K4me3_peak_764
1	109100088	109100527	440	4.02702	2.40777	H3K4me3_peak_765
1	109142440	109142661	222	5.44099	3.84156	H3K4me3_peak_766
1	109184712	109185324	613	5.94584	3.47868	H3K4me3_peak_767
1	109268147	109268554	408	10.2238	4.61909	H3K4me3_peak_768
1	109599934	109600928	995	11.8043	5.04675	H3K4me3_peak_769
1	109677194	109681123	3930	138.067	29.473	H3K4me3_peak_770
1	109825121	109827015	1895	34.7409	11.5172	H3K4me3_peak_771
1	109921190	109923419	2230	64.7125	20.2905	H3K4me3_peak_772
1	109929944	109930286	343	3.62443	3.18436	H3K4me3_peak_773
1	109930450	109932578	2129	136.587	23.9438	H3K4me3_peak_774
1	109932983	109933300	318	7.53305	4.84746	H3K4me3_peak_775
1	110718522	110721695	3174	114.607	25.5529	H3K4me3_peak_776
1	111345814	111346471	658	4.35259	2.61965	H3K4me3_peak_777
1	111374512	111378782	4271	149.441	37.6343	H3K4me3_peak_778
1	111489408	111491135	1728	97.7132	17.2904	H3K4me3_peak_779
1	111587549	111594030	6482	150.927	31.2549	H3K4me3_peak_780
1	111595561	111596397	837	7.72091	4.89813	H3K4me3_peak_781
1	111660633	111660846	214	7.65994	5.23849	H3K4me3_peak_782
1	111998243	111998923	681	8.35501	4.21759	H3K4me3_peak_783
1	111999268	111999912	645	3.88655	2.44146	H3K4me3_peak_784
1	112343488	112346088	2601	87.0662	11.9318	H3K4me3_peak_785
1	112370777	112372264	1488	141.026	39.1266	H3K4me3_peak_786
1	112619615	112621727	2113	25.7904	7.41303	H3K4me3_peak_787
1	112677011	112680693	3683	147.822	26.7146	H3K4me3_peak_788
1	112681276	112681724	449	5.00965	4.12729	H3K4me3_peak_789
1	112941755	112943317	1563	50.2828	16.9643	H3K4me3_peak_790
1	113057800	113060455	2656	146.078	30.5422	H3K4me3_peak_791
1	113084409	113086889	2481	116.586	22.438	H3K4me3_peak_792
1	113087339	113087728	390	5.911	4.44446	H3K4me3_peak_793
1	113255737	113259580	3844	133.318	22.5382	H3K4me3_peak_794
1	113288230	113291144	2915	162.362	33.215	H3K4me3_peak_795
1	113291606	113291898	293	6.6833	4.60987	H3K4me3_peak_796
1	113430466	113431124	659	13.1909	6.74815	H3K4me3_peak_797
1	113603730	113604489	760	30.6185	12.844	H3K4me3_peak_798
1	113932348	113935663	3316	50.603	10.0559	H3K4me3_peak_799
1	114265192	114267923	2732	116.06	23.0759	H3K4me3_peak_800
1	114384341	114386825	2485	45.1584	11.6041	H3K4me3_peak_801
1	114596723	114599518	2796	86.3318	16.2037	H3K4me3_peak_802
1	114748507	114749302	796	10.5879	6.34114	H3K4me3_peak_803
1	114749852	114751987	2136	26.7384	11.4893	H3K4me3_peak_804
1	115054046	115054371	326	8.41215	5.08505	H3K4me3_peak_805
1	115054587	115057387	2801	134.889	28.7603	H3K4me3_peak_806
1	115077383	115079424	2042	65.9538	15.0253	H3K4me3_peak_807
1	115219510	115221499	1990	91.528	16.9165	H3K4me3_peak_808
1	115222470	115222956	487	7.6888	5.25733	H3K4me3_peak_809
1	115471556	115472528	973	33.886	12.3403	H3K4me3_peak_810
1	115606856	115608538	1683	76.2998	19.1381	H3K4me3_peak_811
1	115731852	115732152	301	4.70046	3.19358	H3K4me3_peak_812
1	115732950	115735720	2771	159.078	32.6804	H3K4me3_peak_813
1	115736286	115736557	272	5.911	4.44446	H3K4me3_peak_814
1	115941204	115943750	2547	150.896	39.5588	H3K4me3_peak_815
1	116130553	116134861	4309	161.057	43.1909	H3K4me3_peak_816
1	116291765	116294933	3169	99.1935	14.9147	H3K4me3_peak_817
1	116332000	116333129	1130	55.9348	13.4573	H3K4me3_peak_818
1	116448186	116450192	2007	112.972	19.6487	H3K4me3_peak_819
1	116517933	116521084	3152	114.607	25.5529	H3K4me3_peak_820
1	116531875	116534031	2157	76.156	14.897	H3K4me3_peak_821
1	116535026	116535404	379	4.33257	3.42195	H3K4me3_peak_822
1	116611519	116614035	2517	151.892	41.2942	H3K4me3_peak_823
1	117764377	117764728	352	12.1886	6.51056	H3K4me3_peak_824
1	118898075	118898325	251	6.92493	3.77212	H3K4me3_peak_825
1	119020159	119023563	3405	123.918	18.98	H3K4me3_peak_826
1	119023801	119024000	200	5.07593	4.17351	H3K4me3_peak_827
1	119051533	119052616	1084	17.6823	5.43762	H3K4me3_peak_828
1	119133950	119135828	1879	145.775	34.0453	H3K4me3_peak_829
1	119164271	119167247	2977	95.1859	15.7217	H3K4me3_peak_830
1	119407336	119408378	1043	15.6663	7.21205	H3K4me3_peak_831
1	119544986	119547317	2332	135.498	30.4864	H3K4me3_peak_832
1	119702357	119702991	635	31.1873	12.6837	H3K4me3_peak_833
1	119757376	119760243	2868	141.484	26.6397	H3K4me3_peak_834
1	119804128	119806712	2585	157.643	35.932	H3K4me3_peak_835
1	119945821	119949473	3653	123.88	23.4359	H3K4me3_peak_836
1	120008310	120010053	1744	88.4233	18.4466	H3K4me3_peak_837
1	120025331	120027785	2455	75.4676	13.4816	H3K4me3_peak_838
1	120136768	120139507	2740	136.476	29.1166	H3K4me3_peak_839
1	120803728	120804249	522	10.5893	5.99773	H3K4me3_peak_840
1	120806528	120809833	3306	128.624	28.7734	H3K4me3_peak_841
1	120944511	120947304	2794	116.586	22.5806	H3K4me3_peak_842
1	121067303	121069359	2057	91.1612	18.8742	H3K4me3_peak_843
1	121144408	121147542	3135	162.362	33.215	H3K4me3_peak_844
1	121375000	121377184	2185	102.123	18.2232	H3K4me3_peak_845
1	121405182	121405397	216	5.911	4.44446	H3K4me3_peak_846
1	121411830	121416845	5016	155.307	29.3474	H3K4me3_peak_847
1	122138231	122140296	2066	101.941	25.0263	H3K4me3_peak_848
1	122525611	122527277	1667	79.1246	19.6726	H3K4me3_peak_849
1	122541256	122543594	2339	181.539	43.5739	H3K4me3_peak_850
1	122633232	122635462	2231	128.301	24.1486	H3K4me3_peak_851
1	122725855	122727065	1211	12.4287	4.07087	H3K4me3_peak_852
1	122811343	122812760	1418	84.84	20.5636	H3K4me3_peak_853
1	122875278	122877745	2468	92.8379	17.0353	H3K4me3_peak_854
1	123099531	123100289	759	7.5995	5.19911	H3K4me3_peak_855
1	123100916	123104703	3788	139.866	30.6491	H3K4me3_peak_856
1	123105655	123106101	447	5.07593	3.90255	H3K4me3_peak_857
1	123459723	123459922	200	4.83636	3.74666	H3K4me3_peak_858
1	123460181	123462978	2798	97.7246	16.129	H3K4me3_peak_859
1	123600297	123601759	1463	103.721	28.606	H3K4me3_peak_860
1	124041011	124043891	2881	85.1912	14.6016	H3K4me3_peak_861
1	124584365	124586071	1707	51.9784	14.6833	H3K4me3_peak_862
1	126134748	126137773	3026	113.341	24.6755	H3K4me3_peak_863
1	126182240	126182449	210	4.79185	3.27922	H3K4me3_peak_864
1	126183575	126185779	2205	87.0554	13.6674	H3K4me3_peak_865
1	126236166	126238217	2052	87.0554	13.6674	H3K4me3_peak_866
1	126238523	126239298	776	11.3289	6.442	H3K4me3_peak_867
1	126307495	126308198	704	11.6085	6.6121	H3K4me3_peak_868
1	126332662	126336101	3440	127.607	21.8009	H3K4me3_peak_869
1	126361272	126363290	2019	88.5804	14.4866	H3K4me3_peak_870
1	126363538	126364057	520	6.3126	4.15091	H3K4me3_peak_871
1	126471179	126471527	349	4.24356	3.1431	H3K4me3_peak_872
1	126540390	126543959	3570	124.011	26.2028	H3K4me3_peak_873
1	126547254	126547608	355	4.27166	3.379	H3K4me3_peak_874
1	126548688	126551754	3067	101.678	17.7503	H3K4me3_peak_875
1	126551950	126552225	276	3.59698	2.24938	H3K4me3_peak_876
1	126568563	126572195	3633	76.4691	12.5983	H3K4me3_peak_877
1	126616485	126618390	1906	42.1164	10.0265	H3K4me3_peak_878
1	126700030	126701643	1614	79.815	19.2449	H3K4me3_peak_879
1	126824456	126825598	1143	42.0281	14.8261	H3K4me3_peak_880
1	126842506	126843077	572	35.9716	14.1988	H3K4me3_peak_881
1	126843459	126844846	1388	108.636	29.5564	H3K4me3_peak_882
1	126845248	126845449	202	5.86499	4.1347	H3K4me3_peak_883
1	126869936	126870686	751	47.2153	17.1793	H3K4me3_peak_884
1	126871122	126872559	1438	94.7011	18.9707	H3K4me3_peak_885
1	126874469	126874767	299	3.03847	2.48082	H3K4me3_peak_886
1	126875433	126875745	313	4.87879	4.03625	H3K4me3_peak_887
1	126901380	126903487	2108	93.9225	15.6199	H3K4me3_peak_888
1	127016421	127016620	200	3.47908	3.32343	H3K4me3_peak_889
1	127017851	127020429	2579	143.973	24.8677	H3K4me3_peak_890
1	127124095	127126926	2832	134.245	24.8614	H3K4me3_peak_891
1	127128394	127128601	208	5.44741	3.87628	H3K4me3_peak_892
1	127237044	127239621	2578	133.178	24.1793	H3K4me3_peak_893
1	127316942	127319253	2312	58.4028	13.8849	H3K4me3_peak_894
1	127643752	127643979	228	4.24476	2.5866	H3K4me3_peak_895
1	127738954	127742751	3798	99.4883	23.0582	H3K4me3_peak_896
1	127758105	127760674	2570	120.775	26.622	H3K4me3_peak_897
1	127760971	127763645	2675	11.0053	4.9042	H3K4me3_peak_898
1	127764282	127765173	892	10.7608	5.60353	H3K4me3_peak_899
1	127765440	127768983	3544	114.345	19.7675	H3K4me3_peak_900
1	127780597	127781984	1388	45.181	11.9391	H3K4me3_peak_901
1	127812487	127815405	2919	118.568	18.3691	H3K4me3_peak_902
1	127865190	127866880	1691	98.9845	21.772	H3K4me3_peak_903
1	127916497	127916943	447	13.5501	5.03717	H3K4me3_peak_904
1	127928401	127931336	2936	130.343	26.4697	H3K4me3_peak_905
1	127936196	127938094	1899	61.1861	16.4652	H3K4me3_peak_906
1	127958012	127959644	1633	99.4836	20.1572	H3K4me3_peak_907
1	127992514	127992967	454	5.07593	4.17351	H3K4me3_peak_908
1	128082768	128086305	3538	108.031	17.249	H3K4me3_peak_909
1	128086841	128087652	812	3.6454	2.54252	H3K4me3_peak_910
1	128124132	128124497	366	5.08049	3.89712	H3K4me3_peak_911
1	128124779	128127119	2341	105.432	16.9435	H3K4me3_peak_912
1	128240862	128241602	741	5.05184	3.20782	H3K4me3_peak_913
1	128268187	128270238	2052	97.4507	19.2448	H3K4me3_peak_914
1	128304684	128306713	2030	101.561	16.4344	H3K4me3_peak_915
1	128319234	128319693	460	7.73977	3.73045	H3K4me3_peak_916
1	128331339	128333872	2534	117.577	27.0853	H3K4me3_peak_917
1	128335123	128335475	353	4.33257	3.42195	H3K4me3_peak_918
1	128486147	128486493	347	9.01771	5.70282	H3K4me3_peak_919
1	128488759	128491082	2324	130.739	23.2838	H3K4me3_peak_920
1	128640357	128642995	2639	136.512	27.2796	H3K4me3_peak_921
1	128644284	128644767	484	3.93339	3.38846	H3K4me3_peak_922
1	128807494	128809621	2128	79.937	15.3721	H3K4me3_peak_923
1	128816795	128817895	1101	9.36461	3.68878	H3K4me3_peak_924
1	128836762	128837304	543	7.53305	4.84746	H3K4me3_peak_925
1	128837597	128840453	2857	124.057	20.9554	H3K4me3_peak_926
1	128887983	128890014	2032	106.284	22.9059	H3K4me3_peak_927
1	128890735	128891093	359	3.9241	3.38762	H3K4me3_peak_928
1	128893271	128895096	1826	122.327	26.8002	H3K4me3_peak_929
1	129011414	129011768	355	5.46828	3.6356	H3K4me3_peak_930
1	129012882	129013492	611	9.70003	5.79189	H3K4me3_peak_931
1	129096707	129099671	2965	107.962	21.2976	H3K4me3_peak_932
1	129143752	129145569	1818	76.6675	13.6852	H3K4me3_peak_933
1	129289392	129290483	1092	26.5868	9.7812	H3K4me3_peak_934
1	129373759	129376106	2348	102.848	16.6381	H3K4me3_peak_935
1	129376981	129377569	589	6.53862	3.97158	H3K4me3_peak_936
1	129402376	129402935	560	7.82111	4.73762	H3K4me3_peak_937
1	129532473	129534402	1930	55.9348	13.5998	H3K4me3_peak_938
1	129563639	129564093	455	5.9729	3.95086	H3K4me3_peak_939
1	129586264	129589377	3114	88.2519	13.7565	H3K4me3_peak_940
1	129695496	129698005	2510	53.2725	14.8615	H3K4me3_peak_941
1	129761849	129763438	1590	65.2338	17.178	H3K4me3_peak_942
1	129783811	129784435	625	13.5895	6.13024	H3K4me3_peak_943
1	129827206	129830218	3013	77.4116	15.0158	H3K4me3_peak_944
1	129837683	129839989	2307	58.4028	13.8849	H3K4me3_peak_945
1	129873726	129876747	3022	84.2828	21.0832	H3K4me3_peak_946
1	129939906	129940310	405	12.6537	6.88305	H3K4me3_peak_947
1	129941322	129943694	2373	157.441	32.3241	H3K4me3_peak_948
1	129967540	129969490	1951	84.3518	17.8764	H3K4me3_peak_949
1	130035110	130037233	2124	77.6636	16.8785	H3K4me3_peak_950
1	130063543	130066543	3001	122.327	26.9784	H3K4me3_peak_951
1	130111160	130113656	2497	155.212	37.064	H3K4me3_peak_952
1	130200495	130203126	2632	143.982	23.3313	H3K4me3_peak_953
1	130203891	130204188	298	4.22747	3.35485	H3K4me3_peak_954
1	130362700	130364048	1349	28.5885	8.75308	H3K4me3_peak_955
1	130373624	130375408	1785	29.3374	6.15843	H3K4me3_peak_956
1	130375571	130375789	219	6.40804	3.19753	H3K4me3_peak_957
1	130377938	130378560	623	3.18684	2.17019	H3K4me3_peak_958
1	130382671	130388173	5503	60.2961	12.7587	H3K4me3_peak_959
1	130406756	130407435	680	5.31046	3.33613	H3K4me3_peak_960
1	130408924	130409182	259	4.23929	2.95702	H3K4me3_peak_961
1	130414061	130414353	293	8.09272	4.57721	H3K4me3_peak_962
1	130416873	130420587	3715	87.052	15.7478	H3K4me3_peak_963
1	130443470	130444128	659	16.4086	6.843	H3K4me3_peak_964
1	130472690	130474101	1412	15.7246	6.14797	H3K4me3_peak_965
1	130515637	130517896	2260	103.466	18.342	H3K4me3_peak_966
1	130557791	130558033	243	3.15615	2.42373	H3K4me3_peak_967
1	130560893	130561315	423	6.19807	3.79106	H3K4me3_peak_968
1	130562191	130564904	2714	106.163	18.6984	H3K4me3_peak_969
1	130573738	130575203	1466	113.696	22.0104	H3K4me3_peak_970
1	130575624	130575904	281	8.41215	5.08505	H3K4me3_peak_971
1	130639383	130640948	1566	61.484	12.9963	H3K4me3_peak_972
1	130728141	130729223	1083	81.0333	25.8498	H3K4me3_peak_973
1	130741499	130741718	220	7.6888	5.25733	H3K4me3_peak_974
1	130744056	130744563	508	5.07593	3.90255	H3K4me3_peak_975
1	130745922	130747393	1472	102.293	20.5848	H3K4me3_peak_976
1	130749480	130749845	366	3.03847	2.48082	H3K4me3_peak_977
1	130752273	130754281	2009	112.64	23.1496	H3K4me3_peak_978
1	130804519	130805086	568	19.3689	7.73395	H3K4me3_peak_979
1	130843530	130844557	1028	6.46191	3.49287	H3K4me3_peak_980
1	130845441	130848614	3174	120.306	24.34	H3K4me3_peak_981
1	130870329	130875542	5214	144.304	28.9086	H3K4me3_peak_982
1	130875969	130879409	3441	44.0562	11.0085	H3K4me3_peak_983
1	130909215	130911014	1800	91.4074	15.4162	H3K4me3_peak_984
1	130928993	130930077	1085	26.0028	6.05075	H3K4me3_peak_985
1	130938927	130941496	2570	46.0674	8.5058	H3K4me3_peak_986
1	130969490	130969714	225	6.60524	3.62123	H3K4me3_peak_987
1	130973854	130977262	3409	45.9363	9.12356	H3K4me3_peak_988
1	130990122	130994131	4010	139.585	28.7484	H3K4me3_peak_989
1	131005505	131007024	1520	6.99767	3.40117	H3K4me3_peak_990
1	131033419	131034484	1066	12.7692	4.91838	H3K4me3_peak_991
1	131065587	131066827	1241	18.7537	6.75736	H3K4me3_peak_992
1	131143229	131144261	1033	18.7537	6.61481	H3K4me3_peak_993
1	131171964	131172515	552	12.3561	6.70599	H3K4me3_peak_994
1	131175578	131176056	479	3.53412	2.92284	H3K4me3_peak_995
1	131177311	131181118	3808	99.0643	18.6339	H3K4me3_peak_996
1	131183374	131183775	402	3.6454	2.54252	H3K4me3_peak_997
1	131194783	131195328	546	6.17368	3.99197	H3K4me3_peak_998
1	131212525	131212908	384	6.24363	3.62363	H3K4me3_peak_999
1	131240963	131242543	1581	91.4592	18.1361	H3K4me3_peak_1000
1	131353290	131356621	3332	118.568	18.3691	H3K4me3_peak_1001
1	131364370	131366506	2137	82.2279	15.3361	H3K4me3_peak_1002
1	131509697	131511239	1543	57.8239	14.8064	H3K4me3_peak_1003
1	131742925	131747251	4327	49.8035	11.7609	H3K4me3_peak_1004
1	132701660	132703905	2246	36.7913	9.19492	H3K4me3_peak_1005
1	132817915	132819519	1605	88.2519	13.7565	H3K4me3_peak_1006
1	132882780	132883784	1005	12.6201	5.33185	H3K4me3_peak_1007
1	133013583	133018026	4444	158.547	30.5194	H3K4me3_peak_1008
1	133151115	133152209	1095	10.2513	5.7978	H3K4me3_peak_1009
1	133203681	133204314	634	15.1077	6.22091	H3K4me3_peak_1010
1	134001465	134022359	20895	168.919	41.1981	H3K4me3_peak_1011
1	134023074	134023590	517	7.6888	5.25733	H3K4me3_peak_1012
1	134025423	134025654	232	6.6833	4.37229	H3K4me3_peak_1013
1	134031664	134032339	676	7.53305	4.84746	H3K4me3_peak_1014
1	134085582	134085906	325	4.14638	3.10103	H3K4me3_peak_1015
1	134216732	134217284	553	16.3197	7.69849	H3K4me3_peak_1016
1	134222157	134222706	550	4.33257	3.65953	H3K4me3_peak_1017
1	134225024	134227273	2250	24.5802	8.80308	H3K4me3_peak_1018
1	134227456	134231789	4334	39.0081	13.9276	H3K4me3_peak_1019
1	134537402	134539076	1675	76.6675	13.6852	H3K4me3_peak_1020
1	135576573	135578808	2236	92.3343	17.7429	H3K4me3_peak_1021
1	136120655	136122962	2308	88.4233	18.4466	H3K4me3_peak_1022
1	136135545	136137162	1618	90.156	15.2126	H3K4me3_peak_1023
1	136280914	136282094	1181	7.09102	3.61166	H3K4me3_peak_1024
1	136495696	136496012	317	7.6888	5.25733	H3K4me3_peak_1025
1	136496324	136498550	2227	81.2068	15.6097	H3K4me3_peak_1026
1	137008343	137009371	1029	25.522	8.18288	H3K4me3_peak_1027
1	137296325	137297464	1140	9.46042	4.47654	H3K4me3_peak_1028
1	137476673	137478234	1562	49.6063	17.1578	H3K4me3_peak_1029
1	137489317	137489591	275	4.70357	3.65355	H3K4me3_peak_1030
1	137489746	137493011	3266	80.5542	18.8561	H3K4me3_peak_1031
1	137680983	137681357	375	5.81334	3.8579	H3K4me3_peak_1032
1	137685579	137685800	222	4.0691	3.48653	H3K4me3_peak_1033
1	137686672	137693045	6374	128.577	27.8693	H3K4me3_peak_1034
1	137781796	137783494	1699	72.4051	16.0232	H3K4me3_peak_1035
1	137823880	137824270	391	4.56426	3.56444	H3K4me3_peak_1036
1	137824797	137826721	1925	73.3721	15.8181	H3K4me3_peak_1037
1	137854740	137861281	6542	156.945	37.2868	H3K4me3_peak_1038
1	137920951	137921232	282	5.05184	3.20782	H3K4me3_peak_1039
1	137921594	137922603	1010	14.807	6.34744	H3K4me3_peak_1040
1	137963548	137965857	2310	14.2056	6.05892	H3K4me3_peak_1041
1	137996641	138000487	3847	88.9212	16.5601	H3K4me3_peak_1042
1	138337426	138337693	268	4.51651	3.78572	H3K4me3_peak_1043
1	138338372	138338835	464	5.10203	3.63937	H3K4me3_peak_1044
1	138339660	138343785	4126	133.407	19.8964	H3K4me3_peak_1045
1	138394710	138395336	627	4.79185	3.27922	H3K4me3_peak_1046
1	138565959	138568230	2272	93.9175	19.3019	H3K4me3_peak_1047
1	138661562	138663559	1998	16.9306	6.32971	H3K4me3_peak_1048
1	139012255	139013130	876	9.98154	5.011	H3K4me3_peak_1049
1	139013284	139015977	2694	74.163	12.331	H3K4me3_peak_1050
1	139188865	139189755	891	6.98475	4.55447	H3K4me3_peak_1051
1	139189986	139192754	2769	105.432	16.9435	H3K4me3_peak_1052
1	139435527	139435899	373	6.54253	4.25216	H3K4me3_peak_1053
1	139450474	139452561	2088	55.4123	16.1168	H3K4me3_peak_1054
1	139493008	139496064	3057	94.2929	14.4692	H3K4me3_peak_1055
1	139802793	139805791	2999	130.36	36.2722	H3K4me3_peak_1056
1	139806837	139807274	438	4.79185	3.45741	H3K4me3_peak_1057
1	139832536	139832976	441	6.7814	4.43137	H3K4me3_peak_1058
1	139835388	139837799	2412	88.2519	13.8456	H3K4me3_peak_1059
1	141310145	141311137	993	33.5372	10.7632	H3K4me3_peak_1060
1	141442776	141444041	1266	31.8989	7.77954	H3K4me3_peak_1061
1	141492810	141493257	448	4.11731	2.90848	H3K4me3_peak_1062
1	141493413	141498464	5052	154.852	33.5965	H3K4me3_peak_1063
1	141517229	141517428	200	6.17368	3.81378	H3K4me3_peak_1064
1	141518788	141518989	202	5.28566	2.89206	H3K4me3_peak_1065
1	141884408	141884653	246	5.07593	3.90255	H3K4me3_peak_1066
1	141886064	141889142	3079	158.748	31.6333	H3K4me3_peak_1067
1	141890357	141890641	285	7.6888	4.98637	H3K4me3_peak_1068
1	142256660	142257184	525	8.44714	4.70473	H3K4me3_peak_1069
1	142412154	142414017	1864	84.787	17.2122	H3K4me3_peak_1070
1	142450246	142451821	1576	62.0857	16.1903	H3K4me3_peak_1071
1	142499611	142501815	2205	79.937	15.4909	H3K4me3_peak_1072
1	142566513	142567625	1113	52.7374	13.9964	H3K4me3_peak_1073
1	142936316	142937985	1670	50.6917	14.327	H3K4me3_peak_1074
1	143108533	143110090	1558	36.7913	9.19492	H3K4me3_peak_1075
1	143415156	143416180	1025	17.0858	4.18169	H3K4me3_peak_1076
1	143416388	143418655	2268	52.9775	14.4932	H3K4me3_peak_1077
1	143518596	143520071	1476	8.23007	3.70664	H3K4me3_peak_1078
1	143536522	143542971	6450	119.874	20.4802	H3K4me3_peak_1079
1	143633131	143635140	2010	46.1959	6.98518	H3K4me3_peak_1080
1	143866221	143866425	205	4.33257	3.42195	H3K4me3_peak_1081
1	143866739	143869414	2676	126.824	23.8635	H3K4me3_peak_1082
1	143869734	143870167	434	6.58746	4.31476	H3K4me3_peak_1083
1	143871317	143871595	279	4.33257	3.42195	H3K4me3_peak_1084
1	143873227	143873437	211	8.44714	4.52654	H3K4me3_peak_1085
1	143960822	143962079	1258	46.5061	10.7392	H3K4me3_peak_1086
1	143991726	143994661	2936	118.037	22.7231	H3K4me3_peak_1087
1	144071065	144073827	2763	70.5632	17.3056	H3K4me3_peak_1088
1	144472563	144474810	2248	125.35	23.721	H3K4me3_peak_1089
1	144476694	144477242	549	4.79185	3.27922	H3K4me3_peak_1090
1	144787240	144788884	1645	35.881	11.2977	H3K4me3_peak_1091
1	145057535	145060815	3281	117.102	20.1239	H3K4me3_peak_1092
1	145195357	145196216	860	20.2698	6.46269	H3K4me3_peak_1093
1	145301897	145302944	1048	22.9833	6.93786	H3K4me3_peak_1094
1	145358720	145360986	2267	104.812	18.5796	H3K4me3_peak_1095
1	145507700	145510016	2317	21.863	6.2522	H3K4me3_peak_1096
1	145559690	145559985	296	6.46639	3.97269	H3K4me3_peak_1097
1	145706486	145709211	2726	90.3811	13.0199	H3K4me3_peak_1098
1	145809153	145812920	3768	117.239	18.1654	H3K4me3_peak_1099
1	145998873	145999140	268	6.03438	3.739	H3K4me3_peak_1100
1	145999310	145999983	674	6.79294	4.10853	H3K4me3_peak_1101
1	146000811	146004931	4121	79.0808	13.8889	H3K4me3_peak_1102
1	146005101	146005965	865	19.3689	7.55576	H3K4me3_peak_1103
1	146006343	146010644	4302	68.5247	19.0075	H3K4me3_peak_1104
1	146220736	146223104	2369	123.918	18.98	H3K4me3_peak_1105
1	147462355	147463495	1141	9.40261	5.22748	H3K4me3_peak_1106
1	147567056	147570390	3335	117.89	25.3543	H3K4me3_peak_1107
1	147572353	147572616	264	4.26208	3.37692	H3K4me3_peak_1108
1	147579797	147580013	217	4.09099	3.26574	H3K4me3_peak_1109
1	147778655	147779373	719	8.41215	5.32263	H3K4me3_peak_1110
1	147779823	147783599	3777	138.248	30.4615	H3K4me3_peak_1111
1	147796813	147797013	201	8.71446	4.14495	H3K4me3_peak_1112
1	147872542	147873306	765	5.86499	4.1347	H3K4me3_peak_1113
1	147895350	147896171	822	10.2697	5.42547	H3K4me3_peak_1114
1	147896628	147896875	248	6.17368	3.81378	H3K4me3_peak_1115
1	147957537	147958709	1173	36.7173	13.4005	H3K4me3_peak_1116
1	147963149	147964482	1334	25.522	8.18288	H3K4me3_peak_1117
1	147982205	147989915	7711	128.301	24.1486	H3K4me3_peak_1118
1	147990070	147991021	952	7.19831	4.6846	H3K4me3_peak_1119
1	147992810	147993744	935	6.78289	4.71542	H3K4me3_peak_1120
1	148065069	148065283	215	6.05516	3.99904	H3K4me3_peak_1121
1	148102529	148102738	210	4.14638	3.10103	H3K4me3_peak_1122
1	148161650	148162057	408	3.99616	3.43081	H3K4me3_peak_1123
1	148592012	148592292	281	4.33257	3.65953	H3K4me3_peak_1124
1	148947951	148949146	1196	18.2528	7.77614	H3K4me3_peak_1125
1	148976406	148976661	256	3.69564	3.229	H3K4me3_peak_1126
1	148981127	148981458	332	4.79185	3.27922	H3K4me3_peak_1127
1	148982528	148993188	10661	134.655	24.3164	H3K4me3_peak_1128
1	148995900	148996161	262	7.6888	5.25733	H3K4me3_peak_1129
1	148996342	148996570	229	4.33257	3.42195	H3K4me3_peak_1130
1	148996845	148997087	243	10.2513	5.7978	H3K4me3_peak_1131
1	149514784	149515563	780	6.6833	4.60987	H3K4me3_peak_1132
1	149515970	149518549	2580	140.246	25.7167	H3K4me3_peak_1133
1	149579431	149579937	507	4.79185	3.45741	H3K4me3_peak_1134
1	149580798	149584865	4068	92.6629	15.518	H3K4me3_peak_1135
1	149611243	149612122	880	11.0053	4.9042	H3K4me3_peak_1136
1	149736811	149739430	2620	72.5029	10.0695	H3K4me3_peak_1137
1	149852593	149857700	5108	70.737	11.8855	H3K4me3_peak_1138
1	150973743	150974175	433	5.28566	2.99388	H3K4me3_peak_1139
1	152634272	152637232	2961	125.444	27.3348	H3K4me3_peak_1140
1	152637731	152638409	679	6.6833	4.37229	H3K4me3_peak_1141
1	152638606	152638935	330	9.2143	5.56757	H3K4me3_peak_1142
1	152639114	152639841	728	7.48106	4.8581	H3K4me3_peak_1143
1	152688398	152688615	218	5.07593	3.90255	H3K4me3_peak_1144
1	152688956	152690464	1509	81.6616	17.4487	H3K4me3_peak_1145
1	152882774	152883018	245	6.6833	4.37229	H3K4me3_peak_1146
1	152883208	152884223	1016	8.40735	3.84924	H3K4me3_peak_1147
1	152884437	152884786	350	9.59329	6.07019	H3K4me3_peak_1148
1	153391277	153394059	2783	69.808	15.7381	H3K4me3_peak_1149
1	153987458	153989041	1584	96.7358	14.6474	H3K4me3_peak_1150
1	153989767	153990049	283	7.99138	4.19144	H3K4me3_peak_1151
1	154918426	154921535	3110	88.4233	18.5891	H3K4me3_peak_1152
1	156434911	156436752	1842	57.1656	13.7424	H3K4me3_peak_1153
1	157835834	157837131	1298	92.8072	18.2681	H3K4me3_peak_1154
1	158232223	158234291	2069	135.566	34.7833	H3K4me3_peak_1155
1	158286782	158287034	253	5.08049	3.89712	H3K4me3_peak_1156
1	158287549	158290494	2946	162.887	34.4005	H3K4me3_peak_1157
1	158291382	158291796	415	6.6833	4.37229	H3K4me3_peak_1158
1	158314232	158314609	378	4.79185	3.45741	H3K4me3_peak_1159
1	158314900	158315295	396	5.44099	3.64357	H3K4me3_peak_1160
1	158335332	158335568	237	7.6888	4.98637	H3K4me3_peak_1161
1	158335837	158344390	8554	146.078	30.7204	H3K4me3_peak_1162
1	158344561	158345767	1207	25.4023	9.72766	H3K4me3_peak_1163
1	158394062	158394315	254	8.24382	4.98534	H3K4me3_peak_1164
1	158414759	158415833	1075	14.2141	7.22332	H3K4me3_peak_1165
1	158511783	158512471	689	6.17368	3.81378	H3K4me3_peak_1166
1	158859681	158863645	3965	102.213	17.2145	H3K4me3_peak_1167
1	158948848	158949540	693	20.3845	7.91214	H3K4me3_peak_1168
1	159016026	159016298	273	3.53015	3.36065	H3K4me3_peak_1169
1	159018151	159025145	6995	160.113	28.2826	H3K4me3_peak_1170
1	159185697	159187919	2223	38.8988	9.5513	H3K4me3_peak_1171
1	159315502	159319044	3543	119.9	18.4709	H3K4me3_peak_1172
1	159529294	159532931	3638	132.196	23.4158	H3K4me3_peak_1173
1	160023978	160025199	1222	6.11664	2.68275	H3K4me3_peak_1174
1	161165449	161165742	294	8.41215	5.32263	H3K4me3_peak_1175
1	161186669	161189606	2938	122.327	26.9784	H3K4me3_peak_1176
1	161318548	161318928	381	5.51891	3.62907	H3K4me3_peak_1177
1	161320046	161323671	3626	97.7246	16.129	H3K4me3_peak_1178
1	161528460	161528874	415	5.83359	3.63218	H3K4me3_peak_1179
1	161606324	161608713	2390	129.782	24.2912	H3K4me3_peak_1180
1	161686486	161687028	543	5.26629	3.13649	H3K4me3_peak_1181
1	161768128	161769939	1812	98.0014	22.88	H3K4me3_peak_1182
1	161982710	161985753	3044	48.7417	11.0956	H3K4me3_peak_1183
1	162141285	162141620	336	3.18935	3.11279	H3K4me3_peak_1184
1	162142763	162146343	3581	118.185	24.6878	H3K4me3_peak_1185
1	162512418	162512619	202	6.60524	3.62123	H3K4me3_peak_1186
1	162512886	162514595	1710	16.6791	6.85655	H3K4me3_peak_1187
1	162520854	162521623	770	30.0967	10.0504	H3K4me3_peak_1188
1	162733157	162737453	4297	117.239	18.1654	H3K4me3_peak_1189
1	162842359	162842574	216	4.14638	3.10103	H3K4me3_peak_1190
1	162935480	162938721	3242	142.745	29.0878	H3K4me3_peak_1191
1	163096294	163096982	689	6.60524	3.62123	H3K4me3_peak_1192
1	163100650	163105150	4501	148.958	30.9221	H3K4me3_peak_1193
1	163107599	163108129	531	9.43687	4.40893	H3K4me3_peak_1194
1	163126432	163127608	1177	8.23007	3.70664	H3K4me3_peak_1195
1	163142455	163142833	379	3.77351	2.88117	H3K4me3_peak_1196
1	163143845	163144044	200	3.42521	2.85162	H3K4me3_peak_1197
1	163167177	163167471	295	4.28101	3.6316	H3K4me3_peak_1198
1	163167693	163170978	3286	142.863	30.1858	H3K4me3_peak_1199
1	163219641	163219947	307	5.07593	3.90255	H3K4me3_peak_1200
1	163220105	163222765	2661	125.459	21.0742	H3K4me3_peak_1201
1	163293918	163294227	310	3.5627	2.62337	H3K4me3_peak_1202
1	163318604	163320861	2258	125.755	25.8217	H3K4me3_peak_1203
1	163321316	163321515	200	4.84918	3.74723	H3K4me3_peak_1204
1	163334176	163335079	904	14.5125	6.48662	H3K4me3_peak_1205
1	163369500	163370721	1222	35.1074	9.65004	H3K4me3_peak_1206
1	163390206	163392724	2519	52.621	10.4343	H3K4me3_peak_1207
1	163433420	163436917	3498	85.1912	14.7035	H3K4me3_peak_1208
1	163437176	163437480	305	3.29985	2.96719	H3K4me3_peak_1209
1	163516242	163517850	1609	150.927	31.2549	H3K4me3_peak_1210
1	163525106	163527582	2477	73.0817	13.278	H3K4me3_peak_1211
1	163529097	163529321	225	6.04605	4.24798	H3K4me3_peak_1212
1	163600619	163600978	360	3.15615	2.42373	H3K4me3_peak_1213
1	163601772	163604691	2920	100.288	26.8181	H3K4me3_peak_1214
1	163788684	163791410	2727	121.95	21.0636	H3K4me3_peak_1215
1	163823918	163824207	290	4.33257	3.42195	H3K4me3_peak_1216
1	163856081	163856692	612	6.78289	4.71542	H3K4me3_peak_1217
1	163857200	163860382	3183	156.951	30.3575	H3K4me3_peak_1218
1	164273828	164275582	1755	24.6041	10.5224	H3K4me3_peak_1219
1	164309653	164311862	2210	132.046	30.372	H3K4me3_peak_1220
1	164367977	164369779	1803	46.3729	8.0116	H3K4me3_peak_1221
1	164381243	164384237	2995	149.022	29.2235	H3K4me3_peak_1222
1	164385304	164385542	239	4.71246	3.66637	H3K4me3_peak_1223
1	164472874	164475980	3107	128.577	27.8693	H3K4me3_peak_1224
1	164478514	164479811	1298	11.7718	5.95425	H3K4me3_peak_1225
1	164480008	164483074	3067	118.02	33.9785	H3K4me3_peak_1226
1	164653481	164653683	203	4.70046	3.05103	H3K4me3_peak_1227
1	164654468	164662049	7582	98.0014	22.88	H3K4me3_peak_1228
1	164683997	164684297	301	5.26629	3.13649	H3K4me3_peak_1229
1	164783073	164784382	1310	40.5565	10.8913	H3K4me3_peak_1230
1	164996595	165001975	5381	134.889	28.9385	H3K4me3_peak_1231
1	165054262	165054664	403	4.34975	3.02966	H3K4me3_peak_1232
1	165191765	165193574	1810	106.163	18.8171	H3K4me3_peak_1233
1	165436182	165438374	2193	133.178	24.1793	H3K4me3_peak_1234
1	165457379	165459625	2247	102.907	15.2711	H3K4me3_peak_1235
1	165756996	165757577	582	5.26629	3.13649	H3K4me3_peak_1236
1	165762409	165765003	2595	73.5798	19.8786	H3K4me3_peak_1237
1	165765865	165768776	2912	76.4691	12.5091	H3K4me3_peak_1238
1	165769681	165769983	303	5.911	4.44446	H3K4me3_peak_1239
1	165771137	165771373	237	5.911	4.44446	H3K4me3_peak_1240
1	165774818	165775592	775	7.6888	5.25733	H3K4me3_peak_1241
1	165782418	165783682	1265	44.0147	11.2949	H3K4me3_peak_1242
1	165809462	165810443	982	43.3808	15.3012	H3K4me3_peak_1243
1	165826999	165827703	705	6.22495	4.09902	H3K4me3_peak_1244
1	165956530	165958646	2117	170.628	34.4623	H3K4me3_peak_1245
1	165959052	165959400	349	8.62631	5.52828	H3K4me3_peak_1246
1	166098837	166099706	870	16.81	5.74993	H3K4me3_peak_1247
1	166111742	166113221	1480	17.4814	5.72466	H3K4me3_peak_1248
1	166124268	166127273	3006	100.886	20.2997	H3K4me3_peak_1249
1	166147640	166148578	939	43.3167	13.2053	H3K4me3_peak_1250
1	166158532	166158983	452	4.33257	3.65953	H3K4me3_peak_1251
1	166160903	166164401	3499	144.329	29.4272	H3K4me3_peak_1252
1	166164564	166165611	1048	8.23007	3.70664	H3K4me3_peak_1253
1	166166170	166166894	725	5.07593	3.90255	H3K4me3_peak_1254
1	166309153	166311399	2247	81.6616	17.5913	H3K4me3_peak_1255
1	166463789	166468133	4345	134.771	32.6832	H3K4me3_peak_1256
1	166468794	166469146	353	4.73472	3.44559	H3K4me3_peak_1257
1	166539791	166540245	455	6.09694	4.02358	H3K4me3_peak_1258
1	166584749	166585063	315	6.46191	3.49287	H3K4me3_peak_1259
1	166619038	166619328	291	5.78771	4.36245	H3K4me3_peak_1260
1	166678432	166678863	432	3.2932	2.38295	H3K4me3_peak_1261
1	166687944	166688193	250	5.31046	3.33613	H3K4me3_peak_1262
1	166689829	166690135	307	4.27166	3.379	H3K4me3_peak_1263
1	166696100	166702787	6688	186.997	44.5243	H3K4me3_peak_1264
1	166867831	166869193	1363	9.46042	4.47654	H3K4me3_peak_1265
1	167007189	167009811	2623	133.42	26.9556	H3K4me3_peak_1266
1	167154639	167155488	850	14.7069	6.4045	H3K4me3_peak_1267
1	167239343	167240857	1515	55.267	14.4824	H3K4me3_peak_1268
1	167295020	167297914	2895	133.311	27.7301	H3K4me3_peak_1269
1	167300592	167301884	1293	27.8561	9.51584	H3K4me3_peak_1270
1	167524032	167524905	874	9.74015	5.13992	H3K4me3_peak_1271
1	167525356	167525639	284	4.70046	3.19358	H3K4me3_peak_1272
1	167849786	167850413	628	3.6454	2.66132	H3K4me3_peak_1273
1	167852729	167858040	5312	96.7926	17.6292	H3K4me3_peak_1274
1	168212510	168212850	341	5.96639	3.7027	H3K4me3_peak_1275
1	168400570	168401232	663	7.6888	5.25733	H3K4me3_peak_1276
1	168451659	168453436	1778	126.824	23.8635	H3K4me3_peak_1277
1	168527686	168531429	3744	119.691	24.8498	H3K4me3_peak_1278
1	168552063	168554157	2095	115.259	30.9819	H3K4me3_peak_1279
1	168750393	168753459	3067	88.9086	15.0089	H3K4me3_peak_1280
1	168753640	168754017	378	5.10203	3.45181	H3K4me3_peak_1281
1	168949572	168950110	539	11.7415	5.56784	H3K4me3_peak_1282
1	168950428	168950835	408	6.60524	3.62123	H3K4me3_peak_1283
1	169594737	169598211	3475	119.674	17.3075	H3K4me3_peak_1284
1	169598385	169598596	212	3.42521	2.85162	H3K4me3_peak_1285
1	169670300	169672378	2079	95.1859	15.7217	H3K4me3_peak_1286
1	169675617	169676910	1294	82.9694	24.3295	H3K4me3_peak_1287
1	169720583	169727120	6538	145.166	32.7478	H3K4me3_peak_1288
1	169727346	169727579	234	7.6888	4.98637	H3K4me3_peak_1289
1	169799867	169800329	463	4.71246	3.92093	H3K4me3_peak_1290
1	169800574	169803691	3118	119.874	20.4802	H3K4me3_peak_1291
1	169913218	169917091	3874	147.51	29.7666	H3K4me3_peak_1292
1	171901818	171902159	342	4.96542	4.09649	H3K4me3_peak_1293
1	171902364	171902802	439	4.33257	3.42195	H3K4me3_peak_1294
1	171903086	171909757	6672	121.363	30.8274	H3K4me3_peak_1295
1	175145271	175147989	2719	160.113	28.2826	H3K4me3_peak_1296
1	175178192	175178598	407	6.6833	4.60987	H3K4me3_peak_1297
1	175195674	175196061	388	6.6833	4.37229	H3K4me3_peak_1298
1	175196735	175204729	7995	114.425	15.3166	H3K4me3_peak_1299
1	175284758	175286070	1313	128.727	33.5953	H3K4me3_peak_1300
1	175331292	175334911	3620	92.8379	17.0353	H3K4me3_peak_1301
1	175447113	175449653	2541	137.41	32.3682	H3K4me3_peak_1302
1	177592449	177595406	2958	59.1138	12.5211	H3K4me3_peak_1303
1	179455361	179458066	2706	141.481	34.3912	H3K4me3_peak_1304
1	179461128	179463054	1927	123.643	32.645	H3K4me3_peak_1305
1	179475966	179476306	341	11.2084	6.27297	H3K4me3_peak_1306
1	179476762	179479801	3040	138.224	22.6185	H3K4me3_peak_1307
1	179480243	179480652	410	6.6833	4.60987	H3K4me3_peak_1308
1	179488425	179491576	3152	153.942	27.4273	H3K4me3_peak_1309
1	179492985	179493248	264	4.14638	3.10103	H3K4me3_peak_1310
1	179493681	179493902	222	4.33257	3.42195	H3K4me3_peak_1311
1	179529146	179530554	1409	54.5739	15.0397	H3K4me3_peak_1312
1	179540234	179541691	1458	122.414	23.2933	H3K4me3_peak_1313
1	179610155	179613831	3677	115.722	19.8863	H3K4me3_peak_1314
1	179667005	179667275	271	4.14638	3.10103	H3K4me3_peak_1315
1	179670016	179672667	2652	112.256	21.8678	H3K4me3_peak_1316
1	179685256	179688136	2881	57.1656	13.7424	H3K4me3_peak_1317
1	179696966	179698168	1203	15.5595	4.75792	H3K4me3_peak_1318
1	179711116	179711929	814	5.31046	3.33613	H3K4me3_peak_1319
1	179712387	179716611	4225	171.418	38.2379	H3K4me3_peak_1320
1	179777134	179777375	242	4.79185	3.27922	H3K4me3_peak_1321
1	179782700	179783815	1116	8.09329	5.19371	H3K4me3_peak_1322
1	179811721	179812193	473	6.94497	4.23754	H3K4me3_peak_1323
1	179883921	179884966	1046	8.40735	3.84924	H3K4me3_peak_1324
1	179906212	179907383	1172	74.8959	18.7817	H3K4me3_peak_1325
1	180013577	180016475	2899	168.968	42.868	H3K4me3_peak_1326
1	180067165	180067563	399	4.71246	3.92093	H3K4me3_peak_1327
1	180067930	180070348	2419	92.6629	15.518	H3K4me3_peak_1328
1	180088870	180089166	297	3.5627	2.76592	H3K4me3_peak_1329
1	180096636	180096956	321	6.60524	3.76378	H3K4me3_peak_1330
1	180140145	180140394	250	3.99616	3.43081	H3K4me3_peak_1331
1	180141754	180146659	4906	130.313	36.688	H3K4me3_peak_1332
1	180296726	180300285	3560	146.078	30.7204	H3K4me3_peak_1333
1	180316388	180317788	1401	56.3808	10.2818	H3K4me3_peak_1334
1	180432259	180435494	3236	167.13	40.9605	H3K4me3_peak_1335
1	180590833	180593979	3147	133.898	25.6003	H3K4me3_peak_1336
1	180620924	180622330	1407	31.3693	9.94668	H3K4me3_peak_1337
1	180702520	180705188	2669	104.835	17.4305	H3K4me3_peak_1338
1	180828437	180831456	3020	77.4116	15.0158	H3K4me3_peak_1339
1	180933434	180935371	1938	124.233	25.4977	H3K4me3_peak_1340
1	181337180	181341057	3878	149.105	30.106	H3K4me3_peak_1341
1	181342516	181343084	569	7.6888	5.25733	H3K4me3_peak_1342
1	181515567	181518393	2827	58.8295	14.6275	H3K4me3_peak_1343
1	181680776	181683034	2259	168.458	44.8166	H3K4me3_peak_1344
1	181724850	181725051	202	3.01855	2.17418	H3K4me3_peak_1345
1	181754316	181758316	4001	57.1656	13.7424	H3K4me3_peak_1346
1	181770128	181774839	4712	92.6629	15.518	H3K4me3_peak_1347
1	181954981	181957552	2572	69.9521	14.0654	H3K4me3_peak_1348
1	181993709	181998775	5067	95.0901	17.0605	H3K4me3_peak_1349
1	181999115	181999710	596	6.17368	3.99197	H3K4me3_peak_1350
1	182201580	182204974	3395	116.429	29.7137	H3K4me3_peak_1351
1	182316704	182319537	2834	109.713	18.7849	H3K4me3_peak_1352
1	182328438	182330226	1789	131.88	26.6317	H3K4me3_peak_1353
1	182357110	182358768	1659	135.303	30.9659	H3K4me3_peak_1354
1	182421502	182424290	2789	121.95	21.0636	H3K4me3_peak_1355
1	182600236	182600631	396	5.911	4.44446	H3K4me3_peak_1356
1	182600820	182601022	203	5.86499	4.1347	H3K4me3_peak_1357
1	182601690	182602768	1079	39.3524	14.1133	H3K4me3_peak_1358
1	182602922	182606977	4056	116.586	22.5806	H3K4me3_peak_1359
1	182608138	182609033	896	10.5879	6.34114	H3K4me3_peak_1360
1	182668191	182668498	308	5.08049	3.89712	H3K4me3_peak_1361
1	182751140	182751453	314	5.911	4.44446	H3K4me3_peak_1362
1	182752393	182755392	3000	186.997	44.5243	H3K4me3_peak_1363
1	182837389	182837669	281	6.17368	3.81378	H3K4me3_peak_1364
1	182882078	182882683	606	8.73763	5.2127	H3K4me3_peak_1365
1	183414701	183415099	399	6.17368	3.81378	H3K4me3_peak_1366
1	183416277	183423342	7066	108.273	25.3972	H3K4me3_peak_1367
1	183428582	183429052	471	8.73763	5.2127	H3K4me3_peak_1368
1	183745909	183746716	808	30.322	11.7374	H3K4me3_peak_1369
1	183792347	183793429	1083	59.1138	12.6399	H3K4me3_peak_1370
1	183793737	183794070	334	7.6888	4.98637	H3K4me3_peak_1371
1	183827861	183829676	1816	88.0541	12.8615	H3K4me3_peak_1372
1	183861039	183864027	2989	139.662	29.6512	H3K4me3_peak_1373
1	183865676	183866812	1137	6.9063	4.17016	H3K4me3_peak_1374
1	183870956	183871209	254	8.71601	4.33399	H3K4me3_peak_1375
1	183874886	183875131	246	4.79185	3.45741	H3K4me3_peak_1376
1	183875561	183875911	351	5.911	4.44446	H3K4me3_peak_1377
1	183876190	183878218	2029	103.466	18.342	H3K4me3_peak_1378
1	183913264	183914006	743	5.46828	3.6356	H3K4me3_peak_1379
1	183914313	183919050	4738	150.704	30.2757	H3K4me3_peak_1380
1	184119944	184120666	723	14.9699	6.95646	H3K4me3_peak_1381
1	184138693	184139936	1244	27.8561	9.69403	H3K4me3_peak_1382
1	184151292	184151800	509	3.88857	2.95336	H3K4me3_peak_1383
1	184154828	184155700	873	17.8356	6.47226	H3K4me3_peak_1384
1	184255341	184257892	2552	118.185	24.6878	H3K4me3_peak_1385
1	184377880	184380707	2828	99.8344	13.9703	H3K4me3_peak_1386
1	184400657	184403460	2804	108.031	17.249	H3K4me3_peak_1387
1	184440171	184440531	361	11.2084	6.27297	H3K4me3_peak_1388
1	184478045	184480450	2406	145.948	36.9215	H3K4me3_peak_1389
1	184549446	184551487	2042	54.0635	15.9188	H3K4me3_peak_1390
1	184599259	184601776	2518	161.22	34.0253	H3K4me3_peak_1391
1	184666572	184667311	740	4.79185	3.27922	H3K4me3_peak_1392
1	184741708	184741918	211	5.44099	3.64357	H3K4me3_peak_1393
1	184742390	184744746	2357	123.036	24.699	H3K4me3_peak_1394
1	184880438	184883364	2927	123.88	23.5784	H3K4me3_peak_1395
1	185396731	185400317	3587	140.246	25.7167	H3K4me3_peak_1396
1	185820776	185822974	2199	93.8993	13.3367	H3K4me3_peak_1397
1	186426744	186427151	408	5.07593	3.90255	H3K4me3_peak_1398
1	186427853	186428359	507	4.79185	3.27922	H3K4me3_peak_1399
1	186428777	186430978	2202	141.163	28.9181	H3K4me3_peak_1400
1	186529018	186532246	3229	133.898	25.4518	H3K4me3_peak_1401
1	187257959	187259586	1628	77.2759	16.3664	H3K4me3_peak_1402
1	187306272	187309429	3158	132.735	22.9613	H3K4me3_peak_1403
1	187336708	187340889	4182	118.02	33.9785	H3K4me3_peak_1404
1	187342424	187345534	3111	168.968	43.1225	H3K4me3_peak_1405
1	187383001	187383206	206	5.911	4.44446	H3K4me3_peak_1406
1	187383558	187387093	3536	171.27	35.7134	H3K4me3_peak_1407
1	187474595	187475654	1060	31.8392	12.5758	H3K4me3_peak_1408
1	187502908	187505676	2769	133.026	32.832	H3K4me3_peak_1409
1	187718111	187721825	3715	165.665	38.8459	H3K4me3_peak_1410
1	187727184	187728772	1589	12.7692	4.91838	H3K4me3_peak_1411
1	188334412	188337439	3028	116.586	22.5806	H3K4me3_peak_1412
1	188541919	188542402	484	5.94584	3.47868	H3K4me3_peak_1413
1	188581002	188583102	2101	81.9715	20.029	H3K4me3_peak_1414
1	188596666	188596918	253	5.10203	3.45181	H3K4me3_peak_1415
1	188597246	188599949	2704	124.233	25.4977	H3K4me3_peak_1416
1	188924811	188926349	1539	14.3451	5.27476	H3K4me3_peak_1417
1	188965499	188967141	1643	92.5371	19.1593	H3K4me3_peak_1418
1	188967313	188967669	357	3.5627	2.76592	H3K4me3_peak_1419
1	189109018	189109362	345	4.33257	3.42195	H3K4me3_peak_1420
1	189109635	189112041	2407	119.143	27.2729	H3K4me3_peak_1421
1	189169148	189171145	1998	103.466	18.4608	H3K4me3_peak_1422
1	189247689	189251521	3833	126.864	21.3118	H3K4me3_peak_1423
1	189251688	189251887	200	5.07593	3.90255	H3K4me3_peak_1424
1	189338661	189339654	994	35.7491	9.07613	H3K4me3_peak_1425
1	189631975	189632857	883	19.7192	8.94606	H3K4me3_peak_1426
1	189679303	189682984	3682	94.6591	21.124	H3K4me3_peak_1427
1	189689857	189691504	1648	109.389	21.4402	H3K4me3_peak_1428
1	189922260	189924517	2258	129.285	23.0198	H3K4me3_peak_1429
1	190161435	190161848	414	6.9063	4.17016	H3K4me3_peak_1430
1	190169269	190171803	2535	70.7129	19.2846	H3K4me3_peak_1431
1	190205302	190208824	3523	67.2329	15.3104	H3K4me3_peak_1432
1	190624046	190626890	2845	186.997	44.5243	H3K4me3_peak_1433
1	190677280	190678626	1347	81.3899	24.7945	H3K4me3_peak_1434
1	190678785	190679470	686	15.2574	7.4609	H3K4me3_peak_1435
1	190685702	190687642	1941	120.981	29.4333	H3K4me3_peak_1436
1	190735154	190736612	1459	39.4256	10.7488	H3K4me3_peak_1437
1	191193771	191195423	1653	11.3145	4.04516	H3K4me3_peak_1438
1	191209537	191209932	396	3.83181	2.75309	H3K4me3_peak_1439
1	191210279	191212550	2272	87.6243	16.4413	H3K4me3_peak_1440
1	191263181	191264736	1556	123.643	32.645	H3K4me3_peak_1441
1	191320044	191322719	2676	110.237	19.1735	H3K4me3_peak_1442
1	191533372	191538369	4998	108.124	24.0001	H3K4me3_peak_1443
1	191538570	191538860	291	4.24476	2.5866	H3K4me3_peak_1444
1	193941835	193942615	781	33.5372	10.9413	H3K4me3_peak_1445
1	194242351	194242670	320	9.59329	5.79923	H3K4me3_peak_1446
1	194262208	194264890	2683	117.682	26.0874	H3K4me3_peak_1447
1	194294274	194294574	301	5.07593	3.90255	H3K4me3_peak_1448
1	194351107	194355151	4045	149.348	26.8571	H3K4me3_peak_1449
1	194437583	194441646	4064	96.7926	17.5104	H3K4me3_peak_1450
1	194502867	194506400	3534	112.972	19.6487	H3K4me3_peak_1451
1	194805586	194805791	206	7.30485	4.38965	H3K4me3_peak_1452
1	194840745	194842868	2124	30.322	11.975	H3K4me3_peak_1453
1	194843129	194845005	1877	141.261	29.8294	H3K4me3_peak_1454
1	194966337	194966536	200	4.59894	3.16139	H3K4me3_peak_1455
1	195826777	195827896	1120	12.7822	5.64054	H3K4me3_peak_1456
1	196049240	196050386	1147	3.6454	2.54252	H3K4me3_peak_1457
1	196050957	196052407	1451	24.2219	10.6764	H3K4me3_peak_1458
1	196172880	196174451	1572	78.6719	15.2533	H3K4me3_peak_1459
1	196175810	196178292	2483	124.166	20.0912	H3K4me3_peak_1460
1	196229200	196230475	1276	119.762	34.2494	H3K4me3_peak_1461
1	197308445	197310401	1957	106.737	25.0221	H3K4me3_peak_1462
1	198988055	198988500	446	9.74015	5.13992	H3K4me3_peak_1463
1	200311944	200312328	385	12.6807	4.31245	H3K4me3_peak_1464
1	200413055	200414593	1539	77.7944	18.3702	H3K4me3_peak_1465
1	200760782	200761602	821	28.5885	8.61053	H3K4me3_peak_1466
1	200772673	200775368	2696	54.2581	14.6629	H3K4me3_peak_1467
1	200932798	200934936	2139	95.1859	15.8235	H3K4me3_peak_1468
1	201165162	201165410	249	6.17368	3.81378	H3K4me3_peak_1469
1	201278086	201278998	913	47.495	16.014	H3K4me3_peak_1470
1	201292291	201293061	771	64.7125	20.0529	H3K4me3_peak_1471
1	201326697	201327459	763	21.8929	9.59917	H3K4me3_peak_1472
1	201343113	201344272	1160	75.9622	21.0479	H3K4me3_peak_1473
1	201383100	201383878	779	34.7042	11.1195	H3K4me3_peak_1474
1	201397285	201397867	583	31.578	12.2126	H3K4me3_peak_1475
1	201412493	201413774	1282	43.9166	8.85627	H3K4me3_peak_1476
1	201414068	201414947	880	64.7125	20.0529	H3K4me3_peak_1477
1	201423688	201424291	604	37.2032	13.4281	H3K4me3_peak_1478
1	201540159	201541141	983	53.105	17.4395	H3K4me3_peak_1479
1	201547731	201548803	1073	44.3426	16.3665	H3K4me3_peak_1480
1	201587825	201588052	228	3.53412	2.92284	H3K4me3_peak_1481
1	201590103	201592841	2739	106.163	18.6984	H3K4me3_peak_1482
1	201597780	201597988	209	7.19831	4.6846	H3K4me3_peak_1483
1	201606266	201606949	684	43.1346	12.9014	H3K4me3_peak_1484
1	201610531	201610826	296	6.17368	3.99197	H3K4me3_peak_1485
1	201669724	201670467	744	6.78289	4.71542	H3K4me3_peak_1486
1	201672135	201672549	415	14.8126	7.96687	H3K4me3_peak_1487
1	201672857	201674106	1250	79.8625	23.3791	H3K4me3_peak_1488
1	201688656	201689484	829	33.2706	13.6569	H3K4me3_peak_1489
1	201702186	201702982	797	23.5306	7.75522	H3K4me3_peak_1490
1	201731179	201732447	1269	89.2543	25.5174	H3K4me3_peak_1491
1	201757053	201757474	422	11.2084	6.27297	H3K4me3_peak_1492
1	201886196	201887182	987	24.5689	7.29998	H3K4me3_peak_1493
1	202257699	202259492	1794	65.6572	10.5649	H3K4me3_peak_1494
1	202317156	202322914	5759	150.927	31.4331	H3K4me3_peak_1495
1	202951752	202952080	329	9.40261	5.22748	H3K4me3_peak_1496
1	203058869	203060974	2106	127.009	27.6911	H3K4me3_peak_1497
1	203382916	203383308	393	13.1909	6.98573	H3K4me3_peak_1498
1	203413674	203415507	1834	55.6793	11.4908	H3K4me3_peak_1499
1	203443212	203446895	3684	102.476	23.5928	H3K4me3_peak_1500
1	203598855	203602002	3148	113.696	22.1529	H3K4me3_peak_1501
1	203683476	203685564	2089	66.582	16.022	H3K4me3_peak_1502
1	203718589	203718788	200	6.22495	4.32176	H3K4me3_peak_1503
1	203719291	203721433	2143	120.774	28.5901	H3K4me3_peak_1504
1	203772038	203775045	3008	136.476	29.1166	H3K4me3_peak_1505
1	204382363	204385040	2678	58.132	16.9088	H3K4me3_peak_1506
1	204940443	204943460	3018	61.8044	10.9055	H3K4me3_peak_1507
1	205284047	205285677	1631	106.538	21.155	H3K4me3_peak_1508
1	205286259	205286581	323	4.79185	3.45741	H3K4me3_peak_1509
1	205696449	205698373	1925	114.345	19.7675	H3K4me3_peak_1510
1	205922783	205928375	5593	134.889	28.7603	H3K4me3_peak_1511
1	205930919	205931256	338	3.5627	2.76592	H3K4me3_peak_1512
1	206066111	206066378	268	5.08049	3.89712	H3K4me3_peak_1513
1	206067500	206070351	2852	76.3411	16.736	H3K4me3_peak_1514
1	206090789	206092421	1633	43.1346	12.9014	H3K4me3_peak_1515
1	206531806	206532117	312	7.62275	4.83876	H3K4me3_peak_1516
1	207142137	207144120	1984	106.788	22.3748	H3K4me3_peak_1517
1	207170946	207171210	265	5.07593	4.17351	H3K4me3_peak_1518
1	207172784	207175027	2244	136.136	24.5905	H3K4me3_peak_1519
1	207251105	207253471	2367	150.896	39.3042	H3K4me3_peak_1520
1	207346659	207349617	2959	78.5941	10.0025	H3K4me3_peak_1521
1	207619119	207619508	390	4.79185	3.45741	H3K4me3_peak_1522
1	207835745	207837357	1613	86.3318	16.2037	H3K4me3_peak_1523
1	208146886	208147217	332	5.73469	4.05363	H3K4me3_peak_1524
1	208147668	208152100	4433	50.0467	9.56903	H3K4me3_peak_1525
1	208153196	208154483	1288	23.4096	9.62517	H3K4me3_peak_1526
1	208173172	208173635	464	10.5879	6.34114	H3K4me3_peak_1527
1	208173873	208175463	1591	53.2903	11.8084	H3K4me3_peak_1528
1	208176052	208176325	274	3.53015	3.36065	H3K4me3_peak_1529
1	208179059	208186175	7117	178.726	46.464	H3K4me3_peak_1530
1	208187068	208189054	1987	19.3689	7.55576	H3K4me3_peak_1531
1	209180026	209180391	366	5.07593	4.17351	H3K4me3_peak_1532
1	209180627	209184147	3521	133.305	28.5821	H3K4me3_peak_1533
1	209666633	209669313	2681	98.1192	17.748	H3K4me3_peak_1534
1	213482623	213485281	2659	78.4168	18.9055	H3K4me3_peak_1535
1	214452143	214453537	1395	150.896	39.3042	H3K4me3_peak_1536
1	215505594	215508914	3321	88.1914	12.0743	H3K4me3_peak_1537
1	215567609	215568957	1349	39.4256	10.6062	H3K4me3_peak_1538
1	215608379	215610181	1803	55.2085	17.2405	H3K4me3_peak_1539
1	215804440	215808429	3990	136.676	26.5584	H3K4me3_peak_1540
1	215940867	215941257	391	4.14638	3.10103	H3K4me3_peak_1541
1	216106804	216108655	1852	81.4129	23.8543	H3K4me3_peak_1542
1	216113989	216117329	3341	142.94	24.2341	H3K4me3_peak_1543
1	216312452	216314117	1666	105.482	24.1274	H3K4me3_peak_1544
1	216492885	216495722	2838	96.1672	12.7158	H3K4me3_peak_1545
1	216495923	216496305	383	4.84918	3.74723	H3K4me3_peak_1546
1	216619186	216620524	1339	19.5595	9.01205	H3K4me3_peak_1547
1	216620739	216621477	739	11.8043	5.04675	H3K4me3_peak_1548
1	216681713	216683371	1659	63.2351	19.8154	H3K4me3_peak_1549
1	216691605	216693144	1540	91.528	16.9165	H3K4me3_peak_1550
1	216791577	216791982	406	9.94664	5.53498	H3K4me3_peak_1551
1	216792136	216793159	1024	20.6283	7.18502	H3K4me3_peak_1552
1	216999220	217003472	4253	150.927	31.2549	H3K4me3_peak_1553
1	217182674	217183093	420	10.7659	5.08698	H3K4me3_peak_1554
1	217201586	217202523	938	7.82111	4.73762	H3K4me3_peak_1555
1	217202690	217206241	3552	104.138	16.7399	H3K4me3_peak_1556
1	217236390	217238456	2067	120.951	23.1508	H3K4me3_peak_1557
1	217283367	217283645	279	5.86499	4.1347	H3K4me3_peak_1558
1	217284105	217284558	454	6.6833	4.60987	H3K4me3_peak_1559
1	217284721	217288928	4208	176.11	42.386	H3K4me3_peak_1560
1	217289338	217289641	304	5.911	4.44446	H3K4me3_peak_1561
1	217300598	217301390	793	47.1245	13.9556	H3K4me3_peak_1562
1	217303760	217305684	1925	94.6591	21.124	H3K4me3_peak_1563
1	217440441	217442390	1950	75.8942	17.5715	H3K4me3_peak_1564
1	217629049	217631946	2898	77.4116	15.1346	H3K4me3_peak_1565
1	218338746	218342165	3420	121.939	17.1421	H3K4me3_peak_1566
1	218992795	218995247	2453	106.992	24.3055	H3K4me3_peak_1567
1	219207885	219211808	3924	149.348	26.8571	H3K4me3_peak_1568
1	219571920	219572161	242	6.60524	3.62123	H3K4me3_peak_1569
1	219662799	219663684	886	25.4237	10.5495	H3K4me3_peak_1570
1	219664066	219665958	1893	50.2828	16.7267	H3K4me3_peak_1571
1	219698067	219698414	348	6.92493	3.77212	H3K4me3_peak_1572
1	219811180	219816952	5773	152.55	31.6113	H3K4me3_peak_1573
1	221037808	221038320	513	7.6888	5.25733	H3K4me3_peak_1574
1	221038860	221039059	200	4.87879	4.03625	H3K4me3_peak_1575
1	221039434	221048404	8971	100.401	24.8283	H3K4me3_peak_1576
1	221059710	221060433	724	20.7457	9.124	H3K4me3_peak_1577
1	221216410	221219523	3114	106.538	21.155	H3K4me3_peak_1578
1	221436615	221437309	695	12.6537	6.88305	H3K4me3_peak_1579
1	221437473	221437709	237	5.07593	4.17351	H3K4me3_peak_1580
1	221490666	221492184	1519	39.4676	12.0105	H3K4me3_peak_1581
1	221520960	221522233	1274	78.3182	23.1415	H3K4me3_peak_1582
1	221633636	221637753	4118	138.067	29.2948	H3K4me3_peak_1583
1	221736230	221736429	200	3.88857	2.95336	H3K4me3_peak_1584
1	221755202	221755410	209	3.53412	2.92284	H3K4me3_peak_1585
1	222037838	222040600	2763	68.2409	15.1328	H3K4me3_peak_1586
1	222119076	222120971	1896	92.8379	17.154	H3K4me3_peak_1587
1	222412150	222413065	916	56.7666	12.2835	H3K4me3_peak_1588
1	222413308	222413838	531	9.46042	4.47654	H3K4me3_peak_1589
1	222474028	222476491	2464	55.8153	11.1397	H3K4me3_peak_1590
1	222524028	222526098	2071	98.7009	26.3727	H3K4me3_peak_1591
1	222657465	222660403	2939	74.8959	18.9599	H3K4me3_peak_1592
1	222978708	222979038	331	4.83636	3.74666	H3K4me3_peak_1593
1	222988072	222991049	2978	150.927	31.4331	H3K4me3_peak_1594
1	223087994	223090279	2286	108.062	19.466	H3K4me3_peak_1595
1	223153193	223154064	872	20.3581	7.18741	H3K4me3_peak_1596
1	223384373	223388363	3991	112.972	19.6487	H3K4me3_peak_1597
1	223559541	223562480	2940	101.678	17.8652	H3K4me3_peak_1598
1	223741657	223742137	481	4.14638	3.10103	H3K4me3_peak_1599
1	223742701	223749137	6437	164.008	33.3932	H3K4me3_peak_1600
1	223752365	223756283	3919	55.654	12.5245	H3K4me3_peak_1601
1	223899712	223899997	286	4.11731	2.90848	H3K4me3_peak_1602
1	224124360	224126163	1804	18.6213	8.33101	H3K4me3_peak_1603
1	225039141	225042884	3744	114.229	20.5431	H3K4me3_peak_1604
1	225189195	225189543	349	4.33257	3.65953	H3K4me3_peak_1605
1	225191006	225194564	3559	125.264	19.0818	H3K4me3_peak_1606
1	225709908	225714932	5025	152.408	27.2848	H3K4me3_peak_1607
1	226215205	226215641	437	4.79185	3.27922	H3K4me3_peak_1608
1	226216078	226216637	560	14.8126	7.69591	H3K4me3_peak_1609
1	226413743	226416613	2871	47.2153	17.4503	H3K4me3_peak_1610
1	227573902	227577590	3689	118.069	30.1592	H3K4me3_peak_1611
1	227578067	227578529	463	4.70046	3.05103	H3K4me3_peak_1612
1	227962383	227963140	758	11.0066	3.66378	H3K4me3_peak_1613
1	228043495	228045779	2285	130.424	30.174	H3K4me3_peak_1614
1	228089902	228090146	245	6.6833	4.60987	H3K4me3_peak_1615
1	228090462	228092939	2478	118.037	22.7231	H3K4me3_peak_1616
1	228140922	228144730	3809	110.716	20.644	H3K4me3_peak_1617
1	228144925	228145290	366	5.21805	3.73618	H3K4me3_peak_1618
1	228853614	228857358	3745	139.662	29.6512	H3K4me3_peak_1619
1	229335400	229337933	2534	112.972	19.6487	H3K4me3_peak_1620
1	229428518	229430498	1981	71.0995	11.1192	H3K4me3_peak_1621
1	229843474	229843954	481	4.70046	3.19358	H3K4me3_peak_1622
1	229845463	229846822	1360	22.4566	8.26851	H3K4me3_peak_1623
1	229847056	229849985	2930	120.775	26.622	H3K4me3_peak_1624
1	230068514	230070610	2097	107.277	19.7794	H3K4me3_peak_1625
1	230542771	230546878	4108	106.284	22.9059	H3K4me3_peak_1626
1	230753205	230753655	451	5.24411	4.00389	H3K4me3_peak_1627
1	230902292	230902745	454	4.14638	3.10103	H3K4me3_peak_1628
1	230904445	230908937	4493	178.141	44.9044	H3K4me3_peak_1629
1	231080762	231082558	1797	87.5447	19.8281	H3K4me3_peak_1630
1	231142561	231143910	1350	28.0916	9.29872	H3K4me3_peak_1631
1	232354227	232359003	4777	150.876	27.1422	H3K4me3_peak_1632
1	232868313	232869250	938	21.9387	9.22196	H3K4me3_peak_1633
1	234200870	234201305	436	6.6833	4.60987	H3K4me3_peak_1634
1	234364646	234371880	7235	119.9	18.4709	H3K4me3_peak_1635
1	234733707	234733939	233	12.6537	7.15401	H3K4me3_peak_1636
1	235757293	235758890	1598	47.5043	12.1743	H3K4me3_peak_1637
1	235788823	235792528	3706	117.682	26.0874	H3K4me3_peak_1638
1	235793334	235793790	457	5.94584	3.47868	H3K4me3_peak_1639
1	235794419	235795761	1343	11.5922	4.31758	H3K4me3_peak_1640
1	235834241	235836052	1812	53.1666	8.79563	H3K4me3_peak_1641
1	235866826	235867047	222	5.77445	4.04375	H3K4me3_peak_1642
1	235867503	235870383	2881	126.613	19.1837	H3K4me3_peak_1643
1	235876905	235878757	1853	93.6717	17.8702	H3K4me3_peak_1644
1	235885734	235885991	258	4.79185	3.45741	H3K4me3_peak_1645
1	235886265	235888566	2302	94.7011	18.9707	H3K4me3_peak_1646
1	235891052	235891316	265	4.14638	3.10103	H3K4me3_peak_1647
1	235891858	235892746	889	4.86684	3.30509	H3K4me3_peak_1648
1	235892952	235895697	2746	108.782	24.7858	H3K4me3_peak_1649
1	235896558	235897134	577	6.62812	3.81434	H3K4me3_peak_1650
1	235900104	235903344	3241	99.4498	17.9856	H3K4me3_peak_1651
1	235905577	235908631	3055	39.8149	8.89958	H3K4me3_peak_1652
1	235918312	235920852	2541	102.123	18.2232	H3K4me3_peak_1653
1	236158333	236158746	414	13.7447	6.50498	H3K4me3_peak_1654
1	236263972	236264238	267	6.17368	3.81378	H3K4me3_peak_1655
1	236264752	236269140	4389	122.576	18.7764	H3K4me3_peak_1656
1	236280143	236280816	674	14.5125	6.30843	H3K4me3_peak_1657
1	236298740	236301011	2272	39.964	9.67009	H3K4me3_peak_1658
1	236324299	236325537	1239	9.79599	4.32442	H3K4me3_peak_1659
1	236339630	236344126	4497	135.854	30.8478	H3K4me3_peak_1660
1	236344447	236346482	2036	13.83	4.90323	H3K4me3_peak_1661
1	236346834	236347035	202	6.24504	3.85231	H3K4me3_peak_1662
1	236350935	236353258	2324	26.7458	7.53182	H3K4me3_peak_1663
1	236353415	236353815	401	10.5356	4.6333	H3K4me3_peak_1664
1	236370520	236373583	3064	29.8141	8.82763	H3K4me3_peak_1665
1	236379424	236382066	2643	82.3091	13.2219	H3K4me3_peak_1666
1	236382537	236384824	2288	14.2056	6.05892	H3K4me3_peak_1667
1	236385054	236387914	2861	30.6604	8.24458	H3K4me3_peak_1668
1	236390236	236390550	315	5.81334	4.06754	H3K4me3_peak_1669
1	236394490	236397597	3108	50.0467	9.56903	H3K4me3_peak_1670
1	236398209	236398517	309	4.21023	3.34039	H3K4me3_peak_1671
1	236398671	236413262	14592	117.239	18.2673	H3K4me3_peak_1672
1	236413904	236414174	271	4.21836	3.12887	H3K4me3_peak_1673
1	236414432	236417105	2674	15.4524	6.66481	H3K4me3_peak_1674
1	236417355	236418353	999	8.44714	4.70473	H3K4me3_peak_1675
1	236422972	236423577	606	5.31046	3.33613	H3K4me3_peak_1676
1	236424181	236424701	521	7.6291	4.0691	H3K4me3_peak_1677
1	236425135	236426459	1325	7.63168	4.11504	H3K4me3_peak_1678
1	236426677	236427231	555	6.02254	3.35299	H3K4me3_peak_1679
1	236427388	236427705	318	4.70182	2.8989	H3K4me3_peak_1680
1	236428506	236428769	264	5.31046	3.33613	H3K4me3_peak_1681
1	236428925	236429571	647	6.36834	3.68504	H3K4me3_peak_1682
1	236429888	236430087	200	3.5627	2.76592	H3K4me3_peak_1683
1	236430864	236431063	200	5.04058	3.03531	H3K4me3_peak_1684
1	236435792	236436660	869	4.24476	2.68842	H3K4me3_peak_1685
1	236437214	236438076	863	4.24476	2.5866	H3K4me3_peak_1686
1	236442763	236443425	663	5.03783	3.60146	H3K4me3_peak_1687
1	236443816	236444090	275	4.70046	3.05103	H3K4me3_peak_1688
1	236444244	236452992	8749	125.264	19.0818	H3K4me3_peak_1689
1	236453201	236453597	397	6.31759	3.89162	H3K4me3_peak_1690
1	236455219	236456662	1444	10.2238	4.61909	H3K4me3_peak_1691
1	236456853	236458178	1326	6.8152	3.49515	H3K4me3_peak_1692
1	236458699	236459144	446	7.64944	3.89316	H3K4me3_peak_1693
1	236459368	236459686	319	7.28745	3.90634	H3K4me3_peak_1694
1	236460125	236460427	303	4.1611	2.78011	H3K4me3_peak_1695
1	236463449	236463909	461	4.70046	3.19358	H3K4me3_peak_1696
1	236464683	236471717	7035	118.073	16.7857	H3K4me3_peak_1697
1	236471963	236474505	2543	21.863	6.2522	H3K4me3_peak_1698
1	236475777	236477428	1652	26.9779	8.10471	H3K4me3_peak_1699
1	236507991	236511366	3376	83.7602	15.9661	H3K4me3_peak_1700
1	236529524	236529800	277	4.97972	3.36629	H3K4me3_peak_1701
1	236530631	236532294	1664	29.6308	8.89563	H3K4me3_peak_1702
1	236532649	236536317	3669	94.7575	15.2571	H3K4me3_peak_1703
1	236547535	236548172	638	6.46191	3.37407	H3K4me3_peak_1704
1	236550127	236552252	2126	102.444	21.6001	H3K4me3_peak_1705
1	236552786	236554142	1357	8.01095	4.01295	H3K4me3_peak_1706
1	236670536	236671920	1385	7.32717	3.74897	H3K4me3_peak_1707
1	236672225	236672504	280	8.58897	4.54225	H3K4me3_peak_1708
1	236674901	236676659	1759	21.4712	6.59909	H3K4me3_peak_1709
1	236676969	236677402	434	7.56068	4.53279	H3K4me3_peak_1710
1	236677678	236677911	234	4.24356	3.1431	H3K4me3_peak_1711
1	236820849	236822707	1859	102.364	19.588	H3K4me3_peak_1712
1	236918931	236922400	3470	157.553	38.2596	H3K4me3_peak_1713
1	236922573	236923047	475	8.44714	4.70473	H3K4me3_peak_1714
1	236924345	236925916	1572	12.9632	5.26385	H3K4me3_peak_1715
1	236930760	236931068	309	5.05184	3.20782	H3K4me3_peak_1716
1	236931271	236931721	451	4.70182	2.8989	H3K4me3_peak_1717
1	236943042	236943892	851	7.99138	4.19144	H3K4me3_peak_1718
1	236946069	236947234	1166	79.6489	20.6898	H3K4me3_peak_1719
1	236969411	236969758	348	6.6833	4.37229	H3K4me3_peak_1720
1	236970833	236974937	4105	138.067	29.473	H3K4me3_peak_1721
1	236975159	236975687	529	6.13915	4.04842	H3K4me3_peak_1722
1	237049908	237052679	2772	98.9997	16.2308	H3K4me3_peak_1723
1	237170280	237173240	2961	108.031	17.1472	H3K4me3_peak_1724
1	237226644	237227203	560	9.25272	4.88292	H3K4me3_peak_1725
1	237237663	237238033	371	5.82105	4.10732	H3K4me3_peak_1726
1	237238616	237241584	2969	90.3811	13.0199	H3K4me3_peak_1727
1	237317004	237317723	720	13.452	5.4744	H3K4me3_peak_1728
1	237349451	237350001	551	10.5879	6.34114	H3K4me3_peak_1729
1	237788411	237789078	668	14.7727	6.43718	H3K4me3_peak_1730
1	237819496	237819756	261	3.12971	3.06956	H3K4me3_peak_1731
1	237819947	237821982	2036	129.782	24.2912	H3K4me3_peak_1732
1	238139101	238140986	1886	75.1161	15.042	H3K4me3_peak_1733
1	238176047	238178692	2646	117.239	18.2673	H3K4me3_peak_1734
1	238193605	238193804	200	3.82032	3.31704	H3K4me3_peak_1735
1	238197124	238199375	2252	110.81	19.7118	H3K4me3_peak_1736
1	238307310	238309599	2290	154.48	40.3224	H3K4me3_peak_1737
1	238310013	238310309	297	3.53412	2.92284	H3K4me3_peak_1738
1	238331467	238333643	2177	128.727	33.3577	H3K4me3_peak_1739
1	238401086	238401894	809	8.71601	4.33399	H3K4me3_peak_1740
1	238515652	238516928	1277	67.1858	18.0821	H3K4me3_peak_1741
1	238539988	238541787	1800	79.9605	12.9546	H3K4me3_peak_1742
1	238542698	238543164	467	6.6833	4.37229	H3K4me3_peak_1743
1	238566212	238569088	2877	120.872	19.2664	H3K4me3_peak_1744
1	238569324	238569879	556	6.33484	4.43004	H3K4me3_peak_1745
1	238665605	238669683	4079	160.209	35.1237	H3K4me3_peak_1746
1	238823052	238827135	4084	79.3857	21.0665	H3K4me3_peak_1747
1	239109404	239111145	1742	88.6833	22.021	H3K4me3_peak_1748
1	239285085	239287513	2429	138.067	29.473	H3K4me3_peak_1749
1	239374629	239377775	3147	125.552	26.5422	H3K4me3_peak_1750
1	239384346	239384569	224	3.83181	2.6302	H3K4me3_peak_1751
1	239490519	239493875	3357	133.939	22.1433	H3K4me3_peak_1752
1	239494713	239494980	268	3.2819	3.17997	H3K4me3_peak_1753
1	239567118	239568959	1842	111.603	19.4111	H3K4me3_peak_1754
1	239680708	239682006	1299	63.8781	16.8216	H3K4me3_peak_1755
1	239786091	239788483	2393	91.7758	19.5122	H3K4me3_peak_1756
1	239839330	239845505	6176	175.001	45.177	H3K4me3_peak_1757
1	239880875	239881209	335	3.78587	3.07667	H3K4me3_peak_1758
1	239881405	239882762	1358	28.8999	5.34036	H3K4me3_peak_1759
1	239918397	239919591	1195	47.9282	13.475	H3K4me3_peak_1760
1	239943544	239945461	1918	108.245	22.5298	H3K4me3_peak_1761
1	239999953	240001738	1786	71.6929	16.724	H3K4me3_peak_1762
1	240048916	240050789	1874	99.4836	20.0146	H3K4me3_peak_1763
1	240495855	240496507	653	4.24476	2.5866	H3K4me3_peak_1764
1	240582995	240585376	2382	77.6636	16.8785	H3K4me3_peak_1765
1	240595271	240596135	865	26.5868	9.97919	H3K4me3_peak_1766
1	240717774	240720837	3064	101.4	22.8087	H3K4me3_peak_1767
1	240858667	240861860	3194	153.488	34.1337	H3K4me3_peak_1768
1	240981243	240981591	349	4.79185	3.27922	H3K4me3_peak_1769
1	240982878	240983097	220	5.08049	3.89712	H3K4me3_peak_1770
1	240983467	240987190	3724	82.3029	12.3072	H3K4me3_peak_1771
1	241129896	241130468	573	3.44155	2.35237	H3K4me3_peak_1772
1	241566688	241572959	6272	117.882	19.8196	H3K4me3_peak_1773
1	241576630	241576951	322	6.22495	4.09902	H3K4me3_peak_1774
1	241656733	241659463	2731	99.0309	17.5204	H3K4me3_peak_1775
1	241896305	241898553	2249	126.4	24.5609	H3K4me3_peak_1776
1	241899333	241899880	548	4.03211	3.46126	H3K4me3_peak_1777
1	242117511	242117957	447	4.71246	3.92093	H3K4me3_peak_1778
1	242119503	242121318	1816	102.364	19.456	H3K4me3_peak_1779
1	242160396	242161565	1170	51.3887	15.3249	H3K4me3_peak_1780
1	242168480	242171418	2939	99.4836	20.1572	H3K4me3_peak_1781
1	242171660	242171994	335	5.22673	3.31633	H3K4me3_peak_1782
1	242214386	242216535	2150	97.3373	24.2343	H3K4me3_peak_1783
1	242681558	242683608	2051	96.7926	17.5104	H3K4me3_peak_1784
1	243105704	243108600	2897	87.0554	13.6674	H3K4me3_peak_1785
1	243153799	243154015	217	16.4902	7.66281	H3K4me3_peak_1786
1	243188804	243190819	2016	126.388	22.6238	H3K4me3_peak_1787
1	243225113	243226809	1697	99.9271	22.4693	H3K4me3_peak_1788
1	243413927	243416077	2151	41.9036	12.7233	H3K4me3_peak_1789
1	245409011	245411184	2174	90.2224	16.6789	H3K4me3_peak_1790
1	246086094	246086378	285	9.40261	5.02949	H3K4me3_peak_1791
1	246104589	246106687	2099	73.0165	12.2419	H3K4me3_peak_1792
1	246128938	246131053	2116	113.696	22.0104	H3K4me3_peak_1793
1	246226657	246227127	471	3.6454	2.54252	H3K4me3_peak_1794
1	246276276	246279051	2776	110.821	21.7253	H3K4me3_peak_1795
1	246327411	246327881	471	10.0802	5.2393	H3K4me3_peak_1796
1	246347045	246348215	1171	50.2828	16.9643	H3K4me3_peak_1797
1	246547806	246550842	3037	122.715	25.3358	H3K4me3_peak_1798
1	246767494	246769412	1919	81.1327	13.0437	H3K4me3_peak_1799
1	246852413	246853985	1573	119.874	20.4802	H3K4me3_peak_1800
1	246973171	246974998	1828	106.653	15.7166	H3K4me3_peak_1801
1	248029034	248035031	5998	149.105	30.106	H3K4me3_peak_1802
1	248038896	248039431	536	5.07593	3.90255	H3K4me3_peak_1803
1	248049419	248049621	203	6.17368	3.99197	H3K4me3_peak_1804
1	248090133	248091006	874	13.1161	5.55401	H3K4me3_peak_1805
1	248158545	248159585	1041	15.0924	7.73927	H3K4me3_peak_1806
1	248446043	248446327	285	3.99616	3.43081	H3K4me3_peak_1807
1	248447399	248450781	3383	132.042	19.7946	H3K4me3_peak_1808
1	248605407	248611435	6029	149.307	31.0767	H3K4me3_peak_1809
1	248741143	248742932	1790	22.0247	8.88913	H3K4me3_peak_1810
1	249904501	249907061	2561	82.3029	12.3072	H3K4me3_peak_1811
1	249997685	249999374	1690	62.1514	14.5977	H3K4me3_peak_1812
1	250076303	250076570	268	4.4788	3.5157	H3K4me3_peak_1813
1	250076763	250078961	2199	85.7042	18.1615	H3K4me3_peak_1814
1	250180051	250182181	2131	120.951	23.0082	H3K4me3_peak_1815
1	250220133	250220911	779	10.3023	4.86581	H3K4me3_peak_1816
1	250364901	250365160	260	6.66404	3.61698	H3K4me3_peak_1817
1	250367247	250369891	2645	52.3143	15.081	H3K4me3_peak_1818
1	250370092	250370330	239	4.34975	3.02966	H3K4me3_peak_1819
1	250539134	250541239	2106	103.977	23.9492	H3K4me3_peak_1820
1	250541544	250542705	1162	30.3866	9.35927	H3K4me3_peak_1821
1	250680364	250681372	1009	22.4566	8.26851	H3K4me3_peak_1822
1	250823566	250825538	1973	61.1861	16.287	H3K4me3_peak_1823
1	251066433	251070101	3669	129.782	24.2912	H3K4me3_peak_1824
1	251275476	251279197	3722	149.789	23.9252	H3K4me3_peak_1825
1	251279702	251279978	277	7.03383	4.54449	H3K4me3_peak_1826
1	251565068	251565292	225	4.79185	3.27922	H3K4me3_peak_1827
1	251569198	251573253	4056	88.9212	16.5601	H3K4me3_peak_1828
1	251975947	251979821	3875	127.503	30.6911	H3K4me3_peak_1829
1	252321539	252325452	3914	142.863	30.1858	H3K4me3_peak_1830
1	252341625	252343579	1955	111.938	30.0315	H3K4me3_peak_1831
1	252343908	252344250	343	5.46828	3.6356	H3K4me3_peak_1832
1	252393820	252396046	2227	99.4883	23.2364	H3K4me3_peak_1833
1	252425212	252429288	4077	132.754	24.7188	H3K4me3_peak_1834
1	252451231	252454776	3546	152.168	28.8826	H3K4me3_peak_1835
1	252455018	252455265	248	9.55944	5.77846	H3K4me3_peak_1836
1	252651118	252654767	3650	147.446	28.8995	H3K4me3_peak_1837
1	252843947	252844283	337	4.70046	3.05103	H3K4me3_peak_1838
1	252853632	252854357	726	7.53305	4.84746	H3K4me3_peak_1839
1	252954515	252957668	3154	102.293	20.5848	H3K4me3_peak_1840
1	253090661	253094095	3435	144.305	28.4136	H3K4me3_peak_1841
1	253122908	253125319	2412	98.5682	18.1142	H3K4me3_peak_1842
1	253200705	253201101	397	4.26204	3.61859	H3K4me3_peak_1843
1	253201433	253203829	2397	101.561	16.5363	H3K4me3_peak_1844
1	253392696	253394490	1795	88.9212	16.5601	H3K4me3_peak_1845
1	253420646	253421014	369	7.28745	3.90634	H3K4me3_peak_1846
1	253423226	253423961	736	6.9063	4.17016	H3K4me3_peak_1847
1	253426652	253426851	200	4.33257	3.65953	H3K4me3_peak_1848
1	253427062	253431130	4069	111.065	18.8999	H3K4me3_peak_1849
1	253567787	253570626	2840	30.1687	9.91122	H3K4me3_peak_1850
1	253694962	253695728	767	22.2861	4.6276	H3K4me3_peak_1851
1	253715071	253716073	1003	35.3541	6.87119	H3K4me3_peak_1852
1	253741648	253743532	1885	71.8745	12.0637	H3K4me3_peak_1853
1	253780091	253780594	504	8.24382	4.98534	H3K4me3_peak_1854
1	253794728	253796574	1847	114.425	27.4021	H3K4me3_peak_1855
1	253866657	253870392	3736	109.314	20.38	H3K4me3_peak_1856
1	253905441	253907784	2344	138.087	33.9457	H3K4me3_peak_1857
1	253965897	253967227	1331	65.2338	17.178	H3K4me3_peak_1858
1	253975728	253976682	955	29.3925	11.0355	H3K4me3_peak_1859
1	254008135	254010141	2007	77.6636	16.8785	H3K4me3_peak_1860
1	254026512	254028480	1969	100.217	19.7931	H3K4me3_peak_1861
1	254034749	254036879	2131	119.414	25.524	H3K4me3_peak_1862
1	254078497	254078994	498	4.70046	3.19358	H3K4me3_peak_1863
1	254113860	254117807	3948	45.3983	10.6204	H3K4me3_peak_1864
1	254118309	254118687	379	4.02343	2.86394	H3K4me3_peak_1865
1	254129391	254130874	1484	15.1537	5.39355	H3K4me3_peak_1866
1	254132155	254133088	934	7.28745	3.90634	H3K4me3_peak_1867
1	254175789	254178067	2279	47.1078	9.91781	H3K4me3_peak_1868
1	254206520	254207094	575	8.01864	4.79329	H3K4me3_peak_1869
1	254207419	254213654	6236	163.283	34.3939	H3K4me3_peak_1870
1	254214168	254214704	537	6.17368	3.81378	H3K4me3_peak_1871
1	254269961	254270301	341	6.9031	4.41102	H3K4me3_peak_1872
1	254270504	254270950	447	5.20051	3.69776	H3K4me3_peak_1873
1	254474868	254475133	266	3.69564	3.229	H3K4me3_peak_1874
1	254475308	254476505	1198	15.8999	7.00937	H3K4me3_peak_1875
1	254477118	254478555	1438	132.088	36.959	H3K4me3_peak_1876
1	254487606	254488539	934	21.8929	9.59917	H3K4me3_peak_1877
1	254718859	254719888	1030	15.5595	4.84701	H3K4me3_peak_1878
1	254767917	254771863	3947	68.5176	15.5955	H3K4me3_peak_1879
1	254962208	254964648	2441	62.6775	13.1151	H3K4me3_peak_1880
1	254992291	254994539	2249	34.8116	8.18683	H3K4me3_peak_1881
1	255003387	255004828	1442	62.1514	14.5977	H3K4me3_peak_1882
1	255094085	255095683	1599	41.6954	11.0339	H3K4me3_peak_1883
1	255151025	255154079	3055	132.754	24.7188	H3K4me3_peak_1884
1	255155032	255155322	291	7.36574	4.78718	H3K4me3_peak_1885
1	255167511	255170475	2965	104.359	23.3178	H3K4me3_peak_1886
1	255170804	255171106	303	4.70046	3.19358	H3K4me3_peak_1887
1	255171286	255171509	224	5.51891	3.62907	H3K4me3_peak_1888
1	255458331	255460095	1765	18.6118	7.19596	H3K4me3_peak_1889
1	255628491	255631017	2527	52.4199	16.5723	H3K4me3_peak_1890
1	256544133	256546708	2576	43.3808	15.3012	H3K4me3_peak_1891
1	256547275	256547876	602	6.7814	4.43137	H3K4me3_peak_1892
1	257053441	257056017	2577	81.2068	15.6097	H3K4me3_peak_1893
1	257739042	257740633	1592	15.9754	5.51234	H3K4me3_peak_1894
1	258044131	258046311	2181	46.4298	10.8638	H3K4me3_peak_1895
1	258047126	258047802	677	7.6888	5.25733	H3K4me3_peak_1896
1	260647006	260648521	1516	76.3411	16.736	H3K4me3_peak_1897
1	260752659	260753111	453	12.1886	6.51056	H3K4me3_peak_1898
1	260754629	260755120	492	8.41215	5.32263	H3K4me3_peak_1899
1	260755352	260758073	2722	95.1859	15.7217	H3K4me3_peak_1900
1	260838767	260841019	2253	105.119	20.8699	H3K4me3_peak_1901
1	260867034	260870260	3227	120.052	19.5343	H3K4me3_peak_1902
1	260871331	260871617	287	7.09019	4.61862	H3K4me3_peak_1903
1	260872196	260873359	1164	10.202	4.11393	H3K4me3_peak_1904
1	260917685	260920651	2967	62.1514	14.5977	H3K4me3_peak_1905
1	260921266	260921491	226	5.73759	3.78708	H3K4me3_peak_1906
1	260929058	260929598	541	6.17368	3.99197	H3K4me3_peak_1907
1	260968412	260968611	200	3.53412	2.92284	H3K4me3_peak_1908
1	260968832	260969185	354	9.19836	4.92015	H3K4me3_peak_1909
1	260970018	260971639	1622	30.3866	9.51422	H3K4me3_peak_1910
1	260972408	260975193	2786	49.4125	14.1488	H3K4me3_peak_1911
1	260981441	260981663	223	3.5627	2.76592	H3K4me3_peak_1912
1	261132689	261134862	2174	75.4676	13.4816	H3K4me3_peak_1913
1	261253632	261254317	686	4.79185	3.45741	H3K4me3_peak_1914
1	261254789	261257510	2722	131.885	22.2924	H3K4me3_peak_1915
1	261314103	261317876	3774	115.729	21.8492	H3K4me3_peak_1916
1	261318379	261319390	1012	10.5973	5.32748	H3K4me3_peak_1917
1	261327384	261327739	356	4.1611	2.78011	H3K4me3_peak_1918
1	261331869	261332349	481	5.89947	3.6671	H3K4me3_peak_1919
1	261334667	261335218	552	7.32717	3.88096	H3K4me3_peak_1920
1	261344427	261346351	1925	20.6283	7.18502	H3K4me3_peak_1921
1	261405008	261409338	4331	95.1859	15.7217	H3K4me3_peak_1922
1	261516955	261517154	200	4.70357	3.65355	H3K4me3_peak_1923
1	261549546	261550069	524	9.79599	4.32442	H3K4me3_peak_1924
1	261584850	261588993	4144	123.918	18.98	H3K4me3_peak_1925
1	261647389	261647787	399	17.9161	8.31618	H3K4me3_peak_1926
1	261658846	261661570	2725	84.8787	18.4727	H3K4me3_peak_1927
1	261682669	261685115	2447	37.1445	11.8924	H3K4me3_peak_1928
1	261731763	261733848	2086	59.6462	14.0275	H3K4me3_peak_1929
1	261777942	261779841	1900	46.4896	12.1382	H3K4me3_peak_1930
1	261780174	261780627	454	4.47616	2.48697	H3K4me3_peak_1931
1	261820449	261822679	2231	55.6018	12.0459	H3K4me3_peak_1932
1	262202670	262204649	1980	72.7801	10.6488	H3K4me3_peak_1933
1	262256703	262258689	1987	70.6413	10.435	H3K4me3_peak_1934
1	262308540	262308760	221	6.30293	3.28333	H3K4me3_peak_1935
1	262321700	262322804	1105	21.2954	7.72758	H3K4me3_peak_1936
1	262353482	262353872	391	3.99616	3.20807	H3K4me3_peak_1937
1	262354503	262357566	3064	97.7246	16.129	H3K4me3_peak_1938
1	262429167	262430081	915	7.99138	4.19144	H3K4me3_peak_1939
1	262437305	262438493	1189	46.539	12.8625	H3K4me3_peak_1940
1	262456072	262457082	1011	26.2919	6.86314	H3K4me3_peak_1941
1	263757489	263760382	2894	154.586	33.0875	H3K4me3_peak_1942
1	263819757	263822650	2894	157.021	27.9975	H3K4me3_peak_1943
1	263828667	263831251	2585	105.119	20.8699	H3K4me3_peak_1944
1	263833954	263834159	206	5.07593	3.90255	H3K4me3_peak_1945
1	263845032	263848186	3155	188.934	41.3824	H3K4me3_peak_1946
1	263856245	263858716	2472	142.863	30.0076	H3K4me3_peak_1947
1	263859457	263859961	505	7.6888	5.25733	H3K4me3_peak_1948
1	263953497	263955410	1914	10.0802	5.06111	H3K4me3_peak_1949
1	264193341	264197290	3950	104.479	21.4426	H3K4me3_peak_1950
1	264250097	264251357	1261	35.9218	10.5989	H3K4me3_peak_1951
1	264821057	264821256	200	6.22495	4.09902	H3K4me3_peak_1952
1	264821813	264823754	1942	87.6243	16.4413	H3K4me3_peak_1953
1	265076321	265076594	274	4.24356	2.98111	H3K4me3_peak_1954
1	265077672	265080151	2480	65.081	13.3527	H3K4me3_peak_1955
1	265102636	265103189	554	13.5892	5.7704	H3K4me3_peak_1956
1	265115394	265115697	304	4.1611	2.78011	H3K4me3_peak_1957
1	265234433	265235864	1432	61.484	12.9963	H3K4me3_peak_1958
1	265461310	265462987	1678	42.1164	10.1453	H3K4me3_peak_1959
1	265567988	265568204	217	5.911	4.44446	H3K4me3_peak_1960
1	265568553	265573364	4812	151.757	36.3958	H3K4me3_peak_1961
1	265576239	265581052	4814	111.548	25.0183	H3K4me3_peak_1962
1	265582402	265582689	288	3.15615	2.42373	H3K4me3_peak_1963
1	265633061	265634695	1635	38.8988	9.5513	H3K4me3_peak_1964
1	265635758	265636201	444	6.56183	3.78118	H3K4me3_peak_1965
1	265637612	265638646	1035	6.17368	3.81378	H3K4me3_peak_1966
1	265640983	265643728	2746	109.389	21.5827	H3K4me3_peak_1967
1	265643932	265649592	5661	126.4	24.4124	H3K4me3_peak_1968
1	265649988	265650187	200	3.99616	3.43081	H3K4me3_peak_1969
1	265704582	265707378	2797	99.4836	20.1572	H3K4me3_peak_1970
1	265865964	265867572	1609	158.239	39.2974	H3K4me3_peak_1971
1	265895734	265895933	200	6.78289	4.71542	H3K4me3_peak_1972
1	265896701	265899722	3022	168.919	41.1981	H3K4me3_peak_1973
1	265900019	265900459	441	6.6833	4.60987	H3K4me3_peak_1974
1	265904534	265906049	1516	65.1184	11.3509	H3K4me3_peak_1975
1	265931570	265932418	849	8.59495	5.50848	H3K4me3_peak_1976
1	265932757	265933202	446	12.6537	7.15401	H3K4me3_peak_1977
1	265933503	265936429	2927	138.741	25.5741	H3K4me3_peak_1978
1	265947031	265949121	2091	152.949	38.1095	H3K4me3_peak_1979
1	265950735	265950938	204	5.08049	3.89712	H3K4me3_peak_1980
1	266034857	266035408	552	8.87152	3.80846	H3K4me3_peak_1981
1	266074318	266076010	1693	66.4551	16.3651	H3K4me3_peak_1982
1	266344687	266346895	2209	125.444	27.3348	H3K4me3_peak_1983
1	266381782	266387074	5293	115.729	21.8492	H3K4me3_peak_1984
1	266461899	266462111	213	7.6888	4.98637	H3K4me3_peak_1985
1	266527482	266528780	1299	39.4256	10.7488	H3K4me3_peak_1986
1	266932366	266934964	2599	70.7145	12.9725	H3K4me3_peak_1987
1	266935312	266935840	529	4.79185	3.27922	H3K4me3_peak_1988
1	267080854	267081362	509	6.90279	3.95305	H3K4me3_peak_1989
1	267102134	267102708	575	6.30505	3.48195	H3K4me3_peak_1990
1	267390923	267392913	1991	96.5194	22.5236	H3K4me3_peak_1991
1	267435178	267439065	3888	117.102	20.1239	H3K4me3_peak_1992
1	267480515	267482952	2438	69.5381	12.7688	H3K4me3_peak_1993
1	267582679	267583128	450	4.46252	2.93368	H3K4me3_peak_1994
1	267669219	267673769	4551	102.123	18.2232	H3K4me3_peak_1995
1	267688793	267689648	856	7.99138	4.19144	H3K4me3_peak_1996
1	267733776	267734133	358	6.9063	4.17016	H3K4me3_peak_1997
1	267771344	267773247	1904	50.3287	10.3251	H3K4me3_peak_1998
[truncated: 29,912 more rows]

## Sheet: CD15M_CM_H3K4me3
Number of H3K4me3 peaks in the uterine circular muscle at the mesometrial side on day 15 of the estrous cycle.
Chr	Start	End	Length	-Log10(Pvalue)	Fold (CM/IgG)	Name
1	17653	17991	339	5.59107	3.86256	H3K4me3_peak_1
1	20512	24492	3981	154.177	31.887	H3K4me3_peak_2
1	24638	25421	784	7.20572	4.74829	H3K4me3_peak_3
1	25612	25828	217	7.20572	4.74829	H3K4me3_peak_4
1	175686	175913	228	5.10203	3.42321	H3K4me3_peak_5
1	185033	188234	3202	119.359	16.9827	H3K4me3_peak_6
1	193399	194980	1582	22.9833	6.94052	H3K4me3_peak_7
1	197706	201096	3391	48.6881	12.3929	H3K4me3_peak_8
1	202697	203410	714	3.19604	1.75886	H3K4me3_peak_9
1	508726	509142	417	9.79599	4.32335	H3K4me3_peak_10
1	538767	538989	223	10.9285	5.33039	H3K4me3_peak_11
1	539466	542114	2649	197.755	44.4773	H3K4me3_peak_12
1	542343	543112	770	8.93787	5.33878	H3K4me3_peak_13
1	543660	543994	335	7.66459	4.40668	H3K4me3_peak_14
1	550553	550784	232	4.70046	3.15586	H3K4me3_peak_15
1	551587	552033	447	4.83317	3.56732	H3K4me3_peak_16
1	553962	554355	394	4.83317	3.56732	H3K4me3_peak_17
1	554599	556622	2024	112.824	29.5488	H3K4me3_peak_18
1	556916	558845	1930	141.755	25.8791	H3K4me3_peak_19
1	576050	576304	255	6.94497	4.38314	H3K4me3_peak_20
1	577125	579843	2719	146.327	33.1602	H3K4me3_peak_21
1	581003	581373	371	5.15627	3.14763	H3K4me3_peak_22
1	582401	582734	334	5.94584	3.52535	H3K4me3_peak_23
1	609488	611597	2110	102.123	18.3329	H3K4me3_peak_24
1	854730	857869	3140	37.4892	9.28001	H3K4me3_peak_25
1	1192038	1192372	335	3.9	2.85685	H3K4me3_peak_26
1	1229218	1231711	2494	46.0674	8.52711	H3K4me3_peak_27
1	1326363	1327232	870	11.8968	5.04363	H3K4me3_peak_28
1	1328294	1333915	5622	126.041	25.1173	H3K4me3_peak_29
1	1413098	1415633	2536	34.2015	7.51466	H3K4me3_peak_30
1	1495430	1496890	1461	31.6613	8.48003	H3K4me3_peak_31
1	1546259	1546902	644	3.75727	2.5181	H3K4me3_peak_32
1	1591850	1592136	287	5.86017	3.48354	H3K4me3_peak_33
1	1592808	1593529	722	8.15943	3.65041	H3K4me3_peak_34
1	1694262	1694685	424	5.38075	3.04284	H3K4me3_peak_35
1	1697026	1698562	1537	148.19	36.3394	H3K4me3_peak_36
1	1698812	1700136	1325	98.9997	16.2418	H3K4me3_peak_37
1	1700685	1700884	200	5.59107	3.86256	H3K4me3_peak_38
1	1752320	1752552	233	4.75456	2.78202	H3K4me3_peak_39
1	1808296	1808658	363	7.38139	3.67613	H3K4me3_peak_40
1	2003939	2004804	866	6.46191	3.39964	H3K4me3_peak_41
1	2004976	2005188	213	3.5627	2.78638	H3K4me3_peak_42
1	2118371	2118699	329	6.90279	4.00608	H3K4me3_peak_43
1	2119511	2121422	1912	101.561	16.5057	H3K4me3_peak_44
1	2122293	2123226	934	42.9282	10.7907	H3K4me3_peak_45
1	2145855	2147677	1823	73.0165	12.2487	H3K4me3_peak_46
1	2264601	2265075	475	8.71601	4.26431	H3K4me3_peak_47
1	2374051	2376162	2112	82.7341	14.3943	H3K4me3_peak_48
1	2540513	2542744	2232	149.789	23.8752	H3K4me3_peak_49
1	2544045	2544622	578	5.94584	3.52535	H3K4me3_peak_50
1	2574212	2574428	217	5.10203	3.42321	H3K4me3_peak_51
1	2574810	2578811	4002	154.062	28.8328	H3K4me3_peak_52
1	2580694	2581457	764	7.20136	3.20723	H3K4me3_peak_53
1	2600385	2601547	1163	79.7603	18.3675	H3K4me3_peak_54
1	2601818	2603672	1855	29.6055	6.93734	H3K4me3_peak_55
1	2604236	2604891	656	4.70374	3.28664	H3K4me3_peak_56
1	2625239	2626679	1441	11.7722	3.90857	H3K4me3_peak_57
1	2812031	2812758	728	7.02967	2.96349	H3K4me3_peak_58
1	2826470	2830366	3897	36.9303	6.72481	H3K4me3_peak_59
1	2881620	2882768	1149	13.717	3.50234	H3K4me3_peak_60
1	2974186	2974591	406	3.03847	2.4169	H3K4me3_peak_61
1	3118582	3123227	4646	138.898	20.4644	H3K4me3_peak_62
1	3124321	3124569	249	7.95667	3.60279	H3K4me3_peak_63
1	3195095	3195474	380	4.1611	2.78384	H3K4me3_peak_64
1	3401486	3401796	311	3.5627	2.78638	H3K4me3_peak_65
1	3403983	3404564	582	8.58408	3.73108	H3K4me3_peak_66
1	3756108	3756466	359	4.75456	2.78202	H3K4me3_peak_67
1	4247033	4247437	405	11.3575	4.81084	H3K4me3_peak_68
1	4879797	4880069	273	4.11175	3.27207	H3K4me3_peak_69
1	4881205	4885467	4263	157.117	24.7989	H3K4me3_peak_70
1	4898744	4899218	475	7.20572	4.74829	H3K4me3_peak_71
1	5015822	5016057	236	4.46252	3.03448	H3K4me3_peak_72
1	5016319	5017234	916	11.8043	5.18802	H3K4me3_peak_73
1	5464144	5466699	2556	95.5125	14.5579	H3K4me3_peak_74
1	6771319	6774098	2780	138.741	25.5096	H3K4me3_peak_75
1	6972076	6972341	266	9.43687	4.29055	H3K4me3_peak_76
1	6990899	6991284	386	4.83317	3.56732	H3K4me3_peak_77
1	6994236	6998097	3862	188.73	40.6332	H3K4me3_peak_78
1	6998823	6999042	220	5.94584	3.52535	H3K4me3_peak_79
1	7048846	7050384	1539	56.9297	11.2273	H3K4me3_peak_80
1	7202588	7203481	894	6.9063	4.17576	H3K4me3_peak_81
1	7205686	7208303	2618	61.484	12.9446	H3K4me3_peak_82
1	7319864	7320573	710	3.59698	2.26643	H3K4me3_peak_83
1	7446422	7448657	2236	23.7434	4.92765	H3K4me3_peak_84
1	7468922	7469659	738	4.75456	2.78202	H3K4me3_peak_85
1	7470708	7473914	3207	123.399	20.4233	H3K4me3_peak_86
1	7542155	7542385	231	5.41866	3.39492	H3K4me3_peak_87
1	7587421	7587625	205	6.38271	4.45305	H3K4me3_peak_88
1	7588144	7591232	3089	142.832	27.527	H3K4me3_peak_89
1	7591838	7592064	227	6.26854	4.3811	H3K4me3_peak_90
1	7595437	7595636	200	6.38271	4.45305	H3K4me3_peak_91
1	7610720	7614261	3542	104.31	13.4014	H3K4me3_peak_92
1	7644772	7645048	277	4.11175	3.27207	H3K4me3_peak_93
1	7646336	7646631	296	5.59107	3.86256	H3K4me3_peak_94
1	7648709	7649112	404	8.93787	5.33878	H3K4me3_peak_95
1	7649940	7653031	3092	124.408	16.122	H3K4me3_peak_96
1	7654325	7654797	473	4.42728	3.18013	H3K4me3_peak_97
1	7678219	7681377	3159	126.388	22.5936	H3K4me3_peak_98
1	7935258	7936024	767	12.7822	5.63915	H3K4me3_peak_99
1	8104325	8108003	3679	128.577	27.9612	H3K4me3_peak_100
1	8208831	8211961	3131	63.8781	16.8767	H3K4me3_peak_101
1	8239735	8239952	218	5.07296	3.55426	H3K4me3_peak_102
1	8241692	8242283	592	7.66459	4.40668	H3K4me3_peak_103
1	8242423	8242776	354	7.73977	3.70755	H3K4me3_peak_104
1	8242969	8245524	2556	138.224	22.6436	H3K4me3_peak_105
1	8341095	8341314	220	6.38271	4.1578	H3K4me3_peak_106
1	8347510	8348981	1472	47.6129	15.9676	H3K4me3_peak_107
1	8399110	8399783	674	7.66459	4.40668	H3K4me3_peak_108
1	8400144	8401854	1711	7.28745	3.89483	H3K4me3_peak_109
1	8402133	8408551	6419	159.348	35.3091	H3K4me3_peak_110
1	8408711	8409322	612	18.1358	7.55558	H3K4me3_peak_111
1	8419262	8419782	521	7.63168	4.21601	H3K4me3_peak_112
1	8423723	8424068	346	8.79298	5.25252	H3K4me3_peak_113
1	8424213	8424700	488	6.90279	4.00608	H3K4me3_peak_114
1	8542737	8542954	218	5.46828	3.7139	H3K4me3_peak_115
1	8543677	8544531	855	17.3804	7.17781	H3K4me3_peak_116
1	8553260	8553459	200	4.11731	2.97112	H3K4me3_peak_117
1	8553729	8553945	217	5.51891	3.58621	H3K4me3_peak_118
1	8554391	8557606	3216	96.3576	12.0151	H3K4me3_peak_119
1	8557961	8558243	283	3.5627	2.60164	H3K4me3_peak_120
1	8560028	8560455	428	6.60524	3.71009	H3K4me3_peak_121
1	8598750	8599481	732	8.09835	3.29277	H3K4me3_peak_122
1	8608313	8611278	2966	110.237	19.2566	H3K4me3_peak_123
1	8612679	8612882	204	5.15571	3.53705	H3K4me3_peak_124
1	8889836	8892510	2675	149.919	36.6347	H3K4me3_peak_125
1	8934173	8936817	2645	137.681	18.7146	H3K4me3_peak_126
1	9034950	9037358	2409	14.3817	6.18982	H3K4me3_peak_127
1	9082721	9082947	227	6.30505	3.56739	H3K4me3_peak_128
1	9106507	9110273	3767	103.887	21.9044	H3K4me3_peak_129
1	9130700	9131246	547	6.9063	4.17576	H3K4me3_peak_130
1	9194500	9194752	253	5.07296	3.55426	H3K4me3_peak_131
1	9207146	9207437	292	7.63168	4.21601	H3K4me3_peak_132
1	9218889	9219203	315	3.5627	2.60164	H3K4me3_peak_133
1	9221864	9223119	1256	13.452	5.5575	H3K4me3_peak_134
1	9226307	9226715	409	8.40735	3.8615	H3K4me3_peak_135
1	9227561	9228169	609	10.9285	5.33039	H3K4me3_peak_136
1	9235232	9240362	5131	180.136	39.9592	H3K4me3_peak_137
1	9240792	9242099	1308	9.84359	5.63403	H3K4me3_peak_138
1	9243492	9243863	372	4.14638	3.02112	H3K4me3_peak_139
1	9324869	9325364	496	3.88655	2.43427	H3K4me3_peak_140
1	9328978	9329456	479	10.6235	4.98773	H3K4me3_peak_141
1	9440274	9440483	210	9.51254	4.63512	H3K4me3_peak_142
1	9616306	9616589	284	4.14638	3.02112	H3K4me3_peak_143
1	9617704	9618124	421	10.7737	5.92927	H3K4me3_peak_144
1	9618693	9622590	3898	202.983	33.6382	H3K4me3_peak_145
1	9623102	9624058	957	13.6987	6.815	H3K4me3_peak_146
1	9667062	9668757	1696	92.6629	15.45	H3K4me3_peak_147
1	9765574	9766304	731	8.13604	3.47344	H3K4me3_peak_148
1	9992640	9994417	1778	72.1054	18.4932	H3K4me3_peak_149
1	9995716	9996002	287	8.05805	5.04354	H3K4me3_peak_150
1	10026372	10026774	403	7.73888	4.63973	H3K4me3_peak_151
1	10072138	10072573	436	5.26629	3.09174	H3K4me3_peak_152
1	10142094	10142616	523	8.44714	4.63761	H3K4me3_peak_153
1	10222788	10223300	513	8.05805	5.04354	H3K4me3_peak_154
1	10224195	10228746	4552	228.531	47.8379	H3K4me3_peak_155
1	10232305	10233907	1603	78.9912	17.0115	H3K4me3_peak_156
1	10310240	10312747	2508	95.8126	24.1402	H3K4me3_peak_157
1	10354170	10354793	624	5.46828	3.7139	H3K4me3_peak_158
1	11554017	11555003	987	11.7271	6.22451	H3K4me3_peak_159
1	11565840	11567204	1365	102.123	18.179	H3K4me3_peak_160
1	11784897	11785336	440	9.20607	4.84432	H3K4me3_peak_161
1	11793570	11794102	533	10.8482	5.72769	H3K4me3_peak_162
1	11885206	11887686	2481	96.5029	22.2144	H3K4me3_peak_163
1	12119880	12123883	4004	121.634	13.3231	H3K4me3_peak_164
1	12124391	12124590	200	6.05516	3.96591	H3K4me3_peak_165
1	12296275	12301104	4830	177.165	24.2912	H3K4me3_peak_166
1	12301829	12302097	269	4.79185	3.25205	H3K4me3_peak_167
1	12326075	12326631	557	11.8523	5.58926	H3K4me3_peak_168
1	12527978	12528368	391	6.17368	3.94483	H3K4me3_peak_169
1	12528936	12529172	237	4.34975	3.09492	H3K4me3_peak_170
1	12572686	12572990	305	4.73472	3.3568	H3K4me3_peak_171
1	13339131	13341821	2691	106.284	22.9001	H3K4me3_peak_172
1	13445490	13447665	2176	172.102	36.9695	H3K4me3_peak_173
1	13466163	13468105	1943	79.0267	11.7019	H3K4me3_peak_174
1	13664551	13664960	410	7.66459	4.40668	H3K4me3_peak_175
1	13666061	13666277	217	8.05805	5.04354	H3K4me3_peak_176
1	13666844	13667311	468	8.05805	5.04354	H3K4me3_peak_177
1	13714793	13717207	2415	147.691	30.9633	H3K4me3_peak_178
1	13920995	13921567	573	10.7737	5.92927	H3K4me3_peak_179
1	13936057	13936256	200	4.79185	3.48298	H3K4me3_peak_180
1	13954777	13956970	2194	73.6595	14.6381	H3K4me3_peak_181
1	13957213	13957526	314	6.38271	4.1578	H3K4me3_peak_182
1	13970544	13970810	267	4.79185	3.25205	H3K4me3_peak_183
1	14028491	14029646	1156	22.7291	5.65336	H3K4me3_peak_184
1	14482917	14483736	820	8.05805	5.04354	H3K4me3_peak_185
1	14484176	14488231	4056	72.5608	21.0959	H3K4me3_peak_186
1	14488372	14494348	5977	126.613	19.1448	H3K4me3_peak_187
1	14504244	14504847	604	11.7271	6.22451	H3K4me3_peak_188
1	14599328	14599838	511	4.1611	2.78384	H3K4me3_peak_189
1	14600464	14602514	2051	41.773	14.2572	H3K4me3_peak_190
1	14605073	14605274	202	4.42728	3.18013	H3K4me3_peak_191
1	14611940	14612839	900	3.2932	2.38615	H3K4me3_peak_192
1	14746899	14755395	8497	174.507	41.0633	H3K4me3_peak_193
1	14755776	14756382	607	14.7151	7.11025	H3K4me3_peak_194
1	14756878	14757381	504	6.38271	4.1578	H3K4me3_peak_195
1	14760904	14761307	404	6.38271	4.45305	H3K4me3_peak_196
1	14792390	14792817	428	7.03383	4.64238	H3K4me3_peak_197
1	14793150	14797016	3867	118.486	20.1803	H3K4me3_peak_198
1	14797174	14797449	276	6.9063	4.17576	H3K4me3_peak_199
1	14864043	14868860	4818	172.637	29.147	H3K4me3_peak_200
1	14927073	14927615	543	5.10203	3.66629	H3K4me3_peak_201
1	14927917	14928279	363	5.59107	3.86256	H3K4me3_peak_202
1	14929006	14931017	2012	54.5739	15.0293	H3K4me3_peak_203
1	15015187	15017921	2735	155.52	31.0283	H3K4me3_peak_204
1	15018529	15018772	244	4.83317	3.56732	H3K4me3_peak_205
1	15035323	15035838	516	11.5992	5.26568	H3K4me3_peak_206
1	15328068	15330611	2544	107.35	21.7615	H3K4me3_peak_207
1	15585678	15588452	2775	153.124	37.0903	H3K4me3_peak_208
1	15588673	15588937	265	3.78587	2.93705	H3K4me3_peak_209
1	16007396	16008146	751	17.7265	6.64184	H3K4me3_peak_210
1	16022263	16022725	463	3.6454	2.62989	H3K4me3_peak_211
1	16099720	16100637	918	19.3229	5.81706	H3K4me3_peak_212
1	16117635	16117884	250	3.18684	2.16379	H3K4me3_peak_213
1	16118056	16118472	417	8.23007	3.57377	H3K4me3_peak_214
1	16118799	16119708	910	23.1552	6.82161	H3K4me3_peak_215
1	16138508	16140581	2074	69.604	11.7868	H3K4me3_peak_216
1	16248359	16250647	2289	183.607	30.3904	H3K4me3_peak_217
1	16251230	16252765	1536	122.327	26.8066	H3K4me3_peak_218
1	16253702	16254244	543	5.46828	3.7139	H3K4me3_peak_219
1	16269209	16269531	323	6.38271	4.1578	H3K4me3_peak_220
1	16273386	16276539	3154	126.583	14.4504	H3K4me3_peak_221
1	16276711	16277679	969	7.66459	4.40668	H3K4me3_peak_222
1	16330184	16332498	2315	115.662	15.4036	H3K4me3_peak_223
1	16380375	16382857	2483	149.348	26.8028	H3K4me3_peak_224
1	16400292	16402504	2213	141.7	22.509	H3K4me3_peak_225
1	16608915	16612563	3649	233.809	46.7197	H3K4me3_peak_226
1	16680596	16681622	1027	18.5163	6.01681	H3K4me3_peak_227
1	16819052	16819348	297	6.09694	3.99024	H3K4me3_peak_228
1	16820479	16821668	1190	40.8917	14.1961	H3K4me3_peak_229
1	17124322	17124673	352	5.26629	3.09174	H3K4me3_peak_230
1	17135788	17139622	3835	185.252	42.8348	H3K4me3_peak_231
1	17346899	17348375	1477	23.5351	5.75599	H3K4me3_peak_232
1	17350571	17353038	2468	79.1246	19.6478	H3K4me3_peak_233
1	17508855	17512914	4060	99.4883	23.1118	H3K4me3_peak_234
1	17572989	17573587	599	6.38271	4.45305	H3K4me3_peak_235
1	18285197	18285437	241	4.73293	3.44849	H3K4me3_peak_236
1	18287482	18292011	4530	154.362	32.4677	H3K4me3_peak_237
1	18510605	18510850	246	5.59107	3.86256	H3K4me3_peak_238
1	18511624	18514811	3188	164.887	28.2588	H3K4me3_peak_239
1	18845701	18846673	973	47.264	9.76084	H3K4me3_peak_240
1	19028581	19029374	794	14.3451	5.24706	H3K4me3_peak_241
1	19095579	19098634	3056	132.096	25.9205	H3K4me3_peak_242
1	19611797	19614666	2870	111.292	12.5534	H3K4me3_peak_243
1	19754293	19754734	442	4.79185	3.48298	H3K4me3_peak_244
1	19755361	19758052	2692	145.829	21.2562	H3K4me3_peak_245
1	19806128	19807789	1662	77.77	10.5036	H3K4me3_peak_246
1	20981927	20982731	805	9.09299	4.01545	H3K4me3_peak_247
1	20984583	20984924	342	7.20572	4.74829	H3K4me3_peak_248
1	20985227	20986719	1493	22.5515	7.40492	H3K4me3_peak_249
1	20990287	20990508	222	5.59107	3.86256	H3K4me3_peak_250
1	21045964	21050025	4062	119.845	14.7869	H3K4me3_peak_251
1	21050619	21050819	201	4.70267	3.33826	H3K4me3_peak_252
1	21110971	21111434	464	5.59107	3.86256	H3K4me3_peak_253
1	21112008	21115276	3269	157.643	35.884	H3K4me3_peak_254
1	21158332	21160432	2101	82.4812	15.7157	H3K4me3_peak_255
1	21230489	21232491	2003	123.506	22.2515	H3K4me3_peak_256
1	21265140	21266791	1652	75.3613	15.5187	H3K4me3_peak_257
1	21267106	21267469	364	4.70357	3.48774	H3K4me3_peak_258
1	21303248	21306104	2857	96.7926	17.5632	H3K4me3_peak_259
1	21428724	21428953	230	4.83317	3.56732	H3K4me3_peak_260
1	21429108	21431107	2000	95.5125	14.5579	H3K4me3_peak_261
1	21431435	21431998	564	6.38271	4.45305	H3K4me3_peak_262
1	21574253	21577574	3322	132.754	24.7706	H3K4me3_peak_263
1	21721722	21723409	1688	53.6034	10.8315	H3K4me3_peak_264
1	21741761	21743809	2049	92.8379	17.1013	H3K4me3_peak_265
1	21800201	21802685	2485	112.256	21.9995	H3K4me3_peak_266
1	22163087	22163286	200	4.79185	3.25205	H3K4me3_peak_267
1	22163490	22163800	311	3.5627	2.78638	H3K4me3_peak_268
1	22163947	22165860	1914	124.912	24.2632	H3K4me3_peak_269
1	22236225	22236592	368	4.83317	3.56732	H3K4me3_peak_270
1	22237032	22237666	635	7.17788	4.73109	H3K4me3_peak_271
1	22238149	22243421	5273	183.708	29.0444	H3K4me3_peak_272
1	22245196	22245693	498	3.93339	3.15959	H3K4me3_peak_273
1	22259855	22261420	1566	166.985	36.1997	H3K4me3_peak_274
1	22300440	22300810	371	5.46828	3.7139	H3K4me3_peak_275
1	22314243	22314442	200	4.14638	3.02112	H3K4me3_peak_276
1	22801251	22802394	1144	19.3229	5.81706	H3K4me3_peak_277
1	22922620	22924584	1965	116.134	28.5487	H3K4me3_peak_278
1	25154074	25159199	5126	168.27	21.7998	H3K4me3_peak_279
1	25159570	25159904	335	6.38271	4.1578	H3K4me3_peak_280
1	25160161	25160601	441	4.11731	2.97112	H3K4me3_peak_281
1	25361464	25365330	3867	156.24	33.3222	H3K4me3_peak_282
1	25445893	25448015	2123	128.201	16.5326	H3K4me3_peak_283
1	25480112	25483305	3194	153.783	23.3933	H3K4me3_peak_284
1	25483754	25484219	466	10.9285	5.33039	H3K4me3_peak_285
1	25484406	25484809	404	3.5627	2.78638	H3K4me3_peak_286
1	25485073	25485374	302	7.63168	4.21601	H3K4me3_peak_287
1	25643697	25644665	969	27.2051	7.13664	H3K4me3_peak_288
1	25662689	25664288	1600	130.888	25.033	H3K4me3_peak_289
1	25734673	25737807	3135	144.74	31.3775	H3K4me3_peak_290
1	25851333	25852049	717	9.09299	4.01545	H3K4me3_peak_291
1	25853532	25854271	740	10.7737	5.92927	H3K4me3_peak_292
1	25878838	25879386	549	11.8043	5.00328	H3K4me3_peak_293
1	25919268	25919526	259	5.40815	3.75295	H3K4me3_peak_294
1	25919674	25922631	2958	69.3385	17.8004	H3K4me3_peak_295
1	25923334	25923595	262	5.94584	3.52535	H3K4me3_peak_296
1	26009863	26011677	1815	113.696	22.1842	H3K4me3_peak_297
1	26254663	26255853	1191	24.8447	7.24842	H3K4me3_peak_298
1	26300340	26302808	2469	93.5696	22.1881	H3K4me3_peak_299
1	26302979	26303267	289	8.35315	4.1003	H3K4me3_peak_300
1	26487321	26490529	3209	132.754	24.7706	H3K4me3_peak_301
1	27036378	27040032	3655	164.517	25.5686	H3K4me3_peak_302
1	27137230	27138269	1040	21.863	6.21293	H3K4me3_peak_303
1	27249523	27251609	2087	20.1593	5.94902	H3K4me3_peak_304
1	27345446	27347421	1976	104.645	14.3773	H3K4me3_peak_305
1	27379551	27382604	3054	133.299	16.9431	H3K4me3_peak_306
1	27382819	27383425	607	16.0047	6.99578	H3K4me3_peak_307
1	27404960	27405350	391	3.15615	2.47594	H3K4me3_peak_308
1	27408414	27409307	894	5.73594	3.78145	H3K4me3_peak_309
1	27605012	27607770	2759	92.8072	18.3172	H3K4me3_peak_310
1	27632401	27632835	435	4.70046	3.15586	H3K4me3_peak_311
1	27870724	27873861	3138	143.982	23.2594	H3K4me3_peak_312
1	27907756	27909474	1719	46.0465	9.77581	H3K4me3_peak_313
1	27980638	27980875	238	4.06191	3.10022	H3K4me3_peak_314
1	28071006	28071419	414	4.83317	3.56732	H3K4me3_peak_315
1	28112640	28112852	213	7.20572	4.74829	H3K4me3_peak_316
1	28113810	28116065	2256	66.2908	13.5604	H3K4me3_peak_317
1	28301899	28302804	906	18.964	8.58647	H3K4me3_peak_318
1	28565111	28567221	2111	90.3811	13.043	H3K4me3_peak_319
1	28853589	28857049	3461	51.0033	11.4051	H3K4me3_peak_320
1	28967828	28970450	2623	149.147	34.5256	H3K4me3_peak_321
1	29108403	29109672	1270	37.1881	10.3608	H3K4me3_peak_322
1	29625817	29626894	1078	11.0053	4.81854	H3K4me3_peak_323
1	29744245	29751071	6827	146.594	25.7719	H3K4me3_peak_324
1	29835306	29837615	2310	110.821	21.63	H3K4me3_peak_325
1	29933959	29938015	4057	135.027	18.4837	H3K4me3_peak_326
1	29973855	29974888	1034	11.8043	5.18802	H3K4me3_peak_327
1	29975487	29978878	3392	130.149	28.1922	H3K4me3_peak_328
1	30919285	30919846	562	7.28745	3.89483	H3K4me3_peak_329
1	30921329	30921700	372	5.10868	3.57529	H3K4me3_peak_330
1	30921915	30924663	2749	110.81	19.7614	H3K4me3_peak_331
1	30924936	30925315	380	8.09272	4.63861	H3K4me3_peak_332
1	30933696	30935170	1475	125.444	27.4994	H3K4me3_peak_333
1	31184484	31186461	1978	130.888	25.033	H3K4me3_peak_334
1	31282264	31282811	548	11.0053	4.81854	H3K4me3_peak_335
1	31583487	31583865	379	6.38271	4.45305	H3K4me3_peak_336
1	31584363	31584790	428	14.7151	7.11025	H3K4me3_peak_337
1	31672343	31672707	365	3.77351	2.90248	H3K4me3_peak_338
1	31673604	31677130	3527	168.65	26.6095	H3K4me3_peak_339
1	31794877	31797723	2847	118.486	20.1803	H3K4me3_peak_340
1	31931373	31931629	257	5.46828	3.7139	H3K4me3_peak_341
1	31956323	31956789	467	6.38271	4.45305	H3K4me3_peak_342
1	31959102	31959387	286	6.38271	4.45305	H3K4me3_peak_343
1	31959628	31960815	1188	104.812	18.6408	H3K4me3_peak_344
1	32251721	32254719	2999	31.2332	10.4108	H3K4me3_peak_345
1	32360468	32362726	2259	115.469	18.7656	H3K4me3_peak_346
1	32417654	32420094	2441	136.793	22.4896	H3K4me3_peak_347
1	32420418	32420691	274	8.44714	4.63761	H3K4me3_peak_348
1	33030989	33033742	2754	118.164	19.0455	H3K4me3_peak_349
1	33316553	33320063	3511	128.577	27.9612	H3K4me3_peak_350
1	33583269	33585188	1920	52.1437	11.5591	H3K4me3_peak_351
1	34357023	34358517	1495	27.0079	10.6532	H3K4me3_peak_352
1	34358755	34360247	1493	86.3318	16.3315	H3K4me3_peak_353
1	34692410	34695598	3189	151.776	23.7009	H3K4me3_peak_354
1	35693799	35694547	749	26.5545	10.0746	H3K4me3_peak_355
1	35696341	35697832	1492	41.8938	10.4053	H3K4me3_peak_356
1	35756301	35758640	2340	37.6986	13.3021	H3K4me3_peak_357
1	35851558	35854301	2744	111.603	19.4106	H3K4me3_peak_358
1	35860069	35860740	672	7.09102	3.55359	H3K4me3_peak_359
1	35924565	35924820	256	8.05805	5.04354	H3K4me3_peak_360
1	35925149	35927485	2337	135.027	18.4837	H3K4me3_peak_361
1	36063754	36068273	4520	175.626	35.12	H3K4me3_peak_362
1	36695365	36696877	1513	96.5194	22.6499	H3K4me3_peak_363
1	37000334	37000634	301	5.59107	3.86256	H3K4me3_peak_364
1	37000955	37003126	2172	111.961	15.0957	H3K4me3_peak_365
1	37022116	37025469	3354	88.2519	13.8651	H3K4me3_peak_366
1	37054789	37055132	344	10.6722	5.87039	H3K4me3_peak_367
1	37192349	37195067	2719	166.844	27.065	H3K4me3_peak_368
1	37202234	37204121	1888	146.372	31.6206	H3K4me3_peak_369
1	37230470	37233447	2978	68.4756	11.6713	H3K4me3_peak_370
1	37586487	37586869	383	4.75456	2.78202	H3K4me3_peak_371
1	37640068	37642314	2247	131.099	21.7198	H3K4me3_peak_372
1	37678243	37678511	269	12.7024	6.51976	H3K4me3_peak_373
1	37759312	37762351	3040	141.009	24.4753	H3K4me3_peak_374
1	37781068	37781610	543	22.8461	7.99481	H3K4me3_peak_375
1	37908968	37913289	4322	182.087	31.0518	H3K4me3_peak_376
1	37914256	37914455	200	5.59107	3.86256	H3K4me3_peak_377
1	39039756	39041256	1501	32.8153	9.43707	H3K4me3_peak_378
1	39867137	39869236	2100	87.6243	16.4855	H3K4me3_peak_379
1	40021931	40023326	1396	9.2175	3.19792	H3K4me3_peak_380
1	40098866	40100498	1633	147.614	27.3422	H3K4me3_peak_381
1	40178620	40180884	2265	132.754	24.7706	H3K4me3_peak_382
1	40268685	40269159	475	8.05805	5.04354	H3K4me3_peak_383
1	40997555	40998693	1139	11.7271	6.22451	H3K4me3_peak_384
1	40998864	41002294	3431	116.11	30.1393	H3K4me3_peak_385
1	41056787	41058627	1841	162.887	34.2945	H3K4me3_peak_386
1	42728757	42732150	3394	137.52	20.3325	H3K4me3_peak_387
1	42732329	42733291	963	7.09102	3.55359	H3K4me3_peak_388
1	43003372	43004774	1403	46.3277	11.8387	H3K4me3_peak_389
1	43171311	43173050	1740	81.1643	12.1193	H3K4me3_peak_390
1	43212253	43212492	240	3.53412	2.7902	H3K4me3_peak_391
1	43213282	43215746	2465	173.957	34.889	H3K4me3_peak_392
1	43285129	43285592	464	8.09272	4.63861	H3K4me3_peak_393
1	43391823	43394743	2921	185.704	36.5055	H3K4me3_peak_394
1	43397534	43397744	211	4.83317	3.56732	H3K4me3_peak_395
1	43453208	43454731	1524	14.7151	7.11025	H3K4me3_peak_396
1	43455078	43456763	1686	22.5515	7.40492	H3K4me3_peak_397
1	43457232	43458008	777	21.1888	9.17696	H3K4me3_peak_398
1	43458354	43459379	1026	35.881	11.3345	H3K4me3_peak_399
1	43600905	43601419	515	9.79599	4.1694	H3K4me3_peak_400
1	44056089	44058614	2526	85.7134	16.8383	H3K4me3_peak_401
1	44184342	44186897	2556	142.33	17.7642	H3K4me3_peak_402
1	44238282	44241004	2723	163.031	25.4147	H3K4me3_peak_403
1	44301722	44302051	330	3.6454	2.62989	H3K4me3_peak_404
1	44302217	44303507	1291	68.3597	9.66388	H3K4me3_peak_405
1	44371997	44375006	3010	120.366	18.8929	H3K4me3_peak_406
1	44819548	44820975	1428	12.0688	5.92266	H3K4me3_peak_407
1	44822633	44823913	1281	69.2888	19.0085	H3K4me3_peak_408
1	44887170	44887690	521	5.10203	3.66629	H3K4me3_peak_409
1	44888201	44891213	3013	109.336	17.2974	H3K4me3_peak_410
1	44937748	44940933	3186	112.964	16.2899	H3K4me3_peak_411
1	44983402	44985433	2032	12.416	4.95021	H3K4me3_peak_412
1	45169207	45172510	3304	163.469	24.8928	H3K4me3_peak_413
1	45172901	45173297	397	5.44741	3.7764	H3K4me3_peak_414
1	45173548	45173777	230	3.15615	2.47594	H3K4me3_peak_415
1	45217942	45218498	557	8.05805	5.04354	H3K4me3_peak_416
1	45218849	45221401	2553	196.178	30.529	H3K4me3_peak_417
1	48884840	48886964	2125	71.1038	15.903	H3K4me3_peak_418
1	49976199	49978563	2365	141.746	18.1608	H3K4me3_peak_419
1	49978801	49979026	226	4.06191	3.10022	H3K4me3_peak_420
1	50044733	50046241	1509	27.4588	7.81689	H3K4me3_peak_421
1	50578702	50580994	2293	156.789	18.9958	H3K4me3_peak_422
1	50721016	50722673	1658	119.874	20.3343	H3K4me3_peak_423
1	50780729	50783355	2627	142.863	30.0396	H3K4me3_peak_424
1	51040120	51040944	825	15.1537	5.40101	H3K4me3_peak_425
1	51041094	51041634	541	3.01855	2.20334	H3K4me3_peak_426
1	51312165	51314622	2458	191.464	30.6333	H3K4me3_peak_427
1	51314794	51315178	385	10.0802	5.09946	H3K4me3_peak_428
1	51315320	51315679	360	6.17368	3.94483	H3K4me3_peak_429
1	51421128	51421437	310	4.79185	3.25205	H3K4me3_peak_430
1	51423701	51424151	451	6.73485	3.51687	H3K4me3_peak_431
1	51424608	51424878	271	5.07296	3.55426	H3K4me3_peak_432
1	51425224	51429386	4163	164.773	28.8349	H3K4me3_peak_433
1	51784982	51785936	955	24.5208	7.95914	H3K4me3_peak_434
1	52041053	52042468	1416	55.7398	11.2859	H3K4me3_peak_435
1	52212447	52213963	1517	31.8986	11.8341	H3K4me3_peak_436
1	52214124	52215372	1249	18.964	8.58647	H3K4me3_peak_437
1	52217530	52217729	200	5.59107	3.86256	H3K4me3_peak_438
1	52433857	52436685	2829	53.3325	12.5013	H3K4me3_peak_439
1	52997486	52997700	215	4.70046	3.15586	H3K4me3_peak_440
1	53091600	53092750	1151	49.8693	11.2512	H3K4me3_peak_441
1	53097060	53098516	1457	118.568	18.3531	H3K4me3_peak_442
1	53255852	53257964	2113	81.5119	14.2624	H3K4me3_peak_443
1	53441215	53443256	2042	126.613	19.2768	H3K4me3_peak_444
1	53865462	53867631	2170	28.5417	6.37179	H3K4me3_peak_445
1	54399984	54401397	1414	54.4458	12.1169	H3K4me3_peak_446
1	54545196	54548556	3361	199.592	28.7664	H3K4me3_peak_447
1	54595307	54599048	3742	161.479	20.5111	H3K4me3_peak_448
1	54632232	54634917	2686	119.492	22.9232	H3K4me3_peak_449
1	54937038	54937313	276	5.94584	3.52535	H3K4me3_peak_450
1	55614428	55615585	1158	53.7099	10.6589	H3K4me3_peak_451
1	55616971	55620060	3090	149.26	19.4973	H3K4me3_peak_452
1	55753548	55754818	1271	116.142	25.8829	H3K4me3_peak_453
1	55821372	55822055	684	27.762	8.36356	H3K4me3_peak_454
1	55859032	55861165	2134	129.683	18.8589	H3K4me3_peak_455
1	55980883	55983185	2303	82.0514	10.8395	H3K4me3_peak_456
1	56066158	56066557	400	6.38271	4.1578	H3K4me3_peak_457
1	56067162	56067381	220	5.59107	3.86256	H3K4me3_peak_458
1	56067544	56070955	3412	198.437	34.0776	H3K4me3_peak_459
1	56072015	56072435	421	4.79185	3.48298	H3K4me3_peak_460
1	56491699	56492794	1096	21.9316	5.55072	H3K4me3_peak_461
1	56837600	56837974	375	6.40804	3.1779	H3K4me3_peak_462
1	57060744	57063410	2667	134.245	24.9554	H3K4me3_peak_463
1	57066038	57066248	211	4.79185	3.25205	H3K4me3_peak_464
1	57073412	57073826	415	5.31046	3.34061	H3K4me3_peak_465
1	57079771	57080070	300	3.18684	2.16379	H3K4me3_peak_466
1	57099337	57099902	566	11.4753	5.61094	H3K4me3_peak_467
1	57126661	57131451	4791	178.015	27.1081	H3K4me3_peak_468
1	57164035	57164418	384	8.05805	5.04354	H3K4me3_peak_469
1	57164728	57167038	2311	155.958	26.3569	H3K4me3_peak_470
1	57188200	57190356	2157	145.429	23.4133	H3K4me3_peak_471
1	57362231	57365801	3571	160.068	25.1068	H3K4me3_peak_472
1	57366106	57366415	310	4.63316	3.44469	H3K4me3_peak_473
1	57366821	57367086	266	4.11731	2.97112	H3K4me3_peak_474
1	57422759	57425440	2682	117.882	19.8273	H3K4me3_peak_475
1	57437623	57439550	1928	91.1612	18.8589	H3K4me3_peak_476
1	57653961	57655125	1165	61.9518	14.0479	H3K4me3_peak_477
1	57825089	57827099	2011	166.226	37.5141	H3K4me3_peak_478
1	57833281	57835156	1876	89.3202	12.1082	H3K4me3_peak_479
1	58143322	58143525	204	5.59107	3.86256	H3K4me3_peak_480
1	58203335	58204978	1644	18.1385	6.40957	H3K4me3_peak_481
1	58279582	58282530	2949	95.2906	20.4988	H3K4me3_peak_482
1	58290255	58290758	504	12.6807	4.28168	H3K4me3_peak_483
1	58546914	58548501	1588	127.966	19.4088	H3K4me3_peak_484
1	58569263	58570493	1231	40.5325	11.7736	H3K4me3_peak_485
1	60940829	60944809	3981	130.149	28.1922	H3K4me3_peak_486
1	62887221	62889503	2283	114.237	16.4053	H3K4me3_peak_487
1	63638153	63639643	1491	122.659	20.7961	H3K4me3_peak_488
1	63705990	63706316	327	5.59107	3.86256	H3K4me3_peak_489
1	63708041	63708315	275	7.20572	4.74829	H3K4me3_peak_490
1	63972894	63975274	2381	123.234	17.329	H3K4me3_peak_491
1	64043661	64045719	2059	110.81	19.7614	H3K4me3_peak_492
1	64077839	64080177	2339	119.209	21.7384	H3K4me3_peak_493
1	64458952	64460848	1897	63.2725	9.24401	H3K4me3_peak_494
1	65934524	65936154	1631	104.812	18.6408	H3K4me3_peak_495
1	66307155	66307356	202	5.31046	3.34061	H3K4me3_peak_496
1	66307574	66310835	3262	143.267	26.0638	H3K4me3_peak_497
1	66345022	66347580	2559	130.343	26.469	H3K4me3_peak_498
1	66347733	66348143	411	7.20572	4.74829	H3K4me3_peak_499
1	66379308	66380227	920	9.84359	5.63403	H3K4me3_peak_500
1	66380370	66382861	2492	155.52	31.0283	H3K4me3_peak_501
1	66453602	66455326	1725	132.391	25.2254	H3K4me3_peak_502
1	66459534	66461403	1870	92.1021	21.9571	H3K4me3_peak_503
1	66498021	66499774	1754	145.829	21.2562	H3K4me3_peak_504
1	66515459	66516348	890	7.18288	2.77748	H3K4me3_peak_505
1	67655431	67655646	216	6.24363	3.67224	H3K4me3_peak_506
1	67656009	67658328	2320	136.793	22.4896	H3K4me3_peak_507
1	68051981	68052615	635	12.3733	5.85402	H3K4me3_peak_508
1	71103474	71105613	2140	106.59	12.8549	H3K4me3_peak_509
1	71358845	71361491	2647	132.042	19.8046	H3K4me3_peak_510
1	71362148	71362380	233	5.07296	3.55426	H3K4me3_peak_511
1	71398264	71401023	2760	110.733	14.8904	H3K4me3_peak_512
1	71634493	71637272	2780	165.28	33.5666	H3K4me3_peak_513
1	72209221	72210190	970	33.1509	12.4246	H3K4me3_peak_514
1	72212737	72213917	1181	16.9306	6.29647	H3K4me3_peak_515
1	72219405	72223492	4088	94.0683	24.4735	H3K4me3_peak_516
1	72255322	72256242	921	11.7967	5.56132	H3K4me3_peak_517
1	72309963	72310166	204	6.22495	4.35372	H3K4me3_peak_518
1	72310713	72317037	6325	88.2525	19.4948	H3K4me3_peak_519
1	72323300	72323882	583	6.22495	4.35372	H3K4me3_peak_520
1	72330602	72331301	700	7.73977	3.70755	H3K4me3_peak_521
1	72331874	72332159	286	3.50522	2.65279	H3K4me3_peak_522
1	72519338	72521225	1888	158.985	26.699	H3K4me3_peak_523
1	72552757	72553619	863	17.336	4.83228	H3K4me3_peak_524
1	72698082	72701649	3568	124.959	19.7453	H3K4me3_peak_525
1	72701817	72702620	804	7.99138	4.07957	H3K4me3_peak_526
1	72814573	72816454	1882	118.486	20.1803	H3K4me3_peak_527
1	73123045	73125705	2661	91.0012	17.663	H3K4me3_peak_528
1	73130722	73131263	542	17.0669	5.08993	H3K4me3_peak_529
1	73161612	73163714	2103	136.352	18.5992	H3K4me3_peak_530
1	73165113	73165658	546	7.09102	3.55359	H3K4me3_peak_531
1	73219523	73222983	3461	143.973	24.8174	H3K4me3_peak_532
1	73509466	73511430	1965	132.042	19.8046	H3K4me3_peak_533
1	73547221	73552806	5586	107.962	21.2605	H3K4me3_peak_534
1	73820461	73821237	777	26.6252	6.64153	H3K4me3_peak_535
1	73827682	73828045	364	3.15615	2.47594	H3K4me3_peak_536
1	73964629	73965485	857	11.5992	5.26568	H3K4me3_peak_537
1	73965702	73966372	671	5.26629	3.09174	H3K4me3_peak_538
1	73982340	73982985	646	23.5026	6.01363	H3K4me3_peak_539
1	74076858	74080068	3211	177.22	25.8469	H3K4me3_peak_540
1	74179860	74182075	2216	126.388	22.7647	H3K4me3_peak_541
1	74347287	74350363	3077	192.283	34.1536	H3K4me3_peak_542
1	74351366	74351653	288	5.59107	3.86256	H3K4me3_peak_543
1	74366921	74368538	1618	100.352	17.7415	H3K4me3_peak_544
1	74625766	74631785	6020	153.84	20.2156	H3K4me3_peak_545
1	74634378	74634627	250	5.25527	3.66197	H3K4me3_peak_546
1	74656967	74657229	263	3.77351	2.90248	H3K4me3_peak_547
1	74774467	74774946	480	5.83711	3.04594	H3K4me3_peak_548
1	74887877	74888290	414	5.80784	3.90937	H3K4me3_peak_549
1	74923417	74924830	1414	60.7645	15.8531	H3K4me3_peak_550
1	75076036	75079481	3446	132.385	18.1373	H3K4me3_peak_551
1	75167387	75168580	1194	16.8043	7.70073	H3K4me3_peak_552
1	75168803	75171465	2663	111.695	16.1744	H3K4me3_peak_553
1	75455580	75459234	3655	190.302	33.1154	H3K4me3_peak_554
1	75507012	75511733	4722	145.111	21.6097	H3K4me3_peak_555
1	75512760	75513207	448	5.74896	3.01152	H3K4me3_peak_556
1	75520036	75524336	4301	128.201	16.5326	H3K4me3_peak_557
1	75544048	75544369	322	4.14638	3.02112	H3K4me3_peak_558
1	75545573	75546273	701	4.79185	3.48298	H3K4me3_peak_559
1	75547027	75547242	216	4.79185	3.48298	H3K4me3_peak_560
1	75547442	75549605	2164	131.266	24.5859	H3K4me3_peak_561
1	75693076	75695344	2269	142.538	23.1054	H3K4me3_peak_562
1	76178753	76183017	4265	185.888	39.2788	H3K4me3_peak_563
1	76366694	76368429	1736	74.4507	13.8672	H3K4me3_peak_564
1	76416001	76417630	1630	46.5061	10.7893	H3K4me3_peak_565
1	76467216	76467672	457	11.2335	4.35808	H3K4me3_peak_566
1	76791663	76794885	3223	170.488	26.1844	H3K4me3_peak_567
1	76838537	76841805	3269	158.488	22.4438	H3K4me3_peak_568
1	76895803	76897875	2073	135.749	32.3522	H3K4me3_peak_569
1	76916047	76918307	2261	99.4498	17.8711	H3K4me3_peak_570
1	76997985	76999479	1495	46.5061	10.7893	H3K4me3_peak_571
1	77158386	77160339	1954	67.2467	11.921	H3K4me3_peak_572
1	77396537	77396929	393	12.7024	6.51976	H3K4me3_peak_573
1	77398347	77402468	4122	167.604	21.4857	H3K4me3_peak_574
1	77536899	77537245	347	8.05805	5.04354	H3K4me3_peak_575
1	77537598	77537845	248	5.31046	3.34061	H3K4me3_peak_576
1	77538658	77542152	3495	98.0014	22.8808	H3K4me3_peak_577
1	77585723	77586151	429	10.5973	5.36786	H3K4me3_peak_578
1	77588396	77589326	931	4.24476	2.65006	H3K4me3_peak_579
1	77590575	77591232	658	7.99138	4.07957	H3K4me3_peak_580
1	77608104	77608404	301	6.79294	4.11405	H3K4me3_peak_581
1	77808250	77810987	2738	152.408	27.357	H3K4me3_peak_582
1	78005625	78006354	730	8.87152	3.83769	H3K4me3_peak_583
1	78047821	78048961	1141	39.4676	12.0273	H3K4me3_peak_584
1	78219636	78220028	393	5.44099	3.61339	H3K4me3_peak_585
1	78220303	78221542	1240	45.5931	15.0341	H3K4me3_peak_586
1	78221739	78225221	3483	158.165	25.4947	H3K4me3_peak_587
1	79498429	79499309	881	27.8561	9.718	H3K4me3_peak_588
1	79786531	79793421	6891	171.028	29.7586	H3K4me3_peak_589
1	79818301	79818778	478	14.4294	6.95165	H3K4me3_peak_590
1	79899803	79903087	3285	184.685	26.7128	H3K4me3_peak_591
1	80242307	80246095	3789	106.653	15.7126	H3K4me3_peak_592
1	81713025	81714449	1425	43.9965	11.4692	H3K4me3_peak_593
1	81745726	81746885	1160	57.9373	12.4828	H3K4me3_peak_594
1	81891413	81893550	2138	103.704	20.7063	H3K4me3_peak_595
1	81905622	81906431	810	9.84359	5.63403	H3K4me3_peak_596
1	81906592	81910153	3562	176.65	24.734	H3K4me3_peak_597
1	81910336	81910606	271	4.56426	3.40268	H3K4me3_peak_598
1	81911138	81911824	687	8.55856	4.89631	H3K4me3_peak_599
1	81996128	81999111	2984	165.658	33.5035	H3K4me3_peak_600
1	82085869	82087276	1408	26.9779	8.0538	H3K4me3_peak_601
1	82108743	82111191	2449	69.8456	20.1767	H3K4me3_peak_602
1	82160602	82163631	3030	118.249	13.7786	H3K4me3_peak_603
1	82540651	82542696	2046	64.8813	12.283	H3K4me3_peak_604
1	82734401	82735095	695	5.53144	2.68638	H3K4me3_peak_605
1	82799363	82801136	1774	73.0165	12.2487	H3K4me3_peak_606
1	83002230	83005307	3078	154.177	24.491	H3K4me3_peak_607
1	83005845	83006044	200	3.89317	3.00021	H3K4me3_peak_608
1	83006505	83006734	230	6.17841	4.12656	H3K4me3_peak_609
1	83136141	83137866	1726	150.876	27.1723	H3K4me3_peak_610
1	83140167	83141606	1440	88.9212	16.6395	H3K4me3_peak_611
1	83848569	83851848	3280	106.73	17.0335	H3K4me3_peak_612
1	83970226	83970523	298	3.53412	2.7902	H3K4me3_peak_613
1	83972460	83974996	2537	132.953	17.7135	H3K4me3_peak_614
1	84543596	84548589	4994	144.408	32.2492	H3K4me3_peak_615
1	86016331	86018121	1791	131.838	20.585	H3K4me3_peak_616
1	86124716	86126522	1807	77.77	10.5036	H3K4me3_peak_617
1	86163088	86165310	2223	113.272	17.8253	H3K4me3_peak_618
1	86478537	86482585	4049	177.298	35.3509	H3K4me3_peak_619
1	86483084	86483904	821	5.85335	3.24569	H3K4me3_peak_620
1	86607042	86609115	2074	95.4702	17.4092	H3K4me3_peak_621
1	86954108	86956058	1951	133.705	18.2528	H3K4me3_peak_622
1	87023709	87024485	777	23.9089	7.09447	H3K4me3_peak_623
1	87115300	87119561	4262	185.406	40.7742	H3K4me3_peak_624
1	87270528	87271973	1446	67.8208	10.8877	H3K4me3_peak_625
1	87328181	87330421	2241	135.286	21.3727	H3K4me3_peak_626
1	88594569	88594907	339	4.14638	3.02112	H3K4me3_peak_627
1	88595814	88598683	2870	31.023	6.38121	H3K4me3_peak_628
1	88598828	88599122	295	5.10203	3.66629	H3K4me3_peak_629
1	90134838	90135104	267	3.03847	2.4169	H3K4me3_peak_630
1	90136387	90138473	2087	164.799	30.5391	H3K4me3_peak_631
1	90139030	90139618	589	4.70046	3.15586	H3K4me3_peak_632
1	90139828	90140166	339	5.15571	3.53705	H3K4me3_peak_633
1	90296796	90297039	244	4.56426	3.40268	H3K4me3_peak_634
1	90297574	90301119	3546	135.027	18.4837	H3K4me3_peak_635
1	90426938	90430570	3633	109.557	28.9583	H3K4me3_peak_636
1	90649581	90653221	3641	154.375	22.9643	H3K4me3_peak_637
1	90695835	90697738	1904	102.233	14.172	H3K4me3_peak_638
1	90741274	90741678	405	6.46845	3.93939	H3K4me3_peak_639
1	90742490	90749243	6754	114.237	16.4053	H3K4me3_peak_640
1	92239837	92242084	2248	119.143	27.2451	H3K4me3_peak_641
1	92285794	92288309	2516	132.611	20.2513	H3K4me3_peak_642
1	92345251	92345523	273	8.05805	5.04354	H3K4me3_peak_643
1	92345713	92346096	384	7.28745	3.89483	H3K4me3_peak_644
1	92351155	92352680	1526	33.7774	9.83028	H3K4me3_peak_645
1	92417847	92418911	1065	53.4925	13.1319	H3K4me3_peak_646
1	92420708	92424720	4013	181.698	34.9871	H3K4me3_peak_647
1	92425189	92425565	377	6.38271	4.45305	H3K4me3_peak_648
1	92425768	92426199	432	7.38582	4.64098	H3K4me3_peak_649
1	92471343	92472872	1530	92.6629	15.45	H3K4me3_peak_650
1	92482744	92484275	1532	136.587	23.9621	H3K4me3_peak_651
1	94294291	94298685	4395	175.75	30.3129	H3K4me3_peak_652
1	95613732	95614024	293	6.22495	4.35372	H3K4me3_peak_653
1	95615880	95617512	1633	81.4951	11.4616	H3K4me3_peak_654
1	95726867	95728234	1368	15.9803	4.20561	H3K4me3_peak_655
1	95748966	95751706	2741	172.599	29.9434	H3K4me3_peak_656
1	95752277	95752743	467	9.84359	5.63403	H3K4me3_peak_657
1	95753327	95753551	225	5.07296	3.55426	H3K4me3_peak_658
1	95755841	95757063	1223	96.1205	23.3558	H3K4me3_peak_659
1	95807901	95811171	3271	182.162	28.8795	H3K4me3_peak_660
1	95950633	95951323	691	14.9649	5.65901	H3K4me3_peak_661
1	95951494	95952203	710	13.452	5.5575	H3K4me3_peak_662
1	96374656	96376813	2158	45.0413	11.6075	H3K4me3_peak_663
1	96541781	96543103	1323	6.53862	3.97691	H3K4me3_peak_664
1	96543286	96547030	3745	169.476	30.2288	H3K4me3_peak_665
1	96566330	96567537	1208	70.9904	17.2319	H3K4me3_peak_666
1	96727840	96728066	227	7.29426	4.58701	H3K4me3_peak_667
1	96728217	96730102	1886	104.31	13.4938	H3K4me3_peak_668
1	96760720	96761079	360	6.38271	4.1578	H3K4me3_peak_669
1	96762092	96765182	3091	166.392	30.7399	H3K4me3_peak_670
1	97343093	97343298	206	6.46191	3.39964	H3K4me3_peak_671
1	97506674	97507051	378	6.18182	4.03981	H3K4me3_peak_672
1	97509520	97512799	3280	230.56	43.2024	H3K4me3_peak_673
1	97601099	97602752	1654	81.0071	16.6684	H3K4me3_peak_674
1	97758053	97758531	479	5.931	2.7796	H3K4me3_peak_675
1	98013727	98016531	2805	43.2033	10.1735	H3K4me3_peak_676
1	98131254	98131654	401	4.70383	3.4315	H3K4me3_peak_677
1	98132442	98136481	4040	135.865	17.1484	H3K4me3_peak_678
1	98274060	98274559	500	6.0158	2.77875	H3K4me3_peak_679
1	98419419	98420114	696	9.60169	4.85663	H3K4me3_peak_680
1	98515695	98515904	210	7.11942	4.1184	H3K4me3_peak_681
1	98526476	98526751	276	4.59894	3.22948	H3K4me3_peak_682
1	98531419	98532248	830	13.1161	5.59663	H3K4me3_peak_683
1	98536446	98537074	629	7.73977	3.70755	H3K4me3_peak_684
1	98537367	98537664	298	4.50671	3.09719	H3K4me3_peak_685
1	98538363	98538574	212	6.17368	3.94483	H3K4me3_peak_686
1	98538755	98545636	6882	203.531	38.0661	H3K4me3_peak_687
1	98567337	98569896	2560	94.1519	17.2553	H3K4me3_peak_688
1	99022849	99025290	2442	169.684	38.0575	H3K4me3_peak_689
1	99041556	99044228	2673	114.237	16.4053	H3K4me3_peak_690
1	99044767	99045025	259	5.59107	3.86256	H3K4me3_peak_691
1	99046997	99048711	1715	89.4524	13.9806	H3K4me3_peak_692
1	99080582	99083419	2838	18.8305	5.03755	H3K4me3_peak_693
1	99309651	99312459	2809	107.019	18.4865	H3K4me3_peak_694
1	99808140	99810661	2522	60.203	9.42944	H3K4me3_peak_695
1	99898916	99900360	1445	23.6656	5.4575	H3K4me3_peak_696
1	99915763	99918089	2327	154.586	33.0791	H3K4me3_peak_697
1	99937411	99937683	273	3.92038	2.19024	H3K4me3_peak_698
1	99937918	99941294	3377	106.653	15.7126	H3K4me3_peak_699
1	99975595	99976841	1247	53.2903	11.713	H3K4me3_peak_700
1	100107163	100109460	2298	100.784	18.025	H3K4me3_peak_701
1	100362028	100362638	611	23.9089	7.09447	H3K4me3_peak_702
1	100418777	100421176	2400	151.119	19.9847	H3K4me3_peak_703
1	100513792	100515755	1964	123.95	17.998	H3K4me3_peak_704
1	100516939	100517138	200	5.44099	3.86997	H3K4me3_peak_705
1	100571489	100571706	218	6.17841	4.12656	H3K4me3_peak_706
1	100572003	100572252	250	3.03847	2.4169	H3K4me3_peak_707
1	100572555	100575263	2709	140.531	23.4244	H3K4me3_peak_708
1	100639443	100640255	813	8.30835	3.63024	H3K4me3_peak_709
1	100696446	100700794	4349	187.395	36.9674	H3K4me3_peak_710
1	103750729	103753124	2396	129.321	19.5407	H3K4me3_peak_711
1	103793566	103795331	1766	146.372	31.6206	H3K4me3_peak_712
1	103860457	103862633	2177	80.3921	11.3692	H3K4me3_peak_713
1	104352213	104353135	923	25.3875	6.74077	H3K4me3_peak_714
1	104473888	104474889	1002	53.0706	9.24555	H3K4me3_peak_715
1	104813141	104818398	5258	66.2908	13.5604	H3K4me3_peak_716
1	104893953	104895356	1404	24.4467	9.01407	H3K4me3_peak_717
1	104914882	104917225	2344	37.1881	10.3608	H3K4me3_peak_718
1	105074040	105074772	733	9.84359	5.63403	H3K4me3_peak_719
1	105075389	105080561	5173	199.759	45.492	H3K4me3_peak_720
1	105237315	105238142	828	18.4456	6.34323	H3K4me3_peak_721
1	106010769	106011022	254	4.50671	3.09719	H3K4me3_peak_722
1	106011752	106014253	2502	170.488	26.1844	H3K4me3_peak_723
1	106035435	106037141	1707	96.8774	18.8304	H3K4me3_peak_724
1	106750602	106751925	1324	15.9754	5.55496	H3K4me3_peak_725
1	106896722	106899095	2374	146	22.956	H3K4me3_peak_726
1	106927288	106931231	3944	151.813	25.2506	H3K4me3_peak_727
1	106931836	106934871	3036	110.237	19.2566	H3K4me3_peak_728
1	106967582	106968159	578	4.24476	2.65006	H3K4me3_peak_729
1	106969992	106971800	1809	118.073	16.8672	H3K4me3_peak_730
1	107011143	107013337	2195	125.459	21.104	H3K4me3_peak_731
1	107138363	107139555	1193	43.943	9.51189	H3K4me3_peak_732
1	107153208	107154578	1371	46.3718	11.2301	H3K4me3_peak_733
1	107163720	107164030	311	3.75727	2.5181	H3K4me3_peak_734
1	107204704	107205596	893	8.30835	3.63024	H3K4me3_peak_735
1	107205809	107210314	4506	155.645	24.6449	H3K4me3_peak_736
1	107215897	107216322	426	4.70046	3.15586	H3K4me3_peak_737
1	107218069	107219913	1845	45.2416	10.9002	H3K4me3_peak_738
1	107233225	107234304	1080	6.40804	3.1779	H3K4me3_peak_739
1	107257491	107262171	4681	130.68	19.6727	H3K4me3_peak_740
1	107324498	107326901	2404	96.2627	13.6588	H3K4me3_peak_741
1	107327854	107328838	985	11.582	5.89533	H3K4me3_peak_742
1	107344989	107345188	200	3.5627	2.78638	H3K4me3_peak_743
1	107581622	107584443	2822	145.918	29.7088	H3K4me3_peak_744
1	107653527	107655295	1769	77.7094	19.4169	H3K4me3_peak_745
1	107655736	107656087	352	7.20572	4.74829	H3K4me3_peak_746
1	107659230	107660085	856	21.1429	5.34545	H3K4me3_peak_747
1	107688844	107691504	2661	151.776	23.7009	H3K4me3_peak_748
1	107885776	107887779	2004	88.0541	12.8377	H3K4me3_peak_749
1	107888735	107888978	244	4.70046	3.15586	H3K4me3_peak_750
1	107896820	107897816	997	25.701	7.00934	H3K4me3_peak_751
1	107946164	107946571	408	4.79185	3.48298	H3K4me3_peak_752
1	107947822	107948237	416	8.05805	5.04354	H3K4me3_peak_753
1	107948391	107953141	4751	167.907	35.0237	H3K4me3_peak_754
1	107996867	107998812	1946	46.3729	8.04388	H3K4me3_peak_755
1	108204795	108207364	2570	203.416	46.0825	H3K4me3_peak_756
1	108406535	108406734	200	4.70046	3.15586	H3K4me3_peak_757
1	108407169	108412885	5717	123.593	19.6054	H3K4me3_peak_758
1	108513095	108518837	5743	191.715	36.3067	H3K4me3_peak_759
1	108762279	108763908	1630	92.5371	19.0436	H3K4me3_peak_760
1	108836639	108836929	291	4.83317	3.56732	H3K4me3_peak_761
1	108838830	108841398	2569	152.246	27.9196	H3K4me3_peak_762
1	108880503	108882929	2427	118.146	15.6089	H3K4me3_peak_763
1	108883150	108883393	244	7.20572	4.74829	H3K4me3_peak_764
1	108923128	108925840	2713	197.219	34.9568	H3K4me3_peak_765
1	108957809	108958382	574	5.94584	3.52535	H3K4me3_peak_766
1	108962640	108963008	369	6.96641	3.74503	H3K4me3_peak_767
1	109006380	109006892	513	8.71601	4.26431	H3K4me3_peak_768
1	109007059	109017469	10411	176.339	36.4822	H3K4me3_peak_769
1	109017620	109018143	524	6.9063	4.17576	H3K4me3_peak_770
1	109100032	109100244	213	3.6454	2.62989	H3K4me3_peak_771
1	109677161	109681702	4542	149.789	23.8752	H3K4me3_peak_772
1	109825188	109827063	1876	44.2212	12.7741	H3K4me3_peak_773
1	109921142	109923093	1952	79.5461	22.7582	H3K4me3_peak_774
1	109929618	109932636	3019	171.371	23.7634	H3K4me3_peak_775
1	109932988	109933272	285	7.20572	4.74829	H3K4me3_peak_776
1	110718383	110721850	3468	141.261	29.8086	H3K4me3_peak_777
1	111345706	111346638	933	15.3685	7.19533	H3K4me3_peak_778
1	111374598	111377292	2695	131.266	24.5859	H3K4me3_peak_779
1	111487924	111488265	342	4.79185	3.48298	H3K4me3_peak_780
1	111489425	111491108	1684	145.829	21.2562	H3K4me3_peak_781
1	111587505	111590619	3115	168.991	26.0305	H3K4me3_peak_782
1	111590867	111593926	3060	15.1537	5.40101	H3K4me3_peak_783
1	111596036	111596306	271	6.17368	3.94483	H3K4me3_peak_784
1	111998282	112001030	2749	23.6834	8.37552	H3K4me3_peak_785
1	112343441	112346412	2972	141.661	20.7283	H3K4me3_peak_786
1	112370731	112372305	1575	130.888	25.033	H3K4me3_peak_787
1	112619544	112621790	2247	30.9436	7.66447	H3K4me3_peak_788
1	112675244	112675545	302	3.5627	2.60164	H3K4me3_peak_789
1	112677047	112680229	3183	199.739	33.2687	H3K4me3_peak_790
1	112681666	112681905	240	8.05805	5.04354	H3K4me3_peak_791
1	112941702	112943278	1577	57.3863	18.0343	H3K4me3_peak_792
1	113057872	113060481	2610	210.481	43.1275	H3K4me3_peak_793
1	113084203	113086832	2630	133.987	20.3871	H3K4me3_peak_794
1	113256309	113259565	3257	186.766	30.9233	H3K4me3_peak_795
1	113287881	113291085	3205	156.789	18.8932	H3K4me3_peak_796
1	113292641	113293245	605	4.11731	2.97112	H3K4me3_peak_797
1	113430687	113431018	332	9.84359	5.63403	H3K4me3_peak_798
1	113603722	113604449	728	24.263	9.53119	H3K4me3_peak_799
1	113932181	113934532	2352	53.2903	11.713	H3K4me3_peak_800
1	114265011	114267918	2908	146.078	30.5014	H3K4me3_peak_801
1	114384450	114386835	2386	41.9972	10.2058	H3K4me3_peak_802
1	114597084	114599607	2524	128.301	24.0316	H3K4me3_peak_803
1	114748388	114749410	1023	13.6987	6.815	H3K4me3_peak_804
1	114749860	114750622	763	15.7505	7.40549	H3K4me3_peak_805
1	114751028	114752187	1160	24.6386	10.0627	H3K4me3_peak_806
1	115054038	115054381	344	8.93787	5.33878	H3K4me3_peak_807
1	115054586	115057708	3123	185.704	36.7364	H3K4me3_peak_808
1	115077153	115079588	2436	99.4883	23.1118	H3K4me3_peak_809
1	115079847	115080196	350	4.79185	3.25205	H3K4me3_peak_810
1	115219606	115221525	1920	116.791	16.6363	H3K4me3_peak_811
1	115471820	115472570	751	43.1346	12.951	H3K4me3_peak_812
1	115606778	115608639	1862	113.163	29.1783	H3K4me3_peak_813
1	115731965	115732390	426	9.25272	4.86854	H3K4me3_peak_814
1	115732574	115735684	3111	180.499	30.8671	H3K4me3_peak_815
1	115941261	115943011	1751	134.245	24.9554	H3K4me3_peak_816
1	115943622	115943844	223	3.75317	3.04675	H3K4me3_peak_817
1	116131126	116134317	3192	147.822	26.618	H3K4me3_peak_818
1	116291688	116295199	3512	144.898	23.9021	H3K4me3_peak_819
1	116332114	116333216	1103	104.984	26.647	H3K4me3_peak_820
1	116448041	116450179	2139	141.683	19.061	H3K4me3_peak_821
1	116518108	116521196	3089	131.777	21.3172	H3K4me3_peak_822
1	116531584	116534038	2455	121.236	18.617	H3K4me3_peak_823
1	116611358	116614300	2943	125.459	21.104	H3K4me3_peak_824
1	116614807	116615050	244	5.46828	3.7139	H3K4me3_peak_825
1	117764165	117764623	459	9.09299	4.01545	H3K4me3_peak_826
1	118898004	118898645	642	10.5356	4.63216	H3K4me3_peak_827
1	119020040	119023156	3117	167.497	25.8765	H3K4me3_peak_828
1	119023540	119023973	434	4.14638	3.02112	H3K4me3_peak_829
1	119051665	119052623	959	34.7149	8.94189	H3K4me3_peak_830
1	119133392	119135808	2417	192.335	43.6113	H3K4me3_peak_831
1	119164719	119167242	2524	83.6195	9.50644	H3K4me3_peak_832
1	119407115	119408592	1478	69.808	15.7183	H3K4me3_peak_833
1	119544506	119547191	2686	138.224	22.6436	H3K4me3_peak_834
1	119702491	119702890	400	12.7422	6.04491	H3K4me3_peak_835
1	119757520	119757923	404	8.05805	5.04354	H3K4me3_peak_836
1	119758127	119761188	3062	202.179	35.5592	H3K4me3_peak_837
1	119804145	119806628	2484	201.021	38.8148	H3K4me3_peak_838
1	119945819	119947153	1335	7.66459	4.40668	H3K4me3_peak_839
1	119947607	119949466	1860	118.073	16.7517	H3K4me3_peak_840
1	120008202	120009964	1763	61.2589	7.92294	H3K4me3_peak_841
1	120025499	120027831	2333	71.9157	11.8373	H3K4me3_peak_842
1	120137286	120139188	1903	78.5271	9.59821	H3K4me3_peak_843
1	120806608	120809782	3175	108.397	16.418	H3K4me3_peak_844
1	120944449	120944648	200	6.38271	4.45305	H3K4me3_peak_845
1	120944985	120947297	2313	167.894	29.3892	H3K4me3_peak_846
1	121065746	121066077	332	4.14638	3.02112	H3K4me3_peak_847
1	121066230	121066645	416	5.44741	3.7764	H3K4me3_peak_848
1	121067241	121068606	1366	100.986	19.3436	H3K4me3_peak_849
1	121068768	121069291	524	11.6878	6.20196	H3K4me3_peak_850
1	121144510	121144750	241	12.7024	6.51976	H3K4me3_peak_851
1	121144904	121147536	2633	187.385	27.4256	H3K4me3_peak_852
1	121148543	121149029	487	4.79185	3.25205	H3K4me3_peak_853
1	121375128	121377120	1993	121.236	18.617	H3K4me3_peak_854
1	121378443	121378834	392	4.79185	3.48298	H3K4me3_peak_855
1	121411768	121415500	3733	164.943	25.0418	H3K4me3_peak_856
1	121578914	121579271	358	4.24476	2.65006	H3K4me3_peak_857
1	122137047	122137679	633	6.38271	4.1578	H3K4me3_peak_858
1	122138266	122140430	2165	125.552	26.6297	H3K4me3_peak_859
1	122277415	122277727	313	5.59107	3.86256	H3K4me3_peak_860
1	122525706	122527001	1296	95.1003	26.0059	H3K4me3_peak_861
1	122541400	122543357	1958	152.834	21.916	H3K4me3_peak_862
1	122632752	122632954	203	5.46828	3.7139	H3K4me3_peak_863
1	122633383	122635131	1749	208.925	47.2635	H3K4me3_peak_864
1	122725874	122727005	1132	18.4972	5.6851	H3K4me3_peak_865
1	122811478	122812762	1285	85.8628	13.5188	H3K4me3_peak_866
1	122875076	122877875	2800	119.359	16.9827	H3K4me3_peak_867
1	123100651	123103863	3213	158.748	31.4682	H3K4me3_peak_868
1	123104022	123104747	726	10.2986	5.65562	H3K4me3_peak_869
1	123460347	123463161	2815	124.791	18.613	H3K4me3_peak_870
1	123600453	123601750	1298	108.791	21.9539	H3K4me3_peak_871
1	124041326	124043900	2575	113.264	18.7747	H3K4me3_peak_872
1	124584507	124586049	1543	34.9842	9.80656	H3K4me3_peak_873
1	126135466	126136099	634	12.4507	5.47561	H3K4me3_peak_874
1	126136271	126137773	1503	119.874	20.3343	H3K4me3_peak_875
1	126182539	126183062	524	4.83317	3.56732	H3K4me3_peak_876
1	126183376	126185855	2480	161.808	27.7259	H3K4me3_peak_877
1	126236151	126238363	2213	86.3909	11.2594	H3K4me3_peak_878
1	126238512	126239390	879	17.8757	7.99598	H3K4me3_peak_879
1	126307589	126308072	484	4.70046	3.15586	H3K4me3_peak_880
1	126332455	126332797	343	5.59107	3.86256	H3K4me3_peak_881
1	126333184	126336402	3219	183.678	31.2366	H3K4me3_peak_882
1	126361173	126363232	2060	119.256	19.9763	H3K4me3_peak_883
1	126471337	126471981	645	8.71601	4.26431	H3K4me3_peak_884
1	126540424	126543980	3557	177.628	32.3463	H3K4me3_peak_885
1	126547261	126547460	200	4.24356	3.16634	H3K4me3_peak_886
1	126548007	126548363	357	4.19334	2.92977	H3K4me3_peak_887
1	126548509	126551680	3172	108.993	17.0735	H3K4me3_peak_888
1	126551860	126552528	669	8.23007	3.57377	H3K4me3_peak_889
1	126567982	126568402	421	4.80555	2.88948	H3K4me3_peak_890
1	126569020	126572567	3548	119.143	20.7169	H3K4me3_peak_891
1	126616502	126618350	1849	36.9162	8.87711	H3K4me3_peak_892
1	126623323	126623567	245	9.09408	4.04051	H3K4me3_peak_893
1	126699442	126701459	2018	113.075	25.421	H3K4me3_peak_894
1	126767150	126767976	827	12.8502	5.127	H3K4me3_peak_895
1	126824595	126825480	886	21.1635	6.63262	H3K4me3_peak_896
1	126842513	126843110	598	38.27	13.6056	H3K4me3_peak_897
1	126843450	126845546	2097	114.607	25.6519	H3K4me3_peak_898
1	126869912	126870733	822	40.8917	14.1961	H3K4me3_peak_899
1	126871110	126872464	1355	121.265	20.6422	H3K4me3_peak_900
1	126872740	126873212	473	8.05805	5.04354	H3K4me3_peak_901
1	126901554	126903474	1921	139.659	22.7975	H3K4me3_peak_902
1	127017832	127020596	2765	169.821	25.1252	H3K4me3_peak_903
1	127124108	127126758	2651	164.943	25.0418	H3K4me3_peak_904
1	127237051	127239587	2537	179.528	27.2621	H3K4me3_peak_905
1	127316966	127319515	2550	63.5117	10.3745	H3K4me3_peak_906
1	127738126	127738368	243	5.44741	3.7764	H3K4me3_peak_907
1	127739073	127742697	3625	100.784	18.025	H3K4me3_peak_908
1	127758157	127761940	3784	108.875	19.1027	H3K4me3_peak_909
1	127762099	127763312	1214	11.3575	4.98848	H3K4me3_peak_910
1	127764064	127769142	5079	137.52	20.3325	H3K4me3_peak_911
1	127780541	127782143	1603	38.4053	7.6034	H3K4me3_peak_912
1	127807973	127808559	587	5.44741	3.7764	H3K4me3_peak_913
1	127811718	127812007	290	9.25272	4.86854	H3K4me3_peak_914
1	127812215	127815601	3387	147.551	18.1747	H3K4me3_peak_915
1	127858077	127858969	893	8.45597	3.76448	H3K4me3_peak_916
1	127865055	127866817	1763	81.4951	11.4616	H3K4me3_peak_917
1	127916522	127916980	459	10.5383	4.61546	H3K4me3_peak_918
1	127928481	127931300	2820	148.494	27.6883	H3K4me3_peak_919
1	127935801	127937984	2184	61.7887	13.8697	H3K4me3_peak_920
1	127957771	127959949	2179	133.939	22.0277	H3K4me3_peak_921
1	128082623	128089213	6591	134.581	17.0458	H3K4me3_peak_922
1	128089844	128090194	351	6.77976	4.28786	H3K4me3_peak_923
1	128124070	128124269	200	5.59107	3.86256	H3K4me3_peak_924
1	128124513	128128001	3489	164.773	28.8349	H3K4me3_peak_925
1	128240938	128241149	212	4.24476	2.65006	H3K4me3_peak_926
1	128268115	128270365	2251	117.882	19.6783	H3K4me3_peak_927
1	128304782	128306629	1848	185.272	31.4213	H3K4me3_peak_928
1	128307121	128307320	200	6.38271	4.1578	H3K4me3_peak_929
1	128308964	128309182	219	4.11175	3.27207	H3K4me3_peak_930
1	128319129	128319748	620	12.7692	4.93915	H3K4me3_peak_931
1	128331342	128333842	2501	156.951	30.2478	H3K4me3_peak_932
1	128486215	128486541	327	6.38271	4.1578	H3K4me3_peak_933
1	128488593	128491190	2598	158.488	22.4438	H3K4me3_peak_934
1	128640280	128642895	2616	157.211	27.193	H3K4me3_peak_935
1	128807579	128809575	1997	75.3139	12.4796	H3K4me3_peak_936
1	128816686	128817571	886	12.0029	4.7852	H3K4me3_peak_937
1	128835802	128836272	471	6.38271	4.1578	H3K4me3_peak_938
1	128836658	128840427	3770	176.001	28.0547	H3K4me3_peak_939
1	128840861	128841308	448	4.11175	3.27207	H3K4me3_peak_940
1	128887971	128890026	2056	146.951	25.3305	H3K4me3_peak_941
1	128890615	128890892	278	6.38271	4.1578	H3K4me3_peak_942
1	128892668	128895811	3144	136.793	22.4896	H3K4me3_peak_943
1	128897115	128897314	200	6.38271	4.1578	H3K4me3_peak_944
1	129092537	129092996	460	5.46828	3.7139	H3K4me3_peak_945
1	129096691	129099671	2981	99.7396	12.351	H3K4me3_peak_946
1	129143926	129145444	1519	122.659	20.7961	H3K4me3_peak_947
1	129289322	129290466	1145	27.2545	10.1084	H3K4me3_peak_948
1	129373675	129376128	2454	140.917	21.0663	H3K4me3_peak_949
1	129376462	129377889	1428	9.79599	4.32335	H3K4me3_peak_950
1	129532428	129534267	1840	55.3116	10.1703	H3K4me3_peak_951
1	129586086	129588935	2850	129.684	21.5659	H3K4me3_peak_952
1	129695463	129698005	2543	68.2409	15.1137	H3K4me3_peak_953
1	129762185	129763582	1398	79.1246	19.6478	H3K4me3_peak_954
1	129783925	129784253	329	11.5921	4.49014	H3K4me3_peak_955
1	129827135	129830504	3370	103.573	19.9581	H3K4me3_peak_956
1	129837648	129839829	2182	92.5293	24.2018	H3K4me3_peak_957
1	129839971	129840306	336	8.71601	4.26431	H3K4me3_peak_958
1	129873374	129876876	3503	99.1207	21.1184	H3K4me3_peak_959
1	129877150	129877391	242	5.94305	3.66294	H3K4me3_peak_960
1	129882113	129882442	330	3.44155	2.3188	H3K4me3_peak_961
1	129939948	129940237	290	11.7271	6.22451	H3K4me3_peak_962
1	129941326	129943781	2456	201.104	36.5458	H3K4me3_peak_963
1	129967565	129969541	1977	117.591	27.989	H3K4me3_peak_964
1	130034465	130034744	280	6.38271	4.1578	H3K4me3_peak_965
1	130034910	130037391	2482	103.704	20.7063	H3K4me3_peak_966
1	130063058	130066620	3563	129.684	21.5659	H3K4me3_peak_967
1	130105255	130105594	340	6.17368	3.94483	H3K4me3_peak_968
1	130109111	130109848	738	5.94584	3.52535	H3K4me3_peak_969
1	130111227	130113885	2659	141.661	20.7283	H3K4me3_peak_970
1	130200475	130203038	2564	194.804	28.9555	H3K4me3_peak_971
1	130203893	130204171	279	6.38271	4.1578	H3K4me3_peak_972
1	130362827	130364066	1240	45.1629	11.3834	H3K4me3_peak_973
1	130373774	130375441	1668	45.7497	10.0884	H3K4me3_peak_974
1	130382573	130388295	5723	87.9656	16.8947	H3K4me3_peak_975
1	130396263	130396648	386	4.02702	2.36906	H3K4me3_peak_976
1	130396859	130397062	204	5.15675	2.71284	H3K4me3_peak_977
1	130406205	130406621	417	5.72215	3.09058	H3K4me3_peak_978
1	130407386	130407590	205	5.49876	2.99968	H3K4me3_peak_979
1	130407858	130408057	200	3.75727	2.5181	H3K4me3_peak_980
1	130413927	130414150	224	6.07584	2.97038	H3K4me3_peak_981
1	130416906	130420484	3579	103.912	17.7644	H3K4me3_peak_982
1	130443419	130445826	2408	112.256	21.8148	H3K4me3_peak_983
1	130471445	130474637	3193	108.396	17.5345	H3K4me3_peak_984
1	130513930	130514367	438	4.62745	3.11844	H3K4me3_peak_985
1	130515224	130518033	2810	115.01	14.3251	H3K4me3_peak_986
1	130559968	130560379	412	4.47616	2.4717	H3K4me3_peak_987
1	130560694	130560957	264	3.46933	2.54505	H3K4me3_peak_988
1	130561217	130561465	249	6.05666	3.33461	H3K4me3_peak_989
1	130562138	130564744	2607	157.6	24.2969	H3K4me3_peak_990
1	130573744	130575209	1466	119.209	21.7384	H3K4me3_peak_991
1	130639208	130641395	2188	82.7341	14.3943	H3K4me3_peak_992
1	130728146	130729213	1068	93.5197	25.7106	H3K4me3_peak_993
1	130741414	130741677	264	7.66459	4.40668	H3K4me3_peak_994
1	130744304	130744537	234	4.70182	2.93779	H3K4me3_peak_995
1	130745762	130747395	1634	174.472	40.436	H3K4me3_peak_996
1	130748745	130749316	572	4.79185	3.25205	H3K4me3_peak_997
1	130751416	130751618	203	4.14638	3.02112	H3K4me3_peak_998
1	130752153	130754234	2082	100.279	16.3737	H3K4me3_peak_999
1	130803175	130805305	2131	45.9363	9.01568	H3K4me3_peak_1000
1	130843364	130843618	255	5.85335	3.24569	H3K4me3_peak_1001
1	130845359	130848718	3360	116.902	15.5062	H3K4me3_peak_1002
1	130859674	130859873	200	3.81268	2.71122	H3K4me3_peak_1003
1	130868272	130868811	540	9.15715	4.63588	H3K4me3_peak_1004
1	130870016	130877088	7073	189.007	33.752	H3K4me3_peak_1005
1	130877273	130879204	1932	49.249	10.1717	H3K4me3_peak_1006
1	130881809	130882258	450	5.66645	3.38976	H3K4me3_peak_1007
1	130909128	130911168	2041	126.613	19.2768	H3K4me3_peak_1008
1	130911401	130911640	240	7.26927	4.19684	H3K4me3_peak_1009
1	130928772	130930206	1435	38.4851	8.39633	H3K4me3_peak_1010
1	130938788	130941382	2595	67.1991	12.3267	H3K4me3_peak_1011
1	130971164	130971412	249	5.70466	3.28909	H3K4me3_peak_1012
1	130974105	130976866	2762	46.0674	8.52711	H3K4me3_peak_1013
1	130978016	130978273	258	3.4408	2.38199	H3K4me3_peak_1014
1	130986886	130987222	337	4.01478	2.94744	H3K4me3_peak_1015
1	130988066	130988484	419	5.46828	3.7139	H3K4me3_peak_1016
1	130990289	130993873	3585	166.039	33.9039	H3K4me3_peak_1017
1	131006139	131006542	404	5.61968	2.96133	H3K4me3_peak_1018
1	131033217	131034886	1670	17.8367	5.20539	H3K4me3_peak_1019
1	131066016	131066944	929	17.5977	6.00938	H3K4me3_peak_1020
1	131143214	131144341	1128	31.2257	11.0544	H3K4me3_peak_1021
1	131171997	131172426	430	6.8205	4.31129	H3K4me3_peak_1022
1	131177494	131181156	3663	94.1192	11.8472	H3K4me3_peak_1023
1	131182209	131182451	243	4.78542	3.08174	H3K4me3_peak_1024
1	131212605	131213172	568	4.75456	2.78202	H3K4me3_peak_1025
1	131240943	131242840	1898	124.772	21.5132	H3K4me3_peak_1026
1	131353498	131356725	3228	139.645	16.3573	H3K4me3_peak_1027
1	131364357	131366584	2228	89.4524	13.9806	H3K4me3_peak_1028
1	131509101	131509359	259	4.14638	3.02112	H3K4me3_peak_1029
1	131509631	131511424	1794	75.3613	15.5187	H3K4me3_peak_1030
1	131742898	131743447	550	8.5059	4.48713	H3K4me3_peak_1031
1	131743665	131746847	3183	68.7264	13.8683	H3K4me3_peak_1032
1	132701794	132703854	2061	59.6197	10.6322	H3K4me3_peak_1033
1	132817687	132819469	1783	111.961	15.0957	H3K4me3_peak_1034
1	132882772	132883493	722	15.8999	6.949	H3K4me3_peak_1035
1	133013613	133018365	4753	169.929	23.6314	H3K4me3_peak_1036
1	133203524	133204336	813	15.306	5.02531	H3K4me3_peak_1037
1	134002889	134005044	2156	55.6018	12.0209	H3K4me3_peak_1038
1	134006058	134006430	373	6.38271	4.1578	H3K4me3_peak_1039
1	134006704	134008579	1876	42.2807	13.3636	H3K4me3_peak_1040
1	134009196	134021285	12090	123.234	17.329	H3K4me3_peak_1041
1	134021526	134021817	292	4.83317	3.56732	H3K4me3_peak_1042
1	134225309	134225947	639	19.3873	6.17076	H3K4me3_peak_1043
1	134226142	134226866	725	15.7505	7.40549	H3K4me3_peak_1044
1	134227690	134229248	1559	9.84359	5.63403	H3K4me3_peak_1045
1	134229735	134230464	730	15.4524	6.71595	H3K4me3_peak_1046
1	134230723	134231735	1013	30.4088	10.9808	H3K4me3_peak_1047
1	134536818	134537099	282	6.22495	4.06506	H3K4me3_peak_1048
1	134537345	134539119	1775	75.4939	9.314	H3K4me3_peak_1049
1	135576662	135578921	2260	106.73	17.0335	H3K4me3_peak_1050
1	136120428	136122921	2494	126.824	23.8469	H3K4me3_peak_1051
1	136135529	136137123	1595	118.568	18.3531	H3K4me3_peak_1052
1	136495818	136496122	305	3.5627	2.60164	H3K4me3_peak_1053
1	136496263	136498535	2273	124.233	30.1788	H3K4me3_peak_1054
1	136525789	136526392	604	20.8176	8.97226	H3K4me3_peak_1055
1	136617376	136617637	262	3.44155	2.3188	H3K4me3_peak_1056
1	137007921	137009484	1564	20.2058	4.41124	H3K4me3_peak_1057
1	137281812	137282204	393	5.44099	3.61339	H3K4me3_peak_1058
1	137296585	137297450	866	5.94584	3.52535	H3K4me3_peak_1059
1	137350387	137350630	244	3.99987	2.82787	H3K4me3_peak_1060
1	137476860	137478053	1194	34.9842	9.80656	H3K4me3_peak_1061
1	137488228	137488621	394	3.5627	2.78638	H3K4me3_peak_1062
1	137488767	137489610	844	11.0099	5.17332	H3K4me3_peak_1063
1	137489751	137492719	2969	92.8379	17.1013	H3K4me3_peak_1064
1	137687258	137693030	5773	188.275	38.1838	H3K4me3_peak_1065
1	137781984	137783342	1359	93.5197	25.7106	H3K4me3_peak_1066
1	137823888	137824157	270	4.9436	3.33543	H3K4me3_peak_1067
1	137824711	137826741	2031	83.335	19.1213	H3K4me3_peak_1068
1	137854806	137858401	3596	131.266	24.5859	H3K4me3_peak_1069
1	137963418	137963636	219	5.80784	3.90937	H3K4me3_peak_1070
1	137996617	137999957	3341	96.7358	14.6734	H3K4me3_peak_1071
1	138000131	138000510	380	4.79185	3.25205	H3K4me3_peak_1072
1	138337417	138337698	282	3.53412	2.7902	H3K4me3_peak_1073
1	138339439	138343386	3948	194.893	32.7145	H3K4me3_peak_1074
1	138565969	138568362	2394	133.619	26.1214	H3K4me3_peak_1075
1	138661521	138662740	1220	21.584	7.22018	H3K4me3_peak_1076
1	138663342	138663582	241	6.60524	3.71009	H3K4me3_peak_1077
1	139012472	139015928	3457	133.311	27.7294	H3K4me3_peak_1078
1	139188962	139189906	945	9.25272	4.86854	H3K4me3_peak_1079
1	139190077	139192738	2662	135.31	16.6152	H3K4me3_peak_1080
1	139414888	139415702	815	11.7271	6.22451	H3K4me3_peak_1081
1	139450028	139454718	4691	103.466	18.4869	H3K4me3_peak_1082
1	139454944	139455568	625	3.5627	2.78638	H3K4me3_peak_1083
1	139455712	139456086	375	3.75966	2.92167	H3K4me3_peak_1084
1	139492939	139496346	3408	155.809	23.1042	H3K4me3_peak_1085
1	139800839	139801153	315	5.15571	3.53705	H3K4me3_peak_1086
1	139801833	139802143	311	3.5627	2.78638	H3K4me3_peak_1087
1	139802987	139805837	2851	155.163	34.4036	H3K4me3_peak_1088
1	139806103	139806302	200	6.09694	3.99024	H3K4me3_peak_1089
1	139806801	139807083	283	6.66404	3.60632	H3K4me3_peak_1090
1	139832541	139832891	351	4.70182	2.93779	H3K4me3_peak_1091
1	139835129	139838205	3077	130.68	19.6727	H3K4me3_peak_1092
1	141310145	141311137	993	48.6881	12.3929	H3K4me3_peak_1093
1	141442751	141444054	1304	59.9247	17.5782	H3K4me3_peak_1094
1	141493678	141498183	4506	116.791	16.6363	H3K4me3_peak_1095
1	141886011	141889160	3150	179.582	25.1415	H3K4me3_peak_1096
1	142256722	142257206	485	8.93787	5.33878	H3K4me3_peak_1097
1	142412257	142413752	1496	74.8139	10.9415	H3K4me3_peak_1098
1	142450236	142451464	1229	46.9551	9.24661	H3K4me3_peak_1099
1	142499619	142501715	2097	80.7567	14.8778	H3K4me3_peak_1100
1	142566438	142567527	1090	81.9071	22.3001	H3K4me3_peak_1101
1	142936499	142937861	1363	48.6397	11.8171	H3K4me3_peak_1102
1	143108500	143110097	1598	49.8263	11.4799	H3K4me3_peak_1103
1	143415008	143416188	1181	26.9723	5.63315	H3K4me3_peak_1104
1	143416416	143418461	2046	47.5089	11.395	H3K4me3_peak_1105
1	143418667	143419091	425	7.09102	3.55359	H3K4me3_peak_1106
1	143506137	143506380	244	6.98403	3.0875	H3K4me3_peak_1107
1	143518674	143519635	962	6.98403	3.0875	H3K4me3_peak_1108
1	143534794	143535138	345	4.07107	2.86524	H3K4me3_peak_1109
1	143537013	143542615	5603	143.221	20.232	H3K4me3_peak_1110
1	143542846	143543094	249	3.6454	2.62989	H3K4me3_peak_1111
1	143633094	143635347	2254	89.2637	13.3274	H3K4me3_peak_1112
1	143866724	143871616	4893	155.52	31.0283	H3K4me3_peak_1113
1	143871833	143872069	237	4.70182	2.93779	H3K4me3_peak_1114
1	143872726	143873658	933	10.0802	5.09946	H3K4me3_peak_1115
1	143960750	143962114	1365	86.3318	16.1776	H3K4me3_peak_1116
1	143991403	143991719	317	4.9546	3.28736	H3K4me3_peak_1117
1	143991915	143994848	2934	107.742	12.9388	H3K4me3_peak_1118
1	144071012	144073728	2717	85.077	16.915	H3K4me3_peak_1119
1	144472779	144474831	2053	143.022	19.1765	H3K4me3_peak_1120
1	144476890	144477254	365	7.38582	4.64098	H3K4me3_peak_1121
1	144787219	144788949	1731	48.9565	13.8971	H3K4me3_peak_1122
1	145057816	145060828	3013	164.517	25.5686	H3K4me3_peak_1123
1	145195230	145196000	771	11.6241	3.70246	H3K4me3_peak_1124
1	145301839	145303362	1524	66.047	12.5084	H3K4me3_peak_1125
1	145358765	145360849	2085	118.568	18.3531	H3K4me3_peak_1126
1	145361314	145361529	216	6.38271	4.1578	H3K4me3_peak_1127
1	145507677	145510201	2525	36.7913	9.24979	H3K4me3_peak_1128
1	145706431	145709189	2759	152.479	20.1002	H3K4me3_peak_1129
1	145808915	145812658	3744	160.068	25.1068	H3K4me3_peak_1130
1	145812829	145813031	203	4.76708	3.37556	H3K4me3_peak_1131
1	145999458	145999664	207	3.88655	2.43427	H3K4me3_peak_1132
1	146000626	146004756	4131	135.408	25.8027	H3K4me3_peak_1133
1	146005215	146005846	632	12.6201	5.37276	H3K4me3_peak_1134
1	146006651	146010821	4171	55.9348	13.5014	H3K4me3_peak_1135
1	146220635	146223244	2610	157.942	20.562	H3K4me3_peak_1136
1	147461775	147463470	1696	16.9306	6.29647	H3K4me3_peak_1137
1	147567299	147570088	2790	120.951	23.1079	H3K4me3_peak_1138
1	147779790	147783212	3423	190.534	43.3226	H3K4me3_peak_1139
1	147783386	147783978	593	4.83317	3.56732	H3K4me3_peak_1140
1	147796823	147797034	212	9.45295	4.18389	H3K4me3_peak_1141
1	147847383	147847641	259	8.11543	4.85553	H3K4me3_peak_1142
1	147851051	147851378	328	5.38075	3.04284	H3K4me3_peak_1143
1	147852043	147852808	766	3.2932	2.38615	H3K4me3_peak_1144
1	147893375	147894240	866	11.7271	6.22451	H3K4me3_peak_1145
1	147895031	147896532	1502	37.5343	9.74554	H3K4me3_peak_1146
1	147896748	147897287	540	6.94497	4.38314	H3K4me3_peak_1147
1	147957491	147958897	1407	45.5931	15.0341	H3K4me3_peak_1148
1	147961932	147962153	222	6.38271	4.45305	H3K4me3_peak_1149
1	147963124	147964373	1250	44.8968	15.0818	H3K4me3_peak_1150
1	147980164	147980686	523	8.02791	5.02526	H3K4me3_peak_1151
1	147982058	147990005	7948	229.347	50.8064	H3K4me3_peak_1152
1	147990486	147991382	897	10.0802	5.09946	H3K4me3_peak_1153
1	147992912	147993510	599	6.38271	4.1578	H3K4me3_peak_1154
1	148006575	148006837	263	3.44155	2.3188	H3K4me3_peak_1155
1	148021152	148021430	279	3.15615	2.47594	H3K4me3_peak_1156
1	148063308	148063689	382	3.5627	2.78638	H3K4me3_peak_1157
1	148065225	148065445	221	4.09307	2.99121	H3K4me3_peak_1158
1	148948118	148948675	558	10.8241	5.27761	H3K4me3_peak_1159
1	148980798	148981724	927	6.9063	4.17576	H3K4me3_peak_1160
1	148982884	148993021	10138	171.988	26.3384	H3K4me3_peak_1161
1	149514132	149514769	638	5.03761	3.53348	H3K4me3_peak_1162
1	149515308	149515547	240	6.94032	4.58506	H3K4me3_peak_1163
1	149516007	149518851	2845	166.88	24.8366	H3K4me3_peak_1164
1	149550524	149551030	507	11.3575	4.98848	H3K4me3_peak_1165
1	149580799	149581690	892	38.5199	11.9155	H3K4me3_peak_1166
1	149581945	149582170	226	7.26927	4.19684	H3K4me3_peak_1167
1	149582402	149584866	2465	110.733	14.8904	H3K4me3_peak_1168
1	149611109	149612297	1189	13.5438	4.07194	H3K4me3_peak_1169
1	149736569	149739736	3168	147.825	24.2207	H3K4me3_peak_1170
1	149740510	149741068	559	8.21408	4.91265	H3K4me3_peak_1171
1	149852333	149852587	255	4.50671	3.09719	H3K4me3_peak_1172
1	149852794	149853139	346	8.23007	3.57377	H3K4me3_peak_1173
1	149853685	149857799	4115	106.876	15.997	H3K4me3_peak_1174
1	150973713	150974574	862	15.7246	6.17394	H3K4me3_peak_1175
1	152634436	152637285	2850	149.348	26.8028	H3K4me3_peak_1176
1	152638364	152638760	397	3.6454	2.62989	H3K4me3_peak_1177
1	152688943	152690469	1527	114.607	25.6519	H3K4me3_peak_1178
1	153391448	153391689	242	5.49876	2.99968	H3K4me3_peak_1179
1	153391960	153394059	2100	72.8223	15.0239	H3K4me3_peak_1180
1	153987429	153989049	1621	118.632	14.6022	H3K4me3_peak_1181
1	153989529	153990119	591	16.1448	5.7868	H3K4me3_peak_1182
1	153991122	153991445	324	5.85335	3.24569	H3K4me3_peak_1183
1	154918508	154920675	2168	78.1976	11.1845	H3K4me3_peak_1184
1	156434919	156436783	1865	53.6215	13.4866	H3K4me3_peak_1185
1	157835800	157837226	1427	99.4498	17.8711	H3K4me3_peak_1186
1	158232376	158234300	1925	96.4533	15.9778	H3K4me3_peak_1187
1	158235612	158235889	278	8.44714	4.63761	H3K4me3_peak_1188
1	158287709	158290267	2559	155.205	20.3311	H3K4me3_peak_1189
1	158314905	158315251	347	6.17368	3.94483	H3K4me3_peak_1190
1	158336108	158340406	4299	151.249	24.0291	H3K4me3_peak_1191
1	158340817	158341206	390	5.58563	3.69551	H3K4me3_peak_1192
1	158341756	158342361	606	11.1584	5.90126	H3K4me3_peak_1193
1	158343213	158344181	969	10.8482	5.72769	H3K4me3_peak_1194
1	158344630	158345649	1020	4.94366	2.57433	H3K4me3_peak_1195
1	158414461	158414897	437	6.38271	4.45305	H3K4me3_peak_1196
1	158415111	158415852	742	8.05805	5.04354	H3K4me3_peak_1197
1	158859770	158863560	3791	144.437	21.1242	H3K4me3_peak_1198
1	158948968	158949412	445	14.6924	5.22678	H3K4me3_peak_1199
1	159018204	159019544	1341	67.3339	9.5799	H3K4me3_peak_1200
1	159019699	159024110	4412	171.783	21.8321	H3K4me3_peak_1201
1	159185911	159188127	2217	50.9729	12.1592	H3K4me3_peak_1202
1	159315554	159318856	3303	125.131	13.5541	H3K4me3_peak_1203
1	159529351	159532646	3296	164.773	28.8349	H3K4me3_peak_1204
1	160024220	160024587	368	6.40804	3.1779	H3K4me3_peak_1205
1	161186684	161189568	2885	149.307	31.1942	H3K4me3_peak_1206
1	161318482	161318777	296	3.5627	2.78638	H3K4me3_peak_1207
1	161320133	161323403	3271	141.177	28.1484	H3K4me3_peak_1208
1	161528377	161528659	283	4.79185	3.48298	H3K4me3_peak_1209
1	161606351	161608824	2474	191.924	33.3079	H3K4me3_peak_1210
1	161609047	161609246	200	5.59107	3.86256	H3K4me3_peak_1211
1	161768248	161769944	1697	98.9997	16.2418	H3K4me3_peak_1212
1	161982758	161985407	2650	73.0259	20.3983	H3K4me3_peak_1213
1	162141844	162142093	250	5.80784	3.90937	H3K4me3_peak_1214
1	162142971	162146156	3186	129.684	21.5659	H3K4me3_peak_1215
1	162440566	162440765	200	4.83317	3.56732	H3K4me3_peak_1216
1	162513495	162514478	984	14.7151	7.11025	H3K4me3_peak_1217
1	162520327	162520614	288	6.38271	4.45305	H3K4me3_peak_1218
1	162520842	162521640	799	59.85	16.1839	H3K4me3_peak_1219
1	162581706	162585417	3712	21.1888	9.17696	H3K4me3_peak_1220
1	162733231	162737920	4690	145.71	19.4074	H3K4me3_peak_1221
1	162935265	162938694	3430	162.024	27.2122	H3K4me3_peak_1222
1	163101044	163104449	3406	143.973	24.8174	H3K4me3_peak_1223
1	163104969	163105177	209	4.86684	3.37628	H3K4me3_peak_1224
1	163142224	163143273	1050	4.24476	2.65006	H3K4me3_peak_1225
1	163166705	163166977	273	4.14638	3.02112	H3K4me3_peak_1226
1	163167501	163171440	3940	202.095	40.3715	H3K4me3_peak_1227
1	163220272	163223202	2931	193.122	29.317	H3K4me3_peak_1228
1	163317108	163317331	224	8.80199	4.6367	H3K4me3_peak_1229
1	163318709	163320674	1966	128.445	17.7909	H3K4me3_peak_1230
1	163321254	163321534	281	5.10203	3.66629	H3K4me3_peak_1231
1	163334069	163334626	558	7.99138	4.07957	H3K4me3_peak_1232
1	163334834	163335089	256	5.15571	3.53705	H3K4me3_peak_1233
1	163369344	163371002	1659	24.3491	6.1291	H3K4me3_peak_1234
1	163390310	163393109	2800	45.5432	7.24207	H3K4me3_peak_1235
1	163433629	163437057	3429	107.07	14.5825	H3K4me3_peak_1236
1	163516241	163517890	1650	182.087	31.0518	H3K4me3_peak_1237
1	163525243	163527354	2112	61.7767	8.24818	H3K4me3_peak_1238
1	163600742	163601164	423	4.79185	3.48298	H3K4me3_peak_1239
1	163601449	163604744	3296	128.767	23.4626	H3K4me3_peak_1240
1	163788656	163791513	2858	139.47	19.1945	H3K4me3_peak_1241
1	163855760	163856737	978	8.93787	5.33878	H3K4me3_peak_1242
1	163857260	163860282	3023	174.831	23.6165	H3K4me3_peak_1243
1	164274406	164275514	1109	16.0393	6.11173	H3K4me3_peak_1244
1	164309661	164311833	2173	127.573	20.8702	H3K4me3_peak_1245
1	164368168	164369782	1615	92.8379	17.1013	H3K4me3_peak_1246
1	164381109	164384081	2973	162.149	23.2397	H3K4me3_peak_1247
1	164473058	164476043	2986	167.907	35.0237	H3K4me3_peak_1248
1	164478888	164483009	4122	160.37	38.4061	H3K4me3_peak_1249
1	164653164	164653491	328	3.6454	2.62989	H3K4me3_peak_1250
1	164654479	164662079	7601	106.538	21.0758	H3K4me3_peak_1251
1	164683762	164684242	481	9.64116	4.69638	H3K4me3_peak_1252
1	164783165	164784170	1006	32.4628	8.77245	H3K4me3_peak_1253
1	164995926	165002082	6157	169.096	33.7521	H3K4me3_peak_1254
1	165191753	165193709	1957	129.683	18.8589	H3K4me3_peak_1255
1	165195140	165195397	258	4.80891	3.09315	H3K4me3_peak_1256
1	165436158	165438333	2176	200.523	35.3584	H3K4me3_peak_1257
1	165457418	165459764	2347	141.661	20.7283	H3K4me3_peak_1258
1	165757098	165757573	476	8.13752	4.66316	H3K4me3_peak_1259
1	165762677	165764848	2172	55.3116	10.1703	H3K4me3_peak_1260
1	165765717	165768854	3138	112.964	16.2899	H3K4me3_peak_1261
1	165769668	165769954	287	3.872	3.12106	H3K4me3_peak_1262
1	165771060	165771293	234	4.79185	3.25205	H3K4me3_peak_1263
1	165774958	165775452	495	9.46042	4.44905	H3K4me3_peak_1264
1	165782283	165783751	1469	52.1437	11.5591	H3K4me3_peak_1265
1	165809484	165810378	895	27.8207	6.70642	H3K4me3_peak_1266
1	165956543	165958510	1968	181.044	27.416	H3K4me3_peak_1267
1	165959071	165959281	211	6.38271	4.1578	H3K4me3_peak_1268
1	166093982	166094221	240	4.83914	3.361	H3K4me3_peak_1269
1	166094988	166095342	355	4.47616	2.4717	H3K4me3_peak_1270
1	166098650	166100197	1548	38.0242	10.7033	H3K4me3_peak_1271
1	166111980	166112903	924	19.1112	4.81091	H3K4me3_peak_1272
1	166124245	166127157	2913	110.123	18.0658	H3K4me3_peak_1273
1	166147616	166148498	883	61.5378	17.9532	H3K4me3_peak_1274
1	166160609	166164396	3788	173.491	26.6463	H3K4me3_peak_1275
1	166164649	166165594	946	21.1888	9.17696	H3K4me3_peak_1276
1	166166544	166166855	312	4.83317	3.56732	H3K4me3_peak_1277
1	166309146	166311376	2231	102.293	20.5216	H3K4me3_peak_1278
1	166463980	166464277	298	3.18179	2.57998	H3K4me3_peak_1279
1	166464465	166467627	3163	118.517	23.6959	H3K4me3_peak_1280
1	166676703	166676920	218	9.42821	4.59516	H3K4me3_peak_1281
1	166678704	166679060	357	6.29759	3.84862	H3K4me3_peak_1282
1	166687600	166687799	200	3.5627	2.78638	H3K4me3_peak_1283
1	166688164	166688670	507	5.04058	2.99201	H3K4me3_peak_1284
1	166690024	166690310	287	5.46828	3.7139	H3K4me3_peak_1285
1	166694186	166694757	572	4.79185	3.25205	H3K4me3_peak_1286
1	166695929	166702683	6755	190.07	32.1603	H3K4me3_peak_1287
1	166868079	166868972	894	8.55856	4.89631	H3K4me3_peak_1288
1	167007060	167009762	2703	144.365	19.2919	H3K4me3_peak_1289
1	167154073	167154272	200	4.24476	2.65006	H3K4me3_peak_1290
1	167154444	167155599	1156	38.2391	10.7925	H3K4me3_peak_1291
1	167239334	167240939	1606	65.2747	15.6794	H3K4me3_peak_1292
1	167295186	167297718	2533	118.632	14.6022	H3K4me3_peak_1293
1	167300720	167301561	842	16.0393	6.11173	H3K4me3_peak_1294
1	167387123	167387881	759	5.85335	3.24569	H3K4me3_peak_1295
1	167849888	167850336	449	4.70182	2.93779	H3K4me3_peak_1296
1	167851277	167852239	963	6.60524	3.71009	H3K4me3_peak_1297
1	167852694	167858104	5411	129.684	21.5659	H3K4me3_peak_1298
1	167858638	167858907	270	4.39897	3.25512	H3K4me3_peak_1299
1	168400962	168401337	376	6.38271	4.45305	H3K4me3_peak_1300
1	168451655	168453674	2020	159.063	24.4459	H3K4me3_peak_1301
1	168527935	168531153	3219	102.233	14.172	H3K4me3_peak_1302
1	168552249	168554100	1852	115.722	19.8724	H3K4me3_peak_1303
1	168750785	168753115	2331	119.874	20.3343	H3K4me3_peak_1304
1	168949923	168950179	257	4.58027	2.98268	H3K4me3_peak_1305
1	169594953	169598426	3474	156.856	19.8028	H3K4me3_peak_1306
1	169670585	169672376	1792	123.456	18.4847	H3K4me3_peak_1307
1	169675380	169676915	1536	83.5138	18.2976	H3K4me3_peak_1308
1	169719106	169719329	224	6.38271	4.1578	H3K4me3_peak_1309
1	169720802	169723985	3184	146.594	25.7719	H3K4me3_peak_1310
1	169724235	169727133	2899	141.661	20.7283	H3K4me3_peak_1311
1	169799750	169803728	3979	143.631	17.8668	H3K4me3_peak_1312
1	169803954	169804244	291	8.05805	5.04354	H3K4me3_peak_1313
1	169913245	169917031	3787	214.337	42.3162	H3K4me3_peak_1314
1	171903242	171909633	6392	99.4498	17.8711	H3K4me3_peak_1315
1	175145052	175148119	3068	191.729	28.6476	H3K4me3_peak_1316
1	175195553	175196042	490	6.38271	4.45305	H3K4me3_peak_1317
1	175197050	175201951	4902	196.308	31.9891	H3K4me3_peak_1318
1	175202696	175203909	1214	10.7737	5.92927	H3K4me3_peak_1319
1	175284765	175286081	1317	111.695	16.1744	H3K4me3_peak_1320
1	175331047	175334856	3810	106.73	17.0335	H3K4me3_peak_1321
1	175447331	175449733	2403	160.367	31.6881	H3K4me3_peak_1322
1	177592424	177595506	3083	98.5103	15.6135	H3K4me3_peak_1323
1	179455281	179458305	3025	135.364	22.1817	H3K4me3_peak_1324
1	179460990	179462990	2001	152.535	35.069	H3K4me3_peak_1325
1	179475754	179476241	488	9.25272	4.86854	H3K4me3_peak_1326
1	179476760	179479777	3018	198.437	34.0776	H3K4me3_peak_1327
1	179480947	179481271	325	4.83317	3.56732	H3K4me3_peak_1328
1	179488441	179491611	3171	120.474	13.1692	H3K4me3_peak_1329
1	179492033	179492265	233	5.25527	3.66197	H3K4me3_peak_1330
1	179493208	179493609	402	3.75727	2.5181	H3K4me3_peak_1331
1	179529154	179530604	1451	49.8693	11.2512	H3K4me3_peak_1332
1	179540264	179541695	1432	120.641	15.8141	H3K4me3_peak_1333
1	179610196	179613836	3641	204.456	39.2766	H3K4me3_peak_1334
1	179667012	179667408	397	3.03847	2.4169	H3K4me3_peak_1335
1	179670120	179672656	2537	163.353	31.2974	H3K4me3_peak_1336
1	179674233	179674432	200	3.5627	2.60164	H3K4me3_peak_1337
1	179685256	179688216	2961	68.5134	13.4345	H3K4me3_peak_1338
1	179690758	179691158	401	6.38271	4.45305	H3K4me3_peak_1339
1	179697045	179698204	1160	33.1136	8.38302	H3K4me3_peak_1340
1	179711168	179712067	900	6.17368	3.94483	H3K4me3_peak_1341
1	179712416	179716354	3939	230.269	44.5039	H3K4me3_peak_1342
1	179783143	179783483	341	4.83317	3.56732	H3K4me3_peak_1343
1	179906218	179907383	1166	86.8853	20.2518	H3K4me3_peak_1344
1	180012685	180012947	263	4.11175	3.27207	H3K4me3_peak_1345
1	180013629	180016494	2866	215.783	45.6645	H3K4me3_peak_1346
1	180068000	180070324	2325	114.601	15.5437	H3K4me3_peak_1347
1	180088901	180089152	252	4.11175	3.27207	H3K4me3_peak_1348
1	180141687	180146601	4915	128.624	28.9467	H3K4me3_peak_1349
1	180296661	180297160	500	11.7271	6.22451	H3K4me3_peak_1350
1	180297453	180300476	3024	163.216	28.6502	H3K4me3_peak_1351
1	180316314	180317724	1411	83.0042	17.7504	H3K4me3_peak_1352
1	180432440	180435843	3404	218.165	48.7397	H3K4me3_peak_1353
1	180590913	180594052	3140	150.023	21.652	H3K4me3_peak_1354
1	180621100	180622166	1067	16.81	5.70891	H3K4me3_peak_1355
1	180701486	180705183	3698	144.935	17.9694	H3K4me3_peak_1356
1	180705331	180705712	382	5.31046	3.34061	H3K4me3_peak_1357
1	180828441	180831411	2971	93.3468	14.838	H3K4me3_peak_1358
1	180933218	180935361	2144	107.742	12.9388	H3K4me3_peak_1359
1	181337378	181341045	3668	168.991	26.0305	H3K4me3_peak_1360
1	181342726	181343031	306	6.38271	4.45305	H3K4me3_peak_1361
1	181515626	181518296	2671	62.6775	13.0986	H3K4me3_peak_1362
1	181680765	181682442	1678	166.392	30.7399	H3K4me3_peak_1363
1	181755684	181756482	799	14.7151	7.11025	H3K4me3_peak_1364
1	181771084	181773836	2753	86.4262	14.7902	H3K4me3_peak_1365
1	181954736	181957690	2955	93.0771	14.327	H3K4me3_peak_1366
1	181960694	181961067	374	5.46828	3.7139	H3K4me3_peak_1367
1	181993802	181998755	4954	84.633	9.6384	H3K4me3_peak_1368
1	182201580	182204829	3250	72.5029	10.0837	H3K4me3_peak_1369
1	182316948	182319839	2892	161.548	25.2607	H3K4me3_peak_1370
1	182328122	182330206	2085	152.408	27.357	H3K4me3_peak_1371
1	182356956	182358771	1816	145.46	25.1595	H3K4me3_peak_1372
1	182359273	182359716	444	8.93787	5.33878	H3K4me3_peak_1373
1	182421742	182424333	2592	141.661	20.7283	H3K4me3_peak_1374
1	182602043	182602607	565	6.60524	3.71009	H3K4me3_peak_1375
1	182603140	182607039	3900	158.591	24.9528	H3K4me3_peak_1376
1	182608103	182608621	519	6.38271	4.45305	H3K4me3_peak_1377
1	182668141	182668340	200	5.59107	3.86256	H3K4me3_peak_1378
1	182752308	182755392	3085	208.829	36.3625	H3K4me3_peak_1379
1	183416215	183423368	7154	131.266	24.4011	H3K4me3_peak_1380
1	183428584	183429291	708	15.4506	7.2403	H3K4me3_peak_1381
1	183745873	183746960	1088	33.1509	12.4246	H3K4me3_peak_1382
1	183792354	183793771	1418	75.3139	12.4796	H3K4me3_peak_1383
1	183824564	183824763	200	4.83317	3.56732	H3K4me3_peak_1384
1	183828000	183829766	1767	150.876	27.1723	H3K4me3_peak_1385
1	183831141	183831414	274	8.05805	5.04354	H3K4me3_peak_1386
1	183861115	183864057	2943	196.113	44.9015	H3K4me3_peak_1387
1	183865338	183865640	303	3.53412	2.7902	H3K4me3_peak_1388
1	183866104	183866814	711	8.93787	5.33878	H3K4me3_peak_1389
1	183874586	183874810	225	5.44741	3.7764	H3K4me3_peak_1390
1	183876228	183878136	1909	104.294	12.6869	H3K4me3_peak_1391
1	183914316	183919031	4716	185.888	39.2788	H3K4me3_peak_1392
1	184139003	184139625	623	13.452	5.5575	H3K4me3_peak_1393
1	184154838	184155508	671	8.87152	3.83769	H3K4me3_peak_1394
1	184255497	184257850	2354	102.907	15.3662	H3K4me3_peak_1395
1	184377714	184380522	2809	175.75	30.3129	H3K4me3_peak_1396
1	184400617	184403572	2956	165.328	26.9001	H3K4me3_peak_1397
1	184440224	184440562	339	8.02414	4.41677	H3K4me3_peak_1398
1	184477664	184480494	2831	147.485	28.1294	H3K4me3_peak_1399
1	184549544	184551651	2108	64.6008	19.5105	H3K4me3_peak_1400
1	184599180	184602016	2837	168.991	26.0305	H3K4me3_peak_1401
1	184666861	184667457	597	3.5627	2.78638	H3K4me3_peak_1402
1	184742551	184744764	2214	144.782	26.2486	H3K4me3_peak_1403
1	184880556	184883469	2914	158.565	28.096	H3K4me3_peak_1404
1	184885085	184885777	693	8.93787	5.33878	H3K4me3_peak_1405
1	185395743	185396008	266	4.83317	3.56732	H3K4me3_peak_1406
1	185396894	185400310	3417	149.469	22.9603	H3K4me3_peak_1407
1	185820865	185823009	2145	137.681	18.7146	H3K4me3_peak_1408
1	186426873	186427084	212	4.79185	3.48298	H3K4me3_peak_1409
1	186428774	186430970	2197	199.431	36.3358	H3K4me3_peak_1410
1	186528949	186532015	3067	178.337	26.5316	H3K4me3_peak_1411
1	187257981	187259574	1594	107.962	21.2605	H3K4me3_peak_1412
1	187306061	187309410	3350	158.685	23.3842	H3K4me3_peak_1413
1	187336710	187337736	1027	8.40735	3.8615	H3K4me3_peak_1414
1	187337891	187340774	2884	116.11	30.1393	H3K4me3_peak_1415
1	187342080	187345361	3282	183.678	31.2366	H3K4me3_peak_1416
1	187346047	187346411	365	7.20572	4.74829	H3K4me3_peak_1417
1	187383561	187387085	3525	220.641	40.2654	H3K4me3_peak_1418
1	187474835	187475632	798	28.0688	10.198	H3K4me3_peak_1419
1	187502877	187505669	2793	151.651	36.9299	H3K4me3_peak_1420
1	187718066	187721711	3646	180.499	30.8671	H3K4me3_peak_1421
1	187727084	187728581	1498	12.7692	4.93915	H3K4me3_peak_1422
1	187762815	187763230	416	6.60524	3.71009	H3K4me3_peak_1423
1	188334502	188337499	2998	152.834	21.916	H3K4me3_peak_1424
1	188580969	188583126	2158	66.0467	12.1984	H3K4me3_peak_1425
1	188597246	188599707	2462	114.237	16.4053	H3K4me3_peak_1426
1	188925404	188926295	892	18.1815	6.84399	H3K4me3_peak_1427
1	188965535	188967199	1665	120.775	26.5757	H3K4me3_peak_1428
1	189109156	189109498	343	4.11175	3.27207	H3K4me3_peak_1429
1	189109800	189112076	2277	156.881	29.5351	H3K4me3_peak_1430
1	189169188	189171048	1861	118.073	16.7517	H3K4me3_peak_1431
1	189247699	189251082	3384	146.217	19.7866	H3K4me3_peak_1432
1	189338662	189339513	852	36.0818	10.176	H3K4me3_peak_1433
1	189631751	189633183	1433	47.5043	12.0235	H3K4me3_peak_1434
1	189679496	189683050	3555	102.293	20.5216	H3K4me3_peak_1435
1	189689785	189691510	1726	164.008	33.2725	H3K4me3_peak_1436
1	189692813	189693198	386	5.81334	3.82594	H3K4me3_peak_1437
1	189922353	189924679	2327	129.831	13.862	H3K4me3_peak_1438
1	190169181	190171798	2618	104.152	15.4816	H3K4me3_peak_1439
1	190204749	190204948	200	4.1611	2.78384	H3K4me3_peak_1440
1	190205194	190208773	3580	104.47	17.127	H3K4me3_peak_1441
1	190543262	190543702	441	7.28745	3.89483	H3K4me3_peak_1442
1	190623932	190626861	2930	179.076	28.5496	H3K4me3_peak_1443
1	190677278	190678512	1235	74.491	20.67	H3K4me3_peak_1444
1	190678923	190679179	257	8.55856	4.89631	H3K4me3_peak_1445
1	190685626	190687660	2035	156.841	34.6602	H3K4me3_peak_1446
1	190735228	190736772	1545	65.2747	15.6794	H3K4me3_peak_1447
1	191194225	191195065	841	10.3336	4.4039	H3K4me3_peak_1448
1	191209184	191209441	258	3.75708	2.22453	H3K4me3_peak_1449
1	191209737	191210179	443	9.84351	4.0864	H3K4me3_peak_1450
1	191210395	191212467	2073	101.666	15.1352	H3K4me3_peak_1451
1	191218826	191219436	611	8.04762	3.83539	H3K4me3_peak_1452
1	191263084	191264610	1527	82.3029	12.3246	H3K4me3_peak_1453
1	191319692	191319995	304	6.41766	4.26885	H3K4me3_peak_1454
1	191320304	191322731	2428	143.982	23.2594	H3K4me3_peak_1455
1	191533585	191537760	4176	63.5117	10.3745	H3K4me3_peak_1456
1	193216183	193216382	200	4.79185	3.25205	H3K4me3_peak_1457
1	193941876	193942665	790	24.5208	7.95914	H3K4me3_peak_1458
1	194017448	194018136	689	6.17368	3.94483	H3K4me3_peak_1459
1	194261873	194265099	3227	165.658	33.7344	H3K4me3_peak_1460
1	194349652	194350593	942	6.17368	3.94483	H3K4me3_peak_1461
1	194351113	194355845	4733	175.713	24.1593	H3K4me3_peak_1462
1	194437504	194440951	3448	122.659	20.7961	H3K4me3_peak_1463
1	194441303	194441768	466	3.5627	2.78638	H3K4me3_peak_1464
1	194502576	194502807	232	4.96796	3.49263	H3K4me3_peak_1465
1	194502979	194506400	3422	175.757	29.5023	H3K4me3_peak_1466
1	194840796	194841471	676	7.20572	4.74829	H3K4me3_peak_1467
1	194841665	194842854	1190	31.8986	12.1294	H3K4me3_peak_1468
1	194843176	194845130	1955	160.718	32.8107	H3K4me3_peak_1469
1	196051503	196052345	843	12.4453	6.37433	H3K4me3_peak_1470
1	196172645	196174343	1699	90.6568	14.0961	H3K4me3_peak_1471
1	196175105	196175332	228	3.7824	3.06499	H3K4me3_peak_1472
1	196175811	196178454	2644	144.885	15.7939	H3K4me3_peak_1473
1	196229181	196230581	1401	131.117	33.0917	H3K4me3_peak_1474
1	197308440	197310368	1929	125.35	23.6622	H3K4me3_peak_1475
1	198988062	198988469	408	5.46828	3.7139	H3K4me3_peak_1476
1	200413046	200414714	1669	95.727	16.3864	H3K4me3_peak_1477
1	200760766	200761476	711	17.8367	5.20539	H3K4me3_peak_1478
1	200772835	200775113	2279	47.4809	11.7386	H3K4me3_peak_1479
1	200932927	200934967	2041	121.42	19.785	H3K4me3_peak_1480
1	201164803	201165605	803	10.3023	4.83593	H3K4me3_peak_1481
1	201278253	201278989	737	63.0483	17.2788	H3K4me3_peak_1482
1	201292106	201293065	960	72.1432	19.5217	H3K4me3_peak_1483
1	201326805	201327461	657	18.1358	7.55558	H3K4me3_peak_1484
1	201343112	201344280	1169	73.6953	17.6517	H3K4me3_peak_1485
1	201383077	201383873	797	53.2725	14.7984	H3K4me3_peak_1486
1	201397299	201397866	568	27.7192	10.3462	H3K4me3_peak_1487
1	201412574	201413788	1215	51.4144	10.4356	H3K4me3_peak_1488
1	201414112	201414926	815	80.4977	22.2711	H3K4me3_peak_1489
1	201423725	201424302	578	21.1421	8.24145	H3K4me3_peak_1490
1	201540525	201541114	590	44.8409	14.1334	H3K4me3_peak_1491
1	201547910	201548791	882	20.1593	5.94902	H3K4me3_peak_1492
1	201589728	201589944	217	5.81334	4.09762	H3K4me3_peak_1493
1	201590240	201592778	2539	168.991	26.0305	H3K4me3_peak_1494
1	201597364	201597691	328	4.11731	2.97112	H3K4me3_peak_1495
1	201606273	201606957	685	33.6887	8.78794	H3K4me3_peak_1496
1	201610451	201610917	467	6.9063	4.17576	H3K4me3_peak_1497
1	201672101	201672561	461	17.8757	7.99598	H3K4me3_peak_1498
1	201672855	201674123	1269	92.1021	21.9571	H3K4me3_peak_1499
1	201688666	201689219	554	17.6571	5.86286	H3K4me3_peak_1500
1	201702153	201702946	794	54.5533	17.4438	H3K4me3_peak_1501
1	201731204	201732587	1384	109.557	28.9583	H3K4me3_peak_1502
1	201886088	201887001	914	10.3504	3.36587	H3K4me3_peak_1503
1	202257584	202259511	1928	66.59	8.67451	H3K4me3_peak_1504
1	202317141	202322977	5837	161.548	25.2607	H3K4me3_peak_1505
1	202590566	202591018	453	7.38582	4.64098	H3K4me3_peak_1506
1	202951831	202952163	333	5.34426	2.78066	H3K4me3_peak_1507
1	203058796	203060951	2156	162.362	33.0416	H3K4me3_peak_1508
1	203382855	203383601	747	13.6987	6.815	H3K4me3_peak_1509
1	203413670	203416037	2368	76.6675	13.6026	H3K4me3_peak_1510
1	203443251	203446551	3301	95.1859	15.8459	H3K4me3_peak_1511
1	203599355	203602145	2791	156.139	24.1479	H3K4me3_peak_1512
1	203602518	203602722	205	8.05805	5.04354	H3K4me3_peak_1513
1	203683418	203685961	2544	96.0963	21.2206	H3K4me3_peak_1514
1	203715648	203715847	200	3.99987	2.82787	H3K4me3_peak_1515
1	203718592	203719306	715	6.22495	4.35372	H3K4me3_peak_1516
1	203719585	203721456	1872	144.542	26.9574	H3K4me3_peak_1517
1	203772519	203775079	2561	147.44	23.105	H3K4me3_peak_1518
1	204382654	204384880	2227	46.8773	13.6438	H3K4me3_peak_1519
1	204940378	204943531	3154	91.5502	13.1456	H3K4me3_peak_1520
1	205284091	205285693	1603	147.691	30.9633	H3K4me3_peak_1521
1	205696408	205698483	2076	119.845	14.7869	H3K4me3_peak_1522
1	205922984	205928307	5324	135.74	25.1401	H3K4me3_peak_1523
1	205930962	205931294	333	5.46828	3.7139	H3K4me3_peak_1524
1	206066102	206066335	234	5.81334	3.82594	H3K4me3_peak_1525
1	206067610	206070084	2475	103.082	27.7773	H3K4me3_peak_1526
1	206090993	206092179	1187	20.1593	5.94902	H3K4me3_peak_1527
1	206531799	206531999	201	4.1611	2.78384	H3K4me3_peak_1528
1	207142085	207144135	2051	146.879	23.5673	H3K4me3_peak_1529
1	207172708	207174855	2148	154.177	24.491	H3K4me3_peak_1530
1	207251093	207253374	2282	131.266	24.4011	H3K4me3_peak_1531
1	207346665	207349124	2460	133.299	16.9431	H3K4me3_peak_1532
1	207349459	207349720	262	4.58982	3.14208	H3K4me3_peak_1533
1	207619096	207619688	593	5.931	2.88223	H3K4me3_peak_1534
1	207835639	207837406	1768	108.875	19.1027	H3K4me3_peak_1535
1	207960800	207961492	693	7.20572	4.74829	H3K4me3_peak_1536
1	208147779	208151990	4212	42.1885	8.01394	H3K4me3_peak_1537
1	208153719	208154447	729	14.6833	6.3358	H3K4me3_peak_1538
1	208173270	208173581	312	3.5627	2.78638	H3K4me3_peak_1539
1	208173902	208175689	1788	93.9706	25.4258	H3K4me3_peak_1540
1	208176319	208176761	443	6.38271	4.1578	H3K4me3_peak_1541
1	208179291	208186151	6861	192.483	37.6602	H3K4me3_peak_1542
1	208187223	208189054	1832	8.74288	3.5889	H3K4me3_peak_1543
1	209180713	209183703	2991	155.807	32.1179	H3K4me3_peak_1544
1	209665251	209665902	652	9.25272	4.86854	H3K4me3_peak_1545
1	209666496	209669221	2726	158.591	24.9528	H3K4me3_peak_1546
1	213482084	213485108	3025	71.4044	9.47436	H3K4me3_peak_1547
1	214451736	214453523	1788	156.881	29.5351	H3K4me3_peak_1548
1	214454042	214454241	200	5.07296	3.55426	H3K4me3_peak_1549
1	215505944	215508955	3012	157.071	22.3118	H3K4me3_peak_1550
1	215567556	215568944	1389	36.9303	6.64083	H3K4me3_peak_1551
1	215608517	215610048	1532	52.2411	11.1253	H3K4me3_peak_1552
1	215804748	215804964	217	4.79185	3.25205	H3K4me3_peak_1553
1	215805840	215808647	2808	174.996	26.8002	H3K4me3_peak_1554
1	215939970	215940171	202	6.38271	4.1578	H3K4me3_peak_1555
1	216106680	216108875	2196	77.6636	16.8267	H3K4me3_peak_1556
1	216114117	216114362	246	8.44714	4.63761	H3K4me3_peak_1557
1	216114524	216117145	2622	209.502	34.5619	H3K4me3_peak_1558
1	216312447	216314734	2288	129.684	21.5659	H3K4me3_peak_1559
1	216493076	216495716	2641	138.443	17.3536	H3K4me3_peak_1560
1	216619675	216620239	565	6.9063	4.17576	H3K4me3_peak_1561
1	216620765	216621778	1014	10.0802	5.09946	H3K4me3_peak_1562
1	216681860	216683355	1496	47.6129	15.9676	H3K4me3_peak_1563
1	216691414	216693077	1664	105.432	16.9016	H3K4me3_peak_1564
1	216791586	216793114	1529	27.0079	10.6532	H3K4me3_peak_1565
1	216998574	216998818	245	4.76708	3.37556	H3K4me3_peak_1566
1	216999255	217003263	4009	167.053	23.3675	H3K4me3_peak_1567
1	217202787	217206261	3475	139.47	19.1945	H3K4me3_peak_1568
1	217235103	217235322	220	6.3126	4.11652	H3K4me3_peak_1569
1	217236162	217238394	2233	158.565	28.096	H3K4me3_peak_1570
1	217239353	217239733	381	4.42728	3.18013	H3K4me3_peak_1571
1	217282649	217282848	200	4.83317	3.56732	H3K4me3_peak_1572
1	217282998	217283198	201	6.38271	4.1578	H3K4me3_peak_1573
1	217283795	217284394	600	11.7271	6.22451	H3K4me3_peak_1574
1	217284809	217285393	585	17.8757	8.29122	H3K4me3_peak_1575
1	217285871	217288840	2970	193.282	32.5298	H3K4me3_peak_1576
1	217289331	217289530	200	4.79185	3.25205	H3K4me3_peak_1577
1	217300512	217302404	1893	81.9071	22.3001	H3K4me3_peak_1578
1	217303406	217305684	2279	136.793	22.3356	H3K4me3_peak_1579
1	217440593	217442473	1881	59.6462	14.0556	H3K4me3_peak_1580
1	217629044	217632047	3004	93.6717	17.9929	H3K4me3_peak_1581
1	218338642	218342142	3501	178.337	26.5316	H3K4me3_peak_1582
1	218676567	218676870	304	7.73977	3.70755	H3K4me3_peak_1583
1	218993032	218995107	2076	148.008	31.8637	H3K4me3_peak_1584
1	219207890	219211476	3587	159.909	22.7077	H3K4me3_peak_1585
1	219662946	219663684	739	14.7151	7.11025	H3K4me3_peak_1586
1	219664136	219666002	1867	30.6604	8.17213	H3K4me3_peak_1587
1	219811333	219817052	5720	180.459	30.0352	H3K4me3_peak_1588
1	220832620	220834872	2253	41.7407	10.8505	H3K4me3_peak_1589
1	221039951	221041119	1169	19.8103	8.73821	H3K4me3_peak_1590
1	221041486	221043444	1959	24.3491	6.1291	H3K4me3_peak_1591
1	221043727	221044196	470	5.38075	3.04284	H3K4me3_peak_1592
1	221044834	221048175	3342	66.3123	9.49593	H3K4me3_peak_1593
1	221059829	221060052	224	4.97473	3.5907	H3K4me3_peak_1594
1	221215880	221219912	4033	128.346	18.7341	H3K4me3_peak_1595
1	221490911	221492244	1334	35.7491	9.09584	H3K4me3_peak_1596
1	221520958	221522100	1143	103.082	27.7773	H3K4me3_peak_1597
1	221633805	221637515	3711	112.964	16.2899	H3K4me3_peak_1598
1	222038074	222040843	2770	109.389	21.4453	H3K4me3_peak_1599
1	222119071	222120956	1886	95.5125	14.5579	H3K4me3_peak_1600
1	222412142	222413070	929	101.652	22.1695	H3K4me3_peak_1601
1	222413308	222413955	648	7.09102	3.55359	H3K4me3_peak_1602
1	222473770	222476671	2902	89.3202	12.1082	H3K4me3_peak_1603
1	222477312	222477606	295	3.78587	2.93705	H3K4me3_peak_1604
1	222524033	222526387	2355	86.8962	12.7351	H3K4me3_peak_1605
1	222657250	222661139	3890	107.898	18.1974	H3K4me3_peak_1606
1	222661884	222662083	200	6.09694	4.27359	H3K4me3_peak_1607
1	222988242	222990985	2744	133.299	16.9431	H3K4me3_peak_1608
1	223088117	223090336	2220	106.666	13.6785	H3K4me3_peak_1609
1	223153405	223154318	914	25.3875	6.74077	H3K4me3_peak_1610
1	223384402	223388291	3890	133.407	19.9366	H3K4me3_peak_1611
1	223559463	223562303	2841	158.565	28.096	H3K4me3_peak_1612
1	223743773	223744177	405	7.30485	4.39553	H3K4me3_peak_1613
1	223744343	223749040	4698	201.114	32.5221	H3K4me3_peak_1614
1	223752185	223755827	3643	88.3241	15.8881	H3K4me3_peak_1615
1	224124287	224126189	1903	33.3149	12.1328	H3K4me3_peak_1616
1	225039308	225043373	4066	144.564	22.807	H3K4me3_peak_1617
1	225190911	225194567	3657	226.71	44.0177	H3K4me3_peak_1618
1	225425369	225427239	1871	43.2033	10.1735	H3K4me3_peak_1619
1	225671127	225672381	1255	13.8949	5.95628	H3K4me3_peak_1620
1	225710061	225714888	4828	180.078	24.6871	H3K4me3_peak_1621
1	226048644	226049084	441	20.3845	7.87059	H3K4me3_peak_1622
1	226214609	226215459	851	8.05805	5.04354	H3K4me3_peak_1623
1	226215943	226216709	767	14.7151	7.11025	H3K4me3_peak_1624
1	226216876	226217891	1016	10.7737	5.92927	H3K4me3_peak_1625
1	226413839	226415548	1710	29.4288	11.2437	H3K4me3_peak_1626
1	226416251	226416613	363	4.83317	3.56732	H3K4me3_peak_1627
1	227574006	227578568	4563	94.1519	17.2553	H3K4me3_peak_1628
1	227962333	227963152	820	11.6241	3.70246	H3K4me3_peak_1629
1	228043533	228046442	2910	146.301	26.4333	H3K4me3_peak_1630
1	228090772	228093011	2240	153.716	24.8577	H3K4me3_peak_1631
1	228139623	228139917	295	3.75727	2.5181	H3K4me3_peak_1632
1	228140734	228144686	3953	135.286	21.3727	H3K4me3_peak_1633
1	228853619	228857322	3704	134.775	20.0685	H3K4me3_peak_1634
1	229335514	229338060	2547	161.663	28.4654	H3K4me3_peak_1635
1	229428607	229430399	1793	78.1976	11.1845	H3K4me3_peak_1636
1	229845760	229846518	759	11.1005	5.63477	H3K4me3_peak_1637
1	229847377	229849835	2459	104.399	20.2652	H3K4me3_peak_1638
1	230068528	230070633	2106	161.663	28.4654	H3K4me3_peak_1639
1	230543004	230543443	440	7.63168	4.21601	H3K4me3_peak_1640
1	230543598	230546241	2644	94.1519	17.2553	H3K4me3_peak_1641
1	230853399	230853598	200	5.10203	3.66629	H3K4me3_peak_1642
1	230902532	230902731	200	6.38271	4.1578	H3K4me3_peak_1643
1	230904748	230908993	4246	160.69	20.793	H3K4me3_peak_1644
1	230911077	230911719	643	8.21408	4.91265	H3K4me3_peak_1645
1	231080581	231083491	2911	120.951	23.1079	H3K4me3_peak_1646
1	231142436	231143917	1482	41.8938	10.4053	H3K4me3_peak_1647
1	232354191	232359013	4823	202.737	39.0457	H3K4me3_peak_1648
1	232359507	232359830	324	5.59107	3.86256	H3K4me3_peak_1649
1	232868336	232869058	723	11.7271	6.22451	H3K4me3_peak_1650
1	234364954	234365580	627	6.9063	4.17576	H3K4me3_peak_1651
1	234365737	234371910	6174	173.217	22.7381	H3K4me3_peak_1652
1	234733738	234733961	224	17.8757	8.29122	H3K4me3_peak_1653
1	235592361	235592975	615	10.0007	3.81983	H3K4me3_peak_1654
1	235757424	235758969	1546	45.3983	10.6354	H3K4me3_peak_1655
1	235789383	235792098	2716	120.633	20.1253	H3K4me3_peak_1656
1	235834634	235836030	1397	68.4756	11.6713	H3K4me3_peak_1657
1	235864868	235865124	257	4.88212	3.53602	H3K4me3_peak_1658
1	235866821	235867071	251	5.66854	3.82877	H3K4me3_peak_1659
1	235867508	235870419	2912	185.873	23.1022	H3K4me3_peak_1660
1	235870727	235870949	223	4.02343	3.0419	H3K4me3_peak_1661
1	235871343	235871561	219	7.28745	3.89483	H3K4me3_peak_1662
1	235871710	235872398	689	8.43053	4.28526	H3K4me3_peak_1663
1	235873083	235873411	329	5.15627	3.14763	H3K4me3_peak_1664
1	235874655	235875097	443	8.71601	4.26431	H3K4me3_peak_1665
1	235875627	235875994	368	4.11943	3.09598	H3K4me3_peak_1666
1	235876152	235878813	2662	117.239	18.2211	H3K4me3_peak_1667
1	235880212	235880457	246	6.231	3.81348	H3K4me3_peak_1668
1	235882534	235882747	214	4.11731	2.97112	H3K4me3_peak_1669
1	235884680	235884959	280	5.31046	3.34061	H3K4me3_peak_1670
1	235885301	235888827	3527	95.5125	14.5579	H3K4me3_peak_1671
1	235890917	235891248	332	4.45241	3.28583	H3K4me3_peak_1672
1	235891631	235891944	314	5.8664	3.77496	H3K4me3_peak_1673
1	235892409	235895665	3257	141.089	26.8272	H3K4me3_peak_1674
1	235895935	235896207	273	5.12771	3.24962	H3K4me3_peak_1675
1	235896803	235898298	1496	4.02702	2.36906	H3K4me3_peak_1676
1	235898865	235899154	290	4.23929	2.9221	H3K4me3_peak_1677
1	235899392	235899996	605	6.37868	3.47753	H3K4me3_peak_1678
1	235900154	235903244	3091	123.03	18.11	H3K4me3_peak_1679
1	235905280	235908447	3168	46.0465	9.77581	H3K4me3_peak_1680
1	235918328	235920497	2170	123.918	18.8809	H3K4me3_peak_1681
1	236092379	236092597	219	6.37868	3.47753	H3K4me3_peak_1682
1	236157836	236158833	998	23.9089	7.09447	H3K4me3_peak_1683
1	236251248	236251447	200	3.88857	2.87726	H3K4me3_peak_1684
1	236264580	236268838	4259	142.33	17.7642	H3K4me3_peak_1685
1	236282047	236282314	268	6.38271	4.45305	H3K4me3_peak_1686
1	236283782	236283987	206	3.5627	2.78638	H3K4me3_peak_1687
1	236298625	236300946	2322	59.1138	12.6367	H3K4me3_peak_1688
1	236323563	236324132	570	3.88655	2.43427	H3K4me3_peak_1689
1	236324453	236325376	924	14.0975	4.40769	H3K4me3_peak_1690
1	236339475	236345992	6518	123.234	17.329	H3K4me3_peak_1691
1	236346174	236346608	435	4.35259	2.54973	H3K4me3_peak_1692
1	236351039	236351478	440	5.07697	3.22452	H3K4me3_peak_1693
1	236351703	236353921	2219	34.9842	9.9913	H3K4me3_peak_1694
1	236370361	236373432	3072	45.1629	11.3834	H3K4me3_peak_1695
1	236379439	236381972	2534	103.437	14.2746	H3K4me3_peak_1696
1	236382770	236384899	2130	9.36461	3.70437	H3K4me3_peak_1697
1	236385079	236386076	998	12.7822	5.63915	H3K4me3_peak_1698
1	236386247	236388107	1861	31.876	6.47358	H3K4me3_peak_1699
1	236393974	236394758	785	11.5992	5.26568	H3K4me3_peak_1700
1	236395031	236397062	2032	90.156	15.1861	H3K4me3_peak_1701
1	236399337	236400715	1379	5.19227	2.52614	H3K4me3_peak_1702
1	236401215	236412567	11353	128.5	19.8438	H3K4me3_peak_1703
1	236414496	236415805	1310	7.5446	3.35798	H3K4me3_peak_1704
1	236416080	236416935	856	10.5356	4.46721	H3K4me3_peak_1705
1	236418148	236418426	279	5.61097	3.14099	H3K4me3_peak_1706
1	236418628	236418988	361	6.24363	3.67224	H3K4me3_peak_1707
1	236422862	236423515	654	4.02944	2.81774	H3K4me3_peak_1708
1	236423771	236424302	532	8.23007	3.70573	H3K4me3_peak_1709
1	236425428	236425921	494	5.61968	2.96133	H3K4me3_peak_1710
1	236426312	236426522	211	6.5173	3.13094	H3K4me3_peak_1711
1	236436578	236436777	200	4.69288	3.03691	H3K4me3_peak_1712
1	236438011	236438303	293	6.73485	3.51687	H3K4me3_peak_1713
1	236444072	236452763	8692	141.032	17.6615	H3K4me3_peak_1714
1	236455354	236456077	724	5.06283	2.50164	H3K4me3_peak_1715
1	236456387	236457730	1344	12.4297	5.28815	H3K4me3_peak_1716
1	236457941	236458140	200	7.25409	3.4072	H3K4me3_peak_1717
1	236458677	236458998	322	4.70152	2.68393	H3K4me3_peak_1718
1	236460988	236461328	341	7.25409	3.4072	H3K4me3_peak_1719
1	236463389	236463686	298	3.38499	2.68956	H3K4me3_peak_1720
1	236463882	236464250	369	4.77492	3.19419	H3K4me3_peak_1721
1	236464531	236470688	6158	156.789	18.9958	H3K4me3_peak_1722
1	236470871	236474974	4104	14.4672	4.42175	H3K4me3_peak_1723
1	236475963	236477427	1465	53.3325	12.5013	H3K4me3_peak_1724
1	236508050	236511421	3372	99.1207	20.9193	H3K4me3_peak_1725
1	236527980	236528354	375	3.8621	2.95167	H3K4me3_peak_1726
1	236530629	236532036	1408	26.8955	6.8757	H3K4me3_peak_1727
1	236532871	236536029	3159	121.35	16.6138	H3K4me3_peak_1728
1	236539135	236539417	283	5.34426	2.78066	H3K4me3_peak_1729
1	236542183	236542439	257	3.9	2.85685	H3K4me3_peak_1730
1	236547728	236548495	768	6.40804	3.1779	H3K4me3_peak_1731
1	236549958	236552355	2398	102.331	14.3891	H3K4me3_peak_1732
1	236553127	236554948	1822	15.9754	5.55496	H3K4me3_peak_1733
1	236674830	236676351	1522	22.2778	5.53046	H3K4me3_peak_1734
1	236820801	236822975	2175	92.6629	15.45	H3K4me3_peak_1735
1	236918782	236921468	2687	119.209	21.7384	H3K4me3_peak_1736
1	236921647	236922068	422	4.70046	3.15586	H3K4me3_peak_1737
1	236924867	236925070	204	4.70182	2.93779	H3K4me3_peak_1738
1	236925608	236925965	358	7.60524	3.44181	H3K4me3_peak_1739
1	236945886	236947309	1424	89.0027	19.0674	H3K4me3_peak_1740
1	236970824	236975137	4314	167.894	30.0364	H3K4me3_peak_1741
1	236975289	236975718	430	3.5627	2.78638	H3K4me3_peak_1742
1	237050358	237052615	2258	103.137	13.309	H3K4me3_peak_1743
1	237170099	237170747	649	5.46828	3.7139	H3K4me3_peak_1744
1	237170888	237173786	2899	133.705	18.3682	H3K4me3_peak_1745
1	237226917	237227330	414	20.6283	7.03543	H3K4me3_peak_1746
1	237236057	237236261	205	6.38271	4.45305	H3K4me3_peak_1747
1	237238348	237241527	3180	112.382	13.3587	H3K4me3_peak_1748
1	237316997	237317733	737	20.2698	6.47867	H3K4me3_peak_1749
1	237349582	237349892	311	4.11731	2.97112	H3K4me3_peak_1750
1	237788517	237789155	639	13.5501	5.09311	H3K4me3_peak_1751
1	237819414	237821951	2538	161.808	27.7259	H3K4me3_peak_1752
1	238137566	238137899	334	5.25353	3.19325	H3K4me3_peak_1753
1	238138859	238141345	2487	102.213	17.2261	H3K4me3_peak_1754
1	238141842	238142162	321	4.88762	2.75647	H3K4me3_peak_1755
1	238175707	238178695	2989	127.428	13.0088	H3K4me3_peak_1756
1	238196851	238199502	2652	116.114	17.1472	H3K4me3_peak_1757
1	238307095	238309754	2660	115.662	15.4036	H3K4me3_peak_1758
1	238331542	238333688	2147	117.072	23.9125	H3K4me3_peak_1759
1	238401376	238401911	536	12.2782	5.21175	H3K4me3_peak_1760
1	238515298	238517152	1855	54.3884	8.40427	H3K4me3_peak_1761
1	238540026	238542661	2636	107.908	15.828	H3K4me3_peak_1762
1	238542807	238543165	359	3.15615	2.47594	H3K4me3_peak_1763
1	238566673	238568992	2320	146.242	18.0721	H3K4me3_peak_1764
1	238569802	238570172	371	3.5627	2.60164	H3K4me3_peak_1765
1	238665965	238668758	2794	214.337	42.3162	H3K4me3_peak_1766
1	238668944	238669531	588	6.9031	4.35893	H3K4me3_peak_1767
1	238669701	238670059	359	3.75727	2.5181	H3K4me3_peak_1768
1	238823030	238827289	4260	59.175	11.4913	H3K4me3_peak_1769
1	239109398	239111192	1795	77.6286	12.7105	H3K4me3_peak_1770
1	239209497	239210087	591	7.08235	3.19807	H3K4me3_peak_1771
1	239283941	239284149	209	7.33982	4.61384	H3K4me3_peak_1772
1	239284955	239287510	2556	148.333	23.7212	H3K4me3_peak_1773
1	239374669	239377334	2666	91.865	14.2115	H3K4me3_peak_1774
1	239490633	239493961	3329	198.121	33.084	H3K4me3_peak_1775
1	239567125	239569236	2112	98.9711	11.6297	H3K4me3_peak_1776
1	239680784	239682008	1225	65.2747	15.6794	H3K4me3_peak_1777
1	239786007	239788536	2530	104.152	15.4816	H3K4me3_peak_1778
1	239836737	239837067	331	3.15615	2.47594	H3K4me3_peak_1779
1	239839053	239845511	6459	220.398	42.8376	H3K4me3_peak_1780
1	239881130	239883248	2119	65.3677	9.98367	H3K4me3_peak_1781
1	239918338	239919507	1170	46.0674	8.52711	H3K4me3_peak_1782
1	239943436	239945641	2206	115.59	23.5109	H3K4me3_peak_1783
1	239999929	240002057	2129	74.2723	13.3387	H3K4me3_peak_1784
1	240048827	240051018	2192	102.233	14.172	H3K4me3_peak_1785
1	240496119	240496518	400	6.41011	3.01159	H3K4me3_peak_1786
1	240582789	240585386	2598	99.9611	17.3314	H3K4me3_peak_1787
1	240595215	240596309	1095	47.4809	11.7386	H3K4me3_peak_1788
1	240716493	240716740	248	4.1611	2.78384	H3K4me3_peak_1789
1	240717818	240720633	2816	104.523	19.3125	H3K4me3_peak_1790
1	240858576	240861904	3329	150.764	24.5392	H3K4me3_peak_1791
1	240862598	240863199	602	4.39832	3.30201	H3K4me3_peak_1792
1	240982841	240983404	564	7.26348	4.37252	H3K4me3_peak_1793
1	240983705	240986569	2865	119.431	13.8626	H3K4me3_peak_1794
1	241129935	241130191	257	3.2932	2.38615	H3K4me3_peak_1795
1	241566704	241573031	6328	173.491	26.6463	H3K4me3_peak_1796
1	241656730	241659193	2464	133.224	20.725	H3K4me3_peak_1797
1	241896161	241898521	2361	172.637	29.147	H3K4me3_peak_1798
1	242117183	242119234	2052	28.2121	10.9484	H3K4me3_peak_1799
1	242119483	242121463	1981	126.329	19.8853	H3K4me3_peak_1800
1	242160306	242161561	1256	42.8571	11.8641	H3K4me3_peak_1801
1	242168436	242170949	2514	129.388	24.8405	H3K4me3_peak_1802
1	242171488	242171687	200	3.5627	2.78638	H3K4me3_peak_1803
1	242214246	242216618	2373	106.163	18.7948	H3K4me3_peak_1804
1	242329580	242329816	237	9.15715	4.63588	H3K4me3_peak_1805
1	242681427	242683836	2410	115.722	19.8724	H3K4me3_peak_1806
1	243047780	243048638	859	12.7024	6.51976	H3K4me3_peak_1807
1	243048860	243050691	1832	55.9659	17.739	H3K4me3_peak_1808
1	243105862	243108465	2604	125.264	19.0129	H3K4me3_peak_1809
1	243153809	243154008	200	8.93787	5.33878	H3K4me3_peak_1810
1	243188767	243190793	2027	153.716	24.8577	H3K4me3_peak_1811
1	243224995	243226635	1641	94.2929	14.4425	H3K4me3_peak_1812
1	243414222	243415883	1662	30.6604	8.17213	H3K4me3_peak_1813
1	245408999	245410883	1885	74.4899	9.24294	H3K4me3_peak_1814
1	246085985	246086382	398	12.6839	5.79224	H3K4me3_peak_1815
1	246104622	246106396	1775	96.2627	13.5562	H3K4me3_peak_1816
1	246129010	246131136	2127	124.057	20.9501	H3K4me3_peak_1817
1	246275994	246276343	350	8.05805	5.04354	H3K4me3_peak_1818
1	246276775	246279311	2537	166.332	29.0197	H3K4me3_peak_1819
1	246279455	246279859	405	4.1611	2.78384	H3K4me3_peak_1820
1	246327570	246327873	304	10.2238	4.6338	H3K4me3_peak_1821
1	246346906	246348506	1601	38.2629	11.7963	H3K4me3_peak_1822
1	246547683	246550338	2656	109.034	13.8632	H3K4me3_peak_1823
1	246766218	246766724	507	5.88153	3.63109	H3K4me3_peak_1824
1	246767494	246769376	1883	146.301	26.4333	H3K4me3_peak_1825
1	246851810	246852059	250	5.59107	3.86256	H3K4me3_peak_1826
1	246852483	246854355	1873	150.328	23.403	H3K4me3_peak_1827
1	246973114	246974980	1867	178.889	29.8575	H3K4me3_peak_1828
1	248029212	248034773	5562	163.614	32.3479	H3K4me3_peak_1829
1	248038859	248039058	200	8.05805	5.04354	H3K4me3_peak_1830
1	248090131	248090725	595	8.23007	3.70573	H3K4me3_peak_1831
1	248158954	248159187	234	5.36932	3.72978	H3K4me3_peak_1832
1	248447332	248450051	2720	191.827	25.7428	H3K4me3_peak_1833
1	248450205	248450755	551	5.77445	4.07366	H3K4me3_peak_1834
1	248589182	248589664	483	10.2697	5.40949	H3K4me3_peak_1835
1	248604372	248604613	242	5.48709	3.80015	H3K4me3_peak_1836
1	248605596	248611415	5820	165.414	24.5479	H3K4me3_peak_1837
1	248741194	248742651	1458	12.3086	4.49748	H3K4me3_peak_1838
1	249904475	249906909	2435	146.76	20.1857	H3K4me3_peak_1839
1	249997458	249999558	2101	69.604	11.7868	H3K4me3_peak_1840
1	250076559	250079559	3001	100.806	15.5672	H3K4me3_peak_1841
1	250178814	250182370	3557	148.037	22.6716	H3K4me3_peak_1842
1	250219733	250221310	1578	34.7045	10.7948	H3K4me3_peak_1843
1	250364908	250365122	215	9.8878	3.3288	H3K4me3_peak_1844
1	250366980	250370280	3301	88.9086	15.0541	H3K4me3_peak_1845
1	250370581	250370834	254	4.1611	2.78384	H3K4me3_peak_1846
1	250401830	250402692	863	16.9306	6.29647	H3K4me3_peak_1847
1	250408514	250408745	232	7.20572	4.74829	H3K4me3_peak_1848
1	250435195	250435576	382	7.57442	4.75281	H3K4me3_peak_1849
1	250538535	250538967	433	4.45241	3.28583	H3K4me3_peak_1850
1	250539302	250541373	2072	119.492	22.9232	H3K4me3_peak_1851
1	250541530	250542647	1118	34.7149	8.94189	H3K4me3_peak_1852
1	250680339	250681516	1178	41.8938	10.4053	H3K4me3_peak_1853
1	250823561	250825283	1723	58.8295	14.6754	H3K4me3_peak_1854
1	251066680	251070060	3381	133.656	23.62	H3K4me3_peak_1855
1	251216272	251219282	3011	54.7065	10.9634	H3K4me3_peak_1856
1	251274679	251274998	320	3.6393	2.97589	H3K4me3_peak_1857
1	251275495	251279788	4294	199.249	26.5345	H3K4me3_peak_1858
1	251569523	251572271	2749	105.119	20.891	H3K4me3_peak_1859
1	251974977	251975200	224	5.30168	3.78584	H3K4me3_peak_1860
1	251975992	251979856	3865	150.328	23.403	H3K4me3_peak_1861
1	251981161	251981918	758	9.84359	5.63403	H3K4me3_peak_1862
1	252321632	252325541	3910	167.497	25.8765	H3K4me3_peak_1863
1	252341779	252343650	1872	106.992	24.2664	H3K4me3_peak_1864
1	252393986	252395979	1994	117.102	20.0264	H3K4me3_peak_1865
1	252423711	252424202	492	9.94664	5.45601	H3K4me3_peak_1866
1	252425585	252428950	3366	129.755	17.9064	H3K4me3_peak_1867
1	252451074	252454781	3708	184.084	27.7239	H3K4me3_peak_1868
1	252454969	252455272	304	8.93787	5.33878	H3K4me3_peak_1869
1	252650230	252650446	217	6.38271	4.45305	H3K4me3_peak_1870
1	252650935	252654446	3512	162.067	20.9084	H3K4me3_peak_1871
1	252669535	252669818	284	7.03383	4.64238	H3K4me3_peak_1872
1	252954320	252957681	3362	127.573	20.8702	H3K4me3_peak_1873
1	253090659	253094814	4156	154.664	19.9479	H3K4me3_peak_1874
1	253123296	253125317	2022	113.272	17.8253	H3K4me3_peak_1875
1	253126359	253126666	308	3.15615	2.47594	H3K4me3_peak_1876
1	253200993	253204035	3043	157.117	24.7989	H3K4me3_peak_1877
1	253204696	253204917	222	9.84359	5.63403	H3K4me3_peak_1878
1	253392785	253394495	1711	158.619	38.1109	H3K4me3_peak_1879
1	253423294	253423842	549	3.88655	2.43427	H3K4me3_peak_1880
1	253427190	253431038	3849	177.746	27.7244	H3K4me3_peak_1881
1	253431743	253432313	571	4.58982	3.36519	H3K4me3_peak_1882
1	253567897	253570609	2713	29.9965	7.53252	H3K4me3_peak_1883
1	253639904	253640793	890	4.59066	2.1604	H3K4me3_peak_1884
1	253641213	253642849	1637	24.8733	5.08675	H3K4me3_peak_1885
1	253694842	253695710	869	36.8276	7.07697	H3K4me3_peak_1886
1	253715176	253716232	1057	51.1999	8.59811	H3K4me3_peak_1887
1	253741687	253743499	1813	128.577	27.9612	H3K4me3_peak_1888
1	253794736	253796613	1878	104.812	18.6408	H3K4me3_peak_1889
1	253864808	253865080	273	5.03783	3.38755	H3K4me3_peak_1890
1	253866672	253869778	3107	123.149	16.0194	H3K4me3_peak_1891
1	253870039	253870529	491	3.2932	2.38615	H3K4me3_peak_1892
1	253894017	253894325	309	4.83317	3.56732	H3K4me3_peak_1893
1	253904589	253904788	200	4.33434	3.26339	H3K4me3_peak_1894
1	253905395	253908283	2889	119.392	15.7115	H3K4me3_peak_1895
1	253965780	253967427	1648	73.7118	16.2725	H3K4me3_peak_1896
1	253975386	253977191	1806	68.2409	15.1137	H3K4me3_peak_1897
1	254005149	254005531	383	5.72215	3.09058	H3K4me3_peak_1898
1	254008077	254010132	2056	91.528	16.9474	H3K4me3_peak_1899
1	254015351	254015629	279	3.50522	2.65279	H3K4me3_peak_1900
1	254023836	254024098	263	3.22779	2.5176	H3K4me3_peak_1901
1	254025085	254026008	924	11.142	5.43917	H3K4me3_peak_1902
1	254026218	254028498	2281	126.864	21.258	H3K4me3_peak_1903
1	254033941	254037120	3180	123.234	17.329	H3K4me3_peak_1904
1	254078215	254081021	2807	30.6604	8.32608	H3K4me3_peak_1905
1	254114214	254117589	3376	42.9159	8.66929	H3K4me3_peak_1906
1	254129305	254130571	1267	12.2933	5.40195	H3K4me3_peak_1907
1	254175655	254177826	2172	39.3216	9.27799	H3K4me3_peak_1908
1	254206558	254207172	615	4.70046	3.15586	H3K4me3_peak_1909
1	254207648	254213614	5967	162.759	22.9716	H3K4me3_peak_1910
1	254214669	254214967	299	4.46252	3.03448	H3K4me3_peak_1911
1	254475216	254476582	1367	15.815	5.83006	H3K4me3_peak_1912
1	254477118	254478524	1407	139.603	34.568	H3K4me3_peak_1913
1	254487633	254488301	669	7.99138	4.07957	H3K4me3_peak_1914
1	254718646	254720109	1464	22.3856	5.57191	H3K4me3_peak_1915
1	254768212	254771954	3743	90.2224	16.7934	H3K4me3_peak_1916
1	254962378	254964652	2275	56.9297	11.2273	H3K4me3_peak_1917
1	254992401	254994535	2135	35.3541	6.84306	H3K4me3_peak_1918
1	255003131	255004708	1578	63.8765	13.2525	H3K4me3_peak_1919
1	255092719	255093426	708	9.55577	4.83361	H3K4me3_peak_1920
1	255093781	255095916	2136	52.1362	9.82393	H3K4me3_peak_1921
1	255151002	255154269	3268	208.829	36.3625	H3K4me3_peak_1922
1	255154818	255155406	589	5.9324	3.89467	H3K4me3_peak_1923
1	255166652	255166922	271	4.28375	3.09859	H3K4me3_peak_1924
1	255167316	255170267	2952	119.492	22.9232	H3K4me3_peak_1925
1	255170457	255171224	768	10.9285	5.33039	H3K4me3_peak_1926
1	255171370	255171618	249	9.46042	4.44905	H3K4me3_peak_1927
1	255349256	255349599	344	4.70046	3.15586	H3K4me3_peak_1928
1	255458183	255459914	1732	15.7352	6.61608	H3K4me3_peak_1929
1	255628145	255631214	3070	31.4215	7.16827	H3K4me3_peak_1930
1	256544296	256546983	2688	42.9009	9.37993	H3K4me3_peak_1931
1	256547258	256547885	628	4.70046	3.15586	H3K4me3_peak_1932
1	257053431	257055757	2327	93.8709	12.5701	H3K4me3_peak_1933
1	257056023	257056380	358	4.11731	2.97112	H3K4me3_peak_1934
1	257739008	257740745	1738	27.8207	6.70642	H3K4me3_peak_1935
1	258044106	258046301	2196	62.5832	11.8871	H3K4me3_peak_1936
1	260647092	260648537	1446	80.2942	14.1304	H3K4me3_peak_1937
1	260752779	260753304	526	5.44099	3.61339	H3K4me3_peak_1938
1	260754474	260758129	3656	136.146	20.2005	H3K4me3_peak_1939
1	260838522	260841101	2580	124.388	22.9297	H3K4me3_peak_1940
1	260867129	260873170	6042	149.763	19.8693	H3K4me3_peak_1941
1	260917944	260920972	3029	59.2193	13.8889	H3K4me3_peak_1942
1	260970155	260971713	1559	25.1162	6.50123	H3K4me3_peak_1943
1	260972573	260975269	2697	53.1892	9.93939	H3K4me3_peak_1944
1	261132582	261134830	2249	117.882	19.6783	H3K4me3_peak_1945
1	261135013	261135517	505	8.93787	5.33878	H3K4me3_peak_1946
1	261173128	261173560	433	6.38271	4.1578	H3K4me3_peak_1947
1	261253731	261254307	577	6.38271	4.1578	H3K4me3_peak_1948
1	261254687	261257412	2726	162.067	20.9084	H3K4me3_peak_1949
1	261279613	261279812	200	5.44099	3.61339	H3K4me3_peak_1950
1	261297616	261297937	322	3.43142	2.62706	H3K4me3_peak_1951
1	261314074	261317939	3866	136.513	17.7312	H3K4me3_peak_1952
1	261318119	261319431	1313	9.28719	4.69997	H3K4me3_peak_1953
1	261324347	261324626	280	4.23929	2.9221	H3K4me3_peak_1954
1	261324786	261325141	356	5.75614	3.31258	H3K4me3_peak_1955
1	261344353	261346044	1692	22.0615	7.64721	H3K4me3_peak_1956
1	261361651	261362159	509	4.70046	3.15586	H3K4me3_peak_1957
1	261390886	261391189	304	6.90279	4.00608	H3K4me3_peak_1958
1	261403498	261404132	635	5.9729	3.91813	H3K4me3_peak_1959
1	261404837	261409341	4505	160.068	25.1068	H3K4me3_peak_1960
1	261549708	261549953	246	4.19334	2.92977	H3K4me3_peak_1961
1	261584940	261588702	3763	160.529	24.5948	H3K4me3_peak_1962
1	261647349	261647824	476	10.934	3.53382	H3K4me3_peak_1963
1	261658955	261661303	2349	52.9349	11.8352	H3K4me3_peak_1964
1	261682804	261685151	2348	24.3491	6.1291	H3K4me3_peak_1965
1	261731927	261733683	1757	43.2523	9.69099	H3K4me3_peak_1966
1	261777869	261780789	2921	79.0808	13.8665	H3K4me3_peak_1967
1	261813950	261814149	200	5.83711	3.04594	H3K4me3_peak_1968
1	261819959	261822891	2933	61.4144	11.2541	H3K4me3_peak_1969
1	262202953	262204845	1893	121.95	21.0355	H3K4me3_peak_1970
1	262256860	262259003	2144	114.614	18.9191	H3K4me3_peak_1971
1	262259196	262259500	305	5.28349	3.46038	H3K4me3_peak_1972
1	262307939	262308776	838	8.09835	3.29277	H3K4me3_peak_1973
1	262320565	262321393	829	11.5331	4.88601	H3K4me3_peak_1974
1	262321653	262322810	1158	25.3875	6.74077	H3K4me3_peak_1975
1	262353413	262353666	254	6.38271	4.45305	H3K4me3_peak_1976
1	262354250	262357503	3254	208.637	38.7259	H3K4me3_peak_1977
1	262429199	262429832	634	4.75456	2.78202	H3K4me3_peak_1978
1	262437451	262438363	913	32.6708	8.63398	H3K4me3_peak_1979
1	262456101	262456976	876	27.2986	7.20196	H3K4me3_peak_1980
1	263757645	263760527	2883	125.669	16.3273	H3K4me3_peak_1981
1	263761316	263761765	450	6.67113	4.42131	H3K4me3_peak_1982
1	263819922	263822644	2723	171.886	21.1224	H3K4me3_peak_1983
1	263828467	263831260	2794	106.653	15.7126	H3K4me3_peak_1984
1	263843719	263843918	200	5.46828	3.7139	H3K4me3_peak_1985
1	263844819	263848206	3388	194.804	28.9555	H3K4me3_peak_1986
1	263856233	263858887	2655	168.137	27.8964	H3K4me3_peak_1987
1	263859404	263859846	443	5.59107	3.86256	H3K4me3_peak_1988
1	263953503	263954679	1177	19.3689	7.63966	H3K4me3_peak_1989
1	263954883	263955517	635	5.85335	3.24569	H3K4me3_peak_1990
1	264097002	264097341	340	8.93787	5.33878	H3K4me3_peak_1991
1	264193107	264193765	659	9.81901	4.45557	H3K4me3_peak_1992
1	264193927	264197645	3719	153.942	27.5417	H3K4me3_peak_1993
1	264249994	264251482	1489	43.9528	9.32416	H3K4me3_peak_1994
1	264821229	264821517	289	4.50672	3.09719	H3K4me3_peak_1995
1	264822022	264824105	2084	115.968	19.2077	H3K4me3_peak_1996
1	265077526	265080240	2715	77.6039	18.5783	H3K4me3_peak_1997
1	265234350	265235820	1471	84.3518	17.9352	H3K4me3_peak_1998
[truncated: 34,333 more rows]

## Sheet: GD15M_CM_H3K27ac
Number of H3K27ac peaks in the uterine circular muscle at the mesometrial side on day 15 of pregnancy.
Chr	Start	End	Length	-Log10(Pvalue)	Fold (CM/IgG)	Name
1	21123	22688	1566	14.2995	5.62359	H3K27ac_peak_1
1	23134	24216	1083	13.5895	6.01978	H3K27ac_peak_2
1	49302	49548	247	4.46252	2.96624	H3K27ac_peak_3
1	97473	97999	527	9.81673	4.75207	H3K27ac_peak_4
1	165685	166118	434	5.40376	3.28377	H3K27ac_peak_5
1	175382	176002	621	5.83711	3.11017	H3K27ac_peak_6
1	177337	177642	306	8.90491	4.97008	H3K27ac_peak_7
1	178670	179896	1227	7.80332	3.67221	H3K27ac_peak_8
1	180067	180305	239	7.26927	4.08461	H3K27ac_peak_9
1	184933	185140	208	3.5627	2.62331	H3K27ac_peak_10
1	185285	187434	2150	12.7692	4.97481	H3K27ac_peak_11
1	187613	188167	555	7.48058	4.91638	H3K27ac_peak_12
1	192208	192566	359	4.36616	3.34871	H3K27ac_peak_13
1	193730	195842	2113	8.76679	3.88373	H3K27ac_peak_14
1	197582	198996	1415	12.6114	5.68113	H3K27ac_peak_15
1	199343	199658	316	5.1258	3.51836	H3K27ac_peak_16
1	200192	201225	1034	7.73977	3.7247	H3K27ac_peak_17
1	201565	203603	2039	18.5656	6.69718	H3K27ac_peak_18
1	204151	204527	377	5.17909	3.25067	H3K27ac_peak_19
1	217447	218432	986	3.5291	2.13656	H3K27ac_peak_20
1	242060	242388	329	5.28566	2.8629	H3K27ac_peak_21
1	284932	285152	221	4.52333	2.64324	H3K27ac_peak_22
1	289177	289686	510	9.38631	4.13623	H3K27ac_peak_23
1	304392	305337	946	6.26799	3.21983	H3K27ac_peak_24
1	318958	319329	372	4.81166	3.34402	H3K27ac_peak_25
1	320621	320884	264	3.2932	2.36834	H3K27ac_peak_26
1	325763	327873	2111	9.12595	4.03282	H3K27ac_peak_27
1	379766	380153	388	4.44811	2.70049	H3K27ac_peak_28
1	383958	385215	1258	5.86828	2.93777	H3K27ac_peak_29
1	393632	394115	484	4.83877	2.64928	H3K27ac_peak_30
1	426638	427005	368	5.94099	3.35336	H3K27ac_peak_31
1	427448	427771	324	8.86759	4.10877	H3K27ac_peak_32
1	428223	428564	342	3.1451	2.33704	H3K27ac_peak_33
1	450825	451189	365	6.41011	3.00989	H3K27ac_peak_34
1	451945	453233	1289	13.1101	4.71168	H3K27ac_peak_35
1	508482	509750	1269	4.75456	2.78047	H3K27ac_peak_36
1	510409	510679	271	4.0828	2.72671	H3K27ac_peak_37
1	510897	511786	890	4.17683	2.474	H3K27ac_peak_38
1	512013	512317	305	5.42882	2.73957	H3K27ac_peak_39
1	539688	540013	326	6.17368	3.85611	H3K27ac_peak_40
1	540153	541791	1639	12.0029	4.78249	H3K27ac_peak_41
1	554804	555719	916	7.63168	4.16121	H3K27ac_peak_42
1	555860	556477	618	5.46828	3.71187	H3K27ac_peak_43
1	557004	558037	1034	12.0029	4.78249	H3K27ac_peak_44
1	558383	558783	401	4.79185	3.42338	H3K27ac_peak_45
1	572542	572823	282	3.66732	2.99171	H3K27ac_peak_46
1	575201	575424	224	5.38075	3.04114	H3K27ac_peak_47
1	577879	578805	927	14.7727	6.5842	H3K27ac_peak_48
1	609632	611070	1439	10.9576	3.97472	H3K27ac_peak_49
1	617671	618196	526	5.08215	2.86351	H3K27ac_peak_50
1	670396	670755	360	6.16169	3.56346	H3K27ac_peak_51
1	671532	671732	201	5.83711	3.02775	H3K27ac_peak_52
1	766651	766920	270	5.28566	2.8629	H3K27ac_peak_53
1	826468	826734	267	5.34426	2.79352	H3K27ac_peak_54
1	854561	856212	1652	6.8152	3.41842	H3K27ac_peak_55
1	856420	857907	1488	9.45295	4.16291	H3K27ac_peak_56
1	898928	900837	1910	12.3086	4.42898	H3K27ac_peak_57
1	911651	911946	296	6.40804	3.27502	H3K27ac_peak_58
1	967638	968335	698	6.11664	2.71354	H3K27ac_peak_59
1	1001545	1001848	304	3.42521	3.00239	H3K27ac_peak_60
1	1081253	1082100	848	11.7101	4.99333	H3K27ac_peak_61
1	1190359	1190645	287	7.38139	3.65418	H3K27ac_peak_62
1	1190900	1191391	492	3.15512	2.03165	H3K27ac_peak_63
1	1191741	1192058	318	3.01855	2.14442	H3K27ac_peak_64
1	1192782	1192996	215	5.88855	3.51832	H3K27ac_peak_65
1	1195253	1195462	210	4.62282	2.77414	H3K27ac_peak_66
1	1214545	1214828	284	5.34426	2.79352	H3K27ac_peak_67
1	1229130	1229864	735	6.40804	3.27502	H3K27ac_peak_68
1	1230326	1230842	517	8.54474	3.72169	H3K27ac_peak_69
1	1230998	1233425	2428	8.10064	3.10028	H3K27ac_peak_70
1	1235128	1235496	369	3.4711	2.40929	H3K27ac_peak_71
1	1249747	1250119	373	4.83877	2.64928	H3K27ac_peak_72
1	1256618	1257487	870	5.64714	2.55618	H3K27ac_peak_73
1	1258321	1259243	923	3.70177	2.10276	H3K27ac_peak_74
1	1259424	1259878	455	3.35729	2.17712	H3K27ac_peak_75
1	1264676	1265275	600	3.35729	2.17712	H3K27ac_peak_76
1	1268920	1269829	910	4.32837	2.29392	H3K27ac_peak_77
1	1270372	1271257	886	5.53144	2.6964	H3K27ac_peak_78
1	1271968	1272295	328	2.97636	2.00403	H3K27ac_peak_79
1	1274937	1275381	445	4.88948	2.88791	H3K27ac_peak_80
1	1275618	1276222	605	3.75708	2.29252	H3K27ac_peak_81
1	1277080	1277341	262	5.85335	3.24388	H3K27ac_peak_82
1	1283378	1283850	473	5.8082	3.29305	H3K27ac_peak_83
1	1289338	1289603	266	3.35729	2.11942	H3K27ac_peak_84
1	1289873	1290256	384	3.74404	2.31609	H3K27ac_peak_85
1	1293808	1294265	458	6.51537	2.8118	H3K27ac_peak_86
1	1295588	1295922	335	5.83711	3.11017	H3K27ac_peak_87
1	1299350	1299549	200	4.80332	2.59863	H3K27ac_peak_88
1	1299689	1300138	450	3.33362	2.05467	H3K27ac_peak_89
1	1303695	1303913	219	3.18684	2.16259	H3K27ac_peak_90
1	1304049	1304437	389	3.44155	2.28867	H3K27ac_peak_91
1	1304600	1304969	370	4.02702	2.35491	H3K27ac_peak_92
1	1305672	1305871	200	3.46314	2.241	H3K27ac_peak_93
1	1310682	1311275	594	4.32161	2.42915	H3K27ac_peak_94
1	1311476	1311705	230	3.75708	2.29252	H3K27ac_peak_95
1	1316058	1316351	294	4.88762	2.78611	H3K27ac_peak_96
1	1316750	1317377	628	5.34426	2.79352	H3K27ac_peak_97
1	1317520	1317946	427	5.29249	2.73281	H3K27ac_peak_98
1	1320140	1320550	411	4.33258	2.53153	H3K27ac_peak_99
1	1320708	1321714	1007	5.29249	2.73281	H3K27ac_peak_100
1	1321941	1322211	271	6.06462	3.20165	H3K27ac_peak_101
1	1322509	1322958	450	3.88655	2.43291	H3K27ac_peak_102
1	1323732	1325266	1535	5.21256	2.78871	H3K27ac_peak_103
1	1326446	1326862	417	2.97636	2.06172	H3K27ac_peak_104
1	1327013	1327345	333	4.36469	2.75887	H3K27ac_peak_105
1	1328834	1331290	2457	7.16869	3.58206	H3K27ac_peak_106
1	1331716	1332637	922	6.46409	3.68141	H3K27ac_peak_107
1	1332912	1333410	499	4.44731	3.14565	H3K27ac_peak_108
1	1365522	1365878	357	4.98454	2.77694	H3K27ac_peak_109
1	1382755	1383110	356	5.15627	3.16649	H3K27ac_peak_110
1	1397745	1397964	220	4.43956	2.95487	H3K27ac_peak_111
1	1413986	1414396	411	5.34021	3.49767	H3K27ac_peak_112
1	1414620	1414881	262	6.92493	3.81444	H3K27ac_peak_113
1	1461417	1461979	563	4.02702	2.35491	H3K27ac_peak_114
1	1490463	1490699	237	3.88655	2.43291	H3K27ac_peak_115
1	1495691	1496452	762	6.41011	3.00989	H3K27ac_peak_116
1	1507948	1508364	417	5.49588	2.80455	H3K27ac_peak_117
1	1521542	1521788	247	4.80332	2.66572	H3K27ac_peak_118
1	1521962	1522403	442	7.01594	3.11903	H3K27ac_peak_119
1	1522552	1523204	653	5.74512	2.74272	H3K27ac_peak_120
1	1525839	1526184	346	3.80423	2.51148	H3K27ac_peak_121
1	1540538	1541481	944	5.58597	3.37117	H3K27ac_peak_122
1	1544195	1544431	237	5.26629	3.14772	H3K27ac_peak_123
1	1544924	1545775	852	3.44155	2.28867	H3K27ac_peak_124
1	1546280	1546918	639	7.44718	3.60454	H3K27ac_peak_125
1	1577952	1578710	759	5.15627	3.06346	H3K27ac_peak_126
1	1578849	1580094	1246	4.47616	2.48313	H3K27ac_peak_127
1	1580898	1581407	510	7.09102	3.53237	H3K27ac_peak_128
1	1592772	1593150	379	3.75727	2.53319	H3K27ac_peak_129
1	1616179	1616764	586	5.73666	3.62076	H3K27ac_peak_130
1	1675055	1675624	570	9.39486	4.93992	H3K27ac_peak_131
1	1676253	1676705	453	6.5427	4.05906	H3K27ac_peak_132
1	1677683	1678004	322	3.01855	2.21654	H3K27ac_peak_133
1	1678760	1679833	1074	7.73977	3.82086	H3K27ac_peak_134
1	1692602	1694870	2269	9.46042	4.58503	H3K27ac_peak_135
1	1697179	1698450	1272	18.6213	8.24594	H3K27ac_peak_136
1	1698911	1700000	1090	11.8043	5.04661	H3K27ac_peak_137
1	1705923	1706204	282	3.53412	2.99064	H3K27ac_peak_138
1	1706938	1707387	450	4.70357	3.558	H3K27ac_peak_139
1	1720216	1720452	237	4.14638	3.13489	H3K27ac_peak_140
1	1720934	1722114	1181	7.26348	4.3399	H3K27ac_peak_141
1	1723865	1724548	684	6.37684	4.24213	H3K27ac_peak_142
1	1725471	1726770	1300	12.1523	5.18538	H3K27ac_peak_143
1	1727203	1727804	602	7.99138	4.00805	H3K27ac_peak_144
1	1728237	1729214	978	6.66404	3.60431	H3K27ac_peak_145
1	1729465	1730400	936	5.06283	2.581	H3K27ac_peak_146
1	1731048	1731385	338	4.42266	3.13238	H3K27ac_peak_147
1	1740281	1740941	661	4.72331	2.81682	H3K27ac_peak_148
1	1742436	1742785	350	4.02702	2.35491	H3K27ac_peak_149
1	1743024	1743319	296	5.83792	3.08312	H3K27ac_peak_150
1	1746703	1747036	334	3.59523	2.46283	H3K27ac_peak_151
1	1748921	1749941	1021	9.36588	4.12314	H3K27ac_peak_152
1	1752065	1753293	1229	9.58817	4.12305	H3K27ac_peak_153
1	1757545	1758002	458	7.78924	3.45692	H3K27ac_peak_154
1	1758197	1758804	608	6.11664	2.66108	H3K27ac_peak_155
1	1766955	1767333	379	5.94584	3.43108	H3K27ac_peak_156
1	1767534	1768958	1425	15.6669	6.19272	H3K27ac_peak_157
1	1776062	1776533	472	7.69454	3.48784	H3K27ac_peak_158
1	1803292	1804738	1447	4.02702	2.41902	H3K27ac_peak_159
1	1805355	1805967	613	6.4496	2.996	H3K27ac_peak_160
1	1806150	1807285	1136	15.1537	5.35947	H3K27ac_peak_161
1	1807492	1809359	1868	8.13604	3.44262	H3K27ac_peak_162
1	1812408	1813240	833	8.28044	4.14055	H3K27ac_peak_163
1	1815869	1816397	529	5.83711	3.02775	H3K27ac_peak_164
1	1817676	1818122	447	5.11481	2.6707	H3K27ac_peak_165
1	1837430	1837676	247	5.74298	2.94055	H3K27ac_peak_166
1	1846175	1846459	285	4.62282	2.86156	H3K27ac_peak_167
1	1849746	1850254	509	4.70374	3.28484	H3K27ac_peak_168
1	1892082	1892331	250	4.47616	2.54724	H3K27ac_peak_169
1	1893191	1893563	373	5.40376	3.17692	H3K27ac_peak_170
1	1904243	1904494	252	5.40376	3.17692	H3K27ac_peak_171
1	1904716	1904938	223	5.31046	3.31568	H3K27ac_peak_172
1	1905265	1905707	443	5.80396	3.3638	H3K27ac_peak_173
1	1929799	1930443	645	4.02702	2.35491	H3K27ac_peak_174
1	1930862	1932702	1841	10.1558	4.25597	H3K27ac_peak_175
1	1933525	1934557	1033	5.61968	3.02378	H3K27ac_peak_176
1	1942103	1943639	1537	8.81381	3.91061	H3K27ac_peak_177
1	1960179	1960657	479	4.35259	2.57716	H3K27ac_peak_178
1	2118533	2118853	321	3.5627	2.7387	H3K27ac_peak_179
1	2120303	2121498	1196	11.4571	5.13669	H3K27ac_peak_180
1	2122433	2122683	251	5.26629	3.05156	H3K27ac_peak_181
1	2145896	2147496	1601	8.74288	3.51474	H3K27ac_peak_182
1	2263987	2264241	255	5.02686	3.17594	H3K27ac_peak_183
1	2375131	2375580	450	5.28566	2.8629	H3K27ac_peak_184
1	2424301	2424530	230	5.53144	2.6964	H3K27ac_peak_185
1	2433755	2434188	434	4.70182	2.85923	H3K27ac_peak_186
1	2526449	2526692	244	6.90574	3.52822	H3K27ac_peak_187
1	2529659	2529916	258	4.11185	2.79428	H3K27ac_peak_188
1	2531710	2532551	842	7.02282	3.68165	H3K27ac_peak_189
1	2532686	2533171	486	8.93816	3.72175	H3K27ac_peak_190
1	2533400	2533978	579	6.96909	3.22626	H3K27ac_peak_191
1	2537469	2537736	268	6.231	3.78502	H3K27ac_peak_192
1	2538895	2539209	315	3.53412	2.99064	H3K27ac_peak_193
1	2540652	2540866	215	6.17368	3.85611	H3K27ac_peak_194
1	2541009	2542154	1146	16.8787	5.41808	H3K27ac_peak_195
1	2543909	2544128	220	4.50671	3.12298	H3K27ac_peak_196
1	2544367	2545061	695	4.59894	3.22771	H3K27ac_peak_197
1	2566765	2566994	230	7.12698	4.03554	H3K27ac_peak_198
1	2575919	2577401	1483	20.6283	7.00834	H3K27ac_peak_199
1	2579418	2580126	709	5.83711	3.11017	H3K27ac_peak_200
1	2580986	2582009	1024	6.96909	3.22626	H3K27ac_peak_201
1	2598588	2598793	206	6.36362	3.54832	H3K27ac_peak_202
1	2599171	2599445	275	4.11731	2.96949	H3K27ac_peak_203
1	2600116	2600506	391	4.1611	2.6669	H3K27ac_peak_204
1	2600782	2601288	507	9.95159	4.81687	H3K27ac_peak_205
1	2602177	2603221	1045	4.04859	2.09085	H3K27ac_peak_206
1	2621630	2621953	324	3.18684	2.16259	H3K27ac_peak_207
1	2622350	2623100	751	4.35259	2.50503	H3K27ac_peak_208
1	2624750	2626598	1849	6.51537	2.86949	H3K27ac_peak_209
1	2631345	2631613	269	5.94584	3.43108	H3K27ac_peak_210
1	2810448	2812949	2502	9.07662	4.40868	H3K27ac_peak_211
1	2826593	2827064	472	2.97636	2.00403	H3K27ac_peak_212
1	2827251	2828287	1037	5.26629	3.14772	H3K27ac_peak_213
1	2829192	2829499	308	4.70182	2.95539	H3K27ac_peak_214
1	2880946	2881612	667	3.75727	2.53319	H3K27ac_peak_215
1	2882349	2882586	238	4.76296	2.45705	H3K27ac_peak_216
1	2905284	2905756	473	5.22673	3.35314	H3K27ac_peak_217
1	2924527	2924783	257	3.15718	2.82948	H3K27ac_peak_218
1	2925095	2925997	903	11.7967	5.73129	H3K27ac_peak_219
1	2930002	2930950	949	6.46191	3.34004	H3K27ac_peak_220
1	2931335	2931599	265	3.92742	2.52285	H3K27ac_peak_221
1	2939902	2940697	796	7.78375	3.91411	H3K27ac_peak_222
1	2960961	2961163	203	4.10628	2.5993	H3K27ac_peak_223
1	2962566	2963364	799	4.1611	2.76307	H3K27ac_peak_224
1	2974221	2974758	538	4.11731	2.96949	H3K27ac_peak_225
1	3034152	3034463	312	5.44099	3.64348	H3K27ac_peak_226
1	3101334	3101540	207	5.33602	3.58375	H3K27ac_peak_227
1	3119275	3122981	3707	9.36461	3.73111	H3K27ac_peak_228
1	3401563	3401874	312	3.01855	2.14442	H3K27ac_peak_229
1	4243275	4243528	254	6.7523	3.26419	H3K27ac_peak_230
1	4244142	4244542	401	3.44155	2.28867	H3K27ac_peak_231
1	4244809	4245555	747	3.92038	2.18901	H3K27ac_peak_232
1	4246093	4246369	277	5.85335	3.24388	H3K27ac_peak_233
1	4246822	4247882	1061	5.06283	2.52331	H3K27ac_peak_234
1	4250230	4250492	263	6.90327	3.47351	H3K27ac_peak_235
1	4251200	4251443	244	4.83914	3.35916	H3K27ac_peak_236
1	4372492	4373219	728	6.17368	3.85611	H3K27ac_peak_237
1	4383256	4383814	559	4.86684	3.37442	H3K27ac_peak_238
1	4391651	4392322	672	6.94497	4.28457	H3K27ac_peak_239
1	4636979	4637203	225	4.06191	3.32294	H3K27ac_peak_240
1	4795809	4796090	282	10.2137	5.6966	H3K27ac_peak_241
1	4881711	4883671	1961	17.3454	8.18728	H3K27ac_peak_242
1	4883892	4885236	1345	22.9879	9.91159	H3K27ac_peak_243
1	4892193	4892998	806	7.66459	4.28884	H3K27ac_peak_244
1	4893387	4893905	519	3.6454	2.57074	H3K27ac_peak_245
1	4948198	4948775	578	3.70177	2.10276	H3K27ac_peak_246
1	4953485	4954265	781	5.85335	3.24388	H3K27ac_peak_247
1	4967999	4968354	356	4.14638	3.13489	H3K27ac_peak_248
1	4973190	4973530	341	4.11731	2.96949	H3K27ac_peak_249
1	5015150	5015712	563	5.26629	3.05156	H3K27ac_peak_250
1	5016272	5017215	944	8.71601	4.35424	H3K27ac_peak_251
1	5017815	5018097	283	4.70383	3.37279	H3K27ac_peak_252
1	5364428	5364696	269	4.11731	2.8541	H3K27ac_peak_253
1	5366454	5367024	571	3.15615	2.37841	H3K27ac_peak_254
1	5464684	5464963	280	3.6454	2.57074	H3K27ac_peak_255
1	5465151	5466149	999	14.5125	6.30827	H3K27ac_peak_256
1	6250497	6250733	237	7.37323	4.03289	H3K27ac_peak_257
1	6771307	6773664	2358	11.0053	4.81582	H3K27ac_peak_258
1	6782398	6782652	255	7.34587	3.42446	H3K27ac_peak_259
1	6873177	6873467	291	4.19511	2.25295	H3K27ac_peak_260
1	6873807	6874092	286	5.72215	3.12383	H3K27ac_peak_261
1	6921585	6921932	348	5.46828	3.71187	H3K27ac_peak_262
1	6923766	6924005	240	5.77256	3.88677	H3K27ac_peak_263
1	6953500	6953699	200	5.46828	3.56762	H3K27ac_peak_264
1	6961810	6962365	556	3.88655	2.43291	H3K27ac_peak_265
1	6965997	6966244	248	5.44099	3.64348	H3K27ac_peak_266
1	6972164	6972658	495	7.26927	4.22199	H3K27ac_peak_267
1	6994246	6994453	208	3.53412	2.8464	H3K27ac_peak_268
1	6995572	6996875	1304	14.1665	7.22932	H3K27ac_peak_269
1	6997026	6997743	718	12.3733	6.03294	H3K27ac_peak_270
1	7049264	7049930	667	7.66459	4.28884	H3K27ac_peak_271
1	7189560	7190006	447	3.01855	2.21654	H3K27ac_peak_272
1	7207018	7207789	772	4.34975	2.97302	H3K27ac_peak_273
1	7376086	7376812	727	4.94366	2.61135	H3K27ac_peak_274
1	7412750	7413009	260	6.46191	3.43621	H3K27ac_peak_275
1	7419986	7420783	798	4.1611	2.6669	H3K27ac_peak_276
1	7422253	7422509	257	4.24356	2.98103	H3K27ac_peak_277
1	7422990	7423521	532	5.26629	3.14772	H3K27ac_peak_278
1	7424628	7424869	242	3.61329	2.51188	H3K27ac_peak_279
1	7427415	7427862	448	6.46259	3.51323	H3K27ac_peak_280
1	7428127	7429119	993	7.09779	2.81844	H3K27ac_peak_281
1	7431378	7431980	603	7.59398	3.8465	H3K27ac_peak_282
1	7432713	7433581	869	6.99767	3.35745	H3K27ac_peak_283
1	7434203	7434606	404	3.44155	2.36079	H3K27ac_peak_284
1	7458639	7458890	252	3.15615	2.37841	H3K27ac_peak_285
1	7462059	7462258	200	5.10226	3.10105	H3K27ac_peak_286
1	7468885	7469389	505	3.44155	2.28867	H3K27ac_peak_287
1	7470066	7470282	217	3.43142	2.72599	H3K27ac_peak_288
1	7470791	7471124	334	5.26629	3.05156	H3K27ac_peak_289
1	7471527	7473084	1558	8.23007	3.68715	H3K27ac_peak_290
1	7487312	7487947	636	9.25272	4.86582	H3K27ac_peak_291
1	7491455	7491717	263	4.76227	3.26282	H3K27ac_peak_292
1	7544371	7544675	305	4.49272	2.86006	H3K27ac_peak_293
1	7588467	7591072	2606	12.0029	4.78249	H3K27ac_peak_294
1	7611407	7613827	2421	11.1278	3.82941	H3K27ac_peak_295
1	7650319	7652055	1737	18.4413	8.37887	H3K27ac_peak_296
1	7652320	7652871	552	3.6064	3.20592	H3K27ac_peak_297
1	7655411	7655611	201	4.3121	3.39751	H3K27ac_peak_298
1	7658552	7659222	671	6.19807	3.76782	H3K27ac_peak_299
1	7662371	7662947	577	5.94584	3.54647	H3K27ac_peak_300
1	7678293	7680661	2369	6.22951	2.63165	H3K27ac_peak_301
1	7680957	7681378	422	6.58498	4.3669	H3K27ac_peak_302
1	7768082	7768821	740	5.26629	3.05156	H3K27ac_peak_303
1	7769252	7769548	297	5.94584	3.43108	H3K27ac_peak_304
1	7771191	7771671	481	6.06371	3.89904	H3K27ac_peak_305
1	7809289	7809532	244	3.83181	2.65939	H3K27ac_peak_306
1	7811464	7811750	287	3.2932	2.28592	H3K27ac_peak_307
1	7880080	7880340	261	5.88855	3.40384	H3K27ac_peak_308
1	7880824	7881303	480	4.1611	2.6669	H3K27ac_peak_309
1	7882449	7882821	373	3.44155	2.28867	H3K27ac_peak_310
1	7934804	7935406	603	7.16869	3.4919	H3K27ac_peak_311
1	7935542	7935948	407	9.48485	4.08545	H3K27ac_peak_312
1	8028894	8029133	240	5.46828	3.56762	H3K27ac_peak_313
1	8086685	8087041	357	5.61501	3.34758	H3K27ac_peak_314
1	8087256	8087475	220	4.23929	2.85638	H3K27ac_peak_315
1	8089110	8089312	203	6.66404	3.60431	H3K27ac_peak_316
1	8091541	8092443	903	4.70182	2.85923	H3K27ac_peak_317
1	8104238	8105094	857	11.1588	5.56674	H3K27ac_peak_318
1	8105703	8107453	1751	9.07662	4.40868	H3K27ac_peak_319
1	8108537	8108839	303	4.79185	3.27913	H3K27ac_peak_320
1	8112457	8113593	1137	10.5795	4.74156	H3K27ac_peak_321
1	8115378	8115670	293	3.03847	2.50791	H3K27ac_peak_322
1	8117655	8118130	476	3.03847	2.50791	H3K27ac_peak_323
1	8119199	8119403	205	4.64636	3.19915	H3K27ac_peak_324
1	8119540	8119870	331	5.34021	3.63909	H3K27ac_peak_325
1	8127864	8128293	430	4.11731	2.96949	H3K27ac_peak_326
1	8129370	8129943	574	3.15615	2.47458	H3K27ac_peak_327
1	8134132	8134409	278	5.34426	2.86564	H3K27ac_peak_328
1	8137383	8137926	544	4.24476	2.61562	H3K27ac_peak_329
1	8145458	8145776	319	5.87933	3.79534	H3K27ac_peak_330
1	8149522	8149729	208	3.75727	2.53319	H3K27ac_peak_331
1	8150051	8150761	711	4.1611	2.76307	H3K27ac_peak_332
1	8150910	8151242	333	4.24356	3.11216	H3K27ac_peak_333
1	8151422	8152642	1221	6.60524	3.77726	H3K27ac_peak_334
1	8153554	8154024	471	5.40376	3.28377	H3K27ac_peak_335
1	8154661	8154986	326	4.1611	2.6669	H3K27ac_peak_336
1	8155147	8155368	222	5.75614	3.26952	H3K27ac_peak_337
1	8156210	8156460	251	3.99987	2.97685	H3K27ac_peak_338
1	8159678	8159916	239	5.40372	3.67512	H3K27ac_peak_339
1	8160866	8161558	693	9.60169	4.77149	H3K27ac_peak_340
1	8165767	8166108	342	5.5864	3.33363	H3K27ac_peak_341
1	8166886	8167104	219	5.5864	3.33363	H3K27ac_peak_342
1	8185421	8185850	430	3.6454	2.57074	H3K27ac_peak_343
1	8186078	8186566	489	5.21623	3.5691	H3K27ac_peak_344
1	8198407	8198716	310	5.03748	3.33423	H3K27ac_peak_345
1	8202561	8202766	206	5.31046	3.31568	H3K27ac_peak_346
1	8203034	8203264	231	5.28566	2.94532	H3K27ac_peak_347
1	8208813	8209615	803	9.66837	5.39609	H3K27ac_peak_348
1	8210731	8211627	897	6.9063	4.1446	H3K27ac_peak_349
1	8211816	8212639	824	6.71885	4.04351	H3K27ac_peak_350
1	8221055	8221371	317	4.86684	3.37442	H3K27ac_peak_351
1	8230063	8230576	514	5.31046	3.20028	H3K27ac_peak_352
1	8239529	8239955	427	9.74833	5.61151	H3K27ac_peak_353
1	8242057	8242633	577	6.17841	3.96402	H3K27ac_peak_354
1	8243252	8245165	1914	13.7817	4.8411	H3K27ac_peak_355
1	8265396	8265668	273	2.94429	2.82274	H3K27ac_peak_356
1	8327277	8327715	439	7.28745	3.89266	H3K27ac_peak_357
1	8330315	8330557	243	5.15571	3.39774	H3K27ac_peak_358
1	8330994	8331204	211	3.83181	2.65939	H3K27ac_peak_359
1	8332397	8333035	639	3.44155	2.28867	H3K27ac_peak_360
1	8333782	8335156	1375	9.46042	4.46964	H3K27ac_peak_361
1	8336673	8337051	379	3.03847	2.50791	H3K27ac_peak_362
1	8337977	8338598	622	7.03383	4.63983	H3K27ac_peak_363
1	8339281	8339604	324	4.70357	3.558	H3K27ac_peak_364
1	8340023	8341378	1356	9.62915	5.36106	H3K27ac_peak_365
1	8347264	8349371	2108	15.7352	6.55738	H3K27ac_peak_366
1	8349619	8350588	970	7.50277	4.73864	H3K27ac_peak_367
1	8360172	8360904	733	4.1611	2.76307	H3K27ac_peak_368
1	8361039	8361404	366	5.88153	3.47857	H3K27ac_peak_369
1	8361544	8363867	2324	10.3343	3.25671	H3K27ac_peak_370
1	8365256	8366459	1204	13.5895	6.01978	H3K27ac_peak_371
1	8375661	8375898	238	5.07296	3.6881	H3K27ac_peak_372
1	8383641	8383923	283	5.15571	3.53511	H3K27ac_peak_373
1	8384084	8387404	3321	14.3451	5.2633	H3K27ac_peak_374
1	8400849	8401213	365	3.2932	2.28592	H3K27ac_peak_375
1	8402435	8404028	1594	14.5898	6.87197	H3K27ac_peak_376
1	8404803	8405471	669	8.52187	5.05439	H3K27ac_peak_377
1	8405744	8408829	3086	13.5501	5.07098	H3K27ac_peak_378
1	8408972	8409300	329	10.4222	5.04624	H3K27ac_peak_379
1	8412713	8413379	667	9.74015	5.12192	H3K27ac_peak_380
1	8415033	8415734	702	4.11731	2.96949	H3K27ac_peak_381
1	8416919	8417588	670	10.6105	5.5929	H3K27ac_peak_382
1	8418091	8420155	2065	11.8043	5.16201	H3K27ac_peak_383
1	8420869	8421671	803	6.90279	4.03008	H3K27ac_peak_384
1	8423807	8424734	928	16.4086	6.88524	H3K27ac_peak_385
1	8429451	8429872	422	5.26629	3.05156	H3K27ac_peak_386
1	8430438	8431960	1523	7.64944	3.8539	H3K27ac_peak_387
1	8432524	8433523	1000	8.71601	4.35424	H3K27ac_peak_388
1	8433823	8435990	2168	10.5157	4.494	H3K27ac_peak_389
1	8436600	8436819	220	5.31046	3.31568	H3K27ac_peak_390
1	8437782	8439780	1999	9.36461	3.65899	H3K27ac_peak_391
1	8440330	8440624	295	5.37017	3.42765	H3K27ac_peak_392
1	8446151	8448554	2404	11.9226	4.75082	H3K27ac_peak_393
1	8450298	8450655	358	4.06895	2.6231	H3K27ac_peak_394
1	8453610	8453956	347	7.19594	3.59328	H3K27ac_peak_395
1	8454413	8455257	845	5.83711	3.11017	H3K27ac_peak_396
1	8457703	8457903	201	4.82637	2.86083	H3K27ac_peak_397
1	8458061	8458449	389	5.16179	2.94898	H3K27ac_peak_398
1	8461501	8461758	258	3.44155	2.28867	H3K27ac_peak_399
1	8478469	8478809	341	5.94584	3.43108	H3K27ac_peak_400
1	8519662	8519994	333	3.53412	2.8464	H3K27ac_peak_401
1	8531092	8531360	269	5.10203	3.45172	H3K27ac_peak_402
1	8531595	8532051	457	6.58498	4.3669	H3K27ac_peak_403
1	8542754	8543225	472	9.62915	5.54136	H3K27ac_peak_404
1	8543677	8544581	905	8.96258	5.31359	H3K27ac_peak_405
1	8554720	8555232	513	5.26629	3.14772	H3K27ac_peak_406
1	8555621	8556816	1196	15.0402	5.29496	H3K27ac_peak_407
1	8559635	8560589	955	11.8043	5.04661	H3K27ac_peak_408
1	8595279	8596501	1223	10.7877	4.95826	H3K27ac_peak_409
1	8598517	8600189	1673	9.36461	3.65899	H3K27ac_peak_410
1	8600689	8601123	435	3.35729	2.17712	H3K27ac_peak_411
1	8608164	8610199	2036	13.452	5.5082	H3K27ac_peak_412
1	8665874	8666429	556	3.75727	2.45077	H3K27ac_peak_413
1	8678235	8678636	402	6.46191	3.34004	H3K27ac_peak_414
1	8755551	8755805	255	3.2932	2.36834	H3K27ac_peak_415
1	8788849	8789606	758	6.92493	3.93465	H3K27ac_peak_416
1	8789880	8790290	411	4.24476	2.61562	H3K27ac_peak_417
1	8889863	8892410	2548	15.2073	7.42091	H3K27ac_peak_418
1	8934585	8935839	1255	19.3873	6.22493	H3K27ac_peak_419
1	8936364	8936913	550	5.29288	3.82304	H3K27ac_peak_420
1	8939195	8939411	217	5.26629	3.05156	H3K27ac_peak_421
1	8942918	8943178	261	6.02617	3.87785	H3K27ac_peak_422
1	9035637	9036231	595	6.60524	3.66187	H3K27ac_peak_423
1	9036973	9037435	463	10.5218	4.83583	H3K27ac_peak_424
1	9037785	9038275	491	6.33684	3.741	H3K27ac_peak_425
1	9038447	9038710	264	4.1611	2.6669	H3K27ac_peak_426
1	9038887	9039814	928	4.47616	2.54724	H3K27ac_peak_427
1	9047533	9049159	1627	7.18288	2.7759	H3K27ac_peak_428
1	9049537	9049977	441	6.79459	3.87015	H3K27ac_peak_429
1	9079485	9080088	604	6.65144	3.5183	H3K27ac_peak_430
1	9080682	9080935	254	5.34426	2.79352	H3K27ac_peak_431
1	9082187	9082449	263	3.35729	2.11942	H3K27ac_peak_432
1	9082681	9083675	995	13.0386	4.67625	H3K27ac_peak_433
1	9084786	9085781	996	5.34426	2.86564	H3K27ac_peak_434
1	9085934	9086350	417	4.75456	2.78047	H3K27ac_peak_435
1	9089249	9089451	203	3.44155	2.28867	H3K27ac_peak_436
1	9090891	9093572	2682	9.79599	4.20551	H3K27ac_peak_437
1	9094030	9094814	785	6.17666	3.10391	H3K27ac_peak_438
1	9103316	9103787	472	4.6105	2.40791	H3K27ac_peak_439
1	9103959	9104241	283	2.97636	2.06172	H3K27ac_peak_440
1	9105062	9105400	339	5.03748	3.33423	H3K27ac_peak_441
1	9106469	9106963	495	7.23138	4.06526	H3K27ac_peak_442
1	9107704	9109181	1478	8.86407	4.54124	H3K27ac_peak_443
1	9109353	9110921	1569	6.51537	2.86949	H3K27ac_peak_444
1	9122584	9122901	318	4.79185	3.42338	H3K27ac_peak_445
1	9125956	9126390	435	7.66459	4.43309	H3K27ac_peak_446
1	9127550	9127972	423	9.46042	4.58503	H3K27ac_peak_447
1	9129043	9129378	336	5.73759	3.86653	H3K27ac_peak_448
1	9129789	9130051	263	7.74745	4.47787	H3K27ac_peak_449
1	9130886	9131276	391	8.09272	4.51457	H3K27ac_peak_450
1	9133414	9133737	324	3.15615	2.47458	H3K27ac_peak_451
1	9147960	9148375	416	3.78587	3.14805	H3K27ac_peak_452
1	9148536	9149013	478	6.40804	3.1926	H3K27ac_peak_453
1	9150310	9151425	1116	8.44714	4.57733	H3K27ac_peak_454
1	9152493	9152989	497	6.65549	4.54705	H3K27ac_peak_455
1	9157321	9157649	329	3.7824	3.06337	H3K27ac_peak_456
1	9161248	9161474	227	6.44773	4.23114	H3K27ac_peak_457
1	9166127	9166455	329	3.5627	2.62331	H3K27ac_peak_458
1	9167852	9168676	825	7.30485	4.2109	H3K27ac_peak_459
1	9190699	9191829	1131	6.65549	4.35546	H3K27ac_peak_460
1	9194323	9194858	536	3.15615	2.37841	H3K27ac_peak_461
1	9195038	9196096	1059	7.92341	4.85045	H3K27ac_peak_462
1	9196654	9197444	791	7.73977	3.7247	H3K27ac_peak_463
1	9197621	9198514	894	3.18684	2.16259	H3K27ac_peak_464
1	9198741	9199205	465	7.26927	4.22199	H3K27ac_peak_465
1	9201935	9202156	222	4.79185	3.27913	H3K27ac_peak_466
1	9205743	9207895	2153	6.60524	3.77726	H3K27ac_peak_467
1	9208424	9209024	601	14.1665	7.22932	H3K27ac_peak_468
1	9209239	9209708	470	4.50671	3.12298	H3K27ac_peak_469
1	9209913	9210149	237	4.50671	3.26036	H3K27ac_peak_470
1	9213802	9214365	564	5.46828	3.71187	H3K27ac_peak_471
1	9217485	9219300	1816	14.915	6.84891	H3K27ac_peak_472
1	9219789	9220703	915	10.9285	5.29856	H3K27ac_peak_473
1	9221418	9222595	1178	12.6839	5.87553	H3K27ac_peak_474
1	9222774	9223140	367	4.70182	2.95539	H3K27ac_peak_475
1	9224622	9224961	340	3.53412	2.99064	H3K27ac_peak_476
1	9225584	9227016	1433	11.2515	4.59016	H3K27ac_peak_477
1	9227741	9228259	519	4.79185	3.42338	H3K27ac_peak_478
1	9230535	9231033	499	10.2137	5.6966	H3K27ac_peak_479
1	9231438	9231872	435	6.17368	3.85611	H3K27ac_peak_480
1	9236466	9237158	693	4.70046	3.08489	H3K27ac_peak_481
1	9237879	9240270	2392	26.5538	10.8695	H3K27ac_peak_482
1	9240837	9241402	566	9.62915	5.36106	H3K27ac_peak_483
1	9241753	9242208	456	4.14638	3.13489	H3K27ac_peak_484
1	9243602	9244082	481	5.25527	3.79987	H3K27ac_peak_485
1	9257566	9257786	221	4.1611	2.76307	H3K27ac_peak_486
1	9288472	9288847	376	3.37433	2.9694	H3K27ac_peak_487
1	9289326	9290355	1030	3.18684	2.16259	H3K27ac_peak_488
1	9296227	9296841	615	4.73472	3.48321	H3K27ac_peak_489
1	9308061	9308776	716	6.9063	4.00036	H3K27ac_peak_490
1	9310326	9311248	923	4.92267	2.95782	H3K27ac_peak_491
1	9324709	9325356	648	9.07662	4.29773	H3K27ac_peak_492
1	9325861	9326095	235	6.02254	3.49746	H3K27ac_peak_493
1	9327314	9327618	305	4.48652	3.33499	H3K27ac_peak_494
1	9328406	9328609	204	3.70795	2.94964	H3K27ac_peak_495
1	9329115	9329399	285	6.9063	4.1446	H3K27ac_peak_496
1	9332432	9332678	247	5.00614	3.54754	H3K27ac_peak_497
1	9439194	9440705	1512	9.79599	4.30167	H3K27ac_peak_498
1	9449368	9449744	377	5.40372	3.67512	H3K27ac_peak_499
1	9455819	9456135	317	5.03761	3.66654	H3K27ac_peak_500
1	9485877	9486238	362	4.79185	3.27913	H3K27ac_peak_501
1	9491803	9492168	366	6.24363	3.57404	H3K27ac_peak_502
1	9506933	9507579	647	5.41169	2.94205	H3K27ac_peak_503
1	9516653	9516863	211	5.1258	3.38163	H3K27ac_peak_504
1	9537237	9537545	309	3.5627	2.7387	H3K27ac_peak_505
1	9555851	9556083	233	4.3121	3.5891	H3K27ac_peak_506
1	9575710	9576017	308	9.09299	4.01319	H3K27ac_peak_507
1	9577655	9577854	200	4.11731	2.8541	H3K27ac_peak_508
1	9618949	9622255	3307	26.5538	10.6779	H3K27ac_peak_509
1	9623458	9623882	425	4.34975	3.09322	H3K27ac_peak_510
1	9667369	9668316	948	17.0669	5.10143	H3K27ac_peak_511
1	9730511	9730833	323	7.08235	3.14131	H3K27ac_peak_512
1	9761724	9761948	225	4.24476	2.61562	H3K27ac_peak_513
1	9791307	9791528	222	3.53412	2.99064	H3K27ac_peak_514
1	9814028	9814469	442	5.94584	3.43108	H3K27ac_peak_515
1	9866678	9866893	216	4.86684	3.37442	H3K27ac_peak_516
1	9942425	9942735	311	3.53412	2.99064	H3K27ac_peak_517
1	9982972	9983609	638	6.53862	3.94724	H3K27ac_peak_518
1	9992592	9994305	1714	18.4413	8.57046	H3K27ac_peak_519
1	9995321	9996431	1111	6.60524	3.77726	H3K27ac_peak_520
1	9996701	9997284	584	6.65549	4.54705	H3K27ac_peak_521
1	9998662	9999680	1019	4.14638	3.13489	H3K27ac_peak_522
1	10003149	10003390	242	5.05759	3.97228	H3K27ac_peak_523
1	10026170	10027038	869	14.5125	6.45251	H3K27ac_peak_524
1	10027607	10027994	388	2.95763	2.55791	H3K27ac_peak_525
1	10029241	10029528	288	3.15615	2.37841	H3K27ac_peak_526
1	10036836	10037069	234	4.3121	3.5891	H3K27ac_peak_527
1	10042853	10043267	415	5.83963	4.16387	H3K27ac_peak_528
1	10045022	10045880	859	7.60524	3.5223	H3K27ac_peak_529
1	10055017	10055332	316	5.05759	3.97228	H3K27ac_peak_530
1	10061773	10062182	410	4.14638	3.13489	H3K27ac_peak_531
1	10063515	10064187	673	10.0802	5.01007	H3K27ac_peak_532
1	10065742	10065960	219	4.3121	3.5891	H3K27ac_peak_533
1	10072054	10072597	544	12.6839	5.87553	H3K27ac_peak_534
1	10074476	10074884	409	5.05759	3.97228	H3K27ac_peak_535
1	10087960	10088166	207	5.07296	3.6881	H3K27ac_peak_536
1	10102239	10102535	297	6.65549	4.35546	H3K27ac_peak_537
1	10106509	10107008	500	9.25272	4.86582	H3K27ac_peak_538
1	10130482	10130905	424	5.9324	4.09985	H3K27ac_peak_539
1	10139425	10139759	335	5.81334	4.0275	H3K27ac_peak_540
1	10142418	10142887	470	11.1682	6.07978	H3K27ac_peak_541
1	10152865	10154971	2107	5.85335	3.24388	H3K27ac_peak_542
1	10176324	10177425	1102	7.87615	3.54105	H3K27ac_peak_543
1	10177576	10178460	885	5.5864	3.33363	H3K27ac_peak_544
1	10180901	10181425	525	5.10203	3.60356	H3K27ac_peak_545
1	10211632	10212017	386	3.2932	2.36834	H3K27ac_peak_546
1	10215751	10216012	262	3.01855	2.14442	H3K27ac_peak_547
1	10216817	10217126	310	4.14638	3.13489	H3K27ac_peak_548
1	10224476	10228638	4163	17.9056	6.91497	H3K27ac_peak_549
1	10232685	10233541	857	16.0254	6.52158	H3K27ac_peak_550
1	10310252	10313020	2769	13.5895	6.01978	H3K27ac_peak_551
1	10353929	10354805	877	12.4453	6.44289	H3K27ac_peak_552
1	10674941	10675157	217	4.06191	3.32294	H3K27ac_peak_553
1	11400378	11401824	1447	13.4274	6.8035	H3K27ac_peak_554
1	11564558	11564915	358	4.3121	3.5891	H3K27ac_peak_555
1	11565992	11567142	1151	7.02967	2.92719	H3K27ac_peak_556
1	11741268	11741619	352	3.5627	2.62331	H3K27ac_peak_557
1	11885917	11886253	337	4.80891	3.07007	H3K27ac_peak_558
1	11886874	11887326	453	5.49876	3.03195	H3K27ac_peak_559
1	12118380	12118990	611	6.65549	4.54705	H3K27ac_peak_560
1	12119900	12120252	353	5.05759	3.97228	H3K27ac_peak_561
1	12120416	12123743	3328	17.8189	5.74645	H3K27ac_peak_562
1	12296461	12296910	450	4.11731	2.8541	H3K27ac_peak_563
1	12297304	12299600	2297	14.5376	4.92353	H3K27ac_peak_564
1	12300657	12301114	458	5.84343	3.77526	H3K27ac_peak_565
1	12301583	12301983	401	5.26765	3.70095	H3K27ac_peak_566
1	12302142	12302363	222	3.75727	2.45077	H3K27ac_peak_567
1	12302584	12302787	204	6.56183	3.72943	H3K27ac_peak_568
1	12302986	12303782	797	5.94584	3.43108	H3K27ac_peak_569
1	12304612	12304888	277	4.77556	3.60304	H3K27ac_peak_570
1	12305131	12306060	930	3.75727	2.53319	H3K27ac_peak_571
1	12307261	12307578	318	4.73472	3.48321	H3K27ac_peak_572
1	12311784	12312850	1067	4.24476	2.69804	H3K27ac_peak_573
1	12314415	12314746	332	5.28566	2.8629	H3K27ac_peak_574
1	12315506	12315787	282	5.51891	3.50556	H3K27ac_peak_575
1	12315986	12316195	210	5.88153	3.47857	H3K27ac_peak_576
1	12316853	12317399	547	4.92267	3.0573	H3K27ac_peak_577
1	12319437	12320578	1142	7.73888	4.60511	H3K27ac_peak_578
1	12321954	12322263	310	3.75727	2.45077	H3K27ac_peak_579
1	12322610	12323288	679	7.99138	4.00805	H3K27ac_peak_580
1	12324561	12324836	276	6.17841	4.1243	H3K27ac_peak_581
1	12325037	12326624	1588	7.38139	3.65418	H3K27ac_peak_582
1	12327371	12327915	545	7.6291	4.05485	H3K27ac_peak_583
1	12329982	12330869	888	8.71601	4.35424	H3K27ac_peak_584
1	12332207	12332918	712	10.7367	6.01475	H3K27ac_peak_585
1	12334203	12334498	296	5.83963	4.16387	H3K27ac_peak_586
1	12337121	12338088	968	8.21408	4.876	H3K27ac_peak_587
1	12340960	12343126	2167	10.2697	5.40647	H3K27ac_peak_588
1	12343273	12343658	386	5.94584	3.43108	H3K27ac_peak_589
1	12344159	12345379	1221	12.2782	5.37709	H3K27ac_peak_590
1	12345905	12346285	381	8.44714	4.57733	H3K27ac_peak_591
1	12347215	12347587	373	4.42728	3.29988	H3K27ac_peak_592
1	12350420	12350645	226	5.05759	3.97228	H3K27ac_peak_593
1	12352331	12352645	315	3.53412	2.99064	H3K27ac_peak_594
1	12355271	12356335	1065	11.7718	5.8942	H3K27ac_peak_595
1	12358366	12358634	269	4.49683	3.60319	H3K27ac_peak_596
1	12367713	12368017	305	5.31046	3.31568	H3K27ac_peak_597
1	12369252	12369746	495	11.1682	6.07978	H3K27ac_peak_598
1	12527902	12528101	200	4.3121	3.39751	H3K27ac_peak_599
1	13282699	13283058	360	3.6064	3.20592	H3K27ac_peak_600
1	13339429	13341766	2338	11.0053	4.93122	H3K27ac_peak_601
1	13357834	13358149	316	3.53412	2.99064	H3K27ac_peak_602
1	13380579	13380969	391	7.50277	4.73864	H3K27ac_peak_603
1	13417814	13418087	274	3.6064	3.20592	H3K27ac_peak_604
1	13418543	13418987	445	6.65549	4.35546	H3K27ac_peak_605
1	13419797	13420341	545	4.79185	3.42338	H3K27ac_peak_606
1	13445724	13447191	1468	19.8431	8.43969	H3K27ac_peak_607
1	13466313	13467328	1016	8.13604	3.44262	H3K27ac_peak_608
1	13715208	13716691	1484	11.2515	4.59016	H3K27ac_peak_609
1	13723619	13723826	208	4.36616	3.51841	H3K27ac_peak_610
1	13873089	13873544	456	7.50277	4.73864	H3K27ac_peak_611
1	13920110	13920685	576	5.83963	4.16387	H3K27ac_peak_612
1	13920933	13921498	566	5.85335	3.24388	H3K27ac_peak_613
1	13925472	13925781	310	4.70046	3.08489	H3K27ac_peak_614
1	13932465	13933257	793	6.65549	4.35546	H3K27ac_peak_615
1	13935995	13936353	359	8.73763	5.00044	H3K27ac_peak_616
1	13937499	13938091	593	6.46191	3.34004	H3K27ac_peak_617
1	13939310	13939538	229	5.15571	3.39774	H3K27ac_peak_618
1	13942556	13942979	424	4.36616	3.34871	H3K27ac_peak_619
1	13943266	13943469	204	4.3121	3.39751	H3K27ac_peak_620
1	13944605	13945565	961	5.85335	3.24388	H3K27ac_peak_621
1	13946736	13948669	1934	6.46191	3.43621	H3K27ac_peak_622
1	13949307	13949509	203	4.14638	3.13489	H3K27ac_peak_623
1	13954874	13955798	925	14.5125	6.45251	H3K27ac_peak_624
1	13955995	13956455	461	7.50277	4.93023	H3K27ac_peak_625
1	13959147	13959586	440	2.95763	2.55791	H3K27ac_peak_626
1	13969658	13970978	1321	6.60524	3.77726	H3K27ac_peak_627
1	13974609	13974884	276	4.24356	2.98103	H3K27ac_peak_628
1	13976930	13977357	428	8.55856	4.76538	H3K27ac_peak_629
1	13977543	13977770	228	7.38582	4.5366	H3K27ac_peak_630
1	13978133	13978453	321	5.46828	3.71187	H3K27ac_peak_631
1	13981360	13981565	206	4.3121	3.39751	H3K27ac_peak_632
1	13995387	13995760	374	7.26625	4.10572	H3K27ac_peak_633
1	13997019	13997599	581	9.28357	5.31342	H3K27ac_peak_634
1	14000561	14001034	474	7.50277	4.73864	H3K27ac_peak_635
1	14003540	14003965	426	6.65549	4.35546	H3K27ac_peak_636
1	14006136	14006774	639	4.79185	3.42338	H3K27ac_peak_637
1	14028518	14029583	1066	10.202	4.09928	H3K27ac_peak_638
1	14038412	14038806	395	7.03383	4.45953	H3K27ac_peak_639
1	14073032	14073277	246	4.06191	3.16267	H3K27ac_peak_640
1	14081225	14081769	545	6.65549	4.54705	H3K27ac_peak_641
1	14134059	14134536	478	6.65549	4.35546	H3K27ac_peak_642
1	14134723	14134982	260	5.05759	3.97228	H3K27ac_peak_643
1	14147613	14148003	391	5.05759	3.78069	H3K27ac_peak_644
1	14148710	14149216	507	9.06816	5.0457	H3K27ac_peak_645
1	14166664	14166987	324	4.79185	3.27913	H3K27ac_peak_646
1	14212278	14212631	354	4.14638	3.13489	H3K27ac_peak_647
1	14219917	14220282	366	3.01855	2.21654	H3K27ac_peak_648
1	14224644	14224843	200	4.67725	3.27037	H3K27ac_peak_649
1	14228439	14229140	702	5.28566	2.94532	H3K27ac_peak_650
1	14235204	14235695	492	5.05759	3.78069	H3K27ac_peak_651
1	14247225	14247578	354	3.6064	3.20592	H3K27ac_peak_652
1	14248734	14248955	222	5.83963	4.16387	H3K27ac_peak_653
1	14250727	14251038	312	3.99616	3.37769	H3K27ac_peak_654
1	14256369	14256751	383	4.79185	3.27913	H3K27ac_peak_655
1	14258492	14259512	1021	4.79185	3.42338	H3K27ac_peak_656
1	14259700	14259925	226	8.09272	4.51457	H3K27ac_peak_657
1	14261363	14261787	425	3.5627	2.62331	H3K27ac_peak_658
1	14269218	14269511	294	4.70357	3.73831	H3K27ac_peak_659
1	14302730	14303088	359	3.6064	3.20592	H3K27ac_peak_660
1	14308507	14309010	504	8.44714	4.72158	H3K27ac_peak_661
1	14339416	14339784	369	5.15627	3.06346	H3K27ac_peak_662
1	14347245	14347824	580	3.53412	2.99064	H3K27ac_peak_663
1	14348403	14348742	340	4.3121	3.5891	H3K27ac_peak_664
1	14348888	14349133	246	3.5627	2.7387	H3K27ac_peak_665
1	14351132	14351331	200	4.36616	3.51841	H3K27ac_peak_666
1	14351548	14351747	200	3.5627	2.62331	H3K27ac_peak_667
1	14376196	14376583	388	3.5627	2.62331	H3K27ac_peak_668
1	14390360	14390900	541	4.79185	3.42338	H3K27ac_peak_669
1	14391753	14392166	414	7.50277	4.73864	H3K27ac_peak_670
1	14406615	14406848	234	5.05759	3.97228	H3K27ac_peak_671
1	14431859	14432155	297	6.65549	4.35546	H3K27ac_peak_672
1	14435027	14435361	335	8.38351	4.42347	H3K27ac_peak_673
1	14437812	14438061	250	3.59319	3.00586	H3K27ac_peak_674
1	14469495	14469832	338	3.42521	3.00239	H3K27ac_peak_675
1	14470737	14471046	310	5.81334	3.8578	H3K27ac_peak_676
1	14472471	14472821	351	5.22673	3.35314	H3K27ac_peak_677
1	14473703	14474383	681	5.31046	3.20028	H3K27ac_peak_678
1	14475753	14476399	647	10.2137	5.6966	H3K27ac_peak_679
1	14477385	14477605	221	3.6064	3.20592	H3K27ac_peak_680
1	14481455	14481693	239	5.05759	3.78069	H3K27ac_peak_681
1	14482374	14485286	2913	14.1665	7.22932	H3K27ac_peak_682
1	14485621	14486340	720	17.3454	8.18728	H3K27ac_peak_683
1	14487723	14488086	364	3.6064	3.20592	H3K27ac_peak_684
1	14489009	14492421	3413	28.5885	8.62388	H3K27ac_peak_685
1	14493132	14494257	1126	12.6201	5.2774	H3K27ac_peak_686
1	14495181	14495628	448	3.53412	2.99064	H3K27ac_peak_687
1	14503666	14504503	838	8.37941	5.12183	H3K27ac_peak_688
1	14504651	14504939	289	7.50277	4.93023	H3K27ac_peak_689
1	14545815	14546379	565	6.9063	4.00036	H3K27ac_peak_690
1	14558408	14559457	1050	6.9063	4.00036	H3K27ac_peak_691
1	14586078	14586580	503	7.50277	4.93023	H3K27ac_peak_692
1	14596637	14597671	1035	8.71446	4.2454	H3K27ac_peak_693
1	14597988	14598392	405	5.50446	3.15678	H3K27ac_peak_694
1	14598665	14600336	1672	7.66459	4.43309	H3K27ac_peak_695
1	14600613	14602812	2200	11.277	5.62929	H3K27ac_peak_696
1	14603628	14605548	1921	13.5895	6.01978	H3K27ac_peak_697
1	14605870	14606241	372	3.03847	2.50791	H3K27ac_peak_698
1	14612262	14612580	319	5.83963	4.16387	H3K27ac_peak_699
1	14612952	14613263	312	3.5627	2.7387	H3K27ac_peak_700
1	14614040	14614363	324	3.5627	2.7387	H3K27ac_peak_701
1	14618941	14619163	223	3.2932	2.36834	H3K27ac_peak_702
1	14621810	14622308	499	6.65549	4.54705	H3K27ac_peak_703
1	14661312	14661520	209	3.9	2.85528	H3K27ac_peak_704
1	14721485	14721867	383	9.28357	5.31342	H3K27ac_peak_705
1	14724699	14724989	291	3.6064	3.20592	H3K27ac_peak_706
1	14740310	14740822	513	5.44741	3.91861	H3K27ac_peak_707
1	14742931	14743802	872	8.37941	5.12183	H3K27ac_peak_708
1	14744021	14744242	222	5.05759	3.78069	H3K27ac_peak_709
1	14746719	14748008	1290	7.30485	4.36274	H3K27ac_peak_710
1	14748522	14748830	309	6.17841	4.1243	H3K27ac_peak_711
1	14749711	14754713	5003	10.4957	3.7012	H3K27ac_peak_712
1	14755122	14755347	226	5.83963	4.16387	H3K27ac_peak_713
1	14755768	14756343	576	11.8043	5.16201	H3K27ac_peak_714
1	14756727	14757774	1048	8.37941	5.12183	H3K27ac_peak_715
1	14758656	14758855	200	5.05759	3.78069	H3K27ac_peak_716
1	14760806	14761223	418	7.50277	4.93023	H3K27ac_peak_717
1	14762006	14762648	643	7.50277	4.73864	H3K27ac_peak_718
1	14780694	14780929	236	2.95763	2.70216	H3K27ac_peak_719
1	14788637	14788917	281	2.95763	2.55791	H3K27ac_peak_720
1	14790513	14790780	268	3.6064	3.20592	H3K27ac_peak_721
1	14792554	14793076	523	5.05759	3.97228	H3K27ac_peak_722
1	14794129	14794447	319	7.50277	4.93023	H3K27ac_peak_723
1	14794878	14796394	1517	22.1433	8.6119	H3K27ac_peak_724
1	14796644	14797080	437	7.50277	4.93023	H3K27ac_peak_725
1	14799809	14800213	405	4.3121	3.5891	H3K27ac_peak_726
1	14804620	14805342	723	5.83711	3.02775	H3K27ac_peak_727
1	14808214	14808487	274	6.65549	4.54705	H3K27ac_peak_728
1	14858991	14859713	723	11.7718	6.0639	H3K27ac_peak_729
1	14864512	14864960	449	7.50277	4.73864	H3K27ac_peak_730
1	14865394	14868319	2926	14.2995	5.62359	H3K27ac_peak_731
1	14923687	14924060	374	3.53412	2.8464	H3K27ac_peak_732
1	14929557	14930908	1352	9.25272	4.86582	H3K27ac_peak_733
1	14931676	14932364	689	3.59698	2.2267	H3K27ac_peak_734
1	14999345	14999793	449	6.49378	4.44595	H3K27ac_peak_735
1	15015835	15017823	1989	8.23007	3.60472	H3K27ac_peak_736
1	15035018	15035963	946	8.04762	3.95261	H3K27ac_peak_737
1	15041036	15041426	391	4.02808	3.2175	H3K27ac_peak_738
1	15047905	15048228	324	3.6064	3.01433	H3K27ac_peak_739
1	15099234	15099540	307	4.23929	2.85638	H3K27ac_peak_740
1	15105812	15106091	280	3.88857	2.98561	H3K27ac_peak_741
1	15142105	15142376	272	6.84874	4.35076	H3K27ac_peak_742
1	15144972	15145230	259	6.58498	4.1972	H3K27ac_peak_743
1	15176744	15177076	333	5.31046	3.20028	H3K27ac_peak_744
1	15177659	15177888	230	6.19807	3.76782	H3K27ac_peak_745
1	15178299	15178588	290	4.79185	3.42338	H3K27ac_peak_746
1	15187235	15187664	430	7.30485	4.2109	H3K27ac_peak_747
1	15245006	15245225	220	4.36616	3.51841	H3K27ac_peak_748
1	15246721	15247178	458	5.83963	4.16387	H3K27ac_peak_749
1	15303737	15304010	274	4.06191	3.32294	H3K27ac_peak_750
1	15328331	15330258	1928	8.04762	3.95261	H3K27ac_peak_751
1	15368794	15369034	241	4.70383	3.37279	H3K27ac_peak_752
1	15399494	15399693	200	4.59894	3.10228	H3K27ac_peak_753
1	15399992	15400191	200	3.78587	3.14805	H3K27ac_peak_754
1	15409714	15410138	425	5.46828	3.56762	H3K27ac_peak_755
1	15479508	15480187	680	6.17841	3.96402	H3K27ac_peak_756
1	15487952	15488288	337	5.00614	3.54754	H3K27ac_peak_757
1	15585848	15586438	591	5.47663	3.66384	H3K27ac_peak_758
1	15586925	15587797	873	5.06283	2.52331	H3K27ac_peak_759
1	15588344	15588701	358	4.79185	3.42338	H3K27ac_peak_760
1	15615840	15616167	328	8.73763	5.00044	H3K27ac_peak_761
[truncated: 79,116 more rows]

## Sheet: GD15M_LM_H3K27ac
Number of H3K27ac peaks in the uterine longitudinal muscle at the mesometrial side on day 15 of pregnancy.
[truncated: 57,011 more rows]

[truncated: 1 more sheets: CD15M_CM_H3K27ac]
