# Supplementary material for: Integrating Transcriptomic and ChIP-Seq Reveals Important Regulatory Regions Modulating Gene Expression in Myometrium during Implantation in Pigs
Source: Biomolecules. 2022 Dec 26;13(1):45. doi: 10.3390/biom13010045 (PMC9856092; doi:10.3390/biom13010045)
Supplement: Supplementary file 1 [file biomolecules-13-00045-s001.zip › Supplementary Files/Table S4.xlsx]

## Sheet: GD15vs.CD15M_CM_H3K4me3
H3K4me3 differential modification regions between the uterine circular muscle on day 15 of pregnancy and day 15 of the estrous cycle.
Ensembl_gene_id	Chr	Start	End	Width	Conc_GD15M_CM	Conc_CD15M_CM	Fold	Pvalue	FDR	Annotation
ENSSSCG00000039344	AEMK02000333.1	84462	88198	3737	9.12074	0	10.2806	1.78e-14	2.32e-11	Distal Intergenic
ENSSSCG00000039344	AEMK02000333.1	106420	108691	2272	8.83299	0	10.0425	3.25e-14	3.83e-11	Promoter (<=1kb)
ENSSSCG00000031325	14	51715230	51715856	627	7.3388	0	8.99739	2.28e-06	0.000208	Promoter (<=1kb)
ENSSSCG00000022251	7	115691572	115693444	1873	7.47055	0	8.73037	8.45e-11	3.99e-08	Intron
ENSSSCG00000022251	7	115695017	115696833	1817	7.21636	0	8.50068	2.48e-10	9.88e-08	Promoter (<=1kb)
ENSSSCG00000002623	7	46566122	46567484	1363	6.08796	0	7.28441	1.65e-07	2.55e-05	Promoter (<=1kb)
ENSSSCG00000006161	4	57736913	57737875	963	5.82862	0	7.17709	8.71e-08	1.56e-05	Exon
ENSSSCG00000022251	7	115693908	115694666	759	5.78317	0	7.11304	1.22e-07	2.02e-05	Promoter (1-2kb)
ENSSSCG00000032355	7	4109523	4110398	876	5.95378	0	7.0303	5.25e-07	6.52e-05	Promoter (1-2kb)
ENSSSCG00000015781	15	45517496	45518561	1066	5.59073	0	6.75586	6.66e-07	7.94e-05	Distal Intergenic
ENSSSCG00000036274	15	133968753	133969473	721	5.59805	0	6.74146	7.33e-07	8.5e-05	Promoter (<=1kb)
ENSSSCG00000029267	13	145691424	145691986	563	5.56853	0	6.69165	8.56e-07	9.63e-05	Promoter (<=1kb)
ENSSSCG00000015135	9	48613462	48614069	608	5.36544	0	6.61678	6.25e-07	7.57e-05	Intron
ENSSSCG00000016478	18	7425818	7426907	1090	7.03218	0.106582	6.48803	6.18e-10	2.39e-07	Exon
ENSSSCG00000001455	7	24891003	24891577	575	5.32219	0	6.46339	1.18e-06	0.000122	Intron
ENSSSCG00000035736	3	10347013	10349127	2115	7.43138	0.539519	6.4007	9.21e-11	4.14e-08	Promoter (<=1kb)
ENSSSCG00000016792	16	5974549	5977384	2836	8.94445	2.52611	6.32895	1.73e-30	1.42e-26	Intron
ENSSSCG00000017700	12	39491775	39493135	1361	6.503	0.106582	5.9079	2.63e-08	6.32e-06	Promoter (<=1kb)
ENSSSCG00000031415	AEMK02000237.1	16629	17638	1010	7.01708	0.954556	5.73651	1.85e-12	1.31e-09	Promoter (<=1kb)
ENSSSCG00000037506	6	56477034	56477596	563	6.30456	0.691544	5.28362	5.32e-09	1.67e-06	Promoter (<=1kb)
ENSSSCG00000010692	14	130669692	130670952	1261	5.89861	0.106582	5.08479	8.35e-07	9.43e-05	Exon
ENSSSCG00000034662	18	53016404	53017576	1173	5.86999	0	5.06009	1.12e-05	0.000748	Distal Intergenic
ENSSSCG00000010850	10	13568634	13569353	720	5.84399	0.539519	4.6846	1.56e-07	2.45e-05	Distal Intergenic
ENSSSCG00000000887	AEMK02000183.1	7942	8509	568	5.81681	0.642628	4.67133	1.05e-07	1.77e-05	Promoter (1-2kb)
ENSSSCG00000034022	16	6176252	6177131	880	5.56411	0	4.34473	2.62e-05	0.00151	Intron
ENSSSCG00000034662	18	53017809	53018700	892	6.26148	1.61753	4.29605	1.84e-09	6.33e-07	Distal Intergenic
ENSSSCG00000014255	2	131018824	131020968	2145	7.58978	3.15969	4.25798	2.39e-13	2.19e-10	Promoter (2-3kb)
ENSSSCG00000006919	4	127358366	127359328	963	6.2904	1.53952	4.24731	2.42e-08	5.93e-06	Promoter (<=1kb)
ENSSSCG00000009919	14	40868253	40871459	3207	10.7174	6.25224	4.24101	2.49e-12	1.66e-09	Promoter (<=1kb)
ENSSSCG00000015241	9	56584737	56585295	559	5.39999	0.691544	3.80128	3.79e-06	0.000314	Promoter (<=1kb)
ENSSSCG00000028814	8	18796355	18800453	4099	10.1614	6.29738	3.76298	3.27e-25	2.02e-21	Promoter (<=1kb)
ENSSSCG00000037636	8	113555846	113557921	2076	7.29608	3.3771	3.70678	9.74e-14	9.73e-11	Distal Intergenic
ENSSSCG00000021573	9	55836637	55837859	1223	6.61205	2.59199	3.47622	3.77e-08	8.17e-06	Promoter (<=1kb)
ENSSSCG00000038489	3	5409394	5413850	4457	10.6148	7.10431	3.43927	2.83e-39	7.01e-35	Promoter (<=1kb)
ENSSSCG00000024336	13	204904742	204905390	649	5.30107	0.539519	3.4215	1.33e-05	0.00088	Promoter (<=1kb)
ENSSSCG00000014277	2	134772064	134772562	499	5.4673	1.10658	3.39799	5.4e-06	0.000423	Intron
ENSSSCG00000007131	17	30760326	30760802	477	5.56964	0.994091	3.39036	9.48e-06	0.000663	Promoter (2-3kb)
ENSSSCG00000033089	9	2932861	2933827	967	7.13105	3.47114	3.38371	2.94e-13	2.42e-10	Promoter (1-2kb)
ENSSSCG00000011075	10	50784700	50785310	611	5.57157	1.27648	3.34417	2.91e-06	0.00025	Promoter (<=1kb)
ENSSSCG00000008213	3	57967656	57970373	2718	8.08139	4.51596	3.33546	3.92e-15	6.06e-12	Promoter (<=1kb)
ENSSSCG00000005398	1	243038610	243039453	844	5.81192	1.82904	3.29896	3.84e-07	5.05e-05	Promoter (<=1kb)
ENSSSCG00000014093	2	85817505	85818304	800	6.8777	3.26037	3.24062	1.12e-10	4.85e-08	Promoter (<=1kb)
ENSSSCG00000008217	3	57998896	58002247	3352	8.20459	4.71242	3.18591	3.09e-12	1.91e-09	Promoter (<=1kb)
ENSSSCG00000040057	13	14213121	14216396	3276	8.20237	4.43209	3.0638	5.19e-07	6.49e-05	Promoter (<=1kb)
ENSSSCG00000035600	14	71040583	71041663	1081	7.02515	3.39197	2.9236	6.27e-07	7.57e-05	Promoter (<=1kb)
ENSSSCG00000003909	6	165327118	165328164	1047	7.42415	4.27248	2.88032	1.02e-13	9.73e-11	Intron
ENSSSCG00000032282	2	70204509	70205118	610	5.62831	1.99409	2.8518	1.37e-06	0.000139	3' UTR
ENSSSCG00000040663	6	18879661	18880083	423	5.21689	1.36961	2.84403	8.21e-06	0.000589	Promoter (2-3kb)
ENSSSCG00000016794	16	6141830	6142841	1012	6.07655	2.59199	2.824	3.59e-07	4.83e-05	Promoter (2-3kb)
ENSSSCG00000016778	16	44256351	44257439	1089	6.45824	3.26037	2.72346	9.22e-09	2.71e-06	Promoter (<=1kb)
ENSSSCG00000012724	X	118826817	118827514	698	5.47763	1.53952	2.681	2.06e-05	0.00124	Promoter (<=1kb)
ENSSSCG00000006736	4	103972792	103973491	700	6.01343	2.59199	2.67976	1.45e-06	0.000147	Intron
ENSSSCG00000027196	18	6417365	6418405	1041	6.07887	2.57905	2.67852	2.9e-06	0.00025	Promoter (1-2kb)
ENSSSCG00000026237	7	75831242	75832302	1061	6.49124	3.33153	2.66452	2.18e-08	5.45e-06	Promoter (1-2kb)
ENSSSCG00000023178	2	7179765	7182519	2755	9.65718	6.82081	2.64332	2.63e-17	5.42e-14	Promoter (<=1kb)
ENSSSCG00000024973	4	127424252	127425185	934	5.80584	1.95456	2.64123	1.94e-05	0.00118	Promoter (<=1kb)
ENSSSCG00000009293	11	2827387	2828757	1371	6.55563	3.15096	2.63691	2e-06	0.000187	Promoter (<=1kb)
ENSSSCG00000006382	4	89980550	89982613	2064	6.80103	3.69753	2.59864	3.72e-08	8.13e-06	Promoter (<=1kb)
ENSSSCG00000040260	3	7622749	7625044	2296	9.0973	6.17481	2.58294	1.46e-10	5.94e-08	Promoter (<=1kb)
ENSSSCG00000007850	3	24850873	24852956	2084	7.51595	4.4285	2.57915	6.71e-08	1.3e-05	Promoter (<=1kb)
ENSSSCG00000016916	16	35146858	35148121	1264	6.43298	3.25224	2.57717	3.44e-07	4.68e-05	Intron
ENSSSCG00000037319	15	140346044	140347699	1656	7.51609	4.63951	2.5487	9.5e-11	4.2e-08	Promoter (<=1kb)
ENSSSCG00000008217	3	58011836	58012329	494	5.40865	1.566	2.44731	4.17e-05	0.00217	Intron
ENSSSCG00000002764	6	28953348	28953837	490	5.48584	2.19403	2.4169	9.33e-06	0.000654	Intron
ENSSSCG00000029596	9	108783744	108784444	701	5.75869	2.63013	2.41099	3.61e-06	0.000302	Promoter (<=1kb)
ENSSSCG00000010479	14	105039883	105045388	5506	9.98091	7.2835	2.39934	1.44e-10	5.94e-08	Promoter (<=1kb)
ENSSSCG00000031221	18	24880639	24881583	945	5.66106	1.89318	2.38954	4.93e-05	0.00245	Promoter (1-2kb)
ENSSSCG00000024867	1	191193368	191195634	2267	8.91152	5.98553	2.35019	9.1e-07	9.96e-05	Promoter (<=1kb)
ENSSSCG00000023165	7	59104406	59104946	541	5.86595	2.45706	2.34597	2.33e-05	0.00138	Intron
ENSSSCG00000032474	8	71694053	71696145	2093	7.35411	4.73009	2.34545	8.61e-11	3.99e-08	Promoter (<=1kb)
ENSSSCG00000032691	7	41546364	41548017	1654	7.45114	4.84534	2.33408	8.1e-11	3.99e-08	Promoter (<=1kb)
ENSSSCG00000034662	18	53018867	53020888	2022	7.16496	4.44642	2.32564	3.01e-08	6.95e-06	Distal Intergenic
ENSSSCG00000016449	18	6399019	6399577	559	5.29841	2.01346	2.31031	1.92e-05	0.00118	Promoter (1-2kb)
ENSSSCG00000009293	11	2828872	2829678	807	5.86752	2.87211	2.29911	5.4e-06	0.000423	Promoter (<=1kb)
ENSSSCG00000025787	14	91167668	91170245	2578	9.46878	6.97323	2.28899	5.66e-13	4.37e-10	Promoter (<=1kb)
ENSSSCG00000001453	7	24826784	24827940	1157	6.28352	3.55283	2.27986	1.83e-07	2.77e-05	Promoter (1-2kb)
ENSSSCG00000033538	1	32577620	32578262	643	6.05916	3.15097	2.2754	3.52e-06	0.000296	Exon
ENSSSCG00000032852	14	14665625	14667470	1846	8.83253	6.34784	2.26565	2.93e-12	1.86e-09	Promoter (<=1kb)
ENSSSCG00000035592	15	131672582	131674733	2152	7.83104	5.08613	2.23582	7.5e-07	8.54e-05	Promoter (<=1kb)
ENSSSCG00000006764	4	106692018	106693761	1744	7.06641	4.39935	2.22833	2.51e-07	3.67e-05	Promoter (<=1kb)
ENSSSCG00000007816	3	19488159	19489163	1005	6.88082	4.09753	2.22264	2.06e-06	0.000192	Promoter (<=1kb)
ENSSSCG00000010059	14	49557935	49559685	1751	7.39913	4.79026	2.21555	7.09e-08	1.35e-05	Exon
ENSSSCG00000007578	3	3780055	3780988	934	6.00529	3.07005	2.21231	9.63e-06	0.000671	Distal Intergenic
ENSSSCG00000025686	10	12444785	12446139	1355	6.14815	3.4285	2.20746	1.17e-06	0.000121	Promoter (2-3kb)
ENSSSCG00000027362	6	157555967	157557524	1558	7.98893	5.56764	2.19757	2.17e-11	1.2e-08	Exon
ENSSSCG00000025686	10	12442383	12444283	1901	8.09909	5.592	2.18944	1.06e-08	3.05e-06	Promoter (<=1kb)
ENSSSCG00000025704	4	109126008	109127665	1658	7.98376	5.39382	2.18539	1.54e-07	2.42e-05	Promoter (<=1kb)
ENSSSCG00000008710	8	4493745	4494314	570	5.43313	2.48508	2.17212	1.37e-05	0.000897	Promoter (1-2kb)
ENSSSCG00000040057	13	14207405	14209881	2477	7.89201	5.29045	2.16726	3.58e-07	4.83e-05	3' UTR
ENSSSCG00000031590	2	17119722	17125213	5492	10.7635	8.50937	2.15303	7.53e-21	2.66e-17	Promoter (<=1kb)
ENSSSCG00000006378	4	89784146	89785015	870	6.73907	4.09298	2.13919	1.58e-06	0.000155	Promoter (<=1kb)
ENSSSCG00000017705	12	39652334	39655339	3006	8.46088	5.93566	2.13657	1.76e-07	2.69e-05	5' UTR
ENSSSCG00000004663	1	124016983	124017439	457	6.02696	2.67945	2.10759	6.22e-05	0.00292	Intron
ENSSSCG00000016855	16	24431611	24432419	809	5.89773	3.05143	2.10211	1.68e-05	0.00106	Promoter (2-3kb)
ENSSSCG00000035399	5	57578807	57580440	1634	6.80338	4.30428	2.09838	3.69e-07	4.91e-05	Promoter (1-2kb)
ENSSSCG00000007717	3	11049352	11058193	8842	11.8573	9.67519	2.09141	2.44e-21	1.01e-17	Promoter (<=1kb)
ENSSSCG00000002712	6	12591026	12591957	932	6.19505	3.62385	2.0776	2.61e-06	0.00023	Intron
ENSSSCG00000007226	17	35192792	35194085	1294	7.12298	4.779	2.06295	1.22e-08	3.44e-06	Distal Intergenic
ENSSSCG00000033282	3	2383887	2386854	2968	8.69788	6.29739	2.05973	1.53e-07	2.42e-05	Distal Intergenic
ENSSSCG00000010692	14	130512931	130514946	2016	8.4283	6.23069	2.04126	7.29e-13	5.47e-10	Distal Intergenic
ENSSSCG00000036844	13	91386863	91387605	743	5.88337	3.17696	2.03209	1.46e-05	0.000946	Promoter (<=1kb)
ENSSSCG00000016270	15	131786885	131788686	1802	7.84245	5.31407	2.00845	5.38e-06	0.000423	Promoter (<=1kb)
ENSSSCG00000034278	1	253870901	253871550	650	5.27254	2.33923	2.00701	4.41e-05	0.00226	Promoter (2-3kb)
ENSSSCG00000037562	17	62663234	62663832	599	5.73551	2.90358	1.9992	3.35e-05	0.00184	Intron
ENSSSCG00000015093	9	45641205	45647524	6320	9.20199	6.97014	1.9961	3.81e-09	1.21e-06	Promoter (<=1kb)
ENSSSCG00000036472	14	50369814	50370713	900	6.05404	3.44286	1.9838	1.62e-05	0.00103	Distal Intergenic
ENSSSCG00000032355	7	4107765	4109372	1608	7.19621	4.70648	1.98343	6.03e-06	0.000462	Promoter (<=1kb)
ENSSSCG00000016725	18	49110514	49111546	1033	6.49517	4.09752	1.97708	1.89e-06	0.000181	Intron
ENSSSCG00000009293	11	2846230	2849157	2928	9.02613	6.81116	1.96828	1.21e-08	3.43e-06	Exon
ENSSSCG00000004058	1	8384523	8385147	625	5.44671	2.73884	1.96352	3.05e-05	0.0017	Distal Intergenic
ENSSSCG00000036096	3	39263765	39265838	2074	8.32129	6.13448	1.95708	7.04e-09	2.12e-06	Promoter (<=1kb)
ENSSSCG00000028755	3	131481806	131483143	1338	7.33434	4.50915	1.94786	4.76e-05	0.00238	Distal Intergenic
ENSSSCG00000017328	12	18057895	18058577	683	6.11336	3.64883	1.90619	1.43e-05	0.000928	Intron
ENSSSCG00000038471	9	65999714	66000344	631	5.72935	3.08842	1.89888	3.72e-05	0.002	Promoter (1-2kb)
ENSSSCG00000016957	16	45586481	45588105	1625	6.86404	4.60163	1.89163	2.42e-06	0.000217	Promoter (<=1kb)
ENSSSCG00000032067	6	89298153	89299996	1844	7.41681	4.94451	1.88594	1.97e-05	0.0012	3' UTR
ENSSSCG00000007191	17	34066328	34067172	845	7.23231	5.09753	1.87494	1.4e-07	2.28e-05	Promoter (2-3kb)
ENSSSCG00000006495	4	93883033	93884037	1005	6.66261	4.42489	1.87454	2.32e-06	0.00021	Promoter (2-3kb)
ENSSSCG00000028892	6	92408753	92410122	1370	7.10014	4.89838	1.87213	1.07e-06	0.000113	Promoter (2-3kb)
ENSSSCG00000017492	12	22405648	22406220	573	5.70141	2.89316	1.86536	7.28e-05	0.00331	Distal Intergenic
ENSSSCG00000039685	12	39432287	39433636	1350	7.3405	5.2046	1.85876	2.91e-07	4.07e-05	Distal Intergenic
ENSSSCG00000040140	9	45619407	45621484	2078	7.47402	5.19615	1.85647	5.97e-06	0.00046	Promoter (<=1kb)
ENSSSCG00000006923	4	127405430	127409416	3987	9.75522	7.84297	1.84881	4.48e-22	2.21e-18	Promoter (<=1kb)
ENSSSCG00000002507	7	120310228	120311163	936	6.12861	3.66116	1.84758	2.94e-05	0.00166	Distal Intergenic
ENSSSCG00000004192	1	31582592	31584158	1567	6.62685	4.40669	1.81891	6.31e-06	0.000479	Distal Intergenic
ENSSSCG00000032416	10	1149320	1150593	1274	6.68889	4.25225	1.81754	3.55e-05	0.00193	Promoter (1-2kb)
ENSSSCG00000035507	12	4282800	4283565	766	5.88825	2.89316	1.813	0.000126	0.00497	Intron
ENSSSCG00000010271	14	73518924	73520423	1500	7.44114	5.12226	1.80454	2.05e-05	0.00124	Promoter (<=1kb)
ENSSSCG00000015334	9	75257709	75258781	1073	6.3517	3.57255	1.80354	0.0001	0.00422	Promoter (1-2kb)
ENSSSCG00000017495	12	22544788	22545419	632	5.72984	3.29244	1.79323	4.5e-05	0.00228	Exon
ENSSSCG00000013613	2	70202569	70203810	1242	6.7747	4.55943	1.7913	1e-05	0.000689	Promoter (2-3kb)
ENSSSCG00000029668	5	10628680	10631758	3079	9.04041	7.00502	1.79005	2.91e-07	4.07e-05	Promoter (<=1kb)
ENSSSCG00000009293	11	2833484	2834648	1165	6.37541	4.18978	1.78615	8.24e-06	0.000589	Intron
ENSSSCG00000027348	15	80558256	80559885	1630	6.37794	4.10205	1.78502	1.93e-05	0.00118	Promoter (1-2kb)
ENSSSCG00000032282	2	70205470	70210080	4611	11.4509	8.3055	1.77596	0.00017	0.00609	Promoter (<=1kb)
ENSSSCG00000001099	7	19916098	19918356	2259	7.60386	5.53283	1.77579	1.51e-06	0.00015	5' UTR
ENSSSCG00000033549	1	262307919	262309026	1108	7.96867	5.93693	1.77505	5.35e-07	6.62e-05	Exon
ENSSSCG00000022290	13	205429816	205430773	958	6.56784	4.03256	1.76343	7.27e-05	0.00331	Exon
ENSSSCG00000015720	15	25349347	25350679	1333	8.35635	6.38827	1.76083	8.52e-08	1.55e-05	Promoter (<=1kb)
ENSSSCG00000007956	3	38673306	38675396	2091	8.5455	6.5202	1.75888	9.44e-07	0.000101	Distal Intergenic
ENSSSCG00000016656	18	36885776	36886924	1149	6.55201	4.40669	1.75638	9.03e-06	0.000635	Promoter (<=1kb)
ENSSSCG00000007642	3	7879374	7880665	1292	7.52998	5.54952	1.75291	3.19e-07	4.36e-05	Distal Intergenic
ENSSSCG00000021818	11	23691213	23692040	828	7.57714	5.63013	1.75047	6.31e-08	1.26e-05	Intron
ENSSSCG00000000077	5	8055457	8058358	2902	7.67984	5.60163	1.75007	4.34e-06	0.000353	Downstream (2-3kb)
ENSSSCG00000017517	12	23995447	23999149	3703	9.32102	7.3771	1.74202	8.93e-08	1.58e-05	Promoter (<=1kb)
ENSSSCG00000008029	3	40548227	40552424	4198	10.0931	8.29417	1.74153	6.27e-20	1.94e-16	Promoter (<=1kb)
ENSSSCG00000039407	18	6363500	6366567	3068	8.06524	6.06309	1.7414	9.87e-07	0.000106	Promoter (<=1kb)
ENSSSCG00000001456	7	24955121	24955892	772	5.42461	2.71538	1.73672	0.000122	0.00487	Promoter (1-2kb)
ENSSSCG00000038006	6	69937280	69937837	558	5.88515	3.492	1.73353	6.1e-05	0.00288	Promoter (2-3kb)
ENSSSCG00000024973	4	127425331	127430236	4906	11.0034	9.15519	1.73226	2.39e-11	1.26e-08	Promoter (<=1kb)
ENSSSCG00000034390	3	2265264	2266591	1328	7.09756	4.97199	1.73224	1.17e-05	0.000778	Promoter (<=1kb)
ENSSSCG00000007317	17	39714966	39717093	2128	7.34897	5.37523	1.727	7.42e-07	8.5e-05	Intron
ENSSSCG00000022226	9	115067944	115068990	1047	7.46559	5.3082	1.71676	2.01e-05	0.00122	Promoter (<=1kb)
ENSSSCG00000033020	17	39900114	39903361	3248	9.11336	7.20776	1.70301	1.95e-07	2.93e-05	Promoter (<=1kb)
ENSSSCG00000006736	4	103973903	103977255	3353	8.77314	6.79097	1.69628	3.19e-06	0.000272	Promoter (<=1kb)
ENSSSCG00000017517	12	23999344	24000547	1204	7.05058	4.96206	1.6948	1.6e-05	0.00101	Promoter (2-3kb)
ENSSSCG00000016424	18	4052997	4055402	2406	7.90333	5.74029	1.68588	3.19e-05	0.00178	Distal Intergenic
ENSSSCG00000035392	15	118821565	118823483	1919	9.13681	7.21875	1.68479	8.84e-07	9.83e-05	Promoter (<=1kb)
ENSSSCG00000006375	4	89727251	89729003	1753	7.75135	5.72128	1.68269	1.04e-05	0.000718	Promoter (<=1kb)
ENSSSCG00000003608	6	88719621	88723378	3758	9.41556	7.49243	1.68219	1.19e-06	0.000122	Promoter (<=1kb)
ENSSSCG00000007901	3	32216716	32221023	4308	10.3831	8.6096	1.68105	1.06e-12	7.71e-10	Promoter (<=1kb)
ENSSSCG00000027855	3	31889712	31892525	2814	8.49397	6.63326	1.67189	1.63e-07	2.54e-05	Distal Intergenic
ENSSSCG00000029511	13	205744455	205746855	2401	8.53278	6.53786	1.67148	7.94e-06	0.000576	Promoter (<=1kb)
ENSSSCG00000027407	6	55112291	55114753	2463	10.0899	8.29046	1.66744	2.4e-09	8.14e-07	Promoter (<=1kb)
ENSSSCG00000031465	1	271462552	271464478	1927	8.7947	6.9837	1.66719	9.38e-09	2.73e-06	Promoter (<=1kb)
ENSSSCG00000001233	7	22777628	22778583	956	5.52309	3.10657	1.66215	0.000106	0.0044	Distal Intergenic
ENSSSCG00000015780	15	45160959	45161570	612	6.30903	4.24407	1.65963	2.3e-05	0.00136	Intron
ENSSSCG00000035729	2	151639190	151639741	552	5.65717	3.36207	1.65824	7.97e-05	0.00355	Promoter (2-3kb)
ENSSSCG00000036844	13	91385809	91386686	878	5.24722	2.15968	1.65316	0.000241	0.00784	Promoter (1-2kb)
ENSSSCG00000008193	3	56539235	56541710	2476	8.39248	6.40669	1.65251	1.08e-05	0.000733	Promoter (<=1kb)
ENSSSCG00000015135	9	48612626	48613189	564	5.34977	2.85073	1.64303	0.000142	0.0054	Intron
ENSSSCG00000004968	1	167154034	167156530	2497	9.54386	7.76514	1.63668	1.57e-08	4.22e-06	Promoter (<=1kb)
ENSSSCG00000032338	6	56449534	56449974	441	5.8049	3.23585	1.63408	0.00016	0.00587	Promoter (<=1kb)
ENSSSCG00000008217	3	58021895	58025233	3339	9.03907	7.07926	1.63358	1.12e-05	0.000748	Promoter (<=1kb)
ENSSSCG00000012652	X	106373352	106377574	4223	8.87932	6.89055	1.62764	1.77e-05	0.0011	Promoter (<=1kb)
ENSSSCG00000014618	9	3018432	3020134	1703	8.26173	6.44374	1.60911	1.08e-06	0.000113	Promoter (<=1kb)
ENSSSCG00000001596	7	35313708	35314517	810	5.98764	3.69754	1.60319	0.000117	0.00472	Intron
ENSSSCG00000014820	9	7619150	7620105	956	5.82908	3.45706	1.60102	0.000136	0.00523	Promoter (<=1kb)
ENSSSCG00000026951	7	25094529	25095489	961	5.7244	3.3771	1.60101	0.000136	0.00523	Distal Intergenic
ENSSSCG00000036880	3	132434760	132435722	963	6.55647	4.44642	1.59156	6.55e-05	0.00306	Distal Intergenic
ENSSSCG00000037878	3	17058888	17059281	394	5.44611	2.96456	1.58928	0.000184	0.00645	Promoter (1-2kb)
ENSSSCG00000026695	2	72478922	72480892	1971	8.07766	6.26946	1.58752	2.13e-06	0.000197	Promoter (<=1kb)
ENSSSCG00000001427	7	24067619	24070253	2635	8.98872	7.26189	1.5802	6.46e-08	1.27e-05	Promoter (<=1kb)
ENSSSCG00000016855	16	24432597	24434953	2357	7.87675	6.00744	1.5782	1.07e-05	0.000733	Promoter (<=1kb)
ENSSSCG00000029226	14	28260487	28263432	2946	8.0766	6.34115	1.57615	2.16e-07	3.17e-05	Promoter (2-3kb)
ENSSSCG00000005472	1	253567034	253570609	3576	9.61609	7.93471	1.57609	1.11e-09	3.98e-07	Promoter (<=1kb)
ENSSSCG00000021852	15	126124135	126128174	4040	10.2593	8.58048	1.57419	6.82e-10	2.6e-07	Promoter (<=1kb)
ENSSSCG00000033768	9	64460563	64462263	1701	7.3894	5.42127	1.56828	3.69e-05	0.00199	Promoter (<=1kb)
ENSSSCG00000008550	3	111921040	111921991	952	6.92355	5.07004	1.56667	1.08e-05	0.000733	Promoter (<=1kb)
ENSSSCG00000004072	1	12527900	12529881	1982	7.34857	5.46236	1.56416	1.84e-05	0.00114	Promoter (<=1kb)
ENSSSCG00000000025	5	4900235	4901218	984	7.07081	5.15751	1.55926	2.62e-05	0.00151	Promoter (1-2kb)
ENSSSCG00000004192	1	31584295	31584987	693	6.61219	4.70351	1.55557	2.68e-05	0.00154	Distal Intergenic
ENSSSCG00000006037	4	31617205	31618351	1147	6.37194	4.45353	1.55482	2.94e-05	0.00166	Exon
ENSSSCG00000000257	5	18435331	18435868	538	5.2572	2.83993	1.55145	0.000198	0.00682	Promoter (<=1kb)
ENSSSCG00000006309	4	83494030	83495972	1943	7.31521	5.3564	1.54653	4.58e-05	0.00231	Promoter (<=1kb)
ENSSSCG00000012862	2	2245434	2247213	1780	7.85065	6.14329	1.54504	4.25e-07	5.43e-05	Intron
ENSSSCG00000038345	9	136375982	136377981	2000	8.04131	6.13779	1.54306	3e-05	0.00168	Promoter (<=1kb)
ENSSSCG00000016657	18	37416918	37417894	977	6.59981	4.56928	1.53924	7.29e-05	0.00331	Promoter (<=1kb)
ENSSSCG00000007656	3	8230344	8232844	2501	8.83213	6.95957	1.53784	2.43e-05	0.00143	Promoter (<=1kb)
ENSSSCG00000008794	8	31328514	31329143	630	6.28956	4.22343	1.53362	8.97e-05	0.00384	Promoter (1-2kb)
ENSSSCG00000013568	2	71745389	71747778	2390	8.38057	6.6496	1.5331	2.04e-06	0.000191	Promoter (<=1kb)
ENSSSCG00000037559	6	157854624	157856234	1611	6.93869	5.00623	1.52966	4.46e-05	0.00227	Distal Intergenic
ENSSSCG00000004970	1	167523560	167524904	1345	6.83815	3.83992	1.52215	0.000349	0.0103	Distal Intergenic
ENSSSCG00000000080	5	8443899	8445234	1336	7.16295	5.29837	1.51621	3.23e-05	0.00179	Promoter (<=1kb)
ENSSSCG00000010340	14	82255367	82256436	1070	6.60857	4.53953	1.51509	0.000106	0.00441	Promoter (<=1kb)
ENSSSCG00000016420	18	2948864	2949229	366	5.18338	2.72716	1.51136	0.00025	0.00802	Distal Intergenic
ENSSSCG00000000811	5	77782224	77783329	1106	6.35906	3.93946	1.50999	0.000241	0.00784	Promoter (<=1kb)
ENSSSCG00000012402	X	57594326	57595361	1036	6.89839	4.57905	1.50942	0.000206	0.00704	Promoter (<=1kb)
ENSSSCG00000000025	5	4896892	4898861	1970	8.64951	6.91714	1.50574	5.88e-06	0.000454	Promoter (<=1kb)
ENSSSCG00000034972	10	12885894	12887319	1426	6.95569	5.03494	1.50455	5.66e-05	0.00272	Intron
ENSSSCG00000039039	15	110246453	110247629	1177	7.44761	5.75187	1.50401	2.27e-06	0.000208	Promoter (<=1kb)
ENSSSCG00000000704	5	64200398	64202965	2568	8.24766	6.55117	1.50261	2.44e-06	0.000218	Promoter (<=1kb)
ENSSSCG00000001472	7	25181430	25183098	1669	7.6332	5.8853	1.49233	1.12e-05	0.000748	Promoter (<=1kb)
ENSSSCG00000037918	14	87929836	87930192	357	5.09488	2.36961	1.49094	0.000342	0.0101	Promoter (1-2kb)
ENSSSCG00000038003	16	66080326	66082165	1840	7.05285	5.26442	1.48334	2.55e-05	0.00148	Promoter (<=1kb)
ENSSSCG00000030827	8	881694	882336	643	5.87937	3.82356	1.483	0.000129	0.00504	Promoter (2-3kb)
ENSSSCG00000002443	7	113387246	113389995	2750	9.39983	7.86046	1.48253	7.56e-14	8.51e-11	Promoter (<=1kb)
ENSSSCG00000039706	5	11543681	11546509	2829	8.56303	6.7719	1.47674	2.84e-05	0.00161	Promoter (<=1kb)
ENSSSCG00000033385	14	43120497	43124126	3630	10.3942	8.86079	1.47027	3.26e-12	1.97e-09	Promoter (<=1kb)
ENSSSCG00000035130	3	18638725	18640889	2165	9.00028	7.17642	1.46457	4.62e-05	0.00232	Promoter (2-3kb)
ENSSSCG00000032810	2	77758964	77759850	887	6.18266	4.26846	1.46242	8.53e-05	0.00373	Promoter (<=1kb)
ENSSSCG00000013894	2	59707901	59708317	417	5.10176	2.3082	1.45997	0.000387	0.0111	Promoter (<=1kb)
ENSSSCG00000000148	5	11522477	11524032	1556	8.94607	7.31602	1.4514	2.56e-06	0.000226	5' UTR
ENSSSCG00000031751	7	20890859	20892478	1620	8.85439	7.29936	1.4503	2.24e-08	5.55e-06	Promoter (<=1kb)
ENSSSCG00000006800	4	109332911	109336019	3109	8.22475	6.63248	1.44977	5.99e-07	7.3e-05	Promoter (<=1kb)
ENSSSCG00000020441	18	55604178	55604710	533	5.43191	3.18552	1.44612	0.000254	0.00808	Distal Intergenic
ENSSSCG00000010450	14	101193068	101196250	3183	9.22368	7.62699	1.44551	8.76e-07	9.81e-05	Promoter (<=1kb)
ENSSSCG00000033376	7	22817781	22818632	852	5.60211	3.492	1.44339	0.000201	0.0069	Distal Intergenic
ENSSSCG00000003608	6	88718937	88719408	472	5.83552	3.59199	1.43903	0.000261	0.00824	Promoter (<=1kb)
ENSSSCG00000039408	6	34568961	34571454	2494	8.06998	6.18978	1.43144	9.67e-05	0.0041	Promoter (<=1kb)
ENSSSCG00000034357	13	32057690	32058594	905	5.55744	3.4285	1.43101	0.000226	0.00753	Promoter (<=1kb)
ENSSSCG00000005626	1	268287171	268288427	1257	7.04086	5.3238	1.42775	2.82e-05	0.00161	Promoter (<=1kb)
ENSSSCG00000024973	4	127289708	127291877	2170	8.00865	6.41035	1.42626	2.77e-06	0.000241	Promoter (<=1kb)
ENSSSCG00000006156	4	56548763	56549796	1034	5.92625	3.9794	1.42068	0.000143	0.00541	Promoter (<=1kb)
ENSSSCG00000035130	3	18641733	18642274	542	5.19201	2.33923	1.42063	0.000454	0.0124	Intron
ENSSSCG00000035883	13	108747686	108749238	1553	9.0309	7.42444	1.4206	4.87e-06	0.000389	Promoter (<=1kb)
ENSSSCG00000032686	6	82557638	82561119	3482	8.77518	7.08041	1.41439	2.74e-05	0.00157	Promoter (<=1kb)
ENSSSCG00000000991	7	661680	666799	5120	11.1667	9.6579	1.41136	3.13e-08	7.16e-06	Promoter (<=1kb)
ENSSSCG00000000699	5	64049423	64052819	3397	9.46157	7.95957	1.40989	1.38e-08	3.8e-06	Promoter (<=1kb)
ENSSSCG00000017379	12	19531225	19533304	2080	8.96469	7.44285	1.40905	1.25e-07	2.05e-05	Promoter (<=1kb)
ENSSSCG00000032633	8	781724	783690	1967	8.62243	6.68022	1.40031	0.000165	0.00598	Exon
ENSSSCG00000013111	2	10783531	10785639	2109	8.30667	6.28946	1.39998	0.000206	0.00703	Promoter (<=1kb)
ENSSSCG00000026217	5	61734452	61735229	778	5.55661	1.69154	1.39532	0.000586	0.0149	Promoter (1-2kb)
ENSSSCG00000033214	7	38037786	38039856	2071	8.78745	7.29738	1.39228	5.11e-08	1.09e-05	Promoter (<=1kb)
ENSSSCG00000038298	2	6797711	6803191	5481	9.65645	8.02633	1.39143	1.76e-05	0.0011	Distal Intergenic
ENSSSCG00000004870	1	149579069	149579927	859	6.23109	4.3771	1.39097	0.000122	0.00487	Promoter (2-3kb)
ENSSSCG00000001456	7	24953099	24954951	1853	8.87946	7.38688	1.39026	6.7e-08	1.3e-05	Promoter (<=1kb)
ENSSSCG00000007131	17	30757898	30760047	2150	8.7886	6.97013	1.38872	0.000105	0.00439	Promoter (<=1kb)
ENSSSCG00000017749	12	43543757	43545772	2016	6.47631	4.63639	1.38036	0.000126	0.00497	Promoter (<=1kb)
ENSSSCG00000006887	4	122513187	122514025	839	5.79809	2.97446	1.37531	0.000516	0.0135	Intron
ENSSSCG00000038825	6	56546081	56547455	1375	8.44848	6.94892	1.37211	7.26e-07	8.47e-05	Promoter (<=1kb)
ENSSSCG00000013476	2	75316433	75318198	1766	7.30107	5.51086	1.36894	0.000111	0.00456	3' UTR
ENSSSCG00000002507	7	120292379	120293861	1483	7.25265	4.99409	1.36868	0.000374	0.0108	Promoter (1-2kb)
ENSSSCG00000001036	7	7236317	7238439	2123	8.63637	7.14823	1.3683	4.28e-07	5.43e-05	Promoter (<=1kb)
ENSSSCG00000017868	12	49794147	49796851	2705	8.62748	7.03908	1.36828	1.48e-05	0.000951	Promoter (<=1kb)
ENSSSCG00000005481	1	254132040	254133236	1197	6.43419	3.96952	1.3607	0.000468	0.0127	Intron
ENSSSCG00000021176	2	12534660	12535809	1150	6.34688	4.56272	1.35795	0.000121	0.00486	Promoter (<=1kb)
ENSSSCG00000017880	12	50389221	50389814	594	6.09775	4.07004	1.35622	0.000276	0.00862	Promoter (1-2kb)
ENSSSCG00000015447	9	108342361	108343151	791	5.3087	3.01346	1.3484	0.000425	0.0119	Promoter (<=1kb)
ENSSSCG00000001788	7	50084682	50088010	3329	8.85365	7.241	1.34156	3.7e-05	0.00199	Exon
ENSSSCG00000001469	7	25123335	25125745	2411	9.35435	7.92802	1.33356	7.14e-08	1.35e-05	Promoter (<=1kb)
ENSSSCG00000010755	14	137225239	137226585	1347	7.85575	6.30133	1.32798	2.11e-05	0.00126	Promoter (<=1kb)
ENSSSCG00000016321	15	136319316	136322234	2919	8.98169	7.37617	1.32726	4.4e-05	0.00226	Distal Intergenic
ENSSSCG00000024344	13	29382961	29387738	4778	9.32266	7.82972	1.31407	8.8e-06	0.00062	Promoter (<=1kb)
ENSSSCG00000010908	10	21482874	21484507	1634	6.65339	4.96952	1.30318	0.000116	0.00472	Promoter (<=1kb)
ENSSSCG00000003395	6	70025886	70029539	3654	9.15283	7.78711	1.2967	6.97e-09	2.12e-06	Promoter (<=1kb)
ENSSSCG00000036439	17	51483913	51484604	692	6.37289	4.34689	1.29516	0.000391	0.0111	Promoter (<=1kb)
ENSSSCG00000033179	AEMK02000452.1	3795367	3797074	1708	8.60793	6.99714	1.29462	7.19e-05	0.0033	Intron
ENSSSCG00000006902	4	124618763	124622778	4016	9.57275	8.05639	1.28714	2.73e-05	0.00156	Promoter (<=1kb)
ENSSSCG00000034570	6	84847546	84848462	917	6.02334	3.96952	1.28362	0.000423	0.0119	Distal Intergenic
ENSSSCG00000035101	11	45372287	45373578	1292	6.10596	4.23585	1.28361	0.00029	0.00897	Promoter (2-3kb)
ENSSSCG00000020749	6	66953739	66954970	1232	7.61333	5.85342	1.27569	0.000212	0.00718	Promoter (<=1kb)
ENSSSCG00000012960	2	6323343	6327692	4350	9.11428	7.74029	1.27188	5.02e-07	6.31e-05	Promoter (<=1kb)
ENSSSCG00000005943	4	7874516	7875089	574	6.00141	3.91907	1.27079	0.000469	0.0127	Promoter (1-2kb)
ENSSSCG00000016444	18	6341783	6343763	1981	8.78715	7.37383	1.26931	4.23e-06	0.000347	Promoter (<=1kb)
ENSSSCG00000032460	7	54180131	54182332	2202	8.24528	6.6465	1.26909	8.94e-05	0.00383	Intron
ENSSSCG00000017116	16	79141628	79142074	447	6.29808	4.37336	1.26786	0.000371	0.0108	Intron
ENSSSCG00000036871	AEMK02000452.1	1781360	1782648	1289	8.12213	6.70797	1.25661	6.9e-06	0.000511	Distal Intergenic
ENSSSCG00000005481	1	254129123	254131376	2254	8.04409	6.04203	1.25387	0.000453	0.0124	Exon
ENSSSCG00000004149	1	25853308	25854498	1191	6.82931	5.13558	1.25211	0.000198	0.00682	Promoter (1-2kb)
ENSSSCG00000013042	2	7783187	7784981	1795	7.83012	6.33731	1.25206	3.75e-05	0.002	Distal Intergenic
ENSSSCG00000024311	13	29368852	29370415	1564	6.86561	5.19191	1.24962	0.000177	0.00626	Promoter (<=1kb)
ENSSSCG00000031789	14	122780245	122781586	1342	8.83098	7.48421	1.24886	4.23e-07	5.43e-05	Promoter (<=1kb)
ENSSSCG00000001470	7	25135098	25139149	4052	9.6512	8.35782	1.24772	3.22e-11	1.62e-08	Promoter (<=1kb)
ENSSSCG00000001097	7	19837084	19838602	1519	7.06524	5.3771	1.24467	0.000198	0.00682	Promoter (<=1kb)
ENSSSCG00000006239	4	74413253	74413810	558	5.23753	1.95456	1.23927	0.000803	0.0187	Intron
ENSSSCG00000002259	7	88170557	88172160	1604	6.62924	4.84534	1.23791	0.000306	0.00934	Intron
ENSSSCG00000017328	12	18055915	18057738	1824	8.29169	6.74754	1.23767	8.34e-05	0.00366	5' UTR
ENSSSCG00000004870	1	149580618	149581879	1262	8.2942	6.72936	1.23703	0.000104	0.00434	Promoter (<=1kb)
ENSSSCG00000039517	9	120071230	120072083	854	6.53019	4.8263	1.22884	0.00024	0.00784	Distal Intergenic
ENSSSCG00000002009	7	75196085	75198168	2084	9.5436	8.25429	1.22477	1.84e-08	4.83e-06	Promoter (<=1kb)
ENSSSCG00000002507	7	120294319	120295897	1579	7.49197	5.97323	1.22298	8.17e-05	0.00361	Promoter (<=1kb)
ENSSSCG00000023732	6	77023566	77025233	1668	7.3341	5.03495	1.21476	0.000729	0.0174	Promoter (<=1kb)
ENSSSCG00000040961	14	47226770	47227956	1187	7.98733	6.48768	1.21081	7.81e-05	0.0035	Promoter (<=1kb)
ENSSSCG00000034810	6	88171348	88172200	853	5.6365	3.4357	1.20588	0.000709	0.0171	Promoter (<=1kb)
ENSSSCG00000006374	4	89669459	89669982	524	5.57597	2.27648	1.20486	0.000878	0.02	Promoter (1-2kb)
ENSSSCG00000016426	18	4687332	4688756	1425	6.51451	4.86413	1.20372	0.000236	0.00776	Exon
ENSSSCG00000017552	12	25768166	25771069	2904	10.2874	9.05319	1.20275	2.64e-13	2.31e-10	Promoter (<=1kb)
ENSSSCG00000015781	15	45518682	45519577	896	5.24964	2.85073	1.20215	0.000801	0.0187	Distal Intergenic
ENSSSCG00000010908	10	21485271	21486789	1519	6.85919	5.18552	1.19949	0.000265	0.00834	Promoter (1-2kb)
ENSSSCG00000016478	18	7437253	7438164	912	6.29874	4.39935	1.19547	0.000507	0.0134	3' UTR
ENSSSCG00000001229	7	22829989	22830649	661	5.92926	3.95956	1.19305	0.000575	0.0147	Intron
ENSSSCG00000006374	4	89668253	89669238	986	6.94679	4.93439	1.19135	0.000619	0.0155	Promoter (<=1kb)
ENSSSCG00000008550	3	111924307	111925037	731	6.17288	3.96952	1.18755	0.000757	0.0179	Exon
ENSSSCG00000038844	12	5750390	5752437	2048	8.2711	6.575	1.18153	0.000336	0.00997	Intron
ENSSSCG00000020137	15	136336626	136338043	1418	7.89344	6.13889	1.18146	0.000396	0.0112	Distal Intergenic
ENSSSCG00000032721	9	133211616	133214506	2891	8.53097	7.10995	1.18045	5.1e-05	0.00251	Promoter (<=1kb)
ENSSSCG00000033089	9	2929578	2932744	3167	9.49686	8.2046	1.17955	1.95e-06	0.000184	Promoter (<=1kb)
ENSSSCG00000014277	2	134778509	134785196	6688	11.8944	10.675	1.17784	8.35e-11	3.99e-08	Promoter (<=1kb)
ENSSSCG00000015334	9	75215100	75216150	1051	5.93334	3.65501	1.17621	0.000835	0.0193	Distal Intergenic
ENSSSCG00000012397	X	57145222	57147915	2694	7.94498	6.36113	1.17254	0.000219	0.00734	Promoter (<=1kb)
ENSSSCG00000021944	5	10553901	10556942	3042	9.39154	7.95769	1.17153	6.95e-05	0.00322	Promoter (<=1kb)
ENSSSCG00000037061	13	206750834	206752454	1621	8.28209	6.88793	1.17116	4.13e-05	0.00216	Distal Intergenic
ENSSSCG00000035074	6	169898654	169899386	733	5.86168	3.90359	1.1691	0.000648	0.016	Intron
ENSSSCG00000016478	18	7435173	7436963	1791	7.32604	5.43748	1.16594	0.000582	0.0148	3' UTR
ENSSSCG00000040057	13	14206585	14207056	472	5.49836	3.3771	1.16004	0.000803	0.0187	Downstream (1-2kb)
ENSSSCG00000020906	13	111033734	111038901	5168	10.7955	9.57336	1.15721	3.95e-08	8.5e-06	5' UTR
ENSSSCG00000025729	15	128228051	128229487	1437	5.76425	3.93439	1.15698	0.00055	0.0142	Distal Intergenic
ENSSSCG00000005240	1	221436484	221437316	833	5.25788	3.13337	1.15445	0.000821	0.019	Promoter (<=1kb)
ENSSSCG00000035537	13	198633431	198635597	2167	7.89933	6.4285	1.15403	0.000126	0.00497	Promoter (<=1kb)
ENSSSCG00000040957	6	83723558	83725998	2441	8.27542	6.87872	1.15015	6.18e-05	0.00291	Promoter (<=1kb)
ENSSSCG00000030582	7	98669940	98671681	1742	8.12767	6.65192	1.15	0.000136	0.00523	Promoter (<=1kb)
ENSSSCG00000031278	11	68371135	68372894	1760	8.16171	6.83245	1.14304	2.53e-05	0.00147	Distal Intergenic
ENSSSCG00000030827	8	878605	881481	2877	9.57698	8.30034	1.13936	6.78e-06	0.000504	Promoter (<=1kb)
ENSSSCG00000001252	7	22501124	22503471	2348	7.46211	5.15096	1.13068	0.00099	0.0218	Promoter (<=1kb)
ENSSSCG00000017299	12	15981958	15982595	638	5.31464	3.08842	1.12993	0.000951	0.0212	Intron
ENSSSCG00000000223	AEMK02000258.1	92904	96228	3325	8.81195	7.47813	1.12828	3.74e-05	0.002	Promoter (<=1kb)
ENSSSCG00000009612	14	6178309	6181185	2877	9.38941	7.99653	1.12349	8.87e-05	0.00383	Promoter (<=1kb)
ENSSSCG00000001867	7	57102560	57104793	2234	7.99114	6.40486	1.12132	0.000335	0.00996	Promoter (<=1kb)
ENSSSCG00000031487	2	1261609	1264220	2612	9.78634	8.47551	1.11966	2.92e-05	0.00165	Promoter (<=1kb)
ENSSSCG00000031970	9	67201414	67205081	3668	9.15386	7.81047	1.11708	5.33e-05	0.0026	Promoter (<=1kb)
ENSSSCG00000014823	9	7734443	7735577	1135	7.13953	5.18124	1.11386	0.000819	0.019	Distal Intergenic
ENSSSCG00000036695	9	92271982	92272970	989	6.08757	4.20671	1.11258	0.000752	0.0178	Promoter (<=1kb)
ENSSSCG00000014361	2	141948409	141948876	468	5.36225	3.33923	1.11169	0.000887	0.0201	Intron
ENSSSCG00000021337	3	31843558	31844322	765	5.23684	3.09752	1.10556	0.000994	0.0218	Distal Intergenic
ENSSSCG00000000519	5	38767053	38767683	631	5.69712	3.36961	1.10522	0.00109	0.0235	Promoter (<=1kb)
ENSSSCG00000020086	1	179811862	179812201	340	5.42125	3.26037	1.1044	0.00101	0.0221	Distal Intergenic
ENSSSCG00000033262	2	151405905	151410489	4585	10.7794	9.62748	1.09788	1.28e-08	3.55e-06	Promoter (<=1kb)
ENSSSCG00000033009	7	7330910	7331710	801	6.15258	4.52274	1.09659	0.000471	0.0127	Promoter (2-3kb)
ENSSSCG00000016216	15	121290934	121294972	4039	10.6097	9.47224	1.09457	1.11e-09	3.98e-07	Promoter (<=1kb)
ENSSSCG00000040088	2	12404429	12406134	1706	8.18995	6.58231	1.09188	0.000454	0.0124	Promoter (<=1kb)
ENSSSCG00000004869	1	149550331	149551257	927	6.5102	4.98432	1.08904	0.000332	0.00989	Promoter (<=1kb)
ENSSSCG00000040093	11	66215606	66216002	397	5.08217	2.93439	1.08899	0.00107	0.023	Distal Intergenic
ENSSSCG00000005738	1	272805506	272806341	836	6.20272	4.50574	1.08886	0.000588	0.0149	Promoter (<=1kb)
ENSSSCG00000023018	7	23656553	23657662	1110	6.26965	4.64262	1.08629	0.000497	0.0132	Promoter (<=1kb)
ENSSSCG00000006372	4	89375179	89377750	2572	9.23471	7.99623	1.08508	1.4e-05	0.000914	Promoter (<=1kb)
ENSSSCG00000034980	6	3056936	3061360	4425	9.53628	8.3337	1.08506	3.98e-06	0.000327	Promoter (<=1kb)
ENSSSCG00000032552	12	40115173	40116957	1785	7.78733	5.95206	1.08404	0.000807	0.0188	Promoter (<=1kb)
ENSSSCG00000004082	1	14134281	14135287	1007	5.51766	3.4357	1.08253	0.00106	0.0228	Distal Intergenic
ENSSSCG00000006495	4	93884356	93885599	1244	7.82839	6.33539	1.08	0.000298	0.00916	Promoter (<=1kb)
ENSSSCG00000033493	AEMK02000682.1	256805	257252	448	5.0623	2.81806	1.07714	0.00117	0.0245	Intron
ENSSSCG00000001453	7	24824885	24826608	1724	8.28956	7.06077	1.07448	1.49e-05	0.000955	Promoter (<=1kb)
ENSSSCG00000001398	7	23647425	23649780	2356	9.80584	8.68607	1.07289	3.76e-09	1.21e-06	Promoter (<=1kb)
ENSSSCG00000037669	10	24333629	24335352	1724	8.40603	6.84601	1.07053	0.000436	0.0121	Promoter (<=1kb)
ENSSSCG00000028157	15	104925954	104927289	1336	7.28788	5.8853	1.06979	0.000188	0.00656	Promoter (2-3kb)
ENSSSCG00000032561	1	216619232	216620519	1288	6.50039	4.76478	1.06957	0.000715	0.0172	Promoter (<=1kb)
ENSSSCG00000004029	1	4880398	4880972	575	5.37904	3.414	1.06892	0.00101	0.022	Promoter (<=1kb)
ENSSSCG00000007718	3	11046941	11047792	852	6.18518	4.30428	1.06826	0.000931	0.0209	Intron
ENSSSCG00000001455	7	24912375	24914919	2545	8.46726	7.16131	1.06767	7.24e-05	0.00331	Promoter (<=1kb)
ENSSSCG00000035256	3	17978138	17982005	3868	8.77218	7.3616	1.06616	0.000206	0.00703	Promoter (<=1kb)
ENSSSCG00000036064	1	82085721	82087633	1913	8.84536	7.53577	1.05272	9.51e-05	0.00404	Promoter (<=1kb)
ENSSSCG00000005949	4	8214199	8216228	2030	8.45211	6.92164	1.05238	0.000446	0.0123	Promoter (<=1kb)
ENSSSCG00000001341	7	23032081	23032703	623	5.58991	3.72128	1.04814	0.00099	0.0218	Intron
ENSSSCG00000001469	7	25121844	25123112	1269	6.31134	4.655	1.04723	0.000675	0.0165	Promoter (1-2kb)
ENSSSCG00000007477	17	52888698	52890838	2141	8.3401	6.95519	1.04399	0.000216	0.00728	Promoter (<=1kb)
ENSSSCG00000019138	12	34616882	34619577	2696	8.66552	7.39243	1.03374	8.07e-05	0.00359	Downstream (<1kb)
ENSSSCG00000006531	4	94698824	94699826	1003	6.42324	4.91393	1.03302	0.000471	0.0127	Distal Intergenic
ENSSSCG00000027688	1	253933325	253933837	513	5.46671	2.27648	1.03177	0.00139	0.0276	Exon
ENSSSCG00000024109	13	132602156	132603323	1168	6.20592	4.26846	1.0304	0.00117	0.0245	Promoter (2-3kb)
ENSSSCG00000017008	16	54247367	54248599	1233	7.93479	6.51256	1.02634	0.000323	0.00976	Promoter (<=1kb)
ENSSSCG00000033009	7	7327831	7330753	2923	9.26674	8.05143	1.02582	3.77e-05	0.00201	Promoter (<=1kb)
ENSSSCG00000013551	2	72431133	72433917	2785	8.03158	6.78816	1.02571	6.27e-05	0.00294	Promoter (<=1kb)
ENSSSCG00000014565	2	123726	126136	2411	10.1934	8.87326	1.02132	0.000163	0.00592	Promoter (<=1kb)
ENSSSCG00000017006	16	53696957	53700453	3497	9.25091	7.97817	1.01758	0.000104	0.00434	Promoter (<=1kb)
ENSSSCG00000007907	3	33757904	33759514	1611	6.9807	5.22758	1.01079	0.000998	0.0219	Intron
ENSSSCG00000024569	2	250340	251386	1047	6.92506	5.33346	1.00716	0.000723	0.0174	Promoter (<=1kb)
ENSSSCG00000035507	12	4291302	4293840	2539	7.86235	5.92291	0.999726	0.00131	0.0265	Intron
ENSSSCG00000010504	14	107713003	107713841	839	5.73157	3.655	0.999044	0.00144	0.0284	Promoter (1-2kb)
ENSSSCG00000016451	18	6459277	6459988	712	6.56078	4.83721	0.995535	0.00102	0.0223	Promoter (1-2kb)
ENSSSCG00000011075	10	50785651	50786509	859	6.46819	3.94452	0.99549	0.00162	0.0307	Promoter (<=1kb)
ENSSSCG00000005943	4	7872802	7874301	1500	7.09488	5.49888	0.990486	0.000807	0.0188	Promoter (<=1kb)
ENSSSCG00000016420	18	2949423	2950075	653	5.86303	3.76764	0.989335	0.00152	0.0294	Distal Intergenic
ENSSSCG00000005486	1	254718515	254720109	1595	9.05717	7.96921	0.979942	3.54e-06	0.000297	Promoter (<=1kb)
ENSSSCG00000012909	2	5086838	5090605	3768	9.78319	8.60362	0.979891	4.97e-05	0.00246	Promoter (<=1kb)
ENSSSCG00000009412	11	21163263	21166937	3675	8.47424	7.05202	0.979709	0.000484	0.0129	Promoter (<=1kb)
ENSSSCG00000027348	15	80560421	80561224	804	6.3533	4.27649	0.977075	0.00157	0.0301	Promoter (<=1kb)
ENSSSCG00000019307	9	114870501	114876016	5516	10.4755	9.25987	0.973512	0.0001	0.00422	Distal Intergenic
ENSSSCG00000007797	3	17856094	17858232	2139	8.82336	7.66422	0.973014	3.86e-05	0.00204	Promoter (<=1kb)
ENSSSCG00000000810	5	77637392	77637957	566	6.21654	4.414	0.969873	0.00132	0.0265	Distal Intergenic
ENSSSCG00000037878	3	17058216	17058722	507	5.90103	4.13779	0.968766	0.00126	0.0257	Promoter (1-2kb)
ENSSSCG00000016059	15	95762809	95763864	1056	6.82562	5.17696	0.965228	0.00105	0.0228	Promoter (<=1kb)
ENSSSCG00000007800	3	17933323	17936332	3010	8.78147	7.39336	0.964876	0.000453	0.0124	Promoter (<=1kb)
ENSSSCG00000013147	2	12283396	12283863	468	5.28973	2.12448	0.958629	0.00171	0.032	Distal Intergenic
ENSSSCG00000027826	18	6450856	6453287	2432	8.78558	7.43569	0.957358	0.00039	0.0111	Promoter (<=1kb)
ENSSSCG00000016778	16	44257613	44258265	653	5.2572	2.10658	0.95535	0.00172	0.0321	Promoter (1-2kb)
ENSSSCG00000001561	7	32105994	32108937	2944	10.5763	9.54339	0.951743	6.38e-07	7.66e-05	Promoter (<=1kb)
ENSSSCG00000033283	AEMK02000452.1	3079199	3079679	481	5.17615	3.11556	0.951405	0.00172	0.0321	Distal Intergenic
ENSSSCG00000036695	9	92269744	92271741	1998	7.79738	6.25123	0.950123	0.000914	0.0206	Promoter (<=1kb)
ENSSSCG00000030801	4	127176371	127179188	2818	9.87312	8.88333	0.941621	8.86e-09	2.64e-06	Promoter (<=1kb)
ENSSSCG00000017527	12	24678940	24680889	1950	7.73064	6.213	0.941465	0.000888	0.0202	Promoter (<=1kb)
ENSSSCG00000021383	1	92484574	92485352	779	5.4431	2.66728	0.939824	0.0019	0.0345	Promoter (1-2kb)
ENSSSCG00000002516	7	121232053	121239591	7539	10.9679	10.0062	0.939114	8.65e-14	9.3e-11	Promoter (<=1kb)
ENSSSCG00000010878	10	17557101	17557830	730	5.05759	3.02305	0.933353	0.00182	0.0335	Promoter (1-2kb)
ENSSSCG00000022149	3	31813737	31814875	1139	7.14861	5.74174	0.93324	0.000626	0.0156	Promoter (<=1kb)
ENSSSCG00000019138	12	34608400	34612127	3728	10.2185	9.18405	0.931943	2.39e-06	0.000216	Promoter (<=1kb)
ENSSSCG00000013839	2	62142663	62143820	1158	7.6532	6.30231	0.922831	0.000528	0.0137	Promoter (<=1kb)
ENSSSCG00000030042	2	77299662	77301547	1886	9.21953	7.92291	0.92036	0.000392	0.0111	Promoter (<=1kb)
ENSSSCG00000033918	12	6679098	6681258	2161	7.72514	6.49373	0.917471	0.000252	0.00805	Promoter (<=1kb)
ENSSSCG00000000035	5	5767761	5768531	771	5.51365	2.77332	0.916477	0.00204	0.0366	Distal Intergenic
ENSSSCG00000000257	5	18432357	18433079	723	6.30257	4.81807	0.914984	0.000952	0.0212	Promoter (1-2kb)
ENSSSCG00000013753	2	65906712	65907361	650	6.13497	4.42489	0.914589	0.0015	0.0292	Distal Intergenic
ENSSSCG00000033626	12	60723235	60725696	2462	8.35882	7.22862	0.908082	8.63e-05	0.00377	3' UTR
ENSSSCG00000012970	2	6446915	6451376	4462	8.80561	7.57173	0.90302	0.000295	0.00908	Promoter (<=1kb)
ENSSSCG00000006742	4	104624806	104626137	1332	6.95853	5.58716	0.897723	0.000711	0.0171	Promoter (<=1kb)
ENSSSCG00000028185	3	42540685	42542704	2020	7.68424	6.14658	0.89584	0.00121	0.0251	Promoter (<=1kb)
ENSSSCG00000010882	10	19049379	19050056	678	5.04136	2.95457	0.891117	0.00218	0.0383	Promoter (2-3kb)
ENSSSCG00000027487	3	11352086	11353200	1115	6.81472	5.3526	0.884606	0.00106	0.0228	Promoter (<=1kb)
ENSSSCG00000035992	11	6820217	6821234	1018	6.23074	4.75906	0.880581	0.00113	0.0239	Distal Intergenic
ENSSSCG00000015432	9	105535126	105536004	879	5.74922	3.58555	0.880269	0.00231	0.0397	Promoter (<=1kb)
ENSSSCG00000023362	12	5016092	5018424	2333	8.22532	7.03967	0.879876	0.00025	0.00802	Promoter (<=1kb)
ENSSSCG00000036936	13	68682112	68682936	825	6.14648	4.55943	0.879648	0.00147	0.0287	Distal Intergenic
ENSSSCG00000034219	18	7414907	7417204	2298	8.18324	6.55282	0.871322	0.00164	0.0311	Exon
ENSSSCG00000005738	1	272806584	272808746	2163	8.83543	7.71501	0.869178	0.000138	0.00527	Promoter (<=1kb)
ENSSSCG00000004738	1	129563574	129563926	353	5.13123	2.57905	0.867471	0.00243	0.0408	Intron
ENSSSCG00000000257	5	18433282	18434789	1508	7.623	6.20776	0.867042	0.00103	0.0224	Promoter (<=1kb)
ENSSSCG00000003709	6	108548126	108550241	2116	10.1424	9.06512	0.866786	7.3e-05	0.00332	Promoter (<=1kb)
ENSSSCG00000004757	1	130406189	130407844	1656	6.98392	5.70201	0.862211	0.000609	0.0153	Downstream (<1kb)
ENSSSCG00000016451	18	6460799	6461651	853	7.30597	5.40119	0.862027	0.00224	0.039	Exon
ENSSSCG00000027348	15	80594771	80596048	1278	6.88426	5.44464	0.857547	0.00119	0.0248	Promoter (1-2kb)
ENSSSCG00000034763	11	76648983	76650792	1810	8.43487	6.27949	0.857234	0.0025	0.0415	Downstream (<1kb)
ENSSSCG00000017818	12	47954086	47955178	1093	6.75639	5.21718	0.854684	0.00151	0.0293	Exon
ENSSSCG00000008634	3	125823298	125825899	2602	9.91796	7.55117	0.85348	0.00257	0.0422	Promoter (<=1kb)
ENSSSCG00000011743	13	107819091	107820479	1389	6.58446	4.93946	0.852472	0.00186	0.0341	Promoter (1-2kb)
ENSSSCG00000029413	3	113554277	113555663	1387	7.16751	5.79307	0.851033	0.000988	0.0218	Intron
ENSSSCG00000036549	2	148853635	148854170	536	5.09335	2.76193	0.850642	0.0026	0.0423	Promoter (1-2kb)
ENSSSCG00000007722	3	11819674	11821513	1840	8.46218	7.31943	0.847494	0.00025	0.00802	Promoter (<=1kb)
ENSSSCG00000011147	10	65548761	65549418	658	5.82261	4.01826	0.845746	0.00225	0.039	Distal Intergenic
ENSSSCG00000033787	14	51627141	51627808	668	5.81727	4.24407	0.841023	0.00176	0.0325	Promoter (<=1kb)
ENSSSCG00000009240	8	135251627	135253994	2368	7.78899	5.99044	0.83675	0.00233	0.0399	Promoter (<=1kb)
ENSSSCG00000017297	12	15438822	15439938	1117	6.6504	5.10205	0.831886	0.00174	0.0324	Promoter (2-3kb)
ENSSSCG00000039751	6	18936392	18940959	4568	10.9349	9.89651	0.831278	7.21e-05	0.0033	Promoter (<=1kb)
ENSSSCG00000013115	2	10672121	10673662	1542	7.73366	5.8853	0.831168	0.00246	0.0411	Promoter (<=1kb)
ENSSSCG00000010922	10	24237533	24239468	1936	8.20721	6.44642	0.827943	0.00235	0.04	Promoter (<=1kb)
ENSSSCG00000011391	13	32339216	32341960	2745	9.65961	8.56087	0.826841	0.000196	0.00678	Promoter (<=1kb)
ENSSSCG00000022370	2	72581374	72583128	1755	8.39123	7.21823	0.820732	0.000437	0.0121	Promoter (<=1kb)
ENSSSCG00000004399	1	76466750	76468040	1291	7.62732	5.55282	0.817365	0.00285	0.0452	Promoter (<=1kb)
ENSSSCG00000029753	15	64379990	64380863	874	6.66765	5.31992	0.817187	0.00115	0.0243	Promoter (1-2kb)
ENSSSCG00000039408	6	34562892	34564440	1549	8.09928	6.95081	0.816319	0.000377	0.0109	Intron
ENSSSCG00000010922	10	24239782	24240134	353	5.15423	2.64263	0.815877	0.00288	0.0456	Promoter (2-3kb)
ENSSSCG00000001463	7	25067645	25074336	6692	12.6348	11.7326	0.814497	5.91e-07	7.27e-05	Promoter (<=1kb)
ENSSSCG00000009100	8	102943226	102944090	865	5.12486	2.66729	0.814302	0.00291	0.0459	Distal Intergenic
ENSSSCG00000013111	2	10782470	10783320	851	5.52934	3.83993	0.814263	0.00233	0.0399	Promoter (2-3kb)
ENSSSCG00000007200	17	34434650	34435262	613	5.35041	3.50574	0.813763	0.00266	0.0431	Promoter (2-3kb)
ENSSSCG00000032366	2	76480876	76483521	2646	8.32665	7.15424	0.812253	0.000476	0.0128	5' UTR
ENSSSCG00000007572	3	1821391	1821765	375	5.07674	3.00381	0.811485	0.00291	0.0459	Distal Intergenic
ENSSSCG00000027294	13	74709729	74710734	1006	5.61527	3.97447	0.809649	0.00224	0.039	Intron
ENSSSCG00000009370	11	15020227	15020917	691	6.02455	4.28449	0.807756	0.00252	0.0417	Distal Intergenic
ENSSSCG00000001517	7	29825398	29825991	594	6.14129	4.44998	0.80658	0.00244	0.0408	Intron
ENSSSCG00000024492	13	75955668	75956038	371	5.22041	3.42127	0.805554	0.00266	0.0431	Intron
ENSSSCG00000008228	3	59071520	59072150	631	5.77338	4.03257	0.803607	0.00257	0.0422	Promoter (<=1kb)
ENSSSCG00000006802	4	109494481	109498034	3554	9.27675	8.15805	0.801796	0.000339	0.01	Promoter (<=1kb)
ENSSSCG00000011884	13	138852351	138853591	1241	7.32897	6.05727	0.801685	0.00094	0.0211	Promoter (<=1kb)
ENSSSCG00000009348	11	9677928	9678821	894	5.34398	3.53953	0.797957	0.00275	0.0441	Distal Intergenic
ENSSSCG00000038594	17	47665861	47667659	1799	7.22795	5.74464	0.796884	0.00186	0.034	Promoter (2-3kb)
ENSSSCG00000030626	7	53789901	53790814	914	6.99721	5.65655	0.796366	0.0013	0.0264	5' UTR
ENSSSCG00000032996	6	1556270	1556623	354	5.50963	3.75043	0.791964	0.00276	0.0441	Intron
ENSSSCG00000006511	4	94502612	94503721	1110	5.60157	3.94955	0.788461	0.00254	0.0419	Promoter (1-2kb)
ENSSSCG00000037269	X	33427250	33428908	1659	6.82793	5.07005	0.779883	0.00289	0.0457	Promoter (<=1kb)
ENSSSCG00000002836	6	33749059	33750627	1569	8.10028	6.77404	0.779418	0.00138	0.0274	3' UTR
ENSSSCG00000036304	7	22943115	22944388	1274	5.78031	4.23172	0.776169	0.00234	0.0399	3' UTR
ENSSSCG00000006919	4	127356103	127358244	2142	9.70808	8.82356	0.773179	2.47e-06	0.00022	Promoter (2-3kb)
ENSSSCG00000028132	17	28029149	28034235	5087	11.3603	9.90642	0.7727	0.00202	0.0362	3' UTR
ENSSSCG00000033337	5	57576569	57578628	2060	8.5065	7.3682	0.770911	0.00057	0.0147	Promoter (<=1kb)
ENSSSCG00000038055	3	18336283	18342515	6233	10.261	9.28337	0.766355	8.36e-05	0.00366	Promoter (<=1kb)
ENSSSCG00000039327	8	120700035	120701729	1695	8.05881	6.96331	0.765672	0.000427	0.0119	Promoter (<=1kb)
ENSSSCG00000025034	6	87386823	87390741	3919	9.69505	8.64204	0.765007	0.000274	0.00859	Promoter (<=1kb)
ENSSSCG00000000148	5	11541450	11543019	1570	7.2233	5.76906	0.760754	0.00216	0.038	Promoter (<=1kb)
ENSSSCG00000036073	17	35374253	35375506	1254	7.49749	6.32767	0.758984	0.000788	0.0185	Promoter (2-3kb)
ENSSSCG00000013474	2	75394844	75398399	3556	9.50413	8.36843	0.758251	0.000635	0.0158	Promoter (<=1kb)
ENSSSCG00000012912	2	5116234	5119022	2789	8.78287	7.70871	0.757234	0.00038	0.011	Promoter (<=1kb)
ENSSSCG00000004154	1	26484252	26490529	6278	11.0918	10.2784	0.75583	5.48e-09	1.7e-06	Promoter (<=1kb)
ENSSSCG00000004755	1	130382400	130388413	6014	11.7375	10.9282	0.754082	3.24e-09	1.07e-06	Promoter (<=1kb)
ENSSSCG00000024518	6	58353684	58354428	745	7.30887	6.02662	0.74835	0.00145	0.0285	Promoter (<=1kb)
ENSSSCG00000039807	12	730195	732044	1850	9.287	8.30992	0.747464	0.000123	0.00487	Promoter (<=1kb)
ENSSSCG00000013604	2	70751225	70754283	3059	9.40012	8.31212	0.745835	0.000501	0.0133	Promoter (<=1kb)
ENSSSCG00000015930	15	75511036	75512107	1072	6.06308	4.56272	0.743397	0.00259	0.0423	Promoter (<=1kb)
ENSSSCG00000011158	10	67079970	67083959	3990	10.7402	9.91417	0.73873	3.05e-07	4.19e-05	Promoter (<=1kb)
ENSSSCG00000032710	6	81396823	81400161	3339	9.62473	8.66365	0.737173	0.000114	0.00467	Promoter (<=1kb)
ENSSSCG00000017233	12	6491848	6494393	2546	8.61196	7.48074	0.737119	0.000759	0.018	Promoter (<=1kb)
ENSSSCG00000000749	5	67561216	67561538	323	5.49604	3.88793	0.735033	0.0031	0.048	Exon
ENSSSCG00000027922	7	36290257	36292837	2581	8.2563	1.10658	0.734759	0.00208	0.037	Distal Intergenic
ENSSSCG00000023956	7	7980256	7981688	1433	7.38006	6.18232	0.726514	0.00121	0.0252	Promoter (<=1kb)
ENSSSCG00000001229	7	22867313	22870347	3035	10.7475	9.92227	0.724986	8.9e-07	9.83e-05	Promoter (<=1kb)
ENSSSCG00000024344	13	29388122	29389270	1149	6.5115	4.89578	0.724967	0.00327	0.0496	Distal Intergenic
ENSSSCG00000032833	2	70965411	70969542	4132	10.6209	9.71251	0.724558	4.58e-05	0.00231	Promoter (<=1kb)
ENSSSCG00000034302	16	79358842	79360954	2113	8.35431	7.34688	0.723257	0.00029	0.00897	Promoter (<=1kb)
ENSSSCG00000021748	5	4492983	4494875	1893	9.2159	8.09213	0.722019	0.000851	0.0195	Promoter (<=1kb)
ENSSSCG00000025133	13	207542087	207544504	2418	9.37979	8.2902	0.716145	0.000699	0.0169	Promoter (<=1kb)
ENSSSCG00000032652	12	39974577	39976771	2195	9.12387	8.14275	0.715737	0.000236	0.00777	Distal Intergenic
ENSSSCG00000016290	15	133119303	133122391	3089	9.99556	9.06483	0.710699	0.00011	0.00452	Promoter (<=1kb)
ENSSSCG00000010504	14	107713971	107715564	1594	7.27905	6.1122	0.707918	0.00124	0.0255	Promoter (<=1kb)
ENSSSCG00000006648	4	98418495	98419592	1098	5.81588	4.3238	0.698028	0.00325	0.0495	Promoter (<=1kb)
ENSSSCG00000012848	2	431364	436786	5423	8.97426	8.09809	0.694983	4.33e-05	0.00223	Promoter (<=1kb)
ENSSSCG00000013888	2	59905308	59907386	2079	7.54851	6.25835	0.693272	0.00219	0.0384	Promoter (<=1kb)
ENSSSCG00000009370	11	15053872	15054899	1028	6.21424	4.81255	0.693194	0.00286	0.0453	Distal Intergenic
ENSSSCG00000029753	15	64381221	64382148	928	6.26795	4.93439	0.69188	0.00248	0.0413	Promoter (<=1kb)
ENSSSCG00000019524	12	48199123	48200118	996	6.9019	5.64573	0.689669	0.00201	0.0361	Intron
ENSSSCG00000034341	6	56528644	56530269	1626	9.23549	8.30526	0.689237	0.000165	0.00598	Promoter (<=1kb)
ENSSSCG00000027826	18	6434679	6437999	3321	8.66044	7.48508	0.68793	0.00151	0.0292	Promoter (2-3kb)
ENSSSCG00000027196	18	6414416	6417175	2760	9.6416	8.65501	0.686271	0.000386	0.0111	Promoter (<=1kb)
ENSSSCG00000004572	1	109825055	109827090	2036	9.5625	8.3126	0.686251	0.00203	0.0364	Promoter (<=1kb)
ENSSSCG00000012893	2	4897276	4900635	3360	9.90579	9.12212	0.683063	7.05e-07	8.3e-05	Promoter (<=1kb)
ENSSSCG00000032735	10	23395235	23397364	2130	10.2327	9.11051	0.67966	0.00125	0.0257	Promoter (2-3kb)
ENSSSCG00000014088	2	85380977	85381639	663	6.54613	5.18552	0.679295	0.00284	0.0451	Promoter (<=1kb)
ENSSSCG00000005656	1	269049654	269052825	3172	9.04751	7.9423	0.677155	0.00115	0.0243	Distal Intergenic
ENSSSCG00000022126	9	139360004	139361779	1776	8.17692	6.91778	0.675161	0.00226	0.0392	Intron
ENSSSCG00000010885	10	19408850	19410715	1866	9.26838	8.36867	0.6724	0.000137	0.00523	Distal Intergenic
ENSSSCG00000008227	3	58840284	58842408	2125	8.06715	6.90358	0.670907	0.00164	0.031	Distal Intergenic
ENSSSCG00000003825	6	152321311	152322661	1351	7.72272	6.61911	0.667647	0.00124	0.0256	Promoter (<=1kb)
ENSSSCG00000034858	12	48836914	48837896	983	7.13189	5.85342	0.667639	0.00251	0.0415	Promoter (<=1kb)
ENSSSCG00000001596	7	35315991	35321279	5289	11.1861	9.83092	0.665385	0.00308	0.0478	Promoter (<=1kb)
ENSSSCG00000017493	12	22462128	22463106	979	6.88526	5.705	0.664645	0.00187	0.0341	Promoter (<=1kb)
ENSSSCG00000014369	2	142347732	142353543	5812	11.1276	10.3799	0.664361	8.85e-08	1.58e-05	Promoter (<=1kb)
ENSSSCG00000027860	2	103511300	103512161	862	6.74776	5.41945	0.65995	0.003	0.047	Promoter (<=1kb)
ENSSSCG00000013546	2	72610085	72611165	1081	7.08333	5.72128	0.657979	0.00323	0.0493	Promoter (<=1kb)
ENSSSCG00000013473	2	75428491	75430133	1643	8.56601	7.54495	0.657844	0.000785	0.0184	Promoter (<=1kb)
ENSSSCG00000002467	7	115233839	115235961	2123	8.89358	7.83891	0.655029	0.00104	0.0226	Exon
ENSSSCG00000027812	13	71260489	71261887	1399	7.3405	6.05377	0.654953	0.0028	0.0446	Promoter (<=1kb)
ENSSSCG00000000035	5	5768916	5772736	3821	10.2253	9.45894	0.653505	1.58e-06	0.000155	Distal Intergenic
ENSSSCG00000023362	12	5008992	5014193	5202	10.9034	10.1796	0.649648	1.89e-08	4.93e-06	Promoter (<=1kb)
ENSSSCG00000009807	14	30898997	30900696	1700	7.1656	5.89708	0.647622	0.00279	0.0444	Promoter (2-3kb)
ENSSSCG00000039862	17	34817982	34820120	2139	10.2283	9.29776	0.642145	0.000391	0.0111	Promoter (1-2kb)
ENSSSCG00000032792	AEMK02000489.1	37771	38333	563	11.2714	10.4657	0.640311	2.61e-05	0.00151	Promoter (1-2kb)
ENSSSCG00000038053	6	27218869	27219812	944	8.23096	7.18285	0.637725	0.0012	0.025	Distal Intergenic
ENSSSCG00000003558	6	83917573	83921129	3557	8.82171	7.88234	0.630683	0.000508	0.0134	Promoter (<=1kb)
ENSSSCG00000028531	5	10185955	10188965	3011	10.2704	9.45264	0.630268	5.4e-05	0.0026	Promoter (<=1kb)
ENSSSCG00000017943	12	52683565	52686875	3311	8.98399	7.97724	0.629179	0.00098	0.0217	Promoter (<=1kb)
ENSSSCG00000037565	7	20741975	20745269	3295	10.6817	9.92699	0.628727	3.88e-06	0.000321	Promoter (<=1kb)
ENSSSCG00000037274	15	132332726	132334151	1426	7.66926	6.63483	0.628621	0.00121	0.0251	Distal Intergenic
ENSSSCG00000022289	2	143466167	143467404	1238	6.72712	5.51086	0.625976	0.00279	0.0444	Distal Intergenic
ENSSSCG00000014039	2	80588613	80590454	1842	8.52778	7.46939	0.617056	0.00157	0.0301	Promoter (<=1kb)
ENSSSCG00000040535	4	1336129	1339047	2919	9.4769	8.59461	0.615142	0.000308	0.00938	Promoter (<=1kb)
ENSSSCG00000005620	1	268268518	268271478	2961	9.40589	8.3922	0.611802	0.00126	0.0257	Promoter (<=1kb)
ENSSSCG00000013425	2	77618614	77619990	1377	7.86055	6.81324	0.608709	0.00162	0.0309	Promoter (<=1kb)
ENSSSCG00000024389	2	227260	233229	5970	10.6662	9.92347	0.608197	6.4e-06	0.000481	Promoter (<=1kb)
ENSSSCG00000028892	6	92412381	92414799	2419	10.4618	9.63844	0.607986	0.00012	0.00483	Promoter (<=1kb)
ENSSSCG00000001395	7	23620859	23625310	4452	11.1515	10.4326	0.605216	1.52e-06	0.000151	Promoter (<=1kb)
ENSSSCG00000034802	13	125097867	125099918	2052	9.71467	8.92675	0.602926	5.35e-05	0.0026	Promoter (<=1kb)
ENSSSCG00000029752	3	18011622	18014727	3106	9.29395	8.29367	0.594872	0.00139	0.0275	Promoter (<=1kb)
ENSSSCG00000003998	6	62831733	62835769	4037	10.4317	9.74446	0.591021	2.81e-07	4.02e-05	Promoter (<=1kb)
ENSSSCG00000040617	2	123151572	123153781	2210	9.81049	8.83958	0.589635	0.00119	0.0248	Promoter (<=1kb)
ENSSSCG00000000695	5	64122681	64124011	1331	7.4656	6.40027	0.586479	0.00219	0.0383	Exon
ENSSSCG00000001539	7	31193246	31195097	1852	8.74562	7.86413	0.585087	0.000527	0.0137	5' UTR
ENSSSCG00000000018	5	4155390	4157011	1622	6.87368	5.70499	0.584138	0.00329	0.0498	Intron
ENSSSCG00000015105	9	46248860	46255432	6573	11.4422	10.7975	0.568788	1.47e-08	4.01e-06	Promoter (<=1kb)
ENSSSCG00000035074	6	169877750	169880656	2907	9.07078	8.26367	0.566467	0.000244	0.00788	Promoter (<=1kb)
ENSSSCG00000027726	1	193399	195255	1857	8.50487	7.59361	0.563904	0.00102	0.0223	Distal Intergenic
ENSSSCG00000007557	3	967389	971844	4456	10.0571	9.32586	0.556197	4.57e-05	0.00231	Promoter (<=1kb)
ENSSSCG00000016734	18	50428659	50430145	1487	7.84393	6.77475	0.551917	0.00304	0.0475	Promoter (<=1kb)
ENSSSCG00000009633	14	7290838	7292748	1911	9.64698	8.93232	0.549709	3.25e-05	0.0018	Promoter (<=1kb)
ENSSSCG00000039556	2	1675033	1677260	2228	8.99063	8.10882	0.547113	0.000992	0.0218	Promoter (<=1kb)
ENSSSCG00000002265	7	86268588	86271412	2825	9.12519	8.1342	0.544583	0.00228	0.0394	Promoter (<=1kb)
ENSSSCG00000039322	9	51974728	51977397	2670	10.7194	9.97184	0.542549	0.000126	0.00497	Promoter (<=1kb)
ENSSSCG00000033909	18	6385029	6387891	2863	9.17877	8.18712	0.538446	0.00242	0.0408	Promoter (<=1kb)
ENSSSCG00000031104	6	398587	401171	2585	8.93007	8.04232	0.537182	0.00119	0.0249	Exon
ENSSSCG00000035297	7	115354953	115363504	8552	11.7036	10.9414	0.536555	0.000209	0.00712	Promoter (<=1kb)
ENSSSCG00000029226	14	28253404	28255038	1635	7.96678	6.97447	0.533211	0.00258	0.0423	Promoter (2-3kb)
ENSSSCG00000032996	6	1545178	1547762	2585	9.29107	8.55159	0.525728	0.000176	0.00626	Promoter (<=1kb)
ENSSSCG00000007907	3	33754359	33757640	3282	10.857	10.2389	0.524901	2.52e-07	3.67e-05	Promoter (<=1kb)
ENSSSCG00000012862	2	2237841	2239805	1965	8.27271	7.26997	0.524883	0.00294	0.0463	Promoter (2-3kb)
ENSSSCG00000029285	3	38892572	38894849	2278	10.0209	9.33587	0.523688	3.27e-05	0.0018	Promoter (<=1kb)
ENSSSCG00000012258	X	39733969	39738187	4219	10.9103	10.2924	0.521801	3.64e-07	4.87e-05	Promoter (<=1kb)
ENSSSCG00000013041	2	7907444	7910113	2670	9.36926	8.46764	0.508347	0.00199	0.0358	Promoter (<=1kb)
ENSSSCG00000032562	12	3823701	3828637	4937	9.76586	8.92739	0.508005	0.00119	0.0248	Promoter (<=1kb)
ENSSSCG00000038471	9	66000618	66002206	1589	9.33544	8.61179	0.506881	0.000216	0.00728	Promoter (<=1kb)
ENSSSCG00000035037	13	206462649	206467560	4912	10.2573	9.50734	0.504205	0.000387	0.0111	Promoter (<=1kb)
ENSSSCG00000006525	4	94628205	94632176	3972	9.05172	8.2619	0.495176	0.000882	0.0201	Promoter (1-2kb)
ENSSSCG00000016057	15	95642843	95647303	4461	10.7097	10.0934	0.485375	1.1e-05	0.00074	Promoter (<=1kb)
ENSSSCG00000017920	12	52139147	52140960	1814	8.32207	7.48204	0.4741	0.00206	0.0367	Promoter (2-3kb)
ENSSSCG00000027565	2	77352750	77356955	4206	9.98819	9.13627	0.472447	0.00228	0.0394	Promoter (<=1kb)
ENSSSCG00000026724	5	57779769	57781396	1628	8.19282	7.33105	0.463718	0.00277	0.0443	Promoter (<=1kb)
ENSSSCG00000014349	2	141364699	141366861	2163	9.19827	8.3433	0.461732	0.00271	0.0437	Promoter (<=1kb)
ENSSSCG00000014598	9	2140458	2142832	2375	10.6488	10.0569	0.456328	2.39e-05	0.00141	Promoter (<=1kb)
ENSSSCG00000027487	3	11353633	11355841	2209	8.57748	7.78112	0.449444	0.00213	0.0376	Promoter (<=1kb)
ENSSSCG00000008742	8	11083277	11086187	2911	9.86158	9.15274	0.442964	0.000947	0.0212	Promoter (<=1kb)
ENSSSCG00000011874	13	137861659	137867261	5603	10.7478	10.1743	0.438839	3.5e-05	0.00191	Promoter (<=1kb)
ENSSSCG00000025208	7	22640577	22643393	2817	10.7634	10.171	0.435889	9.09e-05	0.00389	Promoter (<=1kb)
ENSSSCG00000008123	3	46710836	46714840	4005	11.3101	10.5595	0.432372	0.00193	0.0351	Promoter (<=1kb)
ENSSSCG00000013901	2	59631889	59635484	3596	10.8933	10.2913	0.431128	0.000161	0.00588	Promoter (<=1kb)
ENSSSCG00000006621	4	97726912	97731350	4439	10.5601	9.88531	0.419549	0.00111	0.0237	Promoter (<=1kb)
ENSSSCG00000024161	7	22955469	22960773	5305	11.4268	10.6799	0.419496	0.00241	0.0407	3' UTR
ENSSSCG00000004856	1	146000589	146004756	4168	11.3183	10.8051	0.417231	5.16e-06	0.000409	Promoter (<=1kb)
ENSSSCG00000026354	10	47977630	47980271	2642	9.21986	8.50017	0.412649	0.00213	0.0377	Exon
ENSSSCG00000017204	12	5683468	5686540	3073	10.5992	9.99448	0.412605	0.000409	0.0115	Distal Intergenic
ENSSSCG00000017333	12	18221830	18226586	4757	10.46	9.83602	0.400434	0.000907	0.0205	Promoter (<=1kb)
ENSSSCG00000028172	1	271254279	271260038	5760	10.5611	9.89145	0.397179	0.00183	0.0336	Promoter (<=1kb)
ENSSSCG00000002280	7	89037330	89040132	2803	10.3667	9.69472	0.389806	0.00226	0.0392	Promoter (<=1kb)
ENSSSCG00000024161	7	22973616	22977859	4244	10.8256	10.2819	0.389652	0.000244	0.00788	Promoter (<=1kb)
ENSSSCG00000037449	4	110194888	110199297	4410	11.6904	11.0753	0.383918	0.00135	0.027	Promoter (<=1kb)
ENSSSCG00000040025	14	128961283	128965371	4089	10.9767	10.4646	0.379939	0.000154	0.00574	Promoter (<=1kb)
ENSSSCG00000004075	1	13339131	13342063	2933	10.6303	10.013	0.378965	0.00161	0.0307	Promoter (<=1kb)
ENSSSCG00000010085	14	50249817	50252731	2915	9.19187	8.59119	0.374747	0.00148	0.0289	Promoter (<=1kb)
ENSSSCG00000027726	1	197689	201244	3556	9.80348	9.20038	0.37147	0.00169	0.0317	Promoter (<=1kb)
ENSSSCG00000025856	12	19753458	19756442	2985	10.1926	9.70211	0.367538	0.000161	0.00587	Promoter (<=1kb)
ENSSSCG00000009293	11	2915214	2918486	3273	10.7116	10.1373	0.363295	0.00151	0.0292	Promoter (<=1kb)
ENSSSCG00000009322	11	5999773	6001328	1556	9.04739	8.44241	0.361393	0.00235	0.0401	Promoter (<=1kb)
ENSSSCG00000031851	12	972367	996648	24282	13.239	12.7296	0.360325	0.000484	0.0129	Promoter (<=1kb)
ENSSSCG00000010025	14	47982324	47987204	4881	10.863	10.3597	0.347251	0.000834	0.0192	Promoter (<=1kb)
ENSSSCG00000021292	6	160449544	160452571	3028	10.5974	10.146	0.342027	0.000243	0.00788	Promoter (<=1kb)
ENSSSCG00000000393	5	21747284	21750079	2796	10.4093	9.90107	0.339583	0.00133	0.0266	Promoter (<=1kb)
ENSSSCG00000015290	9	66174546	66178064	3519	10.1807	9.6602	0.329629	0.00245	0.0409	Promoter (<=1kb)
ENSSSCG00000035578	1	21264958	21266881	1924	9.39445	8.86479	0.326908	0.00303	0.0472	Distal Intergenic
ENSSSCG00000025593	7	25055482	25064586	9105	12.1599	11.7393	0.320743	0.000384	0.011	Promoter (<=1kb)
ENSSSCG00000006159	4	56858652	56862681	4030	10.5101	10.0544	0.312341	0.00185	0.0339	Promoter (<=1kb)
ENSSSCG00000003339	6	63604899	63612151	7253	10.815	10.3941	0.299903	0.00172	0.0321	Promoter (<=1kb)
ENSSSCG00000013147	2	12277399	12282925	5527	10.4143	10.0102	0.299341	0.00113	0.0239	Promoter (<=1kb)
ENSSSCG00000029160	7	23920522	23922658	2137	9.79486	9.36655	0.292129	0.0031	0.0479	Intron
ENSSSCG00000008385	3	80789425	80792716	3292	11.7604	12.0257	-0.219907	0.00314	0.0483	Promoter (<=1kb)
ENSSSCG00000006202	4	67737351	67742807	5457	11.6132	11.8828	-0.222807	0.00298	0.0467	Promoter (<=1kb)
ENSSSCG00000037655	13	189287478	189291316	3839	11.6509	11.9235	-0.227473	0.002	0.036	Promoter (<=1kb)
ENSSSCG00000006018	4	22909954	22914519	4566	11.4531	11.7359	-0.231679	0.00242	0.0408	Promoter (<=1kb)
ENSSSCG00000023948	16	51905402	51909543	4142	11.3056	11.5895	-0.231843	0.00259	0.0423	Promoter (<=1kb)
ENSSSCG00000015387	9	92321909	92324464	2556	11.2467	11.5357	-0.232649	0.0032	0.049	Promoter (<=1kb)
ENSSSCG00000015710	15	20103117	20107531	4415	11.8311	12.1177	-0.232847	0.00275	0.0441	Promoter (<=1kb)
ENSSSCG00000011213	13	12573456	12576978	3523	11.4132	11.7002	-0.233641	0.00258	0.0423	Promoter (<=1kb)
ENSSSCG00000033030	13	133558511	133561912	3402	11.3262	11.6152	-0.233747	0.00286	0.0453	Promoter (<=1kb)
ENSSSCG00000007767	3	17400343	17408511	8169	11.8783	12.1603	-0.234532	0.00161	0.0306	Promoter (<=1kb)
ENSSSCG00000016793	16	5712613	5715850	3238	11.9845	12.2785	-0.23525	0.00319	0.049	Promoter (<=1kb)
ENSSSCG00000000258	5	18442787	18452254	9468	12.4006	12.6941	-0.235386	0.00307	0.0477	Promoter (<=1kb)
ENSSSCG00000007092	17	26479720	26483467	3748	11.4162	11.7072	-0.236825	0.00228	0.0394	Promoter (<=1kb)
ENSSSCG00000014113	2	88251323	88255960	4638	11.5181	11.8049	-0.239507	0.00118	0.0247	Promoter (<=1kb)
ENSSSCG00000038320	3	10268675	10272236	3562	11.234	11.5302	-0.240089	0.00216	0.038	Promoter (<=1kb)
ENSSSCG00000006177	4	62013430	62015884	2455	11.0205	11.3214	-0.240853	0.00261	0.0425	Promoter (<=1kb)
ENSSSCG00000014285	2	135100530	135105928	5399	11.1895	11.4828	-0.241479	0.0015	0.0291	Promoter (<=1kb)
ENSSSCG00000039812	11	66677137	66682235	5099	11.4319	11.7242	-0.241554	0.00138	0.0273	Promoter (<=1kb)
ENSSSCG00000014989	9	33706182	33708653	2472	10.6261	10.9337	-0.244181	0.00259	0.0423	Promoter (<=1kb)
ENSSSCG00000005105	1	191320257	191322739	2483	10.7579	11.0621	-0.244849	0.00203	0.0364	Promoter (<=1kb)
ENSSSCG00000004899	1	159315554	159318856	3303	11.5627	11.877	-0.245191	0.00323	0.0492	Promoter (<=1kb)
ENSSSCG00000005166	1	202316810	202322993	6184	12.2107	12.5252	-0.245631	0.00312	0.0481	Promoter (<=1kb)
ENSSSCG00000006071	4	37819223	37821429	2207	11.2875	11.5874	-0.245887	0.00137	0.0272	Promoter (<=1kb)
ENSSSCG00000032746	4	88970952	88975407	4456	10.8649	11.1779	-0.245951	0.0028	0.0445	Intron
ENSSSCG00000015948	15	77802867	77804644	1778	10.4966	10.8125	-0.246043	0.0032	0.049	Promoter (<=1kb)
ENSSSCG00000005150	1	201590240	201592778	2539	10.5534	10.8669	-0.246706	0.00274	0.0439	Promoter (<=1kb)
ENSSSCG00000010797	3	22653291	22656250	2960	11.4557	11.7556	-0.246988	0.0012	0.0249	Promoter (<=1kb)
ENSSSCG00000006689	4	99464330	99468581	4252	11.6459	11.9495	-0.247194	0.0015	0.0292	Promoter (<=1kb)
ENSSSCG00000037510	17	37922202	37924817	2616	10.7199	11.029	-0.247647	0.00197	0.0356	Promoter (<=1kb)
ENSSSCG00000005232	1	219811333	219817052	5720	12.3497	12.6557	-0.247862	0.00162	0.0309	Promoter (<=1kb)
ENSSSCG00000022032	4	129256584	129261672	5089	11.6792	11.999	-0.247877	0.00323	0.0492	Promoter (<=1kb)
ENSSSCG00000021620	2	7921101	7927986	6886	11.9035	12.2242	-0.248265	0.00321	0.049	Promoter (<=1kb)
ENSSSCG00000006663	4	99053552	99056919	3368	10.9821	11.3018	-0.248334	0.0031	0.048	Promoter (<=1kb)
ENSSSCG00000005471	1	253426815	253431342	4528	11.3748	11.6878	-0.248673	0.00221	0.0386	Promoter (<=1kb)
ENSSSCG00000005041	1	182603140	182607039	3900	11.4261	11.7256	-0.249795	0.000778	0.0183	Promoter (<=1kb)
ENSSSCG00000009904	14	40454985	40458769	3785	10.7514	11.0727	-0.250902	0.00261	0.0425	Promoter (<=1kb)
ENSSSCG00000015943	15	77098092	77101169	3078	10.916	11.2427	-0.251564	0.00311	0.048	Promoter (<=1kb)
ENSSSCG00000027675	13	52970882	52975806	4925	11.7565	12.0824	-0.251673	0.00298	0.0467	Promoter (<=1kb)
ENSSSCG00000034527	9	45705640	45707673	2034	10.6265	10.9503	-0.251818	0.00265	0.043	Promoter (<=1kb)
ENSSSCG00000011347	13	31051773	31054560	2788	10.5964	10.9251	-0.251901	0.00325	0.0495	Promoter (<=1kb)
ENSSSCG00000027459	13	90033157	90036327	3171	11.2192	11.534	-0.25204	0.00172	0.0321	Promoter (<=1kb)
ENSSSCG00000011745	13	108912259	108914908	2650	10.886	11.1982	-0.252822	0.00132	0.0266	Promoter (<=1kb)
ENSSSCG00000004847	1	143991403	143994848	3446	11.134	11.4568	-0.253083	0.0023	0.0397	Promoter (<=1kb)
ENSSSCG00000008548	3	111530534	111533241	2708	10.6462	10.968	-0.253143	0.00215	0.038	Promoter (<=1kb)
ENSSSCG00000011741	13	106892508	106895958	3451	11.0877	11.4186	-0.253462	0.00312	0.0481	Promoter (<=1kb)
ENSSSCG00000009782	14	29886764	29891774	5011	10.6614	10.9852	-0.253577	0.00231	0.0397	Promoter (<=1kb)
ENSSSCG00000009084	8	101239651	101243189	3539	10.9819	11.3019	-0.253577	0.0019	0.0345	Promoter (<=1kb)
ENSSSCG00000017294	12	15348122	15351820	3699	11.0329	11.3604	-0.254117	0.00257	0.0422	Promoter (<=1kb)
ENSSSCG00000030053	9	45862534	45865798	3265	10.9175	11.2335	-0.254303	0.00141	0.0278	Promoter (<=1kb)
ENSSSCG00000013857	2	61137794	61140142	2349	10.6294	10.9604	-0.254455	0.00288	0.0456	Promoter (<=1kb)
ENSSSCG00000006840	4	111005588	111008766	3179	11.4919	11.8179	-0.254525	0.00233	0.0399	Promoter (<=1kb)
ENSSSCG00000010574	14	113119353	113129226	9874	12.2936	12.6176	-0.25456	0.00212	0.0376	Promoter (<=1kb)
ENSSSCG00000039996	9	8069790	8073192	3403	11.2337	11.5594	-0.254567	0.00231	0.0397	Promoter (<=1kb)
ENSSSCG00000013585	2	71363519	71367283	3765	10.7122	11.0374	-0.254821	0.00219	0.0384	Distal Intergenic
ENSSSCG00000033616	14	22501691	22503859	2169	10.9581	11.2838	-0.255468	0.00211	0.0375	Promoter (<=1kb)
ENSSSCG00000004432	1	79899803	79903349	3547	11.6215	11.9326	-0.255683	0.000881	0.0201	Promoter (<=1kb)
ENSSSCG00000017288	12	15090912	15093704	2793	11.1772	11.4965	-0.255741	0.00145	0.0285	Promoter (<=1kb)
ENSSSCG00000001869	7	57501797	57505785	3989	11.26	11.5685	-0.255755	0.000703	0.017	Promoter (<=1kb)
ENSSSCG00000030130	14	10381876	10385727	3852	10.4248	10.755	-0.255792	0.00248	0.0412	Distal Intergenic
ENSSSCG00000038156	2	119802003	119805165	3163	10.6915	11.0135	-0.256097	0.00163	0.0309	Promoter (<=1kb)
ENSSSCG00000026212	2	8917187	8921417	4231	11.0364	11.3707	-0.256558	0.00275	0.0441	Promoter (<=1kb)
ENSSSCG00000004875	1	149736569	149739736	3168	10.8327	11.1563	-0.257634	0.00153	0.0294	Promoter (<=1kb)
ENSSSCG00000006727	4	102877664	102879815	2152	11.0787	11.393	-0.257726	0.000848	0.0195	Promoter (<=1kb)
ENSSSCG00000029179	2	81486063	81489118	3056	10.8778	11.1993	-0.258144	0.00126	0.0258	Promoter (<=1kb)
ENSSSCG00000016564	18	18818077	18824299	6223	11.5709	11.8805	-0.25865	0.0005	0.0133	Promoter (<=1kb)
ENSSSCG00000004970	1	167294799	167297900	3102	10.6365	10.9768	-0.258721	0.00283	0.0449	Promoter (<=1kb)
ENSSSCG00000010116	14	50970526	50979263	8738	11.8787	12.1935	-0.259068	0.000738	0.0176	Promoter (<=1kb)
ENSSSCG00000010295	14	75991310	75993736	2427	10.7649	11.0997	-0.259081	0.00221	0.0386	Promoter (<=1kb)
ENSSSCG00000018456	12	59129103	59138613	9511	11.3664	11.6937	-0.259284	0.00158	0.0302	Promoter (<=1kb)
ENSSSCG00000017866	12	49756023	49761132	5110	11.518	11.8529	-0.259379	0.00221	0.0386	Promoter (<=1kb)
ENSSSCG00000034398	4	41372492	41375406	2915	11.1884	11.5215	-0.259639	0.00199	0.0358	Promoter (<=1kb)
ENSSSCG00000006109	4	42984277	42986912	2636	10.3476	10.685	-0.26061	0.00218	0.0382	Promoter (<=1kb)
ENSSSCG00000005291	1	234364954	234371935	6982	12.6083	12.9244	-0.260833	0.00064	0.0159	Promoter (<=1kb)
ENSSSCG00000004120	1	19611797	19614666	2870	10.5422	10.8884	-0.260873	0.00297	0.0467	Promoter (<=1kb)
ENSSSCG00000021354	18	13820499	13823281	2783	11.0473	11.3808	-0.260958	0.00178	0.0329	Promoter (<=1kb)
ENSSSCG00000036466	15	110786989	110790558	3570	11.3447	11.6854	-0.261267	0.00236	0.0401	Promoter (<=1kb)
ENSSSCG00000016907	16	34475882	34480378	4497	11.3391	11.6609	-0.26167	0.000858	0.0197	Promoter (<=1kb)
ENSSSCG00000015329	9	74634880	74637111	2232	10.6613	10.9998	-0.261701	0.00207	0.0369	Promoter (<=1kb)
ENSSSCG00000016113	15	105968753	105974405	5653	11.8939	12.2096	-0.261729	0.000553	0.0143	Promoter (<=1kb)
ENSSSCG00000002445	7	113598867	113601345	2479	11.296	11.6254	-0.262265	0.00129	0.0262	Promoter (<=1kb)
ENSSSCG00000010894	10	19886080	19890480	4401	11.0429	11.3934	-0.262326	0.00302	0.0472	Promoter (<=1kb)
ENSSSCG00000022655	1	268587206	268593230	6025	11.6374	11.9584	-0.262539	0.000728	0.0174	Promoter (<=1kb)
ENSSSCG00000021802	1	225190911	225194567	3657	11.6051	11.9422	-0.262966	0.00176	0.0326	Promoter (<=1kb)
ENSSSCG00000032312	1	163857170	163860282	3113	11.5714	11.892	-0.263208	0.000655	0.0161	Promoter (<=1kb)
ENSSSCG00000000457	5	26963558	26966486	2929	11.0224	11.3595	-0.26333	0.00169	0.0317	Promoter (<=1kb)
ENSSSCG00000004254	1	44371918	44375006	3089	10.4011	10.7515	-0.264008	0.0027	0.0435	Promoter (<=1kb)
ENSSSCG00000036206	13	84632831	84637703	4873	12.4064	12.7444	-0.264457	0.00159	0.0304	Promoter (<=1kb)
ENSSSCG00000000661	5	62579126	62582440	3315	10.9606	11.2869	-0.264491	0.00084	0.0193	Promoter (<=1kb)
ENSSSCG00000020743	1	263844819	263848206	3388	10.9323	11.2881	-0.264534	0.00308	0.0478	Promoter (<=1kb)
ENSSSCG00000000493	5	33724642	33729106	4465	10.9874	11.3207	-0.264769	0.00123	0.0254	Promoter (<=1kb)
ENSSSCG00000032563	6	88584625	88587219	2595	10.2659	10.6171	-0.265327	0.00249	0.0414	Promoter (<=1kb)
ENSSSCG00000004510	1	99309651	99312606	2956	10.3244	10.6712	-0.265366	0.0021	0.0374	Promoter (<=1kb)
ENSSSCG00000015410	9	102346924	102350464	3541	11.4911	11.8327	-0.265933	0.00164	0.031	Promoter (<=1kb)
ENSSSCG00000021475	18	6161600	6167891	6292	11.8551	12.181	-0.266422	0.000642	0.0159	Promoter (<=1kb)
ENSSSCG00000017928	12	52415504	52425316	9813	12.5658	12.925	-0.266516	0.00294	0.0463	Promoter (<=1kb)
ENSSSCG00000010855	10	13843407	13846777	3371	10.1449	10.5075	-0.266555	0.00322	0.0492	Promoter (<=1kb)
ENSSSCG00000014146	2	94877311	94881388	4078	11.9212	12.2504	-0.267078	0.000742	0.0177	Promoter (<=1kb)
ENSSSCG00000028420	8	121408134	121411087	2954	11.312	11.6399	-0.267365	0.000654	0.0161	Promoter (<=1kb)
ENSSSCG00000005643	1	268718741	268722246	3506	11.5484	11.8914	-0.267796	0.00147	0.0287	Promoter (<=1kb)
ENSSSCG00000016119	15	106995863	106998463	2601	10.7027	11.0502	-0.268067	0.00175	0.0324	Promoter (<=1kb)
ENSSSCG00000028694	14	4288566	4291080	2515	10.5028	10.8498	-0.268442	0.00164	0.0311	Promoter (<=1kb)
ENSSSCG00000016549	18	17668387	17671433	3047	11.0348	11.3721	-0.268797	0.001	0.0219	Promoter (<=1kb)
ENSSSCG00000008690	8	1384827	1390490	5664	11.5403	11.8822	-0.269065	0.00124	0.0255	Distal Intergenic
ENSSSCG00000036434	2	77780242	77785043	4802	10.9434	11.2889	-0.269397	0.00142	0.028	Promoter (<=1kb)
ENSSSCG00000015311	9	72077256	72081312	4057	11.7261	12.0563	-0.269659	0.000573	0.0147	Promoter (<=1kb)
ENSSSCG00000024761	9	87085174	87087761	2588	11.045	11.3782	-0.26981	0.000693	0.0168	Promoter (<=1kb)
ENSSSCG00000009048	8	84388157	84392505	4349	11.9135	12.2652	-0.27046	0.00168	0.0316	Promoter (<=1kb)
ENSSSCG00000011190	13	2653279	2656481	3203	11.02	11.3724	-0.271611	0.00155	0.0298	Promoter (<=1kb)
ENSSSCG00000026449	6	167640534	167643616	3083	10.9	11.262	-0.272923	0.00199	0.0358	Promoter (<=1kb)
ENSSSCG00000008475	3	100885893	100889476	3584	11.1214	11.46	-0.273347	0.000646	0.016	Promoter (<=1kb)
ENSSSCG00000038900	13	71621196	71625552	4357	11.2763	11.6114	-0.273789	0.000476	0.0128	Promoter (<=1kb)
ENSSSCG00000015944	15	77327398	77330888	3491	11.8455	12.1863	-0.273879	0.000696	0.0169	Promoter (<=1kb)
ENSSSCG00000003059	6	50458729	50461441	2713	10.1603	10.5386	-0.274091	0.00301	0.0471	Promoter (<=1kb)
ENSSSCG00000002457	7	114517039	114522177	5139	10.5929	10.9541	-0.274539	0.00173	0.0321	Promoter (<=1kb)
ENSSSCG00000022784	4	98928669	98936581	7913	11.333	11.7042	-0.274843	0.00235	0.0401	Promoter (<=1kb)
ENSSSCG00000023996	1	127237051	127239587	2537	10.7152	11.0578	-0.275178	0.000666	0.0163	Promoter (<=1kb)
ENSSSCG00000001850	7	55480701	55484472	3772	11.3361	11.6909	-0.275234	0.00126	0.0257	Promoter (<=1kb)
ENSSSCG00000022790	2	126270551	126273565	3015	10.8846	11.2332	-0.27557	0.000892	0.0202	Promoter (<=1kb)
ENSSSCG00000003798	6	145185558	145189563	4006	11.5181	11.8555	-0.275912	0.000427	0.0119	Promoter (<=1kb)
ENSSSCG00000010502	14	107520662	107523686	3025	10.6751	11.0611	-0.276008	0.00322	0.0492	Promoter (<=1kb)
ENSSSCG00000016834	16	21461597	21465451	3855	10.707	11.0529	-0.276371	0.000714	0.0172	Promoter (<=1kb)
ENSSSCG00000035352	5	3463687	3469401	5715	10.5786	10.9325	-0.276883	0.00102	0.0223	Distal Intergenic
ENSSSCG00000010239	14	71546094	71549629	3536	11.4448	11.8045	-0.276957	0.00134	0.0267	Promoter (1-2kb)
ENSSSCG00000014802	9	6623257	6629785	6529	12.0922	12.4483	-0.277367	0.0011	0.0235	Promoter (<=1kb)
ENSSSCG00000011589	13	68827576	68830596	3021	10.5636	10.9543	-0.277379	0.00325	0.0495	Promoter (<=1kb)
ENSSSCG00000016956	16	44972297	44975096	2800	10.2816	10.6643	-0.277541	0.00268	0.0432	Promoter (<=1kb)
ENSSSCG00000034190	7	36974217	36978182	3966	10.895	11.242	-0.277756	0.000643	0.0159	3' UTR
ENSSSCG00000002307	7	93083007	93085877	2871	10.7783	11.1249	-0.277814	0.000623	0.0156	Promoter (<=1kb)
ENSSSCG00000004076	1	13445485	13447665	2181	10.6016	10.9812	-0.277816	0.0024	0.0405	Promoter (<=1kb)
ENSSSCG00000003740	6	119115248	119117885	2638	10.2532	10.6224	-0.279151	0.00158	0.0302	Promoter (<=1kb)
ENSSSCG00000030420	6	13009793	13014139	4347	10.8766	11.2423	-0.279497	0.00137	0.0272	Promoter (<=1kb)
ENSSSCG00000032846	4	75190644	75192988	2345	10.8449	11.2336	-0.279602	0.00276	0.0441	Promoter (<=1kb)
ENSSSCG00000011618	13	71978912	71996784	17873	13.5411	13.9027	-0.279809	0.00111	0.0237	Promoter (<=1kb)
ENSSSCG00000015973	15	81092863	81094994	2132	10.7582	11.136	-0.280046	0.002	0.0359	Promoter (<=1kb)
ENSSSCG00000009381	11	15874492	15878004	3513	10.92	11.2625	-0.280089	0.000361	0.0105	Promoter (<=1kb)
ENSSSCG00000024279	14	46782101	46785402	3302	10.3923	10.7545	-0.280192	0.0011	0.0235	Promoter (<=1kb)
ENSSSCG00000007345	17	41507081	41509744	2664	10.3422	10.7074	-0.280289	0.00125	0.0257	Promoter (<=1kb)
ENSSSCG00000008942	8	67646447	67649894	3448	11.0358	11.4266	-0.28032	0.00278	0.0443	Promoter (<=1kb)
ENSSSCG00000007155	17	32282959	32286648	3690	11.6348	11.9718	-0.280479	0.000219	0.00734	Promoter (<=1kb)
ENSSSCG00000031140	15	107881694	107884251	2558	10.7142	11.0641	-0.280499	0.000569	0.0146	Distal Intergenic
ENSSSCG00000015345	9	78216850	78221521	4672	11.5728	11.9235	-0.28067	0.000591	0.015	Promoter (<=1kb)
ENSSSCG00000035264	X	48947674	48950651	2978	10.3591	10.7375	-0.281019	0.0019	0.0345	Promoter (<=1kb)
ENSSSCG00000017336	12	18264875	18273949	9075	12.2945	12.693	-0.281041	0.00314	0.0483	Promoter (<=1kb)
ENSSSCG00000001676	7	38501694	38513065	11372	11.4961	11.8312	-0.281274	0.000157	0.00581	Promoter (<=1kb)
ENSSSCG00000001930	7	61005808	61010646	4839	11.3942	11.7329	-0.281522	0.000217	0.0073	Promoter (<=1kb)
ENSSSCG00000009061	8	87689238	87692356	3119	11.2564	11.6183	-0.281551	0.000966	0.0215	Promoter (<=1kb)
ENSSSCG00000027738	13	21668995	21672258	3264	11.0572	11.4188	-0.281827	0.000937	0.021	Promoter (<=1kb)
ENSSSCG00000012649	X	106114095	106116664	2570	10.0813	10.4707	-0.282373	0.00236	0.0401	Promoter (<=1kb)
ENSSSCG00000037002	3	77190069	77194008	3940	11.1732	11.5316	-0.282494	0.000745	0.0177	Promoter (<=1kb)
ENSSSCG00000005040	1	182421716	182424333	2618	10.4385	10.7964	-0.282641	0.000709	0.0171	Promoter (<=1kb)
ENSSSCG00000001544	7	31357571	31364998	7428	12.2165	12.6174	-0.282809	0.00299	0.0469	Exon
ENSSSCG00000024622	6	60638094	60641061	2968	10.9689	11.3581	-0.283128	0.00223	0.0389	Promoter (<=1kb)
ENSSSCG00000003226	6	55742889	55746909	4021	10.3936	10.7641	-0.283172	0.00119	0.0249	Promoter (<=1kb)
ENSSSCG00000019095	15	32063424	32067236	3813	11.3405	11.7471	-0.283361	0.00328	0.0497	Distal Intergenic
ENSSSCG00000012518	X	83763846	83766696	2851	10.0757	10.4679	-0.283537	0.00233	0.0399	Promoter (<=1kb)
ENSSSCG00000000891	5	87484876	87490445	5570	11.3914	11.7364	-0.283567	0.000275	0.00861	Promoter (<=1kb)
ENSSSCG00000017528	12	24339617	24342573	2957	10.2887	10.666	-0.283709	0.0015	0.0291	5' UTR
ENSSSCG00000022419	1	166160609	166164396	3788	11.5507	11.9036	-0.284415	0.000439	0.0121	Promoter (<=1kb)
ENSSSCG00000006610	4	97232261	97236670	4410	10.7075	11.0619	-0.284443	0.000475	0.0128	Promoter (<=1kb)
ENSSSCG00000038178	AEMK02000697.1	114785	116938	2154	9.71721	10.1258	-0.284517	0.00321	0.049	Promoter (<=1kb)
ENSSSCG00000002349	7	96867147	96870558	3412	10.3015	10.676	-0.284927	0.00123	0.0254	Promoter (<=1kb)
ENSSSCG00000009717	14	20620647	20623170	2524	10.2986	10.698	-0.285076	0.00255	0.0421	Promoter (<=1kb)
ENSSSCG00000038960	17	11989289	11991936	2648	10.6434	11.0411	-0.285468	0.0024	0.0405	Promoter (<=1kb)
ENSSSCG00000004293	1	54545196	54548556	3361	11.6498	11.9917	-0.285508	0.000157	0.00581	Promoter (<=1kb)
ENSSSCG00000009825	14	31944080	31947787	3708	11.2515	11.6149	-0.286061	0.000678	0.0165	Promoter (<=1kb)
ENSSSCG00000020677	6	158142192	158144374	2183	10.6025	10.9597	-0.286148	0.000461	0.0126	Promoter (<=1kb)
ENSSSCG00000012569	X	88547549	88549679	2131	9.51816	9.93145	-0.286153	0.0032	0.049	Promoter (<=1kb)
ENSSSCG00000008808	8	35217907	35219921	2015	10.1371	10.5217	-0.286258	0.00157	0.0301	Promoter (<=1kb)
ENSSSCG00000009714	14	20143924	20146326	2403	10.0564	10.4442	-0.286287	0.00174	0.0323	Promoter (<=1kb)
ENSSSCG00000013773	2	64993391	65002160	8770	11.7365	12.1148	-0.28683	0.00121	0.0251	Promoter (<=1kb)
ENSSSCG00000024614	13	197246356	197250972	4617	11.8208	12.1956	-0.287301	0.00101	0.0221	Promoter (<=1kb)
ENSSSCG00000027765	1	175197019	175201951	4933	11.8776	12.224	-0.288224	0.000158	0.00581	Promoter (<=1kb)
ENSSSCG00000016520	18	11532265	11536282	4018	10.9244	11.2772	-0.288513	0.000259	0.00818	Promoter (<=1kb)
ENSSSCG00000009334	11	7756886	7760520	3635	11.0766	11.4515	-0.288704	0.000905	0.0205	Promoter (<=1kb)
ENSSSCG00000026953	6	120668962	120671735	2774	10.8666	11.23	-0.289025	0.000497	0.0132	Promoter (<=1kb)
ENSSSCG00000011572	13	66522469	66525210	2742	10.3005	10.6834	-0.289168	0.00119	0.0248	Promoter (<=1kb)
ENSSSCG00000016743	18	50682803	50686265	3463	11.6464	12.0052	-0.289283	0.000356	0.0104	Promoter (<=1kb)
ENSSSCG00000010904	10	20965831	20969953	4123	10.9155	11.2675	-0.289578	0.000209	0.00712	Promoter (<=1kb)
ENSSSCG00000009679	14	12280253	12283067	2815	10.6854	11.0452	-0.28992	0.000355	0.0104	Promoter (<=1kb)
ENSSSCG00000009532	11	71109528	71113200	3673	11.3503	11.7754	-0.290885	0.00313	0.0482	Promoter (<=1kb)
ENSSSCG00000006816	4	110129336	110134280	4945	10.9702	11.386	-0.291064	0.00258	0.0423	Promoter (<=1kb)
ENSSSCG00000028905	13	110049479	110053904	4426	11.2261	11.6127	-0.291212	0.00114	0.0242	Promoter (<=1kb)
ENSSSCG00000015360	9	85885124	85889458	4335	11.6783	12.066	-0.292102	0.00112	0.0239	Promoter (<=1kb)
ENSSSCG00000007140	17	31590170	31593162	2993	10.8799	11.2637	-0.29211	0.000971	0.0216	Promoter (<=1kb)
ENSSSCG00000037065	3	32449545	32454375	4831	11.2434	11.6029	-0.292655	0.00025	0.00802	Promoter (<=1kb)
ENSSSCG00000009037	8	82596287	82600164	3878	11.8083	12.1518	-0.292794	4.99e-05	0.00247	Promoter (<=1kb)
ENSSSCG00000003779	6	138434091	138436324	2234	10.4454	10.8154	-0.292853	0.000468	0.0127	Promoter (<=1kb)
ENSSSCG00000038483	1	230068528	230070633	2106	10.553	10.9254	-0.293253	0.00052	0.0136	Promoter (<=1kb)
ENSSSCG00000033692	14	55748171	55750702	2532	10.2814	10.682	-0.293361	0.00155	0.0299	Promoter (<=1kb)
ENSSSCG00000038801	8	115857974	115862057	4084	11.1343	11.5336	-0.293996	0.00141	0.0278	Promoter (<=1kb)
ENSSSCG00000026655	8	132247644	132250979	3336	10.5342	10.9661	-0.294237	0.003	0.0469	Distal Intergenic
ENSSSCG00000025323	6	13523075	13526836	3762	10.6846	11.0955	-0.294237	0.0019	0.0345	Promoter (<=1kb)
ENSSSCG00000036622	4	92787715	92792587	4873	10.2862	10.7063	-0.294391	0.00236	0.0401	Distal Intergenic
ENSSSCG00000036168	1	73509432	73511430	1999	10.6342	11.0009	-0.294417	0.000327	0.00983	Promoter (<=1kb)
ENSSSCG00000033359	14	113441314	113445662	4349	10.3889	10.7868	-0.29534	0.00124	0.0256	Promoter (<=1kb)
ENSSSCG00000002003	7	75158507	75160580	2074	9.60605	10.0375	-0.295474	0.00275	0.0441	Promoter (<=1kb)
ENSSSCG00000031748	12	47911688	47918134	6447	11.8027	12.2087	-0.296501	0.00147	0.0286	Promoter (<=1kb)
ENSSSCG00000021024	5	78533371	78535725	2355	10.6889	11.0793	-0.296611	0.000868	0.0199	Promoter (<=1kb)
ENSSSCG00000027205	5	63706722	63709297	2576	10.3594	10.7459	-0.296628	0.000738	0.0176	Promoter (<=1kb)
ENSSSCG00000000625	5	60147420	60151043	3624	11.3479	11.7095	-0.296947	0.000164	0.00594	Promoter (<=1kb)
ENSSSCG00000007590	3	5115106	5119945	4840	10.63	11.0134	-0.297128	0.000614	0.0154	Promoter (<=1kb)
ENSSSCG00000021918	13	133418805	133421758	2954	11.181	11.5388	-0.297132	0.000112	0.0046	Promoter (<=1kb)
ENSSSCG00000004275	1	50578702	50581059	2358	11.0318	11.4372	-0.297679	0.00133	0.0267	Promoter (<=1kb)
ENSSSCG00000019135	1	54632232	54634920	2689	9.87006	10.2753	-0.297832	0.00129	0.0262	Promoter (<=1kb)
ENSSSCG00000040920	6	129634396	129636825	2430	11.3621	11.7578	-0.298055	0.000941	0.0211	Promoter (<=1kb)
ENSSSCG00000011514	13	51177418	51180710	3293	10.8948	11.3016	-0.298403	0.00132	0.0266	Promoter (<=1kb)
ENSSSCG00000005982	4	15995319	15999505	4187	10.0011	10.4271	-0.298431	0.00211	0.0375	Promoter (<=1kb)
ENSSSCG00000009969	14	45734577	45737934	3358	10.8853	11.2732	-0.298504	0.000657	0.0161	Distal Intergenic
ENSSSCG00000010613	14	115274979	115279091	4113	10.808	11.2579	-0.298506	0.00329	0.0498	Promoter (<=1kb)
ENSSSCG00000002496	7	116785767	116789246	3480	11.6127	12.0016	-0.299262	0.000648	0.016	Promoter (<=1kb)
ENSSSCG00000003716	6	110788477	110790953	2477	10.9571	11.3586	-0.299328	0.00105	0.0227	Promoter (<=1kb)
ENSSSCG00000032781	1	57164728	57167038	2311	10.0884	10.4835	-0.299377	0.000818	0.019	Promoter (<=1kb)
ENSSSCG00000038440	2	60353239	60359584	6346	11.6096	11.9913	-0.299424	0.00045	0.0124	Promoter (<=1kb)
ENSSSCG00000015880	15	65919198	65922441	3244	11.1051	11.4826	-0.299869	0.000343	0.0101	Promoter (<=1kb)
ENSSSCG00000013409	2	49241538	49244159	2622	10.8062	11.194	-0.299971	0.000581	0.0148	Promoter (<=1kb)
ENSSSCG00000009457	11	44184253	44189421	5169	12.4371	12.7982	-0.30032	9.45e-05	0.00402	Promoter (<=1kb)
ENSSSCG00000010456	14	101471865	101475403	3539	10.8518	11.2453	-0.300651	0.000689	0.0167	Promoter (<=1kb)
ENSSSCG00000014152	2	97646392	97649528	3137	11.3223	11.7286	-0.300888	0.00109	0.0235	Promoter (<=1kb)
ENSSSCG00000013395	2	45792247	45794937	2691	10.9779	11.3732	-0.301038	0.000731	0.0175	Promoter (<=1kb)
ENSSSCG00000009733	14	22688593	22690818	2226	11.0119	11.4007	-0.301118	0.000548	0.0142	Promoter (<=1kb)
ENSSSCG00000006467	4	93322808	93326430	3623	11.168	11.5354	-0.301118	0.000147	0.00553	Promoter (<=1kb)
ENSSSCG00000005219	1	217285871	217288940	3070	11.034	11.4038	-0.301328	0.000167	0.00602	Promoter (<=1kb)
ENSSSCG00000033695	6	43526327	43532569	6243	12.0481	12.4288	-0.30147	0.000344	0.0101	Promoter (<=1kb)
ENSSSCG00000015888	15	67406529	67410461	3933	11.6602	12.0683	-0.301512	0.00111	0.0236	Promoter (<=1kb)
ENSSSCG00000012523	X	84175950	84177888	1939	9.87463	10.2963	-0.301566	0.00161	0.0307	Promoter (<=1kb)
ENSSSCG00000006281	4	80931901	80933491	1591	9.7076	10.1641	-0.301684	0.00315	0.0485	Promoter (<=1kb)
ENSSSCG00000003489	6	77746133	77749893	3761	10.534	10.927	-0.301738	0.000619	0.0155	Promoter (<=1kb)
ENSSSCG00000005391	1	242214246	242216618	2373	10.0308	10.4424	-0.301984	0.00118	0.0247	Promoter (<=1kb)
ENSSSCG00000001925	7	60582647	60585349	2703	10.2922	10.7082	-0.302082	0.00135	0.0268	Promoter (<=1kb)
ENSSSCG00000004403	1	76178753	76183017	4265	11.2554	11.6591	-0.302518	0.000885	0.0201	Promoter (<=1kb)
ENSSSCG00000014882	9	12276399	12279435	3037	11.5817	11.9586	-0.303037	0.000229	0.00757	Promoter (<=1kb)
ENSSSCG00000038076	15	81074988	81077949	2962	11.2207	11.5979	-0.303223	0.000229	0.00757	Promoter (<=1kb)
ENSSSCG00000027778	7	34182410	34184024	1615	10.026	10.4466	-0.303261	0.00141	0.0279	Promoter (<=1kb)
ENSSSCG00000021750	2	76929585	76934874	5290	11.1249	11.5147	-0.303315	0.000458	0.0125	Promoter (<=1kb)
ENSSSCG00000027378	16	51731362	51735421	4060	10.3866	10.8269	-0.30346	0.00219	0.0383	Promoter (<=1kb)
ENSSSCG00000005994	4	18287660	18293075	5416	12.0183	12.4137	-0.303703	0.000573	0.0147	Promoter (<=1kb)
ENSSSCG00000011708	13	90639740	90644343	4604	12.2304	12.6503	-0.304093	0.00131	0.0264	Promoter (<=1kb)
ENSSSCG00000003189	6	54717198	54722453	5256	11.6479	12.0273	-0.304595	0.000225	0.00749	Promoter (<=1kb)
ENSSSCG00000027429	5	41560645	41563109	2465	10.3124	10.7025	-0.304722	0.000408	0.0115	Promoter (<=1kb)
ENSSSCG00000017544	12	25109701	25114062	4362	10.3791	10.765	-0.304763	0.000326	0.00982	Promoter (<=1kb)
ENSSSCG00000011531	13	60915137	60918091	2955	10.438	10.8653	-0.306048	0.00142	0.0279	Promoter (<=1kb)
ENSSSCG00000028020	3	49680077	49682581	2505	10.3471	10.7385	-0.30644	0.000368	0.0107	Promoter (<=1kb)
ENSSSCG00000037639	13	140757690	140759725	2036	10.0741	10.4858	-0.306843	0.00083	0.0192	Promoter (<=1kb)
ENSSSCG00000015428	9	105387219	105389363	2145	10.0052	10.4248	-0.307114	0.00107	0.023	Promoter (<=1kb)
ENSSSCG00000007723	3	11914296	11916591	2296	10.4644	10.8687	-0.307274	0.000621	0.0155	Promoter (<=1kb)
ENSSSCG00000009933	14	41440743	41445836	5094	11.4932	11.8781	-0.307507	0.000229	0.00756	Promoter (<=1kb)
ENSSSCG00000009591	14	2543578	2547084	3507	10.8823	11.2791	-0.307678	0.000432	0.012	Promoter (<=1kb)
ENSSSCG00000019722	10	21775288	21779130	3843	10.0054	10.4463	-0.307722	0.00176	0.0326	Distal Intergenic
ENSSSCG00000037463	16	47385986	47388398	2413	10.2699	10.6706	-0.308016	0.000496	0.0132	Promoter (<=1kb)
ENSSSCG00000015613	9	133185685	133189884	4200	10.5073	10.9086	-0.308071	0.000511	0.0134	Promoter (<=1kb)
ENSSSCG00000005444	1	250178639	250182370	3732	10.632	11.0315	-0.308109	0.000466	0.0126	Promoter (<=1kb)
ENSSSCG00000010949	10	27952350	27955252	2903	10.8497	11.2763	-0.30969	0.0011	0.0235	Promoter (<=1kb)
ENSSSCG00000000778	5	70658426	70661116	2691	9.95681	10.4221	-0.309713	0.00251	0.0416	Promoter (<=1kb)
ENSSSCG00000012305	X	43552941	43555180	2240	9.47723	9.92619	-0.309757	0.00186	0.0341	Promoter (<=1kb)
ENSSSCG00000010495	14	107219770	107221819	2050	10.1513	10.6127	-0.309788	0.00236	0.0401	Promoter (<=1kb)
ENSSSCG00000016988	16	51399803	51404540	4738	10.7037	11.0871	-0.309996	0.000149	0.00557	Promoter (<=1kb)
ENSSSCG00000021739	2	18610815	18612672	1858	9.72686	10.1673	-0.310192	0.00149	0.0291	Promoter (<=1kb)
ENSSSCG00000006550	4	95444668	95451771	7104	11.206	11.6542	-0.310353	0.00178	0.0328	Promoter (<=1kb)
ENSSSCG00000008554	3	112001121	112003576	2456	10.4616	10.8651	-0.310468	0.000447	0.0123	Promoter (<=1kb)
ENSSSCG00000011499	13	48024468	48028611	4144	11.6253	12.0303	-0.310912	0.000465	0.0126	Promoter (<=1kb)
ENSSSCG00000037816	4	110968740	110973062	4323	10.9621	11.3487	-0.311949	0.000147	0.00553	Promoter (<=1kb)
ENSSSCG00000008981	8	71982089	71985814	3726	11.2732	11.7493	-0.312135	0.00267	0.0431	Promoter (<=1kb)
ENSSSCG00000035332	6	81257195	81261556	4362	11.5547	11.9423	-0.312287	0.000155	0.00575	Promoter (<=1kb)
ENSSSCG00000032043	6	145532700	145535045	2346	10.7997	11.2309	-0.312371	0.00105	0.0228	Promoter (<=1kb)
ENSSSCG00000016958	16	46433041	46440081	7041	11.7583	12.1465	-0.312431	0.000158	0.00581	Promoter (<=1kb)
ENSSSCG00000009389	11	17806240	17809105	2866	10.5498	10.9489	-0.312441	0.000296	0.00908	Promoter (<=1kb)
ENSSSCG00000010669	14	127500256	127504326	4071	11.7341	12.1149	-0.313429	7.74e-05	0.00347	Promoter (<=1kb)
ENSSSCG00000014119	2	88957849	88962694	4846	11.4481	11.8875	-0.313555	0.00121	0.0252	Promoter (<=1kb)
ENSSSCG00000039461	13	96642541	96644746	2206	10.473	10.8915	-0.313714	0.000639	0.0159	Distal Intergenic
ENSSSCG00000029687	1	243188767	243190793	2027	10.755	11.223	-0.314055	0.00215	0.038	Promoter (<=1kb)
ENSSSCG00000020706	13	199600225	199602404	2180	9.85323	10.348	-0.314556	0.00312	0.0481	Promoter (<=1kb)
ENSSSCG00000004634	1	120944985	120947558	2574	10.5771	11.0082	-0.314578	0.000909	0.0205	Promoter (<=1kb)
ENSSSCG00000017134	12	473529	477631	4103	10.9846	11.3625	-0.314703	4.86e-05	0.00242	Promoter (<=1kb)
ENSSSCG00000017615	12	33140982	33143461	2480	10.9759	11.3784	-0.314847	0.000286	0.00889	Promoter (<=1kb)
ENSSSCG00000006632	4	98080103	98084494	4392	10.766	11.1576	-0.314928	0.000146	0.00552	Promoter (<=1kb)
ENSSSCG00000012532	X	84518475	84520639	2165	10.2504	10.6623	-0.315185	0.000435	0.0121	Promoter (<=1kb)
ENSSSCG00000005440	1	249904470	249906909	2440	10.917	11.3088	-0.315433	0.000139	0.00529	Promoter (<=1kb)
ENSSSCG00000006540	4	94835806	94839745	3940	9.66544	10.141	-0.315619	0.00227	0.0394	Promoter (<=1kb)
ENSSSCG00000012042	13	197517992	197520408	2417	9.88158	10.3339	-0.315823	0.00142	0.028	Promoter (<=1kb)
ENSSSCG00000015315	9	72443209	72446243	3035	10.9027	11.2975	-0.316037	0.000159	0.00583	Promoter (<=1kb)
ENSSSCG00000033612	8	42206217	42208228	2012	9.29121	9.77191	-0.31617	0.00238	0.0404	Intron
ENSSSCG00000015307	9	70677017	70680472	3456	10.8966	11.3799	-0.316216	0.0025	0.0414	Promoter (<=1kb)
ENSSSCG00000036828	13	134823535	134825860	2326	10.6017	11.0112	-0.316222	0.000356	0.0104	Promoter (<=1kb)
ENSSSCG00000012940	2	6042360	6045388	3029	10.0842	10.5062	-0.316373	0.000588	0.0149	Promoter (<=1kb)
ENSSSCG00000002023	7	75766910	75771725	4816	10.4221	10.8248	-0.316563	0.000244	0.00788	Promoter (<=1kb)
ENSSSCG00000040706	2	80478850	80485852	7003	10.9102	11.3357	-0.316613	0.000656	0.0161	Promoter (<=1kb)
ENSSSCG00000011398	13	32640544	32643744	3201	9.81039	10.3093	-0.316787	0.00304	0.0474	Promoter (<=1kb)
ENSSSCG00000001750	7	46184519	46187078	2560	10.4756	10.9816	-0.317159	0.00326	0.0496	Promoter (<=1kb)
ENSSSCG00000017139	12	1989640	1992971	3332	10.2022	10.6371	-0.317639	0.000828	0.0191	Promoter (<=1kb)
ENSSSCG00000038007	10	43926591	43930845	4255	11.1646	11.5746	-0.318106	0.000303	0.00928	Promoter (<=1kb)
ENSSSCG00000021250	18	40529827	40533562	3736	11.0773	11.4879	-0.318323	0.000308	0.00938	Promoter (<=1kb)
ENSSSCG00000036920	13	90817780	90819852	2073	10.6596	11.0767	-0.318689	0.0004	0.0113	Promoter (<=1kb)
ENSSSCG00000005388	1	241896161	241898521	2361	11.2132	11.5979	-0.318708	4.97e-05	0.00246	Promoter (<=1kb)
ENSSSCG00000000900	5	88103250	88106614	3365	10.8398	11.2565	-0.319034	0.000383	0.011	Promoter (<=1kb)
ENSSSCG00000009243	8	135418908	135423999	5092	10.6602	11.0707	-0.320142	0.000252	0.00805	Promoter (<=1kb)
ENSSSCG00000009652	14	9515962	9519173	3212	11.6931	12.1095	-0.320732	0.000323	0.00976	Promoter (<=1kb)
ENSSSCG00000003428	6	71878109	71883746	5638	11.6562	12.0632	-0.321019	0.000189	0.0066	Promoter (<=1kb)
ENSSSCG00000026961	6	46822730	46825180	2451	10.367	10.7796	-0.321381	0.000248	0.00798	Promoter (<=1kb)
ENSSSCG00000031612	6	46435227	46438154	2928	10.9513	11.3469	-0.321389	8.68e-05	0.00378	Distal Intergenic
ENSSSCG00000034723	12	1059758	1065709	5952	10.128	10.6298	-0.321416	0.00263	0.0427	Promoter (<=1kb)
ENSSSCG00000014900	9	17220714	17224655	3942	11.0516	11.4446	-0.321794	6.69e-05	0.00312	Promoter (<=1kb)
ENSSSCG00000038623	2	69574659	69577724	3066	10.5282	10.9393	-0.32213	0.000218	0.00734	Promoter (<=1kb)
ENSSSCG00000013298	2	26093490	26096768	3279	11.0821	11.4894	-0.322238	0.000173	0.00619	Promoter (<=1kb)
ENSSSCG00000031808	11	68407689	68409572	1884	10.6763	11.0846	-0.322578	0.000178	0.00628	Promoter (<=1kb)
ENSSSCG00000039290	18	13329054	13332069	3016	10.7316	11.1296	-0.322753	8.75e-05	0.0038	Promoter (<=1kb)
ENSSSCG00000027701	X	41488149	41490066	1918	9.47046	9.92874	-0.322932	0.00111	0.0237	Promoter (<=1kb)
ENSSSCG00000001661	7	38211870	38217025	5156	12.0922	12.5518	-0.323916	0.00108	0.0233	Promoter (<=1kb)
ENSSSCG00000000549	5	46220861	46224212	3352	10.1598	10.5842	-0.32423	0.000337	0.01	Promoter (<=1kb)
ENSSSCG00000015874	15	64889712	64894383	4672	11.5866	11.9826	-0.324338	6.01e-05	0.00285	Promoter (<=1kb)
ENSSSCG00000000107	5	9593490	9600227	6738	11.3318	11.7436	-0.324532	0.000175	0.00624	Promoter (<=1kb)
ENSSSCG00000031576	13	28044210	28047096	2887	10.2741	10.7082	-0.324662	0.000483	0.0129	Promoter (<=1kb)
ENSSSCG00000004549	1	107257491	107262171	4681	10.8675	11.3772	-0.325423	0.0025	0.0414	Promoter (<=1kb)
ENSSSCG00000004364	1	71103450	71105613	2164	9.81207	10.3253	-0.325456	0.00262	0.0426	Promoter (<=1kb)
ENSSSCG00000005169	1	203443251	203446712	3462	10.2949	10.7293	-0.325677	0.000443	0.0122	Promoter (<=1kb)
ENSSSCG00000016522	18	12219326	12221312	1987	9.27652	9.81039	-0.325936	0.0033	0.0499	Promoter (<=1kb)
ENSSSCG00000013269	2	16568089	16572035	3947	10.2894	10.8142	-0.326205	0.00295	0.0463	Promoter (1-2kb)
ENSSSCG00000029944	12	918455	924806	6352	11.2022	11.5985	-0.326312	4.49e-05	0.00228	Promoter (<=1kb)
ENSSSCG00000010290	14	75518008	75520374	2367	10.7387	11.1715	-0.326579	0.000398	0.0113	Promoter (<=1kb)
ENSSSCG00000000190	5	15187734	15190797	3064	10.8927	11.2875	-0.326783	3.7e-05	0.00199	Promoter (<=1kb)
ENSSSCG00000024296	13	10714442	10718576	4135	10.7632	11.1676	-0.326831	8.33e-05	0.00366	Promoter (<=1kb)
ENSSSCG00000029774	13	82546981	82549806	2826	10.6129	11.0173	-0.326941	8.18e-05	0.00361	Promoter (<=1kb)
ENSSSCG00000040746	15	75752916	75757041	4126	10.1635	10.639	-0.326975	0.0013	0.0263	Promoter (<=1kb)
ENSSSCG00000022672	6	54332300	54345313	13014	12.1659	12.5782	-0.327396	0.00013	0.00506	Promoter (<=1kb)
ENSSSCG00000026753	13	134717942	134720640	2699	10.9641	11.4202	-0.327925	0.000768	0.0181	Promoter (<=1kb)
ENSSSCG00000010313	14	76699303	76703141	3839	11.0879	11.5716	-0.328587	0.00143	0.028	Promoter (<=1kb)
ENSSSCG00000017511	12	23068249	23076100	7852	11.7545	12.1508	-0.3286	3.25e-05	0.0018	Promoter (<=1kb)
ENSSSCG00000002427	7	110704020	110706320	2301	9.70996	10.2184	-0.328811	0.00214	0.0377	Promoter (<=1kb)
ENSSSCG00000024222	13	21876907	21880096	3190	11.5985	11.9928	-0.329052	2.47e-05	0.00145	Promoter (<=1kb)
ENSSSCG00000010734	14	133828115	133832650	4536	10.5839	11.1035	-0.32937	0.00243	0.0408	Promoter (<=1kb)
ENSSSCG00000009093	8	102212633	102214646	2014	9.54098	10.0762	-0.329629	0.00295	0.0464	Promoter (<=1kb)
ENSSSCG00000035686	5	21698909	21702368	3460	10.989	11.4102	-0.329814	0.000172	0.00617	Promoter (<=1kb)
ENSSSCG00000029227	8	12034746	12037862	3117	9.59397	10.1191	-0.329818	0.0026	0.0423	Promoter (<=1kb)
ENSSSCG00000026833	9	35838618	35840710	2093	9.75026	10.2276	-0.330073	0.00114	0.0242	Promoter (<=1kb)
ENSSSCG00000012955	2	6125675	6128266	2592	9.98099	10.4271	-0.330789	0.000462	0.0126	Promoter (<=1kb)
ENSSSCG00000024713	12	40182077	40185686	3610	10.8063	11.2259	-0.330812	0.000143	0.0054	Promoter (<=1kb)
ENSSSCG00000011291	13	26263928	26267027	3100	9.49494	10.0257	-0.330813	0.00267	0.0431	Promoter (<=1kb)
ENSSSCG00000004771	1	130845359	130848718	3360	10.8895	11.2984	-0.330816	6.83e-05	0.00317	Promoter (<=1kb)
ENSSSCG00000038144	12	53777630	53782131	4502	11.7676	12.2606	-0.330832	0.00152	0.0294	Promoter (<=1kb)
ENSSSCG00000016453	18	6587580	6591858	4279	10.7412	11.1478	-0.33147	5.29e-05	0.00258	Promoter (<=1kb)
ENSSSCG00000033613	17	35520736	35525105	4370	8.90601	9.44073	-0.331767	0.00273	0.0438	5' UTR
ENSSSCG00000029170	6	45893188	45895254	2067	10.8386	11.2509	-0.331794	7.73e-05	0.00347	Promoter (<=1kb)
ENSSSCG00000039506	5	21552047	21563351	11305	12.2586	12.7154	-0.33266	0.000586	0.0149	Promoter (<=1kb)
ENSSSCG00000040763	2	67906924	67908965	2042	9.0346	9.54391	-0.332878	0.00184	0.0338	Promoter (<=1kb)
ENSSSCG00000024065	5	99083107	99086963	3857	11.5093	11.93	-0.333462	0.000114	0.00467	Distal Intergenic
ENSSSCG00000014168	2	102588829	102592539	3711	11.4468	11.8875	-0.333574	0.000311	0.00944	Promoter (<=1kb)
ENSSSCG00000010027	14	48088531	48095920	7390	11.4911	11.8837	-0.335087	6.24e-06	0.000477	Promoter (<=1kb)
ENSSSCG00000013248	2	15615258	15618165	2908	9.78641	10.242	-0.336496	0.000433	0.012	Promoter (<=1kb)
ENSSSCG00000022168	8	32300245	32302531	2287	10.3893	10.8374	-0.336604	0.000328	0.00983	Promoter (<=1kb)
ENSSSCG00000008821	8	38240047	38243941	3895	11.5841	12.0104	-0.336886	0.000111	0.00456	Promoter (<=1kb)
ENSSSCG00000006526	4	94641730	94645002	3273	10.2221	10.6928	-0.338113	0.000627	0.0156	Promoter (<=1kb)
ENSSSCG00000026516	13	122466859	122475484	8626	11.7958	12.1949	-0.338243	8.08e-06	0.000582	Promoter (<=1kb)
ENSSSCG00000015581	9	129054084	129058783	4700	11.2396	11.7862	-0.339387	0.00241	0.0407	Distal Intergenic
ENSSSCG00000014235	2	125810791	125813951	3161	10.1486	10.6158	-0.339734	0.00051	0.0134	Distal Intergenic
ENSSSCG00000006853	4	112701664	112704543	2880	11.1716	11.6187	-0.339878	0.000241	0.00784	Promoter (<=1kb)
ENSSSCG00000015286	9	65890374	65893547	3174	10.9482	11.3796	-0.340869	9.81e-05	0.00415	Promoter (<=1kb)
ENSSSCG00000001723	7	41528655	41531611	2957	10.8652	11.3414	-0.341277	0.000599	0.0151	Promoter (<=1kb)
ENSSSCG00000033202	13	43130337	43136574	6238	12.1512	12.5547	-0.341458	7.43e-06	0.000542	Distal Intergenic
ENSSSCG00000003719	6	111234780	111237338	2559	9.39275	9.95785	-0.341676	0.00276	0.0441	Distal Intergenic
ENSSSCG00000011014	10	40052271	40056443	4173	10.9126	11.358	-0.341969	0.000183	0.00644	Promoter (<=1kb)
ENSSSCG00000005965	4	12456027	12462610	6584	11.6817	12.2541	-0.342657	0.00291	0.0459	Promoter (<=1kb)
ENSSSCG00000023264	15	111360553	111363782	3230	10.5106	10.9559	-0.343008	0.000167	0.00602	Promoter (<=1kb)
ENSSSCG00000014217	2	119717919	119723518	5600	11.6939	12.1773	-0.343055	0.000648	0.016	Promoter (<=1kb)
ENSSSCG00000009599	14	4049012	4050783	1772	9.36349	9.85468	-0.343613	0.000767	0.0181	Distal Intergenic
ENSSSCG00000039054	13	18994137	18996655	2519	10.5612	11.013	-0.343834	0.000213	0.0072	Promoter (<=1kb)
ENSSSCG00000024145	12	35431744	35435195	3452	10.4491	10.9218	-0.345303	0.000419	0.0118	Promoter (<=1kb)
ENSSSCG00000001433	7	24184255	24191060	6806	11.3762	11.8456	-0.345317	0.000372	0.0108	Promoter (<=1kb)
ENSSSCG00000001882	7	58266415	58269295	2881	10.2059	10.6506	-0.345715	0.000127	0.00497	Promoter (<=1kb)
ENSSSCG00000011787	13	122600147	122603708	3562	10.4321	10.9255	-0.34579	0.000723	0.0174	Promoter (<=1kb)
ENSSSCG00000016943	16	44017997	44021581	3585	8.88107	9.45375	-0.346351	0.00259	0.0423	Distal Intergenic
ENSSSCG00000040056	5	89725383	89729445	4063	10.5555	10.9893	-0.347022	5.72e-05	0.00273	Promoter (<=1kb)
ENSSSCG00000012504	X	76148499	76150700	2202	9.04796	9.57326	-0.34834	0.00123	0.0254	Promoter (<=1kb)
ENSSSCG00000018941	13	58641415	58645057	3643	11.2167	11.6921	-0.348474	0.000361	0.0105	Distal Intergenic
ENSSSCG00000037646	7	47671850	47676824	4975	10.2431	10.8074	-0.348508	0.0022	0.0385	Promoter (<=1kb)
ENSSSCG00000005045	1	183416215	183423368	7154	11.3853	11.8359	-0.349725	0.000118	0.00477	Promoter (<=1kb)
ENSSSCG00000000423	5	22433949	22440056	6108	11.1434	11.7068	-0.349883	0.00207	0.037	Promoter (<=1kb)
ENSSSCG00000002818	6	19250639	19253777	3139	9.58947	10.1357	-0.350392	0.00159	0.0304	Distal Intergenic
ENSSSCG00000039548	6	134774838	134777397	2560	9.75815	10.259	-0.350841	0.000663	0.0162	Promoter (<=1kb)
ENSSSCG00000033321	10	28506971	28512829	5859	12.0615	12.4799	-0.351321	7.39e-06	0.000541	Promoter (<=1kb)
ENSSSCG00000022536	9	52236015	52238889	2875	9.65484	10.1394	-0.351557	0.000398	0.0113	Promoter (<=1kb)
ENSSSCG00000036033	13	11395559	11397605	2047	8.8395	9.39382	-0.351583	0.00172	0.0321	Distal Intergenic
ENSSSCG00000005613	1	267962254	267966264	4011	11.1017	11.5265	-0.352835	1.16e-05	0.000772	Promoter (<=1kb)
ENSSSCG00000026044	14	14975027	14978330	3304	9.86486	10.4511	-0.353758	0.00239	0.0405	Promoter (<=1kb)
ENSSSCG00000033997	18	55960827	55963527	2701	9.31624	9.88973	-0.355189	0.00195	0.0354	Promoter (<=1kb)
ENSSSCG00000022676	X	54614307	54617605	3299	9.41692	9.95159	-0.356408	0.00104	0.0226	Promoter (<=1kb)
ENSSSCG00000013393	2	45296648	45299998	3351	9.72223	10.2922	-0.357295	0.00176	0.0326	Promoter (<=1kb)
ENSSSCG00000017510	12	23036521	23041580	5060	10.6064	11.1268	-0.357811	0.000726	0.0174	Promoter (<=1kb)
ENSSSCG00000014275	2	134593973	134596908	2936	9.64296	10.2727	-0.359294	0.0032	0.049	Promoter (<=1kb)
ENSSSCG00000010589	14	113706439	113708843	2405	10.171	10.6801	-0.359454	0.000508	0.0134	Promoter (<=1kb)
ENSSSCG00000034630	15	106776120	106778135	2016	9.83806	10.4422	-0.360162	0.00243	0.0408	Promoter (<=1kb)
ENSSSCG00000033652	10	53351347	53355418	4072	11.1779	11.727	-0.360335	0.00114	0.0241	Promoter (<=1kb)
ENSSSCG00000005626	1	268297266	268300073	2808	10.1502	10.6424	-0.361427	0.000271	0.00852	Promoter (<=1kb)
ENSSSCG00000009122	8	108723778	108728132	4355	10.5917	11.1049	-0.364083	0.00043	0.012	Promoter (<=1kb)
ENSSSCG00000000694	5	64127903	64136350	8448	11.8419	12.3469	-0.364416	0.000337	0.01	Promoter (<=1kb)
ENSSSCG00000003071	6	50720598	50722325	1728	9.56784	10.0872	-0.365519	0.000478	0.0128	Promoter (<=1kb)
ENSSSCG00000040786	3	86780741	86785462	4722	11.5501	12.1219	-0.366128	0.00132	0.0265	Promoter (<=1kb)
ENSSSCG00000025777	1	14488372	14494348	5977	11.5549	12.0411	-0.366893	0.000141	0.00537	Promoter (<=1kb)
ENSSSCG00000011111	10	59627843	59631990	4148	10.9843	11.6023	-0.367305	0.00231	0.0397	Promoter (<=1kb)
ENSSSCG00000006709	4	100980983	100984552	3570	11.479	11.923	-0.367345	8.57e-06	0.000607	Promoter (<=1kb)
ENSSSCG00000030643	3	112670030	112672140	2111	10.7806	11.2235	-0.368738	6.04e-06	0.000462	Promoter (<=1kb)
ENSSSCG00000029998	15	110375074	110381496	6423	11.7815	12.2328	-0.368817	1.38e-05	0.000898	Promoter (<=1kb)
ENSSSCG00000022173	8	99782016	99785478	3463	10.9968	11.4498	-0.368974	1.58e-05	0.001	Promoter (<=1kb)
ENSSSCG00000000951	5	104272290	104275904	3615	10.2618	10.7505	-0.369987	0.000126	0.00497	Promoter (<=1kb)
ENSSSCG00000039714	7	62810305	62811802	1498	9.07234	9.62079	-0.370025	0.000749	0.0178	Distal Intergenic
ENSSSCG00000027573	13	34120493	34122756	2264	9.30686	9.85073	-0.371432	0.000633	0.0158	Promoter (<=1kb)
ENSSSCG00000011704	13	89887272	89891689	4418	11.5821	12.0644	-0.372343	7.59e-05	0.00344	Promoter (<=1kb)
ENSSSCG00000005970	4	14697929	14701273	3345	9.75943	10.2529	-0.373194	0.000119	0.00478	Promoter (<=1kb)
ENSSSCG00000037803	1	79786531	79793421	6891	11.3392	11.8107	-0.373371	3.69e-05	0.00199	Promoter (<=1kb)
ENSSSCG00000027110	10	46723848	46726921	3074	10.3796	10.8461	-0.37358	2.51e-05	0.00146	Promoter (<=1kb)
ENSSSCG00000034491	5	73823979	73828097	4119	10.7717	11.2787	-0.374233	0.000188	0.00656	Promoter (<=1kb)
ENSSSCG00000001975	7	69526302	69530408	4107	10.6803	11.1326	-0.375332	5.74e-06	0.000445	Promoter (<=1kb)
ENSSSCG00000011600	13	70170745	70175135	4391	11.153	11.6923	-0.376464	0.000445	0.0123	Promoter (<=1kb)
ENSSSCG00000037832	12	58701828	58708499	6672	11.4285	12.0747	-0.376844	0.0024	0.0405	Promoter (<=1kb)
ENSSSCG00000004033	1	6771319	6774098	2780	10.0119	10.5507	-0.376881	0.000432	0.012	Promoter (<=1kb)
ENSSSCG00000013243	2	15379459	15383981	4523	10.7755	11.2725	-0.377312	0.000101	0.00426	Promoter (<=1kb)
ENSSSCG00000039875	6	34317268	34320423	3156	9.88702	10.5612	-0.377534	0.00305	0.0475	Promoter (<=1kb)
ENSSSCG00000005184	1	207251093	207253374	2282	10.1991	10.6807	-0.377936	4.27e-05	0.00221	Promoter (<=1kb)
ENSSSCG00000014176	2	105041140	105050673	9534	12.0393	12.6583	-0.379063	0.00166	0.0313	Promoter (<=1kb)
ENSSSCG00000009620	14	6442344	6445567	3224	10.1502	10.797	-0.380289	0.00221	0.0386	Promoter (<=1kb)
ENSSSCG00000009567	11	79024631	79028876	4246	11.0003	11.6713	-0.380468	0.00279	0.0444	Promoter (<=1kb)
ENSSSCG00000014977	9	32124902	32129134	4233	12.3666	12.8169	-0.380767	1.73e-06	0.000167	Promoter (<=1kb)
ENSSSCG00000033506	9	12584244	12587772	3529	10.5182	11.0339	-0.381827	0.000158	0.00581	Promoter (<=1kb)
ENSSSCG00000004908	1	161606184	161608824	2641	10.9047	11.3607	-0.382919	2.43e-06	0.000218	Promoter (<=1kb)
ENSSSCG00000039713	AEMK02000452.1	1272803	1275435	2633	8.44653	9.07235	-0.383055	0.00161	0.0307	Distal Intergenic
ENSSSCG00000016857	16	24642086	24646731	4646	9.92444	10.6025	-0.383261	0.00279	0.0444	Promoter (<=1kb)
ENSSSCG00000036201	16	18839844	18842103	2260	8.77032	9.35604	-0.384332	0.000843	0.0194	Promoter (<=1kb)
ENSSSCG00000039080	3	124192105	124197851	5747	11.6987	12.1779	-0.385577	1.52e-05	0.000973	Promoter (<=1kb)
ENSSSCG00000012238	X	34522279	34524929	2651	9.77133	10.2781	-0.386244	7.64e-05	0.00345	Promoter (<=1kb)
ENSSSCG00000006095	4	41802572	41806440	3869	11.0396	11.5668	-0.386561	0.000176	0.00625	Promoter (<=1kb)
ENSSSCG00000033844	3	102195302	102199673	4372	9.19194	9.75628	-0.387031	0.000493	0.0131	Promoter (<=1kb)
ENSSSCG00000040332	3	109098606	109107636	9031	11.8509	12.3368	-0.387276	2.1e-05	0.00126	Promoter (<=1kb)
ENSSSCG00000013408	2	49228385	49234525	6141	10.8837	11.494	-0.388109	0.00111	0.0237	Promoter (<=1kb)
ENSSSCG00000017993	12	54104153	54109794	5642	10.7887	11.4646	-0.390183	0.00233	0.0399	Promoter (<=1kb)
ENSSSCG00000016230	15	123498890	123503833	4944	10.0475	10.589	-0.390474	0.000221	0.00739	Promoter (<=1kb)
ENSSSCG00000007067	17	19625505	19630938	5434	11.5045	12.0233	-0.391491	8.92e-05	0.00383	Promoter (<=1kb)
ENSSSCG00000000209	5	15739366	15743426	4061	11.344	11.8532	-0.393844	4.6e-05	0.00231	Promoter (<=1kb)
ENSSSCG00000010593	14	113889041	113892647	3607	10.2234	10.7782	-0.393892	0.000276	0.00862	Promoter (<=1kb)
ENSSSCG00000009077	8	97086889	97089425	2537	10.2444	10.759	-0.394462	5.84e-05	0.00278	Promoter (<=1kb)
ENSSSCG00000006214	4	68286672	68288869	2198	9.87723	10.3863	-0.395033	4.12e-05	0.00216	Promoter (<=1kb)
ENSSSCG00000035352	5	3404563	3456369	51807	14.1769	14.8691	-0.395063	0.00243	0.0408	Promoter (<=1kb)
ENSSSCG00000016882	16	30304330	30307990	3661	11.3025	11.8044	-0.395647	2.5e-05	0.00146	Promoter (<=1kb)
ENSSSCG00000020912	14	103093581	103097769	4189	10.8809	11.4163	-0.396081	0.000127	0.00499	Promoter (<=1kb)
ENSSSCG00000008857	8	43744075	43746805	2731	10.4264	10.9122	-0.39625	6.78e-06	0.000504	Promoter (<=1kb)
ENSSSCG00000001382	7	23373381	23379726	6346	10.6466	11.1448	-0.39793	1.49e-05	0.000955	Promoter (<=1kb)
ENSSSCG00000009535	11	74227826	74234371	6546	11.4834	11.9775	-0.398203	1.06e-05	0.000729	Promoter (<=1kb)
ENSSSCG00000005021	1	180432440	180435843	3404	10.6815	11.1576	-0.398227	1.88e-06	0.00018	Promoter (<=1kb)
ENSSSCG00000004656	1	122811478	122812762	1285	8.61316	9.23302	-0.398398	0.000915	0.0206	Promoter (<=1kb)
ENSSSCG00000016824	16	20267031	20270355	3325	10.8438	11.4114	-0.399417	0.000295	0.00908	Distal Intergenic
ENSSSCG00000032723	9	11003490	11006246	2757	10.3943	10.88	-0.400192	3.96e-06	0.000326	Promoter (<=1kb)
ENSSSCG00000005997	4	19144500	19147335	2836	10.3502	10.8972	-0.400564	0.000147	0.00553	Promoter (<=1kb)
ENSSSCG00000008981	8	71939623	71941509	1887	8.18239	8.88695	-0.400634	0.00243	0.0408	Promoter (<=1kb)
ENSSSCG00000029781	14	47901852	47906050	4199	10.1465	10.8559	-0.400782	0.00252	0.0417	Promoter (<=1kb)
ENSSSCG00000022815	17	30941142	30943720	2579	9.23057	9.84812	-0.401282	0.000808	0.0188	Promoter (<=1kb)
ENSSSCG00000015273	9	64334767	64340635	5869	11.0679	11.7141	-0.401288	0.00124	0.0255	Promoter (<=1kb)
ENSSSCG00000016863	16	26657953	26660853	2901	11.0125	11.5277	-0.401668	3.22e-05	0.00179	Promoter (<=1kb)
ENSSSCG00000031713	14	73002459	73005112	2654	10.0627	10.7625	-0.402161	0.00223	0.0389	Promoter (<=1kb)
ENSSSCG00000031786	6	91745773	91752054	6282	11.6274	12.1016	-0.402214	7.36e-07	8.5e-05	Promoter (<=1kb)
ENSSSCG00000022197	15	59061327	59062751	1425	8.28692	9.029	-0.402817	0.00317	0.0488	Distal Intergenic
ENSSSCG00000008406	3	85810343	85812840	2498	9.60867	10.3533	-0.405247	0.00309	0.0479	Promoter (<=1kb)
ENSSSCG00000005437	1	248605420	248611415	5996	11.2442	11.7707	-0.405646	4.18e-05	0.00217	Promoter (<=1kb)
ENSSSCG00000023215	X	39142681	39144977	2297	9.07285	9.78596	-0.407331	0.00228	0.0394	Promoter (<=1kb)
ENSSSCG00000008309	3	69893491	69895507	2017	9.70191	10.3046	-0.407686	0.000477	0.0128	Promoter (<=1kb)
ENSSSCG00000003812	6	148759728	148762099	2372	9.33284	10.0224	-0.410282	0.00168	0.0316	Distal Intergenic
ENSSSCG00000028124	AEMK02000602.1	140677	142817	2141	9.51006	10.1303	-0.410505	0.000606	0.0153	Promoter (<=1kb)
ENSSSCG00000018277	18	46412882	46415653	2772	9.65642	10.3684	-0.413791	0.00195	0.0354	Promoter (<=1kb)
ENSSSCG00000011977	13	160063610	160065509	1900	9.79491	10.543	-0.41489	0.00266	0.043	Promoter (<=1kb)
ENSSSCG00000023857	7	78064838	78069649	4812	11.7388	12.2158	-0.414947	6.38e-08	1.26e-05	Promoter (<=1kb)
ENSSSCG00000025602	18	33421903	33425630	3728	11.3632	11.9198	-0.415233	8.3e-05	0.00366	Promoter (<=1kb)
ENSSSCG00000007073	17	21946387	21950613	4227	10.9096	11.5886	-0.415499	0.0013	0.0263	Promoter (<=1kb)
ENSSSCG00000015876	15	65430350	65433341	2992	11.1242	11.673	-0.416566	5.37e-05	0.0026	Promoter (<=1kb)
ENSSSCG00000018581	11	47758559	47761696	3138	11.3099	11.8389	-0.416901	1.73e-05	0.00108	Intron
ENSSSCG00000025717	12	48166046	48174859	8814	11.0091	11.7171	-0.4185	0.00169	0.0318	Promoter (<=1kb)
ENSSSCG00000006009	4	20643246	20649367	6122	11.1597	11.793	-0.419284	0.000571	0.0147	Promoter (<=1kb)
ENSSSCG00000008965	8	70695269	70698100	2832	9.86786	10.4527	-0.419716	0.000175	0.00624	Promoter (<=1kb)
ENSSSCG00000013469	2	75828647	75830534	1888	10.1231	10.6556	-0.421932	1.35e-05	0.000887	Promoter (<=1kb)
ENSSSCG00000020963	9	108417739	108419691	1953	8.63591	9.312	-0.423656	0.000995	0.0218	Promoter (<=1kb)
ENSSSCG00000012318	X	45321143	45325541	4399	10.3653	10.8925	-0.424288	7.32e-06	0.000537	Promoter (<=1kb)
ENSSSCG00000028558	1	194351113	194355845	4733	11.233	11.7239	-0.424307	9.07e-08	1.59e-05	Promoter (<=1kb)
ENSSSCG00000000363	5	21190013	21194404	4392	9.50905	10.2492	-0.426409	0.00198	0.0358	Promoter (<=1kb)
ENSSSCG00000009565	11	78877021	78883083	6063	10.7854	11.3329	-0.426811	2.2e-05	0.00131	Promoter (<=1kb)
ENSSSCG00000029710	2	84131584	84135582	3999	10.2962	10.9191	-0.428013	0.000332	0.00989	Promoter (<=1kb)
ENSSSCG00000005350	1	238307095	238309754	2660	9.61341	10.2526	-0.429283	0.000446	0.0123	Promoter (<=1kb)
ENSSSCG00000031915	6	45941951	45944188	2238	10.5977	11.1259	-0.429383	4.35e-06	0.000353	Promoter (<=1kb)
ENSSSCG00000010117	14	51019426	51021461	2036	9.65099	10.3069	-0.42965	0.000609	0.0153	Intron
ENSSSCG00000001081	7	16942751	16947807	5057	11.0465	11.5436	-0.430233	7.21e-08	1.35e-05	Distal Intergenic
ENSSSCG00000003038	6	49843135	49848094	4960	9.8462	10.5315	-0.43087	0.000942	0.0211	Promoter (1-2kb)
ENSSSCG00000014871	9	10926488	10929838	3351	9.74658	10.3408	-0.432259	0.000122	0.00487	Promoter (<=1kb)
ENSSSCG00000008892	8	42348383	42350578	2196	9.71164	10.3182	-0.432316	0.000175	0.00624	Promoter (<=1kb)
ENSSSCG00000036236	8	112038326	112044056	5731	11.3736	11.8858	-0.433948	3.88e-07	5.05e-05	Promoter (<=1kb)
ENSSSCG00000033154	13	50508432	50511787	3356	10.3761	10.9222	-0.434421	9.74e-06	0.000675	Promoter (<=1kb)
ENSSSCG00000012352	X	48662266	48664843	2578	9.67368	10.2324	-0.436185	1.89e-05	0.00117	Promoter (<=1kb)
ENSSSCG00000013897	2	59601541	59605400	3860	10.3533	10.9326	-0.436417	5.39e-05	0.0026	Promoter (<=1kb)
ENSSSCG00000034993	2	117837378	117841120	3743	10.1654	10.7889	-0.436608	0.000236	0.00777	Promoter (<=1kb)
ENSSSCG00000010578	14	113230219	113232681	2463	8.33215	9.11528	-0.437573	0.00233	0.0399	Promoter (<=1kb)
ENSSSCG00000029201	7	76060575	76069199	8625	11.6279	12.3303	-0.438873	0.000975	0.0217	Promoter (<=1kb)
ENSSSCG00000004980	1	168750785	168753149	2365	9.65019	10.4106	-0.43993	0.00185	0.0339	Promoter (<=1kb)
ENSSSCG00000018132	2	69556223	69559210	2988	9.22661	9.92794	-0.441498	0.000903	0.0204	Promoter (<=1kb)
ENSSSCG00000034378	13	197005835	197009174	3340	10.4056	10.9423	-0.442325	1.84e-06	0.000177	Promoter (<=1kb)
ENSSSCG00000021306	12	18525436	18528793	3358	9.63589	10.4175	-0.442775	0.00212	0.0376	Promoter (<=1kb)
ENSSSCG00000021232	6	89023117	89029301	6185	10.4427	11.1856	-0.443081	0.00145	0.0285	Promoter (<=1kb)
ENSSSCG00000033258	1	29975487	29978878	3392	9.90662	10.6052	-0.444564	0.000799	0.0187	Promoter (<=1kb)
ENSSSCG00000038514	7	23838422	23843565	5144	12.0687	12.5839	-0.445796	5.54e-08	1.12e-05	Promoter (<=1kb)
ENSSSCG00000016816	16	19918491	19920974	2484	7.73821	8.53514	-0.446917	0.00223	0.0389	Promoter (<=1kb)
ENSSSCG00000024960	8	45805973	45810118	4146	10.6481	11.3378	-0.447351	0.000643	0.0159	Promoter (<=1kb)
ENSSSCG00000012022	13	189714106	189717309	3204	11.2315	11.9222	-0.447465	0.000653	0.0161	Promoter (<=1kb)
ENSSSCG00000026417	6	59313840	59323507	9668	10.9564	11.6435	-0.447769	0.000606	0.0153	Promoter (2-3kb)
ENSSSCG00000008841	8	40965105	40972211	7107	10.5375	11.2168	-0.448053	0.000529	0.0137	Distal Intergenic
ENSSSCG00000034493	13	160222461	160225760	3300	9.89399	10.6848	-0.449323	0.00205	0.0367	Promoter (<=1kb)
ENSSSCG00000029945	5	10036256	10044574	8319	10.8684	11.4775	-0.450177	7.68e-05	0.00345	Promoter (<=1kb)
ENSSSCG00000006496	4	93946852	93953118	6267	10.5416	11.1232	-0.45086	2.1e-05	0.00126	Promoter (<=1kb)
ENSSSCG00000001081	7	16889656	16896407	6752	11.944	12.4705	-0.451681	1.07e-07	1.78e-05	Promoter (<=1kb)
ENSSSCG00000038151	6	27306164	27310815	4652	11.0805	11.607	-0.452121	1e-07	1.72e-05	Promoter (<=1kb)
ENSSSCG00000004439	1	81891413	81893550	2138	8.95927	9.76022	-0.452581	0.00212	0.0375	Promoter (<=1kb)
ENSSSCG00000020771	15	121579735	121582334	2600	9.64612	10.5121	-0.4537	0.00327	0.0496	Promoter (<=1kb)
ENSSSCG00000015444	9	107744870	107748433	3564	10.6106	11.4008	-0.454092	0.00187	0.0342	Promoter (<=1kb)
ENSSSCG00000011020	10	40951689	40955527	3839	10.3872	11.1058	-0.45565	0.000808	0.0188	Promoter (<=1kb)
ENSSSCG00000010241	14	71665116	71668094	2979	10.9668	11.5406	-0.456402	8.46e-06	0.000603	Distal Intergenic
ENSSSCG00000007565	3	1850589	1855011	4423	11.4411	11.9783	-0.457237	2.01e-07	3e-05	Promoter (<=1kb)
ENSSSCG00000005128	1	197308440	197310368	1929	9.70816	10.2945	-0.457684	1.68e-05	0.00106	Promoter (<=1kb)
ENSSSCG00000038296	3	47337412	47339748	2337	9.58487	10.2432	-0.460625	0.000221	0.00739	Promoter (<=1kb)
ENSSSCG00000039639	4	67843464	67846121	2658	10.0982	10.655	-0.461502	1.12e-06	0.000117	Promoter (<=1kb)
ENSSSCG00000006240	4	74744165	74746392	2228	9.56714	10.2668	-0.461533	0.000509	0.0134	Distal Intergenic
ENSSSCG00000004379	1	73547221	73552806	5586	10.2213	11.0283	-0.461553	0.00191	0.0347	Promoter (<=1kb)
ENSSSCG00000016618	18	25932024	25938137	6114	10.2136	11.0279	-0.462833	0.00199	0.0358	Promoter (<=1kb)
ENSSSCG00000023228	6	48914674	48919866	5193	10.6571	11.4466	-0.462919	0.00159	0.0304	Promoter (<=1kb)
ENSSSCG00000034491	5	73728045	73731536	3492	10.5896	11.1683	-0.463015	6.58e-06	0.000493	Promoter (<=1kb)
ENSSSCG00000006290	4	81508830	81512033	3204	10.4614	11.0045	-0.463824	1.43e-07	2.32e-05	Promoter (<=1kb)
ENSSSCG00000004092	1	15328068	15330611	2544	9.84058	10.4583	-0.464001	5.08e-05	0.0025	Promoter (<=1kb)
ENSSSCG00000009422	11	22630452	22634142	3691	9.91847	10.5393	-0.46454	5.39e-05	0.0026	Promoter (<=1kb)
ENSSSCG00000015413	9	102868183	102871046	2864	8.94807	9.75654	-0.464623	0.00184	0.0338	Promoter (<=1kb)
ENSSSCG00000010204	14	61792195	61795091	2897	9.90545	10.7499	-0.464914	0.00243	0.0408	Promoter (<=1kb)
ENSSSCG00000032956	3	7386265	7388301	2037	8.72582	9.55943	-0.464936	0.00225	0.039	Promoter (<=1kb)
ENSSSCG00000012026	13	190280493	190288129	7637	12.0381	12.5808	-0.466325	8.41e-08	1.54e-05	Promoter (<=1kb)
ENSSSCG00000012918	2	5253589	5257537	3949	11.0098	11.5765	-0.466832	1.6e-06	0.000156	Exon
ENSSSCG00000039971	16	4783814	4787144	3331	10.0129	10.8627	-0.467487	0.00243	0.0408	Distal Intergenic
ENSSSCG00000011689	13	86511304	86514104	2801	10.5898	11.203	-0.46785	3.28e-05	0.0018	Promoter (<=1kb)
ENSSSCG00000020701	7	94217536	94220695	3160	9.75357	10.6216	-0.468161	0.00273	0.0438	Promoter (<=1kb)
ENSSSCG00000008586	3	114599548	114600999	1452	8.10572	8.91006	-0.469354	0.00163	0.031	Promoter (<=1kb)
ENSSSCG00000036520	2	112813839	112818950	5112	11.3742	11.9417	-0.469748	1.21e-06	0.000123	Promoter (<=1kb)
ENSSSCG00000004974	1	168527935	168531153	3219	9.96017	10.7079	-0.470052	0.000863	0.0198	Promoter (<=1kb)
ENSSSCG00000028805	6	100090422	100095239	4818	11.4575	12.0975	-0.470873	8.16e-05	0.00361	Promoter (<=1kb)
ENSSSCG00000032473	7	74895873	74899887	4015	10.1915	10.8432	-0.473586	0.000106	0.00441	Promoter (<=1kb)
ENSSSCG00000008233	3	59165802	59171251	5450	10.5273	11.0882	-0.474077	2.89e-07	4.07e-05	Promoter (<=1kb)
ENSSSCG00000036000	8	59987043	59990669	3627	9.38213	10.2442	-0.474821	0.00239	0.0405	Distal Intergenic
ENSSSCG00000006848	4	111578851	111581495	2645	10.0596	10.7001	-0.478426	5.71e-05	0.00273	Promoter (<=1kb)
ENSSSCG00000020657	6	51297240	51301340	4101	10.1932	10.9359	-0.479102	0.000653	0.0161	Promoter (<=1kb)
ENSSSCG00000032229	3	78439849	78441921	2073	9.77035	10.3653	-0.479591	4.43e-06	0.000358	Promoter (<=1kb)
ENSSSCG00000014976	9	31720207	31722786	2580	9.32995	10.1279	-0.479647	0.00129	0.0261	Promoter (<=1kb)
ENSSSCG00000011944	13	152098837	152102573	3737	10.3819	10.9994	-0.482677	1.47e-05	0.000948	Distal Intergenic
ENSSSCG00000006970	17	1557840	1562119	4280	8.78088	9.69996	-0.482843	0.00306	0.0477	Promoter (<=1kb)
ENSSSCG00000019245	12	4958859	4961708	2850	10.0795	10.6822	-0.482959	5.65e-06	0.000441	Promoter (<=1kb)
ENSSSCG00000037406	9	47464381	47465830	1450	8.15809	9.07711	-0.483073	0.00306	0.0476	Promoter (<=1kb)
ENSSSCG00000006729	4	103149891	103155367	5477	11.2051	11.7972	-0.483293	2.5e-06	0.000221	Promoter (<=1kb)
ENSSSCG00000008986	8	72586211	72590339	4129	11.1361	11.8357	-0.484591	0.000253	0.00805	Promoter (<=1kb)
ENSSSCG00000000455	5	24115589	24118293	2705	10.2573	11.0601	-0.484731	0.00123	0.0254	Promoter (<=1kb)
ENSSSCG00000016033	15	92987623	92990563	2941	10.1408	10.8101	-0.487021	0.000104	0.00434	Promoter (<=1kb)
ENSSSCG00000037228	X	48408192	48409936	1745	9.20808	9.91529	-0.487188	0.000273	0.00857	Distal Intergenic
ENSSSCG00000015664	9	67931924	67935864	3941	10.4934	11.0698	-0.490505	1.74e-07	2.67e-05	Promoter (<=1kb)
ENSSSCG00000016929	16	37950372	37952846	2475	9.28902	10.1876	-0.491289	0.00245	0.0409	Promoter (<=1kb)
ENSSSCG00000004535	1	105075389	105080561	5173	10.4897	11.0588	-0.49144	5.15e-08	1.09e-05	Promoter (<=1kb)
ENSSSCG00000027124	14	42190081	42192900	2820	8.44472	9.37019	-0.491754	0.00285	0.0452	Promoter (<=1kb)
ENSSSCG00000011755	13	111205752	111207622	1871	8.79564	9.51246	-0.492322	0.00029	0.00897	Promoter (<=1kb)
ENSSSCG00000015283	9	65152330	65155616	3287	10.6799	11.2547	-0.492418	1.07e-07	1.78e-05	Promoter (<=1kb)
ENSSSCG00000032251	17	43408901	43413264	4364	10.7978	11.5049	-0.493026	0.000229	0.00756	Promoter (<=1kb)
ENSSSCG00000006115	4	44598998	44602370	3373	11.0133	11.7633	-0.494119	0.000508	0.0134	Promoter (<=1kb)
ENSSSCG00000009045	8	83676784	83679451	2668	8.00146	8.86613	-0.494735	0.00183	0.0337	Promoter (<=1kb)
ENSSSCG00000037376	12	4820494	4826196	5703	10.2333	10.9054	-0.496013	7.61e-05	0.00344	Promoter (<=1kb)
ENSSSCG00000036756	2	57052386	57055221	2836	10.5108	11.118	-0.496969	2.21e-06	0.000203	Promoter (<=1kb)
ENSSSCG00000038094	6	159596904	159599488	2585	8.95505	9.85048	-0.499636	0.00215	0.0379	Promoter (<=1kb)
ENSSSCG00000033576	5	3397531	3404335	6805	8.94692	9.68391	-0.501074	0.000331	0.00989	Promoter (1-2kb)
ENSSSCG00000034348	11	11083820	11086831	3012	10.7706	11.4952	-0.502681	0.00025	0.00802	Promoter (<=1kb)
ENSSSCG00000015543	9	123004330	123006817	2488	7.55194	8.41149	-0.50379	0.00153	0.0295	Exon
ENSSSCG00000027022	6	49561230	49563539	2310	8.63611	9.35355	-0.505212	0.000193	0.00671	Intron
ENSSSCG00000015773	15	43785961	43789527	3567	10.3309	11.013	-0.50529	7.21e-05	0.0033	Distal Intergenic
ENSSSCG00000012637	X	96743312	96745712	2401	8.89719	9.69762	-0.506293	0.000802	0.0187	Promoter (<=1kb)
ENSSSCG00000003809	6	147393832	147396289	2458	9.28227	9.94436	-0.508155	2.88e-05	0.00163	Intron
ENSSSCG00000014960	9	26863043	26867172	4130	10.7669	11.5336	-0.509084	0.000466	0.0126	Promoter (<=1kb)
ENSSSCG00000017694	12	38823595	38825672	2078	10.3771	11.016	-0.511116	6.72e-06	0.000502	Promoter (<=1kb)
ENSSSCG00000003719	6	111147148	111150482	3335	10.4209	11.0293	-0.512128	4.26e-07	5.43e-05	Promoter (<=1kb)
ENSSSCG00000032099	1	201412574	201413788	1215	7.95664	8.82835	-0.512755	0.00149	0.029	Promoter (<=1kb)
ENSSSCG00000023569	14	22908429	22911703	3275	9.45759	10.2421	-0.513967	0.000547	0.0142	Distal Intergenic
ENSSSCG00000036381	13	15709826	15714436	4611	9.71705	10.5725	-0.515005	0.00125	0.0256	Promoter (<=1kb)
ENSSSCG00000015774	15	44065333	44068260	2928	9.8364	10.602	-0.515015	0.000397	0.0113	Promoter (<=1kb)
ENSSSCG00000023325	13	34113143	34115936	2794	9.4418	10.0827	-0.515551	5.3e-06	0.000419	Promoter (<=1kb)
ENSSSCG00000005426	1	246767494	246769376	1883	9.82436	10.5548	-0.517296	0.000182	0.00641	Promoter (<=1kb)
ENSSSCG00000033497	6	69093547	69096907	3361	9.13415	10.0198	-0.517823	0.00156	0.0301	Intron
ENSSSCG00000011714	13	91271573	91274445	2873	9.9571	10.7309	-0.51912	0.000415	0.0117	Promoter (<=1kb)
ENSSSCG00000015362	9	85996042	85999845	3804	10.4963	11.1342	-0.520636	2.79e-06	0.000242	Promoter (<=1kb)
ENSSSCG00000024132	X	30611479	30615979	4501	10.0831	10.9577	-0.52277	0.00132	0.0266	Promoter (<=1kb)
ENSSSCG00000006132	4	48555466	48558749	3284	9.31705	10.2699	-0.523531	0.00231	0.0397	Promoter (<=1kb)
ENSSSCG00000037997	10	11308495	11311298	2804	9.38916	10.2473	-0.52468	0.0011	0.0236	Promoter (2-3kb)
ENSSSCG00000009029	8	81021448	81025283	3836	11.0389	11.7163	-0.527641	1.97e-05	0.0012	Promoter (<=1kb)
ENSSSCG00000025183	9	49105236	49113078	7843	10.5737	11.3754	-0.527773	0.000526	0.0137	Promoter (<=1kb)
ENSSSCG00000003761	6	131915322	131919981	4660	12.0256	12.7363	-0.528314	7.09e-05	0.00327	Promoter (<=1kb)
ENSSSCG00000004172	1	29835306	29837615	2310	8.28284	9.14836	-0.528867	0.00111	0.0237	Promoter (<=1kb)
ENSSSCG00000006911	4	125108582	125113649	5068	10.6805	11.4151	-0.529963	0.000135	0.0052	Promoter (<=1kb)
ENSSSCG00000024396	7	72803688	72807900	4213	10.2459	11.1026	-0.530809	0.000981	0.0217	Promoter (<=1kb)
ENSSSCG00000035687	13	26503619	26504834	1216	8.27926	9.18432	-0.534028	0.00146	0.0286	Distal Intergenic
ENSSSCG00000005490	1	255093781	255095916	2136	8.48811	9.24343	-0.534906	0.000188	0.00657	Promoter (<=1kb)
ENSSSCG00000028840	9	109404452	109406127	1676	8.2104	9.03864	-0.535736	0.00065	0.016	Intron
ENSSSCG00000033631	11	17730406	17733509	3104	10.8498	11.4503	-0.53696	1.21e-09	4.27e-07	Promoter (<=1kb)
ENSSSCG00000040423	14	9196137	9198793	2657	9.82451	10.4726	-0.537777	1.36e-06	0.000139	Distal Intergenic
ENSSSCG00000005650	1	268836027	268840186	4160	10.595	11.4071	-0.539187	0.000486	0.013	Promoter (<=1kb)
ENSSSCG00000000950	5	103862339	103863919	1581	6.8277	7.81047	-0.546369	0.00212	0.0376	Distal Intergenic
ENSSSCG00000032558	14	127657689	127662610	4922	10.3798	11.0138	-0.546832	9.5e-08	1.66e-05	3' UTR
ENSSSCG00000031856	1	187718066	187721711	3646	10.6084	11.4593	-0.548278	0.000687	0.0167	Promoter (<=1kb)
ENSSSCG00000016399	15	185772	187924	2153	8.60629	9.3813	-0.549593	0.000195	0.00677	Distal Intergenic
ENSSSCG00000036923	4	57976073	57978899	2827	9.94634	10.8328	-0.549843	0.000988	0.0218	Distal Intergenic
ENSSSCG00000017206	12	5946482	5949090	2609	9.99624	10.6474	-0.550624	5.03e-07	6.31e-05	5' UTR
ENSSSCG00000035240	1	63972837	63975274	2438	10.067	10.7983	-0.553138	5.27e-05	0.00258	Promoter (<=1kb)
ENSSSCG00000034413	2	1857812	1860511	2700	9.54513	10.4816	-0.55317	0.00145	0.0285	Promoter (<=1kb)
ENSSSCG00000032601	17	13819666	13823308	3643	10.4379	11.3072	-0.553171	0.000784	0.0184	Promoter (<=1kb)
ENSSSCG00000038491	7	50749117	50754576	5460	11.4299	12.2225	-0.553486	0.000253	0.00806	Promoter (<=1kb)
ENSSSCG00000013113	2	10826230	10828119	1890	8.37624	9.16009	-0.554751	0.000204	0.007	Promoter (<=1kb)
ENSSSCG00000001064	7	12253807	12255857	2051	7.65905	8.59119	-0.556133	0.00135	0.0269	Promoter (<=1kb)
ENSSSCG00000039244	10	48403117	48406671	3555	10.0062	10.6456	-0.556182	5.41e-08	1.12e-05	Promoter (<=1kb)
ENSSSCG00000026499	10	46646403	46648374	1972	9.49963	10.1678	-0.560976	8.97e-07	9.86e-05	Promoter (<=1kb)
ENSSSCG00000003590	6	86137068	86141161	4094	10.9123	11.6453	-0.562301	3.86e-05	0.00204	Promoter (<=1kb)
ENSSSCG00000036360	1	209666496	209669221	2726	10.2569	11.0649	-0.56249	0.000274	0.00859	Promoter (<=1kb)
ENSSSCG00000040405	11	22699440	22701598	2159	8.00881	9.10318	-0.562791	0.00306	0.0477	Promoter (<=1kb)
ENSSSCG00000015555	9	124281805	124286851	5047	11.4025	12.0704	-0.564084	6.68e-07	7.94e-05	Promoter (<=1kb)
ENSSSCG00000004366	1	71358845	71361492	2648	10.5744	11.217	-0.564402	2.17e-08	5.45e-06	Promoter (<=1kb)
ENSSSCG00000039763	16	72140576	72142204	1629	5.89289	6.99349	-0.565486	0.00307	0.0477	Distal Intergenic
ENSSSCG00000038932	12	35051337	35053565	2229	9.1122	9.93851	-0.566241	0.000347	0.0102	Promoter (<=1kb)
ENSSSCG00000026140	AEMK02000328.1	176180	177580	1401	7.55536	8.46852	-0.567576	0.000976	0.0217	Distal Intergenic
ENSSSCG00000005524	1	261777869	261780789	2921	8.69936	9.47943	-0.568083	0.000131	0.00506	Exon
ENSSSCG00000004932	1	163390310	163393109	2800	8.7726	9.77722	-0.568917	0.00189	0.0345	Promoter (1-2kb)
ENSSSCG00000029606	15	104157283	104158584	1302	7.26045	8.34521	-0.56959	0.00277	0.0443	Promoter (<=1kb)
ENSSSCG00000010222	14	65860779	65862433	1655	8.42075	9.55003	-0.575669	0.00312	0.0481	Promoter (<=1kb)
ENSSSCG00000000433	5	22893704	22897610	3907	9.7458	10.6442	-0.576797	0.000742	0.0177	Promoter (<=1kb)
ENSSSCG00000040904	13	127728308	127731429	3122	9.21854	10.1477	-0.576907	0.000995	0.0218	Promoter (<=1kb)
ENSSSCG00000011750	13	110375021	110376593	1573	8.23519	9.32586	-0.578176	0.00264	0.0429	Promoter (<=1kb)
ENSSSCG00000024015	2	9733624	9738914	5291	10.2415	10.9589	-0.57843	8.56e-06	0.000607	Promoter (<=1kb)
ENSSSCG00000016260	15	131078552	131081348	2797	9.27095	10.0508	-0.578855	9.23e-05	0.00393	Promoter (<=1kb)
ENSSSCG00000006358	4	89259537	89263266	3730	9.35148	10.1724	-0.57889	0.000239	0.00784	Promoter (<=1kb)
ENSSSCG00000008966	8	70787567	70790493	2927	9.88836	10.697	-0.579355	0.000185	0.00648	Distal Intergenic
ENSSSCG00000005487	1	254768212	254771954	3743	9.295	10.2554	-0.580763	0.00123	0.0255	Promoter (<=1kb)
ENSSSCG00000028931	3	117586463	117595069	8607	10.8231	11.6653	-0.581138	0.000328	0.00983	Promoter (<=1kb)
ENSSSCG00000000521	5	39313874	39316686	2813	10.4176	11.2566	-0.584326	0.000291	0.00899	Promoter (<=1kb)
ENSSSCG00000011087	10	53329180	53334844	5665	10.3258	11.0423	-0.587277	4.78e-06	0.000382	Promoter (<=1kb)
ENSSSCG00000010064	14	49806136	49808293	2158	8.50923	9.49856	-0.591521	0.00134	0.0268	Promoter (<=1kb)
ENSSSCG00000012510	X	83217064	83218945	1882	7.60729	8.6823	-0.591618	0.00219	0.0383	Promoter (<=1kb)
ENSSSCG00000033854	5	10146506	10156426	9921	11.3395	12.1423	-0.59188	0.000115	0.0047	Promoter (<=1kb)
ENSSSCG00000022504	9	53174797	53179596	4800	9.68713	10.6317	-0.592114	0.000936	0.021	Promoter (<=1kb)
ENSSSCG00000019038	4	119784744	119786673	1930	7.80578	8.93851	-0.601128	0.00256	0.0422	Distal Intergenic
ENSSSCG00000002341	7	96584913	96587517	2605	7.14999	8.12727	-0.607766	0.00101	0.0221	Promoter (<=1kb)
ENSSSCG00000011046	10	46132158	46135096	2939	10.146	11.0681	-0.610726	0.000573	0.0147	Promoter (<=1kb)
ENSSSCG00000034497	3	55106136	55109210	3075	9.18824	10.1666	-0.611183	0.00098	0.0217	Promoter (<=1kb)
ENSSSCG00000010746	14	135679055	135681077	2023	7.72706	8.79692	-0.613501	0.00175	0.0324	Promoter (1-2kb)
ENSSSCG00000000839	5	79491876	79493992	2117	8.8104	9.73027	-0.614069	0.000531	0.0138	Promoter (<=1kb)
ENSSSCG00000037970	3	40827372	40831703	4332	9.18329	10.0788	-0.61412	0.000391	0.0111	Promoter (<=1kb)
ENSSSCG00000007099	17	27268779	27272487	3709	9.57935	10.5865	-0.614144	0.00118	0.0247	Distal Intergenic
ENSSSCG00000009722	14	21754070	21756293	2224	8.76135	9.8304	-0.616519	0.00169	0.0317	Promoter (<=1kb)
ENSSSCG00000031955	11	34388196	34390391	2196	7.11846	8.27148	-0.616599	0.00245	0.0409	Promoter (<=1kb)
ENSSSCG00000039161	3	75612141	75617361	5221	8.99847	10.0291	-0.61665	0.00134	0.0268	Exon
ENSSSCG00000039468	9	9778499	9788104	9606	11.8521	12.566	-0.618613	2.87e-07	4.07e-05	Promoter (<=1kb)
ENSSSCG00000011946	13	154011264	154012228	965	6.08023	7.24561	-0.619839	0.0025	0.0415	Distal Intergenic
ENSSSCG00000029838	12	18739108	18740335	1228	6.09794	7.25479	-0.620301	0.0024	0.0405	Promoter (2-3kb)
ENSSSCG00000039215	14	62525246	62526779	1534	6.08062	7.19721	-0.621071	0.00204	0.0365	Promoter (<=1kb)
ENSSSCG00000015402	9	97780231	97782470	2240	10.1324	10.8436	-0.624879	1.03e-07	1.74e-05	Promoter (<=1kb)
ENSSSCG00000009106	8	104270255	104274796	4542	11.4996	12.1787	-0.625228	1.22e-10	5.1e-08	Promoter (<=1kb)
ENSSSCG00000000777	5	70296780	70298091	1312	5.89773	7.16564	-0.626598	0.00324	0.0493	Distal Intergenic
ENSSSCG00000010554	14	111460406	111464006	3601	10.1871	10.8994	-0.626863	8.6e-08	1.55e-05	Promoter (<=1kb)
ENSSSCG00000010816	10	8304452	8309579	5128	11.2143	11.9551	-0.628047	1.5e-06	0.00015	Promoter (<=1kb)
ENSSSCG00000017818	12	47948668	47951514	2847	8.64271	9.48714	-0.630468	0.000112	0.0046	Promoter (<=1kb)
ENSSSCG00000036499	5	56059654	56062604	2951	8.28217	9.30268	-0.630639	0.00108	0.0232	Promoter (<=1kb)
ENSSSCG00000016006	15	85467480	85469188	1709	7.46144	8.60343	-0.63234	0.00205	0.0367	Distal Intergenic
ENSSSCG00000033794	13	14968965	14971291	2327	8.45413	9.39831	-0.636249	0.000503	0.0133	Promoter (<=1kb)
ENSSSCG00000017422	12	20879642	20884762	5121	10.4812	11.3369	-0.63803	0.000118	0.00478	Promoter (<=1kb)
ENSSSCG00000005180	1	206067601	206070084	2484	8.14898	9.41502	-0.639183	0.00295	0.0464	5' UTR
ENSSSCG00000009031	8	81273868	81277971	4104	10.2284	11.0744	-0.640335	8.78e-05	0.00381	Promoter (<=1kb)
ENSSSCG00000021129	5	78498451	78499567	1117	7.20637	8.49631	-0.641215	0.00309	0.0479	Promoter (<=1kb)
ENSSSCG00000033710	15	41816828	41818772	1945	6.92042	8.08671	-0.641511	0.0021	0.0374	Distal Intergenic
ENSSSCG00000001917	7	59731551	59735281	3731	10.1701	10.9258	-0.642338	1.68e-06	0.000163	Promoter (<=1kb)
ENSSSCG00000005627	1	268364435	268366195	1761	7.46945	8.64573	-0.642455	0.00218	0.0382	Promoter (<=1kb)
ENSSSCG00000029359	10	23824167	23829305	5139	10.4831	11.3712	-0.643582	0.000199	0.00683	Promoter (<=1kb)
ENSSSCG00000015326	9	74172874	74176767	3894	10.1561	11.0441	-0.644377	0.000195	0.00677	Promoter (<=1kb)
ENSSSCG00000039813	8	112866305	112868195	1891	7.85513	8.9285	-0.644656	0.00131	0.0265	Promoter (<=1kb)
ENSSSCG00000009580	14	658791	660747	1957	6.93431	8.03405	-0.645894	0.00151	0.0293	Promoter (<=1kb)
ENSSSCG00000011723	13	95017946	95022138	4193	10.3695	11.1446	-0.651563	3.5e-06	0.000295	Promoter (<=1kb)
ENSSSCG00000015407	9	100269494	100273288	3795	10.732	11.5648	-0.651686	4.44e-05	0.00227	Promoter (<=1kb)
ENSSSCG00000020675	3	32749208	32751988	2781	8.43347	9.68626	-0.65344	0.00259	0.0423	Distal Intergenic
ENSSSCG00000026516	13	122511884	122513101	1218	5.96663	7.20302	-0.654727	0.00243	0.0408	Distal Intergenic
ENSSSCG00000002368	7	97850240	97853167	2928	8.31941	9.35129	-0.65678	0.000877	0.02	Promoter (<=1kb)
ENSSSCG00000015036	9	39665948	39667133	1186	6.69636	7.9605	-0.657266	0.0026	0.0424	Promoter (<=1kb)
ENSSSCG00000038842	11	39453286	39455669	2384	9.22258	10.108	-0.659823	0.000134	0.00516	Promoter (<=1kb)
ENSSSCG00000005109	1	193941876	193942665	790	5.11808	6.46148	-0.659941	0.0031	0.048	Intron
ENSSSCG00000001765	7	47992482	47995301	2820	9.88674	10.7902	-0.660079	0.000187	0.00655	Promoter (<=1kb)
ENSSSCG00000030325	5	10601367	10603118	1752	6.91597	8.01286	-0.661684	0.00127	0.0259	Promoter (<=1kb)
ENSSSCG00000036859	17	264607	268378	3772	9.41181	10.2819	-0.662595	8.94e-05	0.00383	Distal Intergenic
ENSSSCG00000029715	1	274223909	274226397	2489	6.6792	7.83755	-0.662878	0.00173	0.0321	Promoter (<=1kb)
ENSSSCG00000016473	18	7362818	7364846	2029	8.00213	8.96967	-0.664358	0.000433	0.012	Promoter (<=1kb)
ENSSSCG00000029200	8	75888512	75890501	1990	7.48541	8.49071	-0.66567	0.000629	0.0157	Promoter (<=1kb)
ENSSSCG00000036658	6	47270815	47275571	4757	10.9283	11.6755	-0.668553	5.49e-08	1.12e-05	Exon
ENSSSCG00000011721	13	92990617	92996142	5526	9.58166	10.5569	-0.669112	0.000441	0.0122	Promoter (<=1kb)
ENSSSCG00000033974	7	121655828	121657661	1834	6.76798	7.97354	-0.674887	0.00189	0.0345	Promoter (<=1kb)
ENSSSCG00000006001	4	19319575	19322003	2429	9.13242	9.98247	-0.675543	3.59e-05	0.00195	Promoter (<=1kb)
ENSSSCG00000040730	14	118627927	118629973	2047	8.37632	9.49329	-0.675987	0.00125	0.0257	Promoter (<=1kb)
ENSSSCG00000005636	1	268557745	268562509	4765	9.61443	10.3973	-0.67637	1.12e-06	0.000117	Promoter (<=1kb)
ENSSSCG00000016563	18	18655187	18656357	1171	6.34398	7.50103	-0.676879	0.00152	0.0294	Distal Intergenic
ENSSSCG00000012371	X	53608329	53615681	7353	11.5139	12.2288	-0.67853	2.71e-13	2.31e-10	Promoter (<=1kb)
ENSSSCG00000003654	6	95124547	95127628	3082	7.54928	8.89284	-0.680935	0.00273	0.0438	Distal Intergenic
ENSSSCG00000011463	13	39005214	39007460	2247	9.84208	10.5984	-0.681441	3.48e-08	7.76e-06	Promoter (<=1kb)
ENSSSCG00000025243	6	146050140	146052965	2826	8.50343	9.45275	-0.684106	0.000252	0.00805	Promoter (<=1kb)
ENSSSCG00000016569	18	19476833	19480083	3251	10.5185	11.4275	-0.684455	0.000124	0.00493	Promoter (<=1kb)
ENSSSCG00000035189	15	31813944	31815156	1213	7.39797	8.4533	-0.68453	0.000771	0.0182	Distal Intergenic
ENSSSCG00000010433	14	99242037	99244650	2614	8.6583	9.82236	-0.685649	0.00146	0.0286	Promoter (<=1kb)
ENSSSCG00000007556	3	1115296	1118359	3064	7.65749	8.73884	-0.688525	0.00089	0.0202	Distal Intergenic
ENSSSCG00000003604	6	88291848	88294755	2908	8.0425	9.18138	-0.691013	0.00123	0.0255	Promoter (<=1kb)
ENSSSCG00000033830	6	52474716	52480448	5733	10.5854	11.4994	-0.692072	0.000117	0.00472	Promoter (<=1kb)
ENSSSCG00000023540	18	19748707	19750673	1967	7.87257	8.81841	-0.692434	0.000206	0.00703	Promoter (2-3kb)
ENSSSCG00000008302	3	69495871	69497731	1861	6.83242	8.16076	-0.692714	0.00245	0.0409	Promoter (<=1kb)
ENSSSCG00000026349	2	4908851	4909701	851	5.16194	6.6496	-0.695086	0.00328	0.0497	3' UTR
ENSSSCG00000006037	4	31253175	31256093	2919	9.49348	10.4318	-0.695957	0.00017	0.00609	Promoter (<=1kb)
ENSSSCG00000014860	9	9899525	9901756	2232	7.39758	8.71796	-0.696305	0.00234	0.0399	Promoter (<=1kb)
ENSSSCG00000002025	7	75734075	75736483	2409	9.48762	10.4209	-0.696462	0.000154	0.00574	Promoter (<=1kb)
ENSSSCG00000036744	5	96783803	96785855	2053	7.20788	8.38455	-0.698258	0.0014	0.0277	Promoter (<=1kb)
ENSSSCG00000032029	AEMK02000569.1	156706	158860	2155	8.42937	9.68993	-0.698428	0.00194	0.0351	Promoter (<=1kb)
ENSSSCG00000030260	13	90180817	90184911	4095	10.8183	11.6429	-0.699797	4.35e-06	0.000353	Promoter (<=1kb)
ENSSSCG00000010332	14	81900215	81902216	2002	8.16838	9.07538	-0.700668	8.29e-05	0.00366	Promoter (<=1kb)
ENSSSCG00000028761	17	5359554	5360445	892	4.85286	6.24714	-0.701246	0.0027	0.0435	Intron
ENSSSCG00000015901	15	71246544	71248875	2332	9.08149	9.88012	-0.701299	5.96e-07	7.29e-05	Promoter (<=1kb)
ENSSSCG00000015814	15	47836858	47840282	3425	9.8277	10.8133	-0.701671	0.000308	0.00938	Promoter (<=1kb)
ENSSSCG00000039512	5	63601153	63601930	778	4.219	5.7139	-0.701723	0.00319	0.0489	Promoter (<=1kb)
ENSSSCG00000016974	16	48402705	48406616	3912	10.7517	11.648	-0.703786	5.87e-05	0.00279	Promoter (<=1kb)
ENSSSCG00000021158	11	78452590	78454175	1586	7.62977	8.67034	-0.705062	0.000529	0.0137	Promoter (<=1kb)
ENSSSCG00000036510	1	201343112	201344280	1169	7.63676	8.60422	-0.705539	0.000227	0.00753	Promoter (<=1kb)
ENSSSCG00000036237	5	21144055	21149188	5134	9.96441	10.9069	-0.705976	0.00015	0.0056	Promoter (<=1kb)
ENSSSCG00000021220	AEMK02000452.1	2069082	2074875	5794	10.3924	11.3393	-0.70696	0.000159	0.00583	Promoter (<=1kb)
ENSSSCG00000006338	4	87908015	87912442	4428	9.69968	10.5737	-0.708675	2.65e-05	0.00152	Promoter (<=1kb)
ENSSSCG00000028080	1	86163088	86165310	2223	9.38676	10.2273	-0.70932	6.39e-06	0.000481	Promoter (<=1kb)
ENSSSCG00000005997	4	18922060	18926459	4400	8.9821	9.98554	-0.713354	0.000323	0.00976	Promoter (<=1kb)
ENSSSCG00000015205	9	52116852	52117898	1047	5.58446	6.84736	-0.716088	0.00172	0.0321	3' UTR
ENSSSCG00000029838	12	18740566	18744397	3832	10.1588	10.964	-0.723394	1.47e-07	2.37e-05	Promoter (<=1kb)
ENSSSCG00000008340	3	73396076	73399454	3379	10.3748	11.2844	-0.724088	4.83e-05	0.00241	Promoter (<=1kb)
ENSSSCG00000011819	13	129994820	129997941	3122	10.4419	11.2116	-0.728549	2.26e-11	1.21e-08	Promoter (<=1kb)
ENSSSCG00000010212	14	63529211	63533203	3993	8.79263	9.90285	-0.729634	0.000714	0.0172	Promoter (<=1kb)
ENSSSCG00000016448	18	6249152	6250075	924	4.09947	5.76478	-0.735992	0.00327	0.0496	Intron
ENSSSCG00000024669	6	78055786	78064968	9183	11.6132	12.375	-0.736303	1.39e-15	2.29e-12	Promoter (<=1kb)
ENSSSCG00000017300	12	16116688	16121032	4345	9.76358	10.7477	-0.739417	0.000162	0.00591	Promoter (<=1kb)
ENSSSCG00000021132	10	15722074	15724300	2227	7.41027	8.87425	-0.74004	0.00247	0.0412	Promoter (<=1kb)
ENSSSCG00000037813	1	201397299	201397866	568	4.63808	6.13669	-0.741047	0.0026	0.0423	Exon
ENSSSCG00000017472	12	21976435	21981907	5473	11.0021	11.93	-0.745315	4.44e-05	0.00227	Promoter (<=1kb)
ENSSSCG00000033581	16	43088381	43090440	2060	8.42056	9.37792	-0.745712	8.9e-05	0.00383	Promoter (<=1kb)
ENSSSCG00000035366	15	56199376	56206153	6778	11.3258	12.2071	-0.747197	8.1e-06	0.000582	Promoter (<=1kb)
ENSSSCG00000029098	1	266034648	266035408	761	4.24757	6.03375	-0.75326	0.0033	0.0499	Distal Intergenic
ENSSSCG00000037787	13	180857246	180861247	4002	7.54072	8.64495	-0.755903	0.00051	0.0134	Distal Intergenic
ENSSSCG00000031365	3	4408808	4410112	1305	4.591	6.17158	-0.76831	0.00256	0.0422	Distal Intergenic
ENSSSCG00000036436	9	71347972	71353756	5785	11.9919	12.7913	-0.769343	3.54e-13	2.83e-10	Promoter (<=1kb)
ENSSSCG00000040524	2	59362955	59365963	3009	8.65326	9.52958	-0.769959	1.94e-06	0.000184	Promoter (<=1kb)
ENSSSCG00000014232	2	125605421	125607991	2571	9.31305	10.296	-0.770095	8.8e-05	0.00381	Promoter (<=1kb)
ENSSSCG00000015380	9	90805408	90807571	2164	9.41924	10.2535	-0.771072	2.15e-08	5.45e-06	Promoter (<=1kb)
ENSSSCG00000029771	X	74461955	74466727	4773	9.07334	10.1633	-0.772141	0.000374	0.0108	Promoter (<=1kb)
ENSSSCG00000039523	3	45939685	45940792	1108	4.68978	6.3325	-0.773036	0.00268	0.0432	Intron
ENSSSCG00000015019	9	39071588	39078365	6778	9.56348	10.4877	-0.773556	1.63e-05	0.00103	Promoter (<=1kb)
ENSSSCG00000014274	2	134554094	134559758	5665	11.1222	12.0359	-0.774336	1.08e-05	0.000733	Promoter (<=1kb)
ENSSSCG00000024288	10	14293876	14297022	3147	8.79517	9.87938	-0.777925	0.000328	0.00984	Promoter (<=1kb)
ENSSSCG00000032179	5	19178264	19180520	2257	7.23884	8.63931	-0.778378	0.00173	0.0321	Promoter (<=1kb)
ENSSSCG00000015002	9	36141496	36143508	2013	8.69927	9.80249	-0.778782	0.000392	0.0111	Promoter (<=1kb)
ENSSSCG00000036418	3	99876779	99880709	3931	10.1271	11.1113	-0.782105	6.96e-05	0.00322	Promoter (<=1kb)
ENSSSCG00000008756	8	18524580	18528334	3755	8.28931	9.44775	-0.782471	0.000589	0.0149	Distal Intergenic
ENSSSCG00000006352	4	89177980	89178519	540	3.77602	5.57091	-0.785449	0.00288	0.0456	3' UTR
ENSSSCG00000000857	5	81775527	81780491	4965	9.00371	10.0935	-0.788535	0.000303	0.00928	Promoter (<=1kb)
ENSSSCG00000038452	1	139012472	139015928	3457	9.28958	10.3602	-0.78984	0.00024	0.00784	Promoter (<=1kb)
ENSSSCG00000024205	13	94155216	94158594	3379	9.97861	11.0221	-0.791498	0.000164	0.00596	Promoter (<=1kb)
ENSSSCG00000016628	18	28944536	28947648	3113	9.20597	10.3543	-0.792084	0.000495	0.0132	Promoter (<=1kb)
ENSSSCG00000035595	9	126849645	126851999	2355	6.69447	8.36725	-0.796104	0.00249	0.0414	Promoter (<=1kb)
ENSSSCG00000015366	9	87225036	87227330	2295	9.39108	10.5011	-0.799562	0.000325	0.00979	Distal Intergenic
ENSSSCG00000037033	X	47374342	47375214	873	5.64229	6.91135	-0.799612	0.000947	0.0212	Promoter (2-3kb)
ENSSSCG00000000789	5	72168237	72169878	1642	6.52935	8.39658	-0.813621	0.00268	0.0433	Promoter (<=1kb)
ENSSSCG00000021973	16	34337050	34338273	1224	4.17397	5.88531	-0.814022	0.00238	0.0403	Promoter (1-2kb)
ENSSSCG00000013072	2	9663647	9667946	4300	11.0253	11.9318	-0.814048	8.86e-07	9.83e-05	Promoter (<=1kb)
ENSSSCG00000004479	1	90426938	90430570	3633	9.08268	10.0216	-0.816247	5.73e-06	0.000445	Promoter (<=1kb)
ENSSSCG00000024958	X	45882968	45885715	2748	9.56016	10.6577	-0.816378	0.000228	0.00756	Promoter (<=1kb)
ENSSSCG00000016642	18	32667744	32669439	1696	6.8167	8.19191	-0.817729	0.00125	0.0257	Promoter (<=1kb)
ENSSSCG00000017019	16	56913623	56915526	1904	8.1317	9.48367	-0.817893	0.00116	0.0244	Distal Intergenic
ENSSSCG00000023728	9	48094941	48095552	612	3.4972	5.31992	-0.819046	0.00256	0.0422	3' UTR
ENSSSCG00000030026	14	118007858	118010105	2248	7.14852	9.02319	-0.819823	0.00263	0.0427	Distal Intergenic
ENSSSCG00000000848	5	80420994	80423906	2913	7.83282	9.04512	-0.825964	0.000555	0.0143	Promoter (<=1kb)
ENSSSCG00000007189	17	33958781	33960112	1332	6.47159	7.74718	-0.828974	0.000771	0.0182	Distal Intergenic
ENSSSCG00000024823	6	54598370	54603362	4993	9.49965	10.4738	-0.832358	1.29e-05	0.000851	Promoter (<=1kb)
ENSSSCG00000028755	3	131532553	131533412	860	4.31892	6.09752	-0.833436	0.00232	0.0398	Distal Intergenic
ENSSSCG00000016725	18	49150046	49151546	1501	6.87804	8.03937	-0.833814	0.00035	0.0103	Intron
ENSSSCG00000002385	7	99151096	99156346	5251	9.43191	10.3791	-0.834373	3.66e-06	0.000305	Promoter (<=1kb)
ENSSSCG00000008854	8	43694201	43696312	2112	8.47531	9.63091	-0.836024	0.000324	0.00976	Promoter (<=1kb)
ENSSSCG00000000681	5	63882807	63886192	3386	9.85794	10.9397	-0.83847	0.000133	0.00514	Promoter (<=1kb)
ENSSSCG00000016131	15	109694655	109696104	1450	6.16066	8.12142	-0.839321	0.00253	0.0418	Promoter (<=1kb)
ENSSSCG00000023322	6	96079901	96080668	768	2.76063	5.21927	-0.84133	0.00267	0.0431	Promoter (<=1kb)
ENSSSCG00000026943	1	53255852	53257964	2113	8.73197	9.6935	-0.845011	4.6e-06	0.000371	Promoter (<=1kb)
ENSSSCG00000013236	2	15243298	15245806	2509	8.82882	10.0143	-0.846928	0.00037	0.0107	Promoter (1-2kb)
ENSSSCG00000038540	9	2170040	2172352	2313	7.13151	8.63052	-0.852099	0.00142	0.028	Promoter (<=1kb)
ENSSSCG00000032330	9	46610587	46613106	2520	8.68555	9.7139	-0.852505	3.65e-05	0.00198	Promoter (<=1kb)
ENSSSCG00000022569	16	69651070	69655378	4309	9.59597	10.6281	-0.853704	3.87e-05	0.00204	Promoter (<=1kb)
ENSSSCG00000038727	16	22964085	22966978	2894	8.50444	9.60791	-0.856	0.000136	0.00523	Promoter (<=1kb)
ENSSSCG00000001499	7	28918209	28921161	2953	10.4575	11.357	-0.857926	7.25e-10	2.72e-07	Promoter (<=1kb)
ENSSSCG00000011867	13	136787372	136788482	1111	4.04256	6.213	-0.86067	0.00248	0.0412	Intron
ENSSSCG00000009132	8	111857378	111859114	1737	8.18406	9.46104	-0.861436	0.000597	0.0151	Promoter (<=1kb)
ENSSSCG00000028944	3	45691687	45692913	1227	7.74226	8.84551	-0.865223	0.000116	0.00472	Distal Intergenic
ENSSSCG00000015780	15	45189103	45192119	3017	9.63484	10.7511	-0.866605	0.000138	0.00527	Promoter (<=1kb)
ENSSSCG00000015959	15	78772886	78774103	1218	4.60991	6.45175	-0.86792	0.00211	0.0375	Distal Intergenic
ENSSSCG00000008254	3	64417310	64418477	1168	5.47646	6.98432	-0.868042	0.00132	0.0265	Promoter (<=1kb)
ENSSSCG00000040838	2	14921830	14923619	1790	4.34236	7.19139	-0.871056	0.00231	0.0397	3' UTR
ENSSSCG00000036790	1	32251721	32254719	2999	5.59805	7.26493	-0.871658	0.00174	0.0323	Promoter (<=1kb)
ENSSSCG00000026176	14	51806267	51807051	785	4.00957	6.10318	-0.872663	0.00233	0.0399	Distal Intergenic
ENSSSCG00000015271	9	64190455	64192849	2395	7.2061	8.39012	-0.876821	0.000259	0.00818	Promoter (<=1kb)
ENSSSCG00000006335	4	87387584	87391074	3491	8.24048	9.51532	-0.877644	0.000511	0.0134	Promoter (<=1kb)
ENSSSCG00000007950	3	38097699	38102680	4982	9.01602	10.1683	-0.880794	0.000177	0.00626	Promoter (1-2kb)
ENSSSCG00000034584	13	63317411	63319359	1949	7.32391	8.8103	-0.883588	0.00115	0.0243	Promoter (<=1kb)
ENSSSCG00000017803	12	46872611	46875109	2499	8.2061	9.41343	-0.884459	0.000294	0.00907	Intron
ENSSSCG00000019317	9	49205224	49207496	2273	8.46882	9.53619	-0.887066	3.91e-05	0.00206	Distal Intergenic
ENSSSCG00000008702	8	2088154	2091735	3582	7.51859	8.8122	-0.888338	0.000521	0.0136	Promoter (<=1kb)
ENSSSCG00000016199	15	120809783	120813675	3893	10.1735	11.202	-0.895258	9.93e-06	0.000686	Promoter (<=1kb)
ENSSSCG00000039001	6	73937571	73939675	2105	6.74971	7.96797	-0.896757	0.000279	0.00867	Promoter (<=1kb)
ENSSSCG00000004679	1	126699442	126701459	2018	8.74635	9.73474	-0.8977	1.06e-06	0.000113	Promoter (<=1kb)
ENSSSCG00000028976	2	148232859	148234444	1586	6.46745	7.73738	-0.900051	0.0004	0.0113	Promoter (<=1kb)
ENSSSCG00000009699	14	15717476	15720675	3200	8.81084	9.94978	-0.901235	0.000109	0.00451	Promoter (<=1kb)
ENSSSCG00000006088	4	40126125	40130509	4385	10.5633	11.5921	-0.901257	7.97e-06	0.000577	Promoter (<=1kb)
ENSSSCG00000017372	12	19295476	19297257	1782	5.69384	7.21248	-0.90237	0.00112	0.0238	Promoter (<=1kb)
ENSSSCG00000007169	17	32833650	32835083	1434	7.71351	8.81652	-0.904289	5.66e-05	0.00272	3' UTR
ENSSSCG00000008875	8	47473005	47474621	1617	7.37549	8.67395	-0.904575	0.000465	0.0126	Promoter (<=1kb)
ENSSSCG00000008993	8	74046745	74048071	1327	5.06348	7.71723	-0.906825	0.00212	0.0376	Promoter (<=1kb)
ENSSSCG00000025924	15	118874478	118879050	4573	9.69613	10.7422	-0.909939	1.12e-05	0.000748	Promoter (<=1kb)
ENSSSCG00000018108	18	17983312	17984850	1539	4.79927	6.34498	-0.911364	0.00113	0.0239	Distal Intergenic
ENSSSCG00000000873	5	83409394	83411876	2483	8.06504	9.17414	-0.913159	5.27e-05	0.00258	Promoter (<=1kb)
ENSSSCG00000032392	12	60578676	60579331	656	2.78365	5.80561	-0.913385	0.00198	0.0357	Promoter (2-3kb)
ENSSSCG00000004886	1	156434919	156436783	1865	6.93976	8.30108	-0.915036	0.000597	0.0151	Promoter (<=1kb)
ENSSSCG00000039878	12	61089541	61090497	957	3.8277	5.62856	-0.916651	0.00165	0.0312	Intron
ENSSSCG00000008737	8	10657710	10660789	3080	8.42971	9.66604	-0.919109	0.000255	0.00811	Promoter (<=1kb)
ENSSSCG00000014448	2	151318842	151319886	1045	4.84741	6.53703	-0.920772	0.00141	0.0278	Promoter (<=1kb)
ENSSSCG00000011110	10	59051922	59055659	3738	8.19608	9.46313	-0.922749	0.000316	0.00958	Promoter (<=1kb)
ENSSSCG00000036135	12	26406302	26408920	2619	6.57927	8.21248	-0.925027	0.00126	0.0257	Exon
ENSSSCG00000038993	5	19264845	19267435	2591	8.24252	9.43143	-0.932125	0.000131	0.00506	5' UTR
ENSSSCG00000032151	8	2641584	2642742	1159	5.52166	7.17374	-0.932413	0.00126	0.0257	Promoter (<=1kb)
ENSSSCG00000032672	X	84732376	84733139	764	3.7741	5.88003	-0.937936	0.00184	0.0338	Promoter (<=1kb)
ENSSSCG00000003721	6	111717318	111720247	2930	9.20497	10.4393	-0.940178	0.000195	0.00677	Promoter (<=1kb)
ENSSSCG00000000940	5	99818972	99821201	2230	6.15974	8.07293	-0.94018	0.00165	0.0312	Promoter (<=1kb)
ENSSSCG00000008712	8	4218843	4220384	1542	4.76546	6.73301	-0.940447	0.00171	0.032	Promoter (<=1kb)
ENSSSCG00000016743	18	50672308	50674463	2156	4.55744	7.26342	-0.941453	0.0019	0.0345	Intron
ENSSSCG00000036772	6	68390854	68392651	1798	7.14324	8.43704	-0.953371	0.000281	0.00875	Intron
ENSSSCG00000001637	7	37308829	37310915	2087	7.30969	8.48117	-0.954981	7.13e-05	0.00329	Promoter (<=1kb)
ENSSSCG00000032863	AEMK02000698.1	2092000	2093249	1250	4.91021	7.3378	-0.962859	0.00179	0.033	Distal Intergenic
ENSSSCG00000005081	1	188965535	188967199	1665	8.48961	9.56077	-0.967567	2.65e-06	0.000232	Promoter (<=1kb)
ENSSSCG00000005481	1	254175655	254177826	2172	7.19657	8.73155	-0.967824	0.000791	0.0185	Promoter (<=1kb)
ENSSSCG00000007072	17	21769394	21770873	1480	4.34817	6.52526	-0.968327	0.00169	0.0317	Promoter (<=1kb)
ENSSSCG00000007754	3	17203369	17204224	856	3.2077	5.43749	-0.973135	0.00168	0.0316	Promoter (1-2kb)
ENSSSCG00000000105	5	9512719	9516881	4163	9.93275	10.9687	-0.975445	7.31e-08	1.36e-05	Promoter (<=1kb)
ENSSSCG00000006197	4	65777397	65778970	1574	6.59413	7.91328	-0.980445	0.000259	0.00818	Promoter (<=1kb)
ENSSSCG00000040249	6	73296095	73297665	1571	5.62247	7.21614	-0.981653	0.000849	0.0195	Distal Intergenic
ENSSSCG00000028612	2	73574117	73577016	2900	9.5463	10.571	-0.983867	1.64e-09	5.7e-07	Distal Intergenic
ENSSSCG00000033491	6	86029596	86036695	7100	11.6111	12.6395	-0.985072	3.05e-09	1.02e-06	3' UTR
ENSSSCG00000011970	13	159136715	159138694	1980	5.13348	6.80076	-0.990042	0.000955	0.0213	Intron
ENSSSCG00000016725	18	48997087	48998180	1094	5.26982	6.8899	-0.999702	0.000816	0.0189	Promoter (<=1kb)
ENSSSCG00000002696	6	10118564	10120878	2315	6.57913	8.51574	-1.00088	0.00131	0.0264	Promoter (<=1kb)
ENSSSCG00000014443	2	151297792	151300256	2465	7.1463	8.64805	-1.01027	0.000536	0.0139	Intron
ENSSSCG00000015039	9	39863805	39864730	926	4.54008	6.5083	-1.01151	0.00129	0.0262	Promoter (<=1kb)
ENSSSCG00000002333	7	96252311	96254871	2561	9.15492	10.2061	-1.01291	5.1e-10	2e-07	Promoter (<=1kb)
ENSSSCG00000000791	5	72573885	72576178	2294	6.64189	8.44708	-1.01468	0.00107	0.023	Distal Intergenic
ENSSSCG00000015125	9	46889389	46892424	3036	8.95556	10.0378	-1.01866	1e-07	1.72e-05	Promoter (<=1kb)
ENSSSCG00000001499	7	28912118	28914065	1948	7.12129	8.31724	-1.0222	2.77e-05	0.00158	Promoter (<=1kb)
ENSSSCG00000006852	4	112612023	112614839	2817	8.85311	10.0401	-1.02834	1.91e-05	0.00118	Promoter (<=1kb)
ENSSSCG00000011495	13	45786233	45789601	3369	9.0862	10.2885	-1.03172	2.51e-05	0.00146	Promoter (<=1kb)
ENSSSCG00000004112	1	18287323	18292123	4801	10.6635	11.7254	-1.03452	2.84e-12	1.85e-09	Promoter (<=1kb)
ENSSSCG00000006970	17	1212395	1216241	3847	10.1975	11.2928	-1.0361	5.49e-08	1.12e-05	Promoter (<=1kb)
ENSSSCG00000011040	10	44420384	44424763	4380	10.0306	11.1301	-1.0379	7.55e-08	1.39e-05	Distal Intergenic
ENSSSCG00000014994	9	34619536	34621823	2288	7.98267	9.36337	-1.03804	0.000224	0.00747	Promoter (<=1kb)
ENSSSCG00000027454	3	17986834	17988104	1271	6.03897	7.4321	-1.03872	0.000241	0.00784	Promoter (<=1kb)
ENSSSCG00000012520	X	83905099	83906162	1064	6.07597	7.64184	-1.04011	0.000552	0.0142	Promoter (<=1kb)
ENSSSCG00000009501	11	65202737	65204899	2163	8.81573	10.014	-1.0425	1.72e-05	0.00108	Promoter (1-2kb)
ENSSSCG00000008838	8	40337397	40338854	1458	5.28234	7.55158	-1.04405	0.00133	0.0266	Promoter (<=1kb)
ENSSSCG00000025393	14	49681950	49684988	3039	8.871	10.1631	-1.05178	7.96e-05	0.00355	Promoter (<=1kb)
ENSSSCG00000038824	1	250219733	250221310	1578	5.43616	7.11556	-1.05529	0.000695	0.0169	Promoter (<=1kb)
ENSSSCG00000011727	13	97274123	97275282	1160	5.2857	6.96019	-1.05594	0.00068	0.0166	Promoter (<=1kb)
ENSSSCG00000006875	4	118751100	118752611	1512	7.55145	9.22758	-1.05636	0.000683	0.0166	Promoter (<=1kb)
ENSSSCG00000014136	2	91699050	91703199	4150	8.81087	9.94798	-1.06025	3.88e-07	5.05e-05	Promoter (<=1kb)
ENSSSCG00000000029	5	5560924	5563781	2858	8.26978	9.71815	-1.06167	0.000277	0.00864	Promoter (<=1kb)
ENSSSCG00000036076	7	23873201	23874318	1118	5.78031	7.28797	-1.07143	0.000347	0.0102	Promoter (<=1kb)
ENSSSCG00000004502	1	95951494	95952203	710	4.01445	5.79167	-1.0726	0.000769	0.0181	Promoter (<=1kb)
ENSSSCG00000022945	8	32353525	32354846	1322	5.37683	7.23069	-1.07375	0.000869	0.0199	Promoter (<=1kb)
ENSSSCG00000037821	4	87286576	87289233	2658	6.18157	7.61079	-1.07774	0.000212	0.00719	Promoter (<=1kb)
ENSSSCG00000018796	X	24407844	24409802	1959	6.05365	7.60522	-1.08424	0.000381	0.011	Distal Intergenic
ENSSSCG00000012001	13	176082390	176084957	2568	8.91863	10.0345	-1.08591	6.27e-12	3.69e-09	Promoter (<=1kb)
ENSSSCG00000026383	15	108809521	108810241	721	3.43191	5.4553	-1.0889	0.000982	0.0217	Intron
ENSSSCG00000015619	9	133384975	133385969	995	3.41727	5.72715	-1.09324	0.00113	0.0239	Distal Intergenic
ENSSSCG00000005393	1	242681427	242683836	2410	8.87544	10.1752	-1.09541	4.11e-05	0.00216	Promoter (<=1kb)
ENSSSCG00000015885	15	67016787	67018915	2129	7.67254	9.08184	-1.09646	0.000149	0.00557	Distal Intergenic
ENSSSCG00000007034	17	12951482	12955598	4117	8.59481	10.0129	-1.09907	0.000155	0.00574	Intron
ENSSSCG00000031796	16	37411727	37413221	1495	6.32187	8.03671	-1.10155	0.000579	0.0148	Promoter (<=1kb)
ENSSSCG00000023611	7	24153015	24157498	4484	8.83521	10.0681	-1.10375	6.26e-06	0.000477	Promoter (<=1kb)
ENSSSCG00000022112	11	67946090	67950064	3975	9.23981	10.3828	-1.10912	2.86e-11	1.47e-08	Promoter (<=1kb)
ENSSSCG00000005194	1	213482084	213485162	3079	9.18638	10.3919	-1.11057	1.12e-06	0.000117	Promoter (<=1kb)
ENSSSCG00000002426	7	110462987	110465336	2350	9.87622	11.0073	-1.11467	1.38e-19	3.81e-16	Promoter (<=1kb)
ENSSSCG00000019518	10	7317514	7319172	1659	6.01201	7.46895	-1.11833	0.000168	0.00606	Distal Intergenic
ENSSSCG00000039134	13	54900598	54905820	5223	10.3831	11.5962	-1.12103	9.2e-07	9.99e-05	Promoter (<=1kb)
ENSSSCG00000005475	1	253694842	253695710	869	6.25308	7.66308	-1.12134	0.000109	0.00451	Distal Intergenic
ENSSSCG00000032417	4	105256029	105258673	2645	8.90513	10.0947	-1.12908	3.24e-08	7.29e-06	Promoter (<=1kb)
ENSSSCG00000039095	10	9542779	9543674	896	3.27559	5.79307	-1.13242	0.00104	0.0226	Promoter (<=1kb)
ENSSSCG00000015135	9	48740938	48741641	704	3.35843	5.45707	-1.13435	0.000867	0.0198	Distal Intergenic
ENSSSCG00000035557	X	49495772	49496636	865	5.85648	7.30133	-1.13516	0.000128	0.00501	Promoter (<=1kb)
ENSSSCG00000040457	12	60242459	60244989	2531	6.13758	8.08499	-1.13521	0.000741	0.0176	Distal Intergenic
ENSSSCG00000039318	12	58134218	58135297	1080	4.82677	6.62148	-1.13557	0.000575	0.0147	Intron
ENSSSCG00000032098	6	53685205	53687538	2334	9.04069	10.2023	-1.13637	9.95e-15	1.45e-11	Promoter (<=1kb)
ENSSSCG00000000802	5	75835322	75837685	2364	7.6801	9.07797	-1.1383	7.66e-05	0.00345	Promoter (<=1kb)
ENSSSCG00000014110	2	87866149	87866772	624	3.41972	5.60801	-1.13912	0.000903	0.0204	Promoter (<=1kb)
ENSSSCG00000000261	5	18351426	18355314	3889	8.26451	9.49652	-1.15095	2.96e-07	4.12e-05	Promoter (<=1kb)
ENSSSCG00000035000	3	24470871	24472624	1754	7.76063	9.23366	-1.15275	0.000131	0.00506	Promoter (<=1kb)
ENSSSCG00000016685	18	43013023	43014053	1031	3.82585	5.93312	-1.15336	0.000809	0.0188	Exon
ENSSSCG00000013751	2	65929607	65930141	535	2.55299	5.07004	-1.15435	0.000972	0.0216	Intron
ENSSSCG00000031977	6	166494439	166498293	3855	9.21009	10.403	-1.15756	1.05e-11	6.03e-09	Promoter (<=1kb)
ENSSSCG00000023627	15	2694012	2697133	3122	9.0749	10.4122	-1.16036	1.92e-05	0.00118	Promoter (<=1kb)
ENSSSCG00000023894	1	254962378	254964652	2275	7.94754	9.32888	-1.16164	4.14e-05	0.00216	Exon
ENSSSCG00000039340	5	78560534	78561810	1277	5.64909	7.25377	-1.18999	0.000213	0.00721	Promoter (<=1kb)
ENSSSCG00000006115	4	44638554	44640378	1825	5.70569	7.35687	-1.19211	0.000257	0.00814	Promoter (<=1kb)
ENSSSCG00000031830	15	120078216	120081376	3161	8.19773	9.72495	-1.19523	0.000124	0.00491	Distal Intergenic
ENSSSCG00000036503	13	75073561	75076036	2476	8.79502	10.2123	-1.20126	3.38e-05	0.00185	Promoter (<=1kb)
ENSSSCG00000033175	1	17350571	17353038	2468	7.90273	9.23611	-1.20818	3.16e-06	0.00027	Intron
ENSSSCG00000016200	15	120864140	120867585	3446	9.28333	10.6483	-1.22662	4.67e-06	0.000375	Promoter (<=1kb)
ENSSSCG00000016652	18	34464235	34465862	1628	6.42827	7.97817	-1.22749	0.000102	0.00427	Promoter (<=1kb)
ENSSSCG00000005199	1	215608517	215610048	1532	6.58091	8.19615	-1.22942	0.000156	0.00579	Promoter (<=1kb)
ENSSSCG00000014385	2	143140605	143142581	1977	7.44423	8.93089	-1.24312	4.17e-05	0.00217	3' UTR
ENSSSCG00000007351	17	41868236	41871421	3186	8.36114	9.70388	-1.25198	2.55e-07	3.69e-05	Promoter (<=1kb)
ENSSSCG00000014251	2	130225958	130227690	1733	6.94796	8.47813	-1.25222	6.04e-05	0.00286	Promoter (<=1kb)
ENSSSCG00000009144	8	113362511	113364126	1616	6.97707	8.87343	-1.26153	0.000356	0.0104	Promoter (<=1kb)
ENSSSCG00000015144	9	50412235	50413322	1088	4.01769	5.89578	-1.26545	0.000332	0.00989	Promoter (<=1kb)
ENSSSCG00000040213	6	102332500	102335276	2777	9.81806	11.118	-1.2671	1.15e-14	1.58e-11	Distal Intergenic
ENSSSCG00000010272	14	73564646	73566286	1641	5.84033	7.39751	-1.27581	5.72e-05	0.00273	Intron
ENSSSCG00000017036	16	63226953	63228544	1592	7.69162	9.11065	-1.2799	3.25e-06	0.000276	Promoter (<=1kb)
ENSSSCG00000003603	6	88229884	88233596	3713	8.77311	10.1438	-1.28719	6.87e-08	1.32e-05	Promoter (<=1kb)
ENSSSCG00000002306	7	92928194	92931430	3237	9.17918	10.5509	-1.29583	2.1e-08	5.4e-06	Promoter (<=1kb)
ENSSSCG00000017585	12	26314132	26316571	2440	7.47623	8.84821	-1.2975	1.68e-08	4.47e-06	Promoter (<=1kb)
ENSSSCG00000006023	4	27861144	27862325	1182	5.87357	7.74392	-1.31036	0.000245	0.00792	Distal Intergenic
ENSSSCG00000027669	15	120005249	120007985	2737	6.96274	8.63756	-1.31666	9.32e-05	0.00397	Downstream (<1kb)
ENSSSCG00000014817	9	7252717	7255591	2875	8.54588	9.94569	-1.31747	3.21e-08	7.28e-06	Exon
ENSSSCG00000035937	4	82288628	82289671	1044	3.42948	5.53116	-1.31865	0.000385	0.0111	Promoter (<=1kb)
ENSSSCG00000000735	5	66994215	66996881	2667	7.36002	8.86679	-1.32593	8.59e-06	0.000607	Promoter (<=1kb)
ENSSSCG00000033628	6	169326218	169327404	1187	4.79738	6.81944	-1.33567	0.000308	0.00938	Exon
ENSSSCG00000013411	2	49920450	49922046	1597	7.5737	9.03923	-1.35507	3.03e-07	4.19e-05	Distal Intergenic
ENSSSCG00000016782	16	3857835	3860522	2688	8.67151	10.1429	-1.36127	2.65e-07	3.81e-05	Intron
ENSSSCG00000024481	4	100862395	100863316	922	4.74361	6.85207	-1.3617	0.000315	0.00955	Promoter (<=1kb)
ENSSSCG00000019971	13	27230013	27230671	659	3.27829	5.99043	-1.39521	0.000468	0.0127	Distal Intergenic
ENSSSCG00000009748	14	24432832	24434765	1934	6.87021	8.42466	-1.40532	1.51e-06	0.00015	Promoter (<=1kb)
ENSSSCG00000015410	9	102168595	102169043	449	2.77602	5.25835	-1.43218	0.000359	0.0105	Exon
ENSSSCG00000037621	6	89078492	89080614	2123	5.95611	7.91489	-1.44259	0.000127	0.00497	Promoter (<=1kb)
ENSSSCG00000037115	7	17348403	17353016	4614	7.89839	9.44664	-1.44397	2.98e-08	6.95e-06	Distal Intergenic
ENSSSCG00000024481	4	100837772	100839290	1519	6.30224	7.93851	-1.46383	1.95e-06	0.000184	Promoter (<=1kb)
ENSSSCG00000006391	4	90368926	90371431	2506	7.41635	9.09837	-1.46535	6.95e-06	0.000513	Promoter (<=1kb)
ENSSSCG00000015519	9	120210241	120211869	1629	5.51909	7.40715	-1.4718	6.77e-05	0.00316	Promoter (<=1kb)
ENSSSCG00000010266	14	73204377	73206209	1833	6.65937	8.48161	-1.47768	3.87e-05	0.00204	Distal Intergenic
ENSSSCG00000000062	5	6985123	6989478	4356	9.33156	10.9384	-1.48614	6.3e-08	1.26e-05	Promoter (<=1kb)
ENSSSCG00000004013	1	1326363	1327232	870	3.29174	5.62384	-1.49796	0.000227	0.00753	Intron
ENSSSCG00000009958	14	43802191	43803729	1539	5.33362	7.52484	-1.51792	0.000153	0.0057	Distal Intergenic
ENSSSCG00000032093	7	27310075	27311130	1056	5.34333	7.47725	-1.52179	0.000128	0.00501	Exon
ENSSSCG00000039261	14	42582942	42584806	1865	6.88936	9.02662	-1.53034	0.000121	0.00486	Promoter (<=1kb)
ENSSSCG00000029960	6	55373205	55374718	1514	4.24619	6.82081	-1.54965	0.000241	0.00784	Promoter (<=1kb)
ENSSSCG00000015270	9	64071474	64074087	2614	7.62533	9.44943	-1.55241	9.67e-06	0.000672	Promoter (<=1kb)
ENSSSCG00000022919	15	3359904	3361543	1640	4.71045	7.1988	-1.55824	0.00021	0.00713	Promoter (<=1kb)
ENSSSCG00000020631	16	67480022	67482317	2296	6.26625	8.66403	-1.55967	0.000184	0.00645	Distal Intergenic
ENSSSCG00000035983	6	28046495	28049901	3407	9.25628	10.9087	-1.56292	8.72e-11	3.99e-08	Promoter (<=1kb)
ENSSSCG00000011317	13	29136371	29137805	1435	4.54627	6.68476	-1.57044	8.88e-05	0.00383	Promoter (<=1kb)
ENSSSCG00000000443	5	22735223	22739941	4719	9.39995	11.0179	-1.59029	3.5e-31	4.33e-27	Promoter (<=1kb)
ENSSSCG00000005502	1	257739008	257740745	1738	5.93249	8.05113	-1.59252	6.86e-05	0.00318	Promoter (<=1kb)
ENSSSCG00000007061	17	18784189	18786343	2155	7.82608	9.60811	-1.593	6.78e-07	8.02e-05	Promoter (<=1kb)
ENSSSCG00000032328	13	121754156	121756336	2181	7.9047	9.70657	-1.62728	1.84e-07	2.78e-05	Promoter (<=1kb)
ENSSSCG00000016618	18	25871227	25872759	1533	6.20717	8.06657	-1.62753	1.93e-06	0.000184	Intron
ENSSSCG00000026383	15	109094802	109096164	1363	4.48204	6.90617	-1.64144	0.000123	0.00487	Distal Intergenic
ENSSSCG00000006240	4	74674964	74675392	429	2.78365	5.32574	-1.64974	0.000146	0.00552	Distal Intergenic
ENSSSCG00000040130	11	75200297	75201155	859	3.9189	6.23997	-1.70028	6.12e-05	0.00288	Distal Intergenic
ENSSSCG00000034965	12	57728762	57730813	2052	5.65066	7.89643	-1.70217	4.4e-05	0.00226	Promoter (<=1kb)
ENSSSCG00000033228	12	27303821	27304627	807	1.57514	5.7461	-1.7045	0.000333	0.00992	5' UTR
ENSSSCG00000025067	13	122166220	122167203	984	2.42461	5.3082	-1.71426	0.000168	0.00605	Promoter (1-2kb)
ENSSSCG00000021988	17	3047392	3048596	1205	6.62924	8.69977	-1.72018	7.91e-06	0.000576	Distal Intergenic
ENSSSCG00000029227	8	11892438	11893395	958	2.96579	5.53618	-1.72503	0.000102	0.0043	Intron
ENSSSCG00000012835	2	651293	658328	7036	6.68393	10.3513	-1.72566	0.000266	0.00836	Promoter (<=1kb)
ENSSSCG00000016574	18	19710796	19711856	1061	5.13944	7.19244	-1.72965	4.89e-06	0.000389	Promoter (<=1kb)
ENSSSCG00000009132	8	111855530	111857233	1704	5.35331	7.64301	-1.73684	3.81e-05	0.00203	Promoter (1-2kb)
ENSSSCG00000013522	2	73400861	73402164	1304	5.09488	7.3488	-1.73834	3.05e-05	0.0017	Distal Intergenic
ENSSSCG00000026146	15	64241645	64242651	1007	4.92409	6.96579	-1.74076	2.87e-06	0.000249	Promoter (<=1kb)
ENSSSCG00000038463	14	131769002	131771111	2110	7.29899	9.1263	-1.74159	1.93e-14	2.38e-11	Distal Intergenic
ENSSSCG00000004201	1	33030989	33033742	2754	8.73692	10.6011	-1.75738	2.23e-12	1.53e-09	Distal Intergenic
ENSSSCG00000003227	6	55830344	55831591	1248	3.91717	6.34879	-1.75856	5.68e-05	0.00272	Promoter (<=1kb)
ENSSSCG00000033146	5	63300843	63301852	1010	2.77984	5.32961	-1.75863	8.03e-05	0.00357	Promoter (<=1kb)
ENSSSCG00000013351	2	39357587	39359569	1983	5.32612	7.45308	-1.79133	3.3e-06	0.000279	Intron
ENSSSCG00000037006	X	47615417	47616501	1085	5.55577	8.01076	-1.79758	4.5e-05	0.00228	Distal Intergenic
ENSSSCG00000020671	14	127389014	127390194	1181	5.4673	7.61238	-1.84821	7.41e-07	8.5e-05	Intron
ENSSSCG00000015368	9	87658936	87661189	2254	5.53868	7.61714	-1.85918	2.52e-08	6.1e-06	Promoter (<=1kb)
ENSSSCG00000037830	13	1985009	1986004	996	4.17687	6.85677	-1.89383	4.63e-05	0.00232	Distal Intergenic
ENSSSCG00000023801	18	48594267	48596204	1938	7.0566	9.25784	-1.93839	5.29e-08	1.11e-05	Distal Intergenic
ENSSSCG00000028710	6	17079391	17086510	7120	10.2479	12.2842	-1.95172	2.43e-19	6e-16	Promoter (1-2kb)
ENSSSCG00000008813	8	37808356	37809234	879	3.13944	5.70052	-1.96697	1.35e-05	0.000888	Promoter (<=1kb)
ENSSSCG00000016403	18	395655	398348	2694	6.93195	9.29107	-1.97738	1.06e-06	0.000113	Promoter (<=1kb)
ENSSSCG00000006745	4	104917968	104919077	1110	3.66468	6.15642	-1.97924	6.35e-06	0.00048	Promoter (<=1kb)
ENSSSCG00000016618	18	25873104	25875467	2364	5.0497	7.43973	-2.00036	9.28e-07	0.0001	Intron
ENSSSCG00000016453	18	6566346	6568384	2039	6.95685	9.11332	-2.01719	1.02e-13	9.73e-11	Promoter (<=1kb)
ENSSSCG00000007527	17	59424965	59426381	1417	4.49139	6.93057	-2.03377	9.2e-07	9.99e-05	Promoter (<=1kb)
ENSSSCG00000025005	6	115591987	115594057	2071	7.3341	9.48811	-2.0397	1.2e-16	2.12e-13	Promoter (<=1kb)
ENSSSCG00000040130	11	75343063	75345939	2877	7.90574	10.0514	-2.04071	8.11e-18	1.82e-14	Promoter (<=1kb)
ENSSSCG00000002689	6	6699595	6702042	2448	4.87402	7.21823	-2.04469	3.71e-08	8.13e-06	Promoter (<=1kb)
ENSSSCG00000028338	2	25513949	25515755	1807	5.57542	8.05289	-2.14792	2.75e-08	6.55e-06	Promoter (<=1kb)
ENSSSCG00000007022	17	10863347	10865109	1763	3.444	6.87607	-2.19466	5.29e-05	0.00258	Promoter (<=1kb)
ENSSSCG00000016800	16	10972432	10973875	1444	3.82215	6.5437	-2.24833	3.73e-07	4.94e-05	Distal Intergenic
ENSSSCG00000000478	5	31020136	31021169	1034	2.27829	5.5823	-2.29479	2.3e-05	0.00136	Promoter (<=1kb)
ENSSSCG00000034062	2	84996112	84997453	1342	3.74017	6.63092	-2.30808	1.49e-06	0.000149	Promoter (<=1kb)
ENSSSCG00000017978	12	53271515	53273386	1872	5.29574	7.88728	-2.31489	1.2e-10	5.1e-08	Promoter (<=1kb)
ENSSSCG00000036132	6	51713372	51716145	2774	7.25977	9.7812	-2.36283	3.81e-17	7.24e-14	Promoter (<=1kb)
ENSSSCG00000017968	12	53198718	53201371	2654	4.39937	7.33923	-2.48798	2.91e-08	6.85e-06	Exon
ENSSSCG00000015355	9	84291119	84292265	1147	3.05837	6.52273	-2.69171	2.19e-06	0.000202	Promoter (<=1kb)
ENSSSCG00000004040	1	7319864	7320573	710	1.56632	5.42849	-2.80093	1.09e-05	0.000736	Intron
ENSSSCG00000035736	3	10358355	10358970	616	0.945521	5.2805	-3.0628	1.57e-05	0.001	Exon
ENSSSCG00000003417	6	71583202	71588048	4847	5.90846	10.5694	-3.24219	2.05e-05	0.00124	Promoter (<=1kb)
ENSSSCG00000016148	15	111509343	111509989	647	1.28906	5.46763	-3.31525	2.29e-06	0.000208	Promoter (<=1kb)
ENSSSCG00000012199	X	26121679	26122948	1270	2.79124	6.5619	-3.37081	8.7e-10	3.21e-07	Promoter (<=1kb)
ENSSSCG00000008633	3	125780800	125782086	1287	2.15717	6.69903	-4.31014	1.35e-11	7.6e-09	Exon
ENSSSCG00000025708	X	123684065	123684864	800	0	6.23996	-4.91089	7e-06	0.000516	Promoter (<=1kb)
ENSSSCG00000006350	4	88919555	88920059	505	0	5.98677	-5.41271	1.49e-07	2.37e-05	Intron
ENSSSCG00000040676	12	34877930	34878906	977	0	6.36395	-5.63358	4.08e-07	5.28e-05	5' UTR
ENSSSCG00000030936	X	95117869	95118432	564	0	5.38642	-6.44535	1.72e-06	0.000167	Intron
ENSSSCG00000028567	2	57743176	57744929	1754	0	6.05961	-7.27105	2.12e-07	3.14e-05	Promoter (<=1kb)
ENSSSCG00000038963	X	817215	818332	1118	0	6.01347	-7.32355	1.03e-07	1.74e-05	Distal Intergenic
ENSSSCG00000034056	X	45824342	45825040	699	0	6.75619	-8.08184	3.34e-09	1.09e-06	Distal Intergenic
ENSSSCG00000008709	8	4600836	4602304	1469	0	7.26645	-8.38557	2.69e-06	0.000235	Intron
ENSSSCG00000017076	16	70659512	70663088	3577	0	8.80355	-13.4227	7.54e-07	8.56e-05	Promoter (<=1kb)
ENSSSCG00000005474	1	253641213	253642849	1637	0	8.57419	-13.6273	7.17e-07	8.4e-05	Promoter (<=1kb)

## Sheet: GD15vs.CD15M_CM_H3K27ac
H3K27ac differential modification regions between the uterine circular muscle on day 15 of pregnancy and day 15 of the estrous cycle.
Ensembl_gene_id	Chr	Start	End	Width	Conc_GD15M_CM	Conc_CD15M_CM	Fold	Pvalue	FDR	Annotation
ENSSSCG00000039344	AEMK02000333.1	106642	108355	1714	7.21338	0	9.13521	1.41e-10	1.44e-05	Promoter (<=1kb)
ENSSSCG00000001975	7	69809041	69809379	339	7.6178	0	7.03115	2.43e-08	0.00124	Intron
ENSSSCG00000018232	17	31676870	31678062	1193	6.95428	4.44447	2.22989	1.93e-07	0.00655	Distal Intergenic
ENSSSCG00000000887	AEMK02000183.1	8164	8481	318	5.04661	0	2.17727	3.35e-06	0.031	Promoter (1-2kb)
ENSSSCG00000026729	8	135732854	135733446	593	6.09545	3.11343	1.85727	3.34e-06	0.031	Promoter (<=1kb)
ENSSSCG00000002847	6	37672643	37673823	1181	6.74614	4.23242	1.79	2.79e-06	0.031	Intron
ENSSSCG00000002307	7	93042265	93043557	1293	7.61026	5.60345	1.75032	8.26e-07	0.014	Distal Intergenic
ENSSSCG00000034025	16	49620731	49621687	957	6.16565	2.88722	1.66643	4.94e-06	0.036	Distal Intergenic
ENSSSCG00000027855	3	31891259	31893472	2214	8.32049	6.58117	1.60915	3.22e-07	0.0082	Distal Intergenic
ENSSSCG00000024867	1	191194562	191195551	990	7.66591	5.38323	1.53273	4.43e-06	0.0347	Promoter (<=1kb)
ENSSSCG00000032912	7	89312991	89313625	635	5.51012	1.9318	1.51701	6.08e-06	0.0413	Distal Intergenic
ENSSSCG00000035239	1	75408889	75410059	1171	7.32715	5.33235	1.42603	4.03e-06	0.0342	Intron
ENSSSCG00000019661	13	52885399	52886594	1196	7.08371	4.85951	1.33995	6.75e-06	0.043	Intron
ENSSSCG00000004663	1	124016289	124017280	992	6.58993	4.31556	1.27147	8.2e-06	0.0451	Intron
ENSSSCG00000032362	7	116899510	116899947	438	5.43071	0.618828	1.15678	8.19e-06	0.0451	Promoter (<=1kb)
ENSSSCG00000039049	1	27658004	27658926	923	5.51722	0.618828	1.13111	8.42e-06	0.0451	Intron
ENSSSCG00000028465	12	57291499	57292114	616	7.96694	0	1.06625	5.87e-07	0.012	Distal Intergenic
ENSSSCG00000040701	15	25708097	25708445	349	1.0303	5.72002	-2.27124	2.14e-06	0.0272	Distal Intergenic
ENSSSCG00000014428	2	149961686	149962035	350	0	5.52966	-3.52587	1.41e-06	0.0205	Distal Intergenic

## Sheet: GD15M_CMvs.LM_H3K4me3
H3K4me3 differential modification regions between the uterine circular and longitudinal muscles at the mesometrial side on day 15 of pregnancy.
Ensembl_gene_id	Chr	Start	End	Width	Conc_GD15M_CM	Conc_GD15M_LM	Fold	Pvalue	FDR	Annotation
ENSSSCG00000000021	5	4438166	4439075	910	6.11827	0	6.76797	2e-08	3.44e-07	Promoter (2-3kb)
ENSSSCG00000010691	14	130279421	130280603	1183	6.0137	0	6.68943	2.45e-08	4.15e-07	Promoter (2-3kb)
ENSSSCG00000028454	3	33498385	33498897	513	6.04329	0	6.66803	3.25e-08	5.33e-07	Distal Intergenic
ENSSSCG00000004919	1	162581920	162582994	1075	5.92422	0	6.57479	4.15e-08	6.66e-07	Promoter (1-2kb)
ENSSSCG00000008263	3	68411750	68412289	540	5.70675	0	6.22766	1.89e-07	2.66e-06	Promoter (<=1kb)
ENSSSCG00000009332	11	7568245	7568942	698	5.67674	0	6.22672	1.75e-07	2.48e-06	Promoter (<=1kb)
ENSSSCG00000033314	9	76615509	76616232	724	5.56708	0	6.16483	1.83e-07	2.58e-06	Distal Intergenic
ENSSSCG00000040925	6	4673624	4673946	323	5.51596	0	6.10032	2.27e-07	3.13e-06	Distal Intergenic
ENSSSCG00000026156	7	77605661	77606299	639	5.6674	0	6.04698	4.25e-07	5.56e-06	Distal Intergenic
ENSSSCG00000035055	9	114556716	114557434	719	5.32993	0	5.85602	4.87e-07	6.29e-06	Intron
ENSSSCG00000015632	9	137073750	137074910	1161	6.65165	0	5.79135	1.87e-09	3.8e-08	Distal Intergenic
ENSSSCG00000015632	9	136991488	136992226	739	6.61201	0	5.76485	1.77e-09	3.62e-08	Intron
ENSSSCG00000039780	12	48104326	48104750	425	5.19864	0	5.65011	9.04e-07	1.1e-05	Intron
ENSSSCG00000010380	14	88965503	88966196	694	5.30261	0	5.62091	1.22e-06	1.45e-05	Distal Intergenic
ENSSSCG00000004029	1	5016486	5017298	813	6.495	0	5.61028	7.94e-07	9.81e-06	Intron
ENSSSCG00000011141	10	65418158	65418972	815	6.44012	0	5.54516	7.59e-09	1.41e-07	Distal Intergenic
ENSSSCG00000001534	7	30887561	30888043	483	5.1108	0	5.51726	1.29e-06	1.52e-05	Exon
ENSSSCG00000007114	17	29985780	29986504	725	5.06926	0	5.46415	1.47e-06	1.7e-05	Distal Intergenic
ENSSSCG00000028471	8	27998299	27999028	730	5.06764	0	5.44793	1.55e-06	1.79e-05	Promoter (<=1kb)
ENSSSCG00000007114	17	29987542	29987932	391	5.04927	0	5.43281	1.59e-06	1.83e-05	Distal Intergenic
ENSSSCG00000040973	6	14274055	14274975	921	6.34791	0	5.42099	1.28e-06	1.51e-05	Distal Intergenic
ENSSSCG00000038171	1	243047782	243048585	804	5.12179	0	5.39566	2.03e-06	2.28e-05	Promoter (1-2kb)
ENSSSCG00000007272	17	37364380	37364673	294	5.04268	0	5.35197	2.09e-06	2.34e-05	Distal Intergenic
ENSSSCG00000006256	4	76843566	76844316	751	6.14908	0	5.25737	1.61e-06	1.85e-05	Distal Intergenic
ENSSSCG00000008758	8	19480852	19481184	333	4.93338	0	5.24314	2.54e-06	2.79e-05	Distal Intergenic
ENSSSCG00000037577	3	87666688	87667196	509	5.10133	0	5.17976	3.86e-06	4.07e-05	Distal Intergenic
ENSSSCG00000038113	14	78255839	78256179	341	4.85797	0	5.11213	3.46e-06	3.69e-05	Distal Intergenic
ENSSSCG00000009759	14	28454805	28455186	382	4.86359	0	5.06941	3.97e-06	4.17e-05	Distal Intergenic
ENSSSCG00000015135	9	48440664	48441147	484	4.80639	0	5.0205	4.26e-06	4.45e-05	Intron
ENSSSCG00000037954	1	242329420	242329802	383	4.82907	0	5.01888	4.41e-06	4.59e-05	Distal Intergenic
ENSSSCG00000035468	3	111001375	111001747	373	4.81221	0	4.97397	4.91e-06	5.04e-05	Intron
ENSSSCG00000024336	13	204907569	204908003	435	4.969	0	4.93977	6.39e-06	6.33e-05	Promoter (2-3kb)
ENSSSCG00000014076	2	83917250	83917715	466	4.82619	0	4.93184	5.63e-06	5.66e-05	Promoter (<=1kb)
ENSSSCG00000000253	5	18216512	18216882	371	4.75592	0	4.92071	5.34e-06	5.41e-05	Promoter (<=1kb)
ENSSSCG00000035456	16	55564322	55564845	524	4.75189	0	4.91397	5.42e-06	5.48e-05	Intron
ENSSSCG00000035037	13	206403725	206403960	236	4.81608	0	4.84877	6.94e-06	6.82e-05	Distal Intergenic
ENSSSCG00000035721	11	1631881	1632207	327	4.74784	0	4.82389	6.91e-06	6.79e-05	Distal Intergenic
ENSSSCG00000034198	12	5821506	5822745	1240	6.72641	1.64347	4.75816	1.15e-12	3.7e-11	Exon
ENSSSCG00000028454	3	33430453	33430860	408	5.93672	0.0945038	4.74723	4.02e-07	5.28e-06	Distal Intergenic
ENSSSCG00000014904	9	18494687	18496360	1674	7.84909	2.80354	4.73562	2.06e-16	1.04e-14	Promoter (<=1kb)
ENSSSCG00000014598	9	2046564	2046789	226	4.79123	0	4.72243	9.31e-06	8.89e-05	Intron
ENSSSCG00000010556	14	111829326	111829710	385	4.63847	0	4.69893	8.53e-06	8.21e-05	Distal Intergenic
ENSSSCG00000027984	14	94928243	94928635	393	4.70675	0	4.66045	1e-05	9.48e-05	Distal Intergenic
ENSSSCG00000033246	7	34598633	34598871	239	4.61145	0	4.65876	9.19e-06	8.78e-05	Distal Intergenic
ENSSSCG00000007272	17	37340496	37340891	396	4.61367	0	4.64384	9.56e-06	9.11e-05	Distal Intergenic
ENSSSCG00000024109	13	132656917	132657575	659	6.5583	1.48975	4.59161	6.3e-12	1.83e-10	Distal Intergenic
ENSSSCG00000037782	4	56656726	56657020	295	4.70883	0	4.56139	1.27e-05	0.000116	Intron
ENSSSCG00000015545	9	123686964	123687388	425	4.55005	0	4.53891	1.17e-05	0.000108	Distal Intergenic
ENSSSCG00000031192	5	43307089	43307734	646	6.06947	0.448617	4.47558	2.89e-07	3.9e-06	Intron
ENSSSCG00000015138	9	49826516	49827275	760	6.16224	0.863655	4.46244	1.56e-08	2.74e-07	Promoter (<=1kb)
ENSSSCG00000033381	7	141724	141982	259	4.4847	0	4.40842	1.51e-05	0.000135	Exon
ENSSSCG00000032922	6	27661454	27661794	341	4.48835	0	4.39342	1.56e-05	0.00014	Intron
ENSSSCG00000009411	11	21132316	21133203	888	6.37505	1.56865	4.36847	2.38e-11	6.36e-10	Distal Intergenic
ENSSSCG00000002806	6	19921135	19921972	838	5.5788	0	4.35701	1.2e-05	0.00011	Distal Intergenic
ENSSSCG00000004114	1	19028612	19029460	849	5.85068	0.679466	4.35589	1.13e-07	1.66e-06	Promoter (<=1kb)
ENSSSCG00000009578	14	118979	119724	746	5.86429	0.448617	4.35451	1.84e-07	2.59e-06	Distal Intergenic
ENSSSCG00000017614	12	33229468	33229762	295	4.48105	0	4.35207	1.71e-05	0.000152	Downstream (2-3kb)
ENSSSCG00000022312	6	42885394	42886510	1117	6.40153	1.44862	4.33829	3.33e-10	7.5e-09	Intron
ENSSSCG00000022417	12	39164565	39165000	436	4.5106	0	4.32157	1.88e-05	0.000165	Intron
ENSSSCG00000032446	9	67661020	67661450	431	5.70987	0	4.2756	1.71e-05	0.000152	Promoter (<=1kb)
ENSSSCG00000036560	5	101676883	101677366	484	4.56046	0	4.23887	2.31e-05	0.000199261	Distal Intergenic
ENSSSCG00000026360	8	86623153	86623516	364	4.38339	0	4.2035	2.21e-05	0.000191	Promoter (2-3kb)
ENSSSCG00000002429	7	111225166	111225467	302	4.38729	0	4.17283	2.37e-05	0.000203657	Intron
ENSSSCG00000017448	12	21071709	21072206	498	5.68972	0.448617	4.12981	3.78e-07	5.01e-06	Promoter (2-3kb)
ENSSSCG00000015561	9	124863021	124863831	811	5.65314	0	4.11505	5.09e-06	5.19e-05	Promoter (2-3kb)
ENSSSCG00000007849	3	24817034	24817381	348	4.3444	0	4.09037	2.75e-05	0.000232965	Promoter (2-3kb)
ENSSSCG00000007510	17	58373040	58373361	322	4.68628	0	4.05636	3.54e-05	0.000289648	Promoter (<=1kb)
ENSSSCG00000033720	AEMK02000452.1	2962476	2962706	231	4.37555	0	4.01436	3.29e-05	0.0002719	Distal Intergenic
ENSSSCG00000013273	2	16868101	16868300	200	4.27301	0	3.97224	3.37e-05	0.000277955	Distal Intergenic
ENSSSCG00000004224	1	37678148	37678383	236	4.2716	0	3.95725	3.47e-05	0.000285111	Exon
ENSSSCG00000031380	6	88773063	88773364	302	4.30571	0	3.95642	3.55e-05	0.000290823	Intron
ENSSSCG00000022163	6	97428845	97429525	681	5.75415	0.529741	3.93472	2.18e-06	2.44e-05	Promoter (<=1kb)
ENSSSCG00000001705	7	39298741	39299556	816	6.83979	2.54933	3.90144	2e-12	6.21e-11	3' UTR
ENSSSCG00000001517	7	29825398	29825991	594	6.1953	1.70634	3.8789	9.78e-10	2.06e-08	Intron
ENSSSCG00000009668	14	11346957	11347630	674	5.33533	0	3.85133	3.35e-05	0.000276594	Promoter (1-2kb)
ENSSSCG00000033965	9	45145384	45147150	1767	7.45368	3.16335	3.81689	3.79e-11	9.86e-10	Promoter (<=1kb)
ENSSSCG00000000991	7	667669	668304	636	5.27863	0	3.7963	7.13e-06	6.99e-05	Distal Intergenic
ENSSSCG00000037636	8	113558481	113559786	1306	6.05214	1.44862	3.77886	4.12e-08	6.62e-07	Distal Intergenic
ENSSSCG00000020594	8	70495962	70496877	916	6.06561	1.44862	3.7753	5.37e-08	8.4e-07	Distal Intergenic
ENSSSCG00000014917	9	20234947	20235646	700	5.65152	0.679466	3.77471	3.09e-06	3.34e-05	Promoter (<=1kb)
ENSSSCG00000003081	6	51202816	51203481	666	5.25851	0	3.75589	3.93e-05	0.000316349	3' UTR
ENSSSCG00000034379	12	61426521	61426745	225	5.25067	0.0945038	3.7346	8e-06	7.75e-05	Distal Intergenic
ENSSSCG00000020137	15	136338475	136338694	220	4.15348	0	3.71454	5.31e-05	0.000411766	Distal Intergenic
ENSSSCG00000003145	6	54038327	54038588	262	4.50162	0	3.70685	6.2e-05	0.000469614	Intron
ENSSSCG00000036270	10	21394065	21394431	367	4.20381	0	3.66035	6.04e-05	0.000459532	Promoter (<=1kb)
ENSSSCG00000035875	5	22963654	22964024	371	4.11395	0	3.63837	6.05e-05	0.000460121	Intron
ENSSSCG00000007531	17	59981288	59982767	1480	7.59775	3.58548	3.62078	1.67e-12	5.25e-11	Distal Intergenic
ENSSSCG00000002653	6	1799180	1799743	564	5.13849	0	3.60493	1.1e-05	0.000102	Distal Intergenic
ENSSSCG00000008830	8	38867059	38867392	334	4.20529	0	3.59477	6.84e-05	0.000511265	Promoter (1-2kb)
ENSSSCG00000018044	12	59905821	59906400	580	5.66472	0.863655	3.59159	1.93e-06	2.17e-05	3' UTR
ENSSSCG00000003266	6	55961653	55962715	1063	5.95042	1.44862	3.57084	2.26e-07	3.12e-06	Intron
ENSSSCG00000031574	6	61357047	61358355	1309	7.97772	4.1015	3.5705	2.65e-15	1.19e-13	Intron
ENSSSCG00000006156	4	56548763	56549796	1034	5.98025	1.70634	3.56943	1.21e-08	2.16e-07	Promoter (<=1kb)
ENSSSCG00000036439	17	51483913	51484604	692	6.42689	2.3898	3.55867	4.91e-11	1.26e-09	Promoter (<=1kb)
ENSSSCG00000035055	9	114553345	114556045	2701	8.04448	4.07471	3.5572	3.56e-12	1.07e-10	Intron
ENSSSCG00000005136	1	201223389	201224091	703	5.37456	0.606545	3.55445	3.9e-06	4.11e-05	Promoter (<=1kb)
ENSSSCG00000027984	14	94803882	94804158	277	4.10765	0	3.53823	7.32e-05	0.000542297	Distal Intergenic
ENSSSCG00000040467	15	48838271	48838502	232	4.07331	0	3.53029	7.32e-05	0.000542297	Distal Intergenic
ENSSSCG00000015632	9	137081175	137081854	680	5.50552	0.863655	3.52769	1.13e-06	1.34e-05	Distal Intergenic
ENSSSCG00000031806	4	89463936	89465045	1110	6.61437	2.63914	3.52489	2.24e-11	6.01e-10	Distal Intergenic
ENSSSCG00000023111	2	111110202	111110634	433	5.48288	0.863655	3.51397	1.08e-06	1.3e-05	Distal Intergenic
ENSSSCG00000002544	AEMK02000452.1	2351292	2353844	2553	8.85386	5.09485	3.50598	9.96e-18	5.97e-16	Distal Intergenic
ENSSSCG00000015781	15	45517496	45518561	1066	5.64474	0.863655	3.49397	3.62e-06	3.84e-05	Distal Intergenic
ENSSSCG00000016871	16	28008084	28010975	2892	8.39705	4.59852	3.47966	1.22e-14	5e-13	Promoter (<=1kb)
ENSSSCG00000020673	13	204981645	204981910	266	5.09616	0	3.4534	6.89e-05	0.000514942	Distal Intergenic
ENSSSCG00000013495	2	74845916	74846637	722	6.2444	2.32847	3.4462	3.08e-10	6.99e-09	Promoter (<=1kb)
ENSSSCG00000015021	9	39277733	39278052	320	4.02816	0	3.44569	8.44e-05	0.000614235	Promoter (<=1kb)
ENSSSCG00000006256	4	76851871	76853116	1246	7.55722	3.87514	3.43889	1.09e-17	6.49e-16	Downstream (2-3kb)
ENSSSCG00000006397	4	90708041	90708328	288	4.26029	0	3.43561	9.3e-05	0.000668232	Distal Intergenic
ENSSSCG00000034500	16	49761419	49761869	451	5.21887	0.448617	3.41083	5.63e-06	5.66e-05	Downstream (2-3kb)
ENSSSCG00000033381	7	139714	140233	520	5.93003	1.44862	3.38663	1.49e-06	1.73e-05	Exon
ENSSSCG00000003909	6	165327118	165328164	1047	7.47816	3.85954	3.36957	8.15e-18	4.93e-16	Intron
ENSSSCG00000032793	18	36751067	36751266	200	3.97982	0	3.35654	9.81e-05	0.000699905	Distal Intergenic
ENSSSCG00000000810	5	77637392	77637957	566	6.27054	2.2104	3.35372	2.14e-08	3.66e-07	Distal Intergenic
ENSSSCG00000038522	1	44886363	44887013	651	5.51358	1.2824	3.35334	4.12e-07	5.4e-06	Promoter (2-3kb)
ENSSSCG00000017245	12	7617894	7619083	1190	7.52197	3.88876	3.34564	4.11e-16	2.01e-14	Distal Intergenic
ENSSSCG00000015914	15	73159644	73159874	231	3.9781	0	3.34263	0.000100686	0.000715443	Distal Intergenic
ENSSSCG00000023605	13	108338504	108339135	632	5.33398	0.924921	3.33305	1.81e-06	2.06e-05	Distal Intergenic
ENSSSCG00000022857	13	205611095	205612454	1360	6.96737	2.98027	3.31836	1.61e-08	2.82e-07	Intron
ENSSSCG00000024223	6	65025195	65025481	287	5.32451	0.983692	3.30802	1.99e-06	2.24e-05	Promoter (<=1kb)
ENSSSCG00000003567	6	84262180	84262608	429	5.13308	0.448617	3.28868	8.52e-06	8.21e-05	Promoter (2-3kb)
ENSSSCG00000007849	3	24817502	24817776	275	3.97464	0	3.26903	0.00011533	0.000805597	Promoter (2-3kb)
ENSSSCG00000016707	18	45482229	45482440	212	3.97464	0	3.26903	0.00011533	0.000805597	Distal Intergenic
ENSSSCG00000025266	3	24096933	24097338	406	5.03398	0	3.26482	3.63e-05	0.000296046	Promoter (<=1kb)
ENSSSCG00000000253	5	18216136	18216396	261	4.06032	0	3.26204	0.000119778	0.000833358	Promoter (1-2kb)
ENSSSCG00000033314	9	76617009	76617559	551	5.61367	1.48975	3.24873	3.37e-07	4.5e-06	Distal Intergenic
ENSSSCG00000013336	2	33104494	33104883	390	5.11631	0.448617	3.24456	1.05e-05	9.83e-05	Distal Intergenic
ENSSSCG00000031959	16	21372481	21372876	396	5.35375	0.863655	3.23131	5.34e-06	5.41e-05	Distal Intergenic
ENSSSCG00000005110	1	194017661	194018399	739	5.16186	0.448617	3.22808	1.37e-05	0.000125	Exon
ENSSSCG00000015391	9	93273353	93273762	410	4.9755	0	3.22613	0.000104967	0.000742409	Intron
ENSSSCG00000006156	4	56384689	56385036	348	3.93694	0	3.22543	0.000123474	0.000855147	Distal Intergenic
ENSSSCG00000036279	9	3801043	3801605	563	5.7148	1.74082	3.22522	9.11e-08	1.37e-06	Promoter (1-2kb)
ENSSSCG00000004663	1	124016983	124017439	457	6.08096	2.04016	3.2231	5.05e-07	6.5e-06	Intron
ENSSSCG00000020426	13	4495014	4495528	515	5.11787	0.448617	3.21718	1.24e-05	0.000114	Intron
ENSSSCG00000036573	7	30526506	30527017	512	5.91613	1.89461	3.20913	1.75e-07	2.48e-06	Promoter (2-3kb)
ENSSSCG00000015780	15	45045059	45045357	299	3.97291	0	3.20906	0.000128652	0.00088648	Distal Intergenic
ENSSSCG00000004192	1	31647502	31647810	309	3.98842	0	3.20155	0.000130881	0.000899306	Distal Intergenic
ENSSSCG00000032103	15	1254366	1254565	200	3.98842	0	3.20155	0.000130881	0.000899306	Distal Intergenic
ENSSSCG00000024336	13	204904742	204905390	649	5.35508	0.863655	3.18785	7.44e-06	7.25e-05	Promoter (<=1kb)
ENSSSCG00000026423	2	141274609	141276828	2220	8.76201	5.37196	3.18718	1.34e-20	1.13e-18	Promoter (<=1kb)
ENSSSCG00000037293	4	97320682	97321209	528	5.66526	1.56865	3.17373	1.18e-06	1.4e-05	Promoter (2-3kb)
ENSSSCG00000000079	5	8353585	8355201	1617	8.71435	5.28394	3.16689	1.62e-16	8.3e-15	Promoter (<=1kb)
ENSSSCG00000015774	15	44282760	44283388	629	5.45089	1.18558	3.16568	2.47e-06	2.72e-05	Exon
ENSSSCG00000011080	10	52570953	52572080	1128	6.8707	3.2588	3.16307	7.25e-11	1.82e-09	Promoter (<=1kb)
ENSSSCG00000014598	9	2047887	2048996	1110	6.41801	2.63914	3.16021	1.29e-08	2.3e-07	Promoter (2-3kb)
ENSSSCG00000011075	10	50784700	50785310	611	5.62557	1.44862	3.15791	1.41e-06	1.64e-05	Promoter (<=1kb)
ENSSSCG00000022126	9	139264110	139264389	280	3.88355	0	3.15651	0.000138056	0.000941369	Distal Intergenic
ENSSSCG00000032849	15	137175886	137176592	707	5.71894	1.80741	3.14975	2.67e-07	3.63e-06	Promoter (2-3kb)
ENSSSCG00000000021	5	4453786	4454076	291	3.8817	0	3.14105	0.000141991	0.000963893	Distal Intergenic
ENSSSCG00000003830	6	153797777	153797976	200	3.8817	0	3.14105	0.000141991	0.000963893	Distal Intergenic
ENSSSCG00000005582	1	264096067	264096632	566	4.90596	0	3.13808	0.000122105	0.000847107	Exon
ENSSSCG00000017299	12	15981958	15982595	638	5.36864	1.2348	3.13685	1.58e-06	1.82e-05	Intron
ENSSSCG00000007602	3	5566032	5568511	2480	9.5754	6.30535	3.12071	7.38e-27	1.43e-24	Promoter (<=1kb)
ENSSSCG00000035909	15	76939872	76940523	652	6.08117	2.2104	3.11823	1e-07	1.49e-06	Promoter (<=1kb)
ENSSSCG00000023057	9	981159	981456	298	5.19344	1.04016	3.10988	4.66e-06	4.81e-05	Distal Intergenic
ENSSSCG00000021815	10	65005410	65005648	239	3.87986	0	3.10871	0.000150614	0.00101603	Distal Intergenic
ENSSSCG00000015561	9	124862454	124862785	332	4.12802	0	3.10446	0.000160048	0.00106825	Promoter (2-3kb)
ENSSSCG00000004422	1	78005747	78006758	1012	7.02951	3.4139	3.0983	3.82e-09	7.43e-08	Promoter (<=1kb)
ENSSSCG00000008134	3	47396272	47397239	968	6.85891	3.41136	3.09642	8.19e-13	2.7e-11	Promoter (<=1kb)
ENSSSCG00000035377	7	78189352	78190068	717	6.65962	3.1015	3.07651	3.62e-10	8.11e-09	Distal Intergenic
ENSSSCG00000010669	14	127526912	127528153	1242	6.38306	2.86736	3.07182	1.57e-10	3.72e-09	Distal Intergenic
ENSSSCG00000009925	14	41034908	41036292	1385	8.17374	4.63805	3.06934	2.98e-10	6.76e-09	Exon
ENSSSCG00000004822	1	139453280	139453915	636	5.59494	1.80741	3.06933	2.07e-07	2.89e-06	Promoter (1-2kb)
ENSSSCG00000025838	2	69353101	69354276	1176	8.36902	4.98832	3.06646	5.77e-14	2.19e-12	Promoter (<=1kb)
ENSSSCG00000025170	13	165858615	165858814	200	3.92445	0	3.0656	0.000164649	0.00109422	Intron
ENSSSCG00000011075	10	50785651	50786509	859	6.52219	2.92492	3.06359	1.9e-09	3.87e-08	Promoter (<=1kb)
ENSSSCG00000002986	6	48162088	48163465	1378	6.90958	3.17899	3.0624	9.17e-08	1.38e-06	Promoter (<=1kb)
ENSSSCG00000038731	8	5924368	5924591	224	3.94225	0	3.05839	0.000167335	0.00110962	Intron
ENSSSCG00000020634	12	4404760	4406454	1695	8.23472	4.83979	3.0582	4.43e-13	1.51e-11	Distal Intergenic
ENSSSCG00000036759	1	2631586	2632062	477	4.86172	0	3.05734	0.000141754	0.000962994	Distal Intergenic
ENSSSCG00000016743	18	50675072	50676624	1553	6.9141	3.1377	3.0559	1.05e-07	1.56e-06	5' UTR
ENSSSCG00000011454	13	35157454	35157783	330	3.83384	0	3.05441	0.000164372	0.00109314	Intron
ENSSSCG00000027675	13	52697249	52697549	301	3.8909	0	3.05371	0.000166832	0.00110689	Promoter (1-2kb)
ENSSSCG00000016191	15	120686673	120687337	665	6.52913	2.68878	3.0537	2.41e-07	3.3e-06	Exon
ENSSSCG00000023745	4	130834568	130836790	2223	9.52915	6.2412	3.05082	2.85e-17	1.62e-15	Promoter (1-2kb)
ENSSSCG00000002436	7	112601008	112601506	499	5.22106	0.863655	3.03867	1.16e-05	0.000107	Intron
ENSSSCG00000015485	9	114921837	114923748	1912	7.66626	4.36921	3.03683	2.77e-16	1.37e-14	Intron
ENSSSCG00000023684	6	18675750	18676204	455	5.02063	0.448617	3.03584	2.51e-05	0.00021431	3' UTR
ENSSSCG00000013927	2	58805505	58805816	312	5.45524	1.60655	3.02821	9.55e-07	1.16e-05	Intron
ENSSSCG00000007314	17	39373657	39374049	393	5.60112	1.80741	3.01977	4.99e-07	6.43e-06	Intron
ENSSSCG00000003081	6	51234619	51234828	210	5.54423	1.64347	3.01063	2.3e-06	2.56e-05	Distal Intergenic
ENSSSCG00000000252	5	18176942	18178313	1372	6.55888	3.16636	3.00416	5.87e-11	1.49e-09	Promoter (1-2kb)
ENSSSCG00000036545	11	77388365	77389131	767	5.89936	2.30562	2.99801	2.92e-08	4.84e-07	Distal Intergenic
ENSSSCG00000009744	14	23656648	23657114	467	5.56995	1.74082	2.99037	6.91e-07	8.64e-06	Distal Intergenic
ENSSSCG00000039556	2	1675033	1677260	2228	9.09427	5.84527	2.98882	9.36e-16	4.41e-14	Promoter (<=1kb)
ENSSSCG00000032744	15	124212213	124213004	792	5.61839	1.44862	2.98232	7.76e-06	7.55e-05	Promoter (1-2kb)
ENSSSCG00000022029	6	79693470	79693689	220	4.7794	0	2.98212	6.64e-05	0.000498128	Promoter (2-3kb)
ENSSSCG00000016400	15	139752031	139754156	2126	8.03445	4.65386	2.97967	7.31e-11	1.83e-09	Distal Intergenic
ENSSSCG00000032922	6	27655549	27656450	902	6.15539	2.63914	2.97529	4.52e-09	8.72e-08	Intron
ENSSSCG00000010692	14	130669692	130670952	1261	5.95262	2.06113	2.97174	1.4e-06	1.64e-05	Exon
ENSSSCG00000035434	9	139197799	139198727	929	6.0319	2.3898	2.96294	8.9e-08	1.34e-06	Distal Intergenic
ENSSSCG00000016778	16	44256351	44257439	1089	6.51224	3.12779	2.95997	1.42e-10	3.41e-09	Promoter (<=1kb)
ENSSSCG00000002544	AEMK02000452.1	2359126	2359876	751	5.70466	1.92492	2.95337	6.71e-07	8.41e-06	Distal Intergenic
ENSSSCG00000021490	6	64971121	64971805	685	6.25103	2.80741	2.95187	3.99e-09	7.75e-08	Intron
ENSSSCG00000019307	9	114869191	114870363	1173	6.58349	2.92492	2.95102	1.62e-07	2.31e-06	Distal Intergenic
ENSSSCG00000008709	8	4595211	4595793	583	6.91128	3.50988	2.94708	3.1e-10	7.02e-09	Intron
ENSSSCG00000015336	9	75729919	75730491	573	4.93605	0.448617	2.94578	3.16e-05	0.000262582	Intron
ENSSSCG00000025186	14	46822946	46823159	214	3.78236	0	2.94564	0.000198178	0.00128598	Exon
ENSSSCG00000003078	6	51189935	51190608	674	5.74708	1.67101	2.93812	6.9e-06	6.79e-05	Intron
ENSSSCG00000006256	4	76826816	76827576	761	6.21924	2.46933	2.93757	5.22e-07	6.71e-06	Distal Intergenic
ENSSSCG00000033043	2	2538020	2538434	415	5.61312	1.95461	2.93169	2.68e-07	3.64e-06	Intron
ENSSSCG00000002429	7	111222460	111223406	947	5.81366	2.08817	2.92461	5.48e-07	7.02e-06	Exon
ENSSSCG00000039395	12	39773451	39775128	1678	7.46142	4.06275	2.91306	1.73e-09	3.55e-08	Promoter (<=1kb)
ENSSSCG00000007602	3	5569297	5569722	426	4.78434	0	2.90835	0.000186765	0.00122166	Promoter (1-2kb)
ENSSSCG00000000709	5	64349435	64350376	942	6.878	3.3679	2.89175	4.31e-08	6.89e-07	Promoter (<=1kb)
ENSSSCG00000021852	15	126131710	126132040	331	4.75592	0	2.88457	0.000194856	0.00126757	Distal Intergenic
ENSSSCG00000003419	6	71785531	71787446	1916	8.31488	5.23018	2.88084	8.71e-19	5.94e-17	Promoter (<=1kb)
ENSSSCG00000009567	11	79051943	79053140	1198	6.40891	2.93984	2.86772	4.19e-08	6.71e-07	Distal Intergenic
ENSSSCG00000036558	12	27175882	27176217	336	4.9396	0.448617	2.86256	4.89e-05	0.000382933	Distal Intergenic
ENSSSCG00000009281	11	2309513	2311152	1640	9.43727	6.30755	2.86053	1.76e-14	7.09e-13	Promoter (<=1kb)
ENSSSCG00000028755	3	131699650	131699870	221	5.24422	0.863655	2.85389	4e-05	0.000321047	Distal Intergenic
ENSSSCG00000016215	15	121305220	121306348	1129	7.06906	3.55673	2.85351	1.27e-07	1.86e-06	Distal Intergenic
ENSSSCG00000004021	1	2601831	2603414	1584	8.91878	5.0387	2.85298	6.81e-06	6.71e-05	Promoter (2-3kb)
ENSSSCG00000019307	9	114866803	114867415	613	4.74987	0	2.84837	0.000209732	0.00135186	Distal Intergenic
ENSSSCG00000009239	8	135184838	135185822	985	6.20308	2.72776	2.84357	1.92e-07	2.69e-06	Distal Intergenic
ENSSSCG00000033221	12	699471	700928	1458	7.22434	4.07631	2.84297	3.34e-13	1.16e-11	Promoter (1-2kb)
ENSSSCG00000033893	6	103164776	103165265	490	4.72795	0	2.84112	0.000211162	0.00135926	Intron
ENSSSCG00000036394	10	40625450	40625737	288	4.74885	0.0945038	2.84022	0.000100012	0.000711071	Distal Intergenic
ENSSSCG00000019526	12	13820536	13820782	247	3.72693	0	2.84014	0.000237631	0.00150546	Distal Intergenic
ENSSSCG00000015120	9	46584545	46585206	662	5.85351	2.2588	2.83922	5.52e-07	7.05e-06	Promoter (<=1kb)
ENSSSCG00000038660	3	97587919	97588659	741	6.85797	3.27962	2.83703	4.19e-07	5.49e-06	Exon
ENSSSCG00000003591	6	87709283	87710073	791	5.75693	2.06113	2.83225	1.42e-06	1.66e-05	Distal Intergenic
ENSSSCG00000037577	3	87456905	87458522	1618	7.37677	3.89461	2.83159	1.24e-07	1.81e-06	Intron
ENSSSCG00000006037	4	31617205	31618351	1147	6.42594	2.99463	2.82745	4.13e-08	6.64e-07	Exon
ENSSSCG00000029715	1	274286955	274287185	231	4.99611	0	2.82545	0.000140773	0.000957395	Distal Intergenic
ENSSSCG00000007578	3	3781994	3782731	738	6.88907	3.58548	2.82224	3.09e-09	6.11e-08	Distal Intergenic
ENSSSCG00000031345	14	136656008	136656402	395	4.69524	0	2.82168	0.000104499	0.000739385	Intron
ENSSSCG00000009278	11	1560114	1560504	391	4.78828	0	2.81928	0.000224666	0.00143424	Intron
ENSSSCG00000015632	9	136990560	136991259	700	5.81705	2.08817	2.8186	2.76e-06	3.02e-05	Intron
ENSSSCG00000008664	3	122715880	122716335	456	5.40185	1.80741	2.81596	1.31e-06	1.53e-05	Downstream (<1kb)
ENSSSCG00000032633	8	781724	783690	1967	8.67644	5.48962	2.81339	7.78e-11	1.95e-09	Exon
ENSSSCG00000036558	12	27165973	27166172	200	3.87245	0	2.81291	0.000255175	0.00159864	Distal Intergenic
ENSSSCG00000007484	17	54705170	54705510	341	3.99526	0	2.81263	0.000258615	0.00161805	Distal Intergenic
ENSSSCG00000038489	3	5401926	5402341	416	5.11631	1.2824	2.81193	7.44e-06	7.25e-05	Intron
ENSSSCG00000016656	18	36778808	36779452	645	5.58335	1.67101	2.81023	8.63e-06	8.3e-05	Distal Intergenic
ENSSSCG00000007355	17	43685254	43685891	638	4.8348	0.448617	2.80391	5.07e-05	0.000395134	Distal Intergenic
ENSSSCG00000014296	2	136373785	136374235	451	4.9781	1.04016	2.7957	1.98e-05	0.000173	Distal Intergenic
ENSSSCG00000002836	6	33749059	33750584	1526	8.15176	4.75997	2.79502	6.88e-08	1.06e-06	3' UTR
ENSSSCG00000013476	2	75323350	75324635	1286	8.53311	5.51048	2.79308	3.6e-16	1.78e-14	Exon
ENSSSCG00000016663	18	38693582	38694939	1358	7.74143	4.32444	2.79133	1.13e-07	1.66e-06	Promoter (<=1kb)
ENSSSCG00000010213	14	64192240	64194655	2416	9.97426	6.49288	2.79115	4e-07	5.25e-06	Distal Intergenic
ENSSSCG00000034344	14	114702610	114702935	326	4.72178	0	2.79013	0.000234355	0.00148702	Intron
ENSSSCG00000014813	9	6866216	6867116	901	6.98111	3.6021	2.78592	5.13e-08	8.06e-07	Intron
ENSSSCG00000039049	1	27679408	27679617	210	4.08778	0	2.78487	0.00027289	0.00169632	Promoter (<=1kb)
ENSSSCG00000013594	2	71102251	71102580	330	4.70257	0	2.76595	0.000244717	0.00154304	Promoter (<=1kb)
ENSSSCG00000033574	5	87100520	87100953	434	3.79025	0	2.76254	0.000275904	0.00171037	Promoter (1-2kb)
ENSSSCG00000014286	2	135138445	135140447	2003	8.85118	5.91309	2.75542	3.73e-19	2.68e-17	Promoter (<=1kb)
ENSSSCG00000006836	4	110929266	110929560	295	4.6461	0	2.75077	0.000122428	0.000848865	Intron
ENSSSCG00000002664	6	3326167	3327603	1437	7.21796	4.1521	2.74151	5.04e-12	1.48e-10	Intron
ENSSSCG00000015780	15	45160959	45161570	612	6.36304	2.99463	2.7348	1.44e-07	2.08e-06	Intron
ENSSSCG00000038838	9	76645376	76645630	255	4.64392	0	2.73473	0.000132133	0.00090587	Promoter (<=1kb)
ENSSSCG00000015499	9	116963910	116965242	1333	7.17049	4.10811	2.72694	1.13e-11	3.18e-10	Promoter (<=1kb)
ENSSSCG00000016330	15	137372439	137372976	538	5.32993	1.74082	2.7262	2.92e-06	3.18e-05	Intron
ENSSSCG00000006256	4	76867872	76868710	839	6.15022	2.85167	2.72591	6.4e-08	9.89e-07	Distal Intergenic
ENSSSCG00000011034	10	43754021	43755606	1586	7.24008	3.6021	2.72405	4.92e-06	5.04e-05	Promoter (<=1kb)
ENSSSCG00000003810	6	148303934	148304444	511	4.86359	0.679466	2.72232	7.17e-05	0.000532845	Promoter (<=1kb)
ENSSSCG00000002429	7	111224377	111224971	595	5.4777	1.44862	2.7163	3.16e-05	0.000263137	Intron
ENSSSCG00000022430	16	46917070	46917616	547	4.66606	0	2.71362	0.00026975	0.00167989	Distal Intergenic
ENSSSCG00000003078	6	51188272	51189486	1215	6.23811	3.03687	2.71143	1.02e-08	1.86e-07	Intron
ENSSSCG00000006081	4	38701743	38702334	592	6.66754	3.54933	2.71087	8.87e-10	1.88e-08	Promoter (<=1kb)
ENSSSCG00000004021	1	2600623	2601586	964	8.56981	5.7084	2.70845	7.28e-22	7.31e-20	Promoter (<=1kb)
ENSSSCG00000036274	15	133968753	133969473	721	5.65206	1.92492	2.70714	1e-05	9.49e-05	Promoter (<=1kb)
ENSSSCG00000016725	18	49056003	49056558	556	5.58731	1.67101	2.70592	2.22e-05	0.000192	Promoter (<=1kb)
ENSSSCG00000000982	5	625296	626346	1051	7.59092	4.5866	2.70427	4.12e-12	1.23e-10	Promoter (<=1kb)
ENSSSCG00000031948	3	128198525	128198735	211	4.64065	0	2.70124	0.000274589	0.00170424	Distal Intergenic
ENSSSCG00000007717	3	11064509	11064833	325	4.72898	0.606545	2.69736	6.29e-05	0.000474997	Distal Intergenic
ENSSSCG00000008830	8	38870578	38870777	200	3.89822	0	2.69396	0.000314418	0.0019151	Promoter (1-2kb)
ENSSSCG00000003826	6	152708339	152709880	1542	8.91323	5.8601	2.69378	1.1e-10	2.68e-09	Promoter (<=1kb)
ENSSSCG00000010691	14	130275456	130275899	444	4.66499	0	2.69264	0.000281638	0.00174091	Promoter (1-2kb)
ENSSSCG00000005688	1	269943174	269944260	1087	7.16452	3.95286	2.6836	2.98e-08	4.93e-07	Distal Intergenic
ENSSSCG00000020673	13	204980177	204980567	391	4.95416	0.863655	2.68306	4.56e-05	0.000360237	Distal Intergenic
ENSSSCG00000016705	18	45461052	45466080	5029	9.54385	6.62101	2.67978	2.57e-14	1.02e-12	Promoter (<=1kb)
ENSSSCG00000033864	15	139691656	139692156	501	5.82355	2.54933	2.6793	1.73e-07	2.46e-06	Distal Intergenic
ENSSSCG00000006742	4	104624806	104626137	1332	7.01254	3.9324	2.67107	8.94e-10	1.89e-08	Promoter (<=1kb)
ENSSSCG00000034662	18	53015517	53015770	254	3.66499	0	2.66986	0.000320926	0.00194955	Distal Intergenic
ENSSSCG00000037127	2	136691696	136691962	267	3.66499	0	2.66986	0.000320926	0.00194955	Distal Intergenic
ENSSSCG00000015135	9	48613462	48614069	608	5.41944	1.92492	2.66948	2.66e-06	2.92e-05	Intron
ENSSSCG00000025423	7	34652466	34652718	253	4.64718	0	2.666	0.000166994	0.00110776	Intron
ENSSSCG00000024223	6	65032214	65032479	266	4.61367	0.0945038	2.6593	0.000157828	0.00105633	Intron
ENSSSCG00000017535	12	24822390	24825682	3293	7.78193	4.85561	2.65352	5.69e-13	1.9e-11	Distal Intergenic
ENSSSCG00000022194	8	130035372	130036330	959	5.85351	2.3679	2.64584	3.4e-06	3.63e-05	Exon
ENSSSCG00000024488	3	32339259	32340266	1008	6.83002	3.47958	2.64276	9.2e-07	1.12e-05	Distal Intergenic
ENSSSCG00000013425	2	77618614	77619990	1377	7.91455	5.08975	2.6414	1.07e-17	6.41e-16	Promoter (<=1kb)
ENSSSCG00000015632	9	137073049	137073613	565	5.62033	1.67101	2.63737	4.21e-05	0.00033528	Distal Intergenic
ENSSSCG00000015241	9	56584737	56585295	559	5.45399	1.67101	2.63534	2.17e-05	0.000188	Promoter (<=1kb)
ENSSSCG00000033548	17	62899437	62901066	1630	7.00048	4.07115	2.63247	1.47e-11	4.07e-10	Promoter (<=1kb)
ENSSSCG00000006836	4	110951098	110951484	387	5.65935	2.2348	2.63077	2.35e-06	2.61e-05	Promoter (2-3kb)
ENSSSCG00000035849	6	167723627	167724100	474	5.55729	1.89461	2.63033	1.37e-05	0.000125	Intron
ENSSSCG00000037478	12	14994238	14995847	1610	7.57602	4.51487	2.6295	4.07e-09	7.88e-08	Promoter (<=1kb)
ENSSSCG00000024419	6	107923480	107924299	820	6.03585	2.83581	2.62252	1.37e-07	1.99e-06	Promoter (<=1kb)
ENSSSCG00000002640	6	165854	167809	1956	8.89853	6.01984	2.62041	3.88e-13	1.33e-11	Promoter (<=1kb)
ENSSSCG00000013649	2	69161284	69162096	813	7.23097	4.34832	2.61548	7.2e-13	2.39e-11	Exon
ENSSSCG00000009300	11	4354958	4355735	778	6.17924	3.02293	2.6139	7.81e-08	1.19e-06	Exon
ENSSSCG00000027777	X	33094878	33095176	299	3.71662	0	2.60706	0.000361223	0.00215702	Intron
ENSSSCG00000029236	2	74666647	74666921	275	3.71662	0	2.60706	0.000361223	0.00215702	Distal Intergenic
ENSSSCG00000024476	6	27627345	27633159	5815	10.5907	6.84951	2.6052	3.08e-05	0.000256695	Promoter (<=1kb)
ENSSSCG00000036821	7	79643261	79643678	418	5.57195	1.67101	2.60215	4.56e-05	0.000360078	Promoter (1-2kb)
ENSSSCG00000006336	4	87559852	87561731	1880	7.57302	4.5335	2.59497	8.43e-09	1.56e-07	Promoter (<=1kb)
ENSSSCG00000012083	13	205149898	205150129	232	4.73103	0.448617	2.59321	0.0001126	0.00079014	Promoter (2-3kb)
ENSSSCG00000022081	13	147970502	147970725	224	4.21704	0	2.59135	0.00037537	0.00223051	Distal Intergenic
ENSSSCG00000016110	15	105681312	105682014	703	5.69708	1.89461	2.58939	3.77e-05	0.000305943	Promoter (<=1kb)
ENSSSCG00000028387	6	83598001	83599518	1518	8.59254	5.57061	2.58177	1.05e-08	1.91e-07	Promoter (<=1kb)
ENSSSCG00000026156	7	77603676	77604179	504	5.06235	0.983692	2.57899	9.73e-05	0.000694424	Distal Intergenic
ENSSSCG00000023834	1	44983683	44985675	1993	7.20814	4.23624	2.57789	2.21e-09	4.44e-08	Promoter (<=1kb)
ENSSSCG00000012848	2	437635	437859	225	4.57709	0	2.5745	0.000351234	0.00210539	Promoter (2-3kb)
ENSSSCG00000004149	1	25853308	25854498	1191	6.88332	4.01758	2.57409	1.93e-11	5.21e-10	Promoter (1-2kb)
ENSSSCG00000039344	AEMK02000333.1	106420	108691	2272	8.887	6.01238	2.57105	2.72e-11	7.22e-10	Promoter (<=1kb)
ENSSSCG00000004434	1	81713073	81714519	1447	8.69836	4.68098	2.56664	8.9e-05	0.000643044	Promoter (<=1kb)
ENSSSCG00000032849	15	137173121	137175232	2112	9.86046	6.36547	2.56159	1.36e-05	0.000124	Promoter (<=1kb)
ENSSSCG00000007642	3	7879374	7880665	1292	7.58399	4.62074	2.56125	2.86e-09	5.66e-08	Distal Intergenic
ENSSSCG00000000991	7	666971	667216	246	4.61811	0	2.55963	0.000365508	0.00218132	Promoter (2-3kb)
ENSSSCG00000010922	10	24237533	24239468	1936	8.26121	5.19478	2.55426	1.03e-07	1.53e-06	Promoter (<=1kb)
ENSSSCG00000037383	3	127644653	127644871	219	4.85797	0.863655	2.55308	7.61e-05	0.000561723	Distal Intergenic
ENSSSCG00000023605	13	108330527	108330881	355	4.63738	0.606545	2.55303	0.000107365	0.000757909	Distal Intergenic
ENSSSCG00000015135	9	48612626	48613189	564	5.40378	1.67101	2.54929	3.59e-05	0.000293522	Intron
ENSSSCG00000007932	3	37599187	37601548	2362	9.00432	6.30713	2.54641	1.09e-19	8.33e-18	3' UTR
ENSSSCG00000006013	4	21719850	21721362	1513	8.56604	5.84621	2.54566	2.14e-17	1.24e-15	Promoter (<=1kb)
ENSSSCG00000004869	1	149550331	149551257	927	6.56421	3.6663	2.54451	7.56e-10	1.62e-08	Promoter (<=1kb)
ENSSSCG00000032961	3	24793346	24794071	726	6.25441	2.66158	2.54276	3.24e-05	0.0002683	Intron
ENSSSCG00000027678	1	188691239	188691854	616	4.66821	0.448617	2.54193	0.000127412	0.00087926	Promoter (<=1kb)
ENSSSCG00000002953	6	47202514	47203124	611	4.80444	1.04016	2.53941	6.31e-05	0.000476729	Intron
ENSSSCG00000003145	6	54034160	54037757	3598	11.0722	7.07108	2.53558	0.000102152	0.000724595	Promoter (<=1kb)
ENSSSCG00000039013	12	1037536	1039256	1721	8.33179	5.53408	2.53436	2.19e-12	6.74e-11	Promoter (<=1kb)
ENSSSCG00000009881	14	38861775	38861985	211	4.70987	0	2.53407	0.000390893	0.00230689	Promoter (<=1kb)
ENSSSCG00000002815	6	19528069	19528798	730	6.23774	3.176	2.53069	1.27e-07	1.85e-06	Promoter (<=1kb)
ENSSSCG00000036270	10	21418547	21418893	347	4.60252	0	2.52922	0.000248077	0.00156111	Distal Intergenic
ENSSSCG00000004332	1	58290249	58290761	513	5.97637	2.83581	2.52906	5.65e-07	7.19e-06	Distal Intergenic
ENSSSCG00000014917	9	20235852	20236131	280	3.61811	0	2.52277	0.000417125	0.0024358	Promoter (<=1kb)
ENSSSCG00000038780	8	416897	417563	667	5.48713	2.2824	2.52085	1.99e-06	2.24e-05	Promoter (2-3kb)
ENSSSCG00000015741	15	31685105	31685906	802	5.9677	2.63914	2.52073	6.23e-06	6.2e-05	Promoter (<=1kb)
ENSSSCG00000038041	6	155567055	155567853	799	7.74689	4.91075	2.51579	1.41e-10	3.38e-09	Promoter (<=1kb)
ENSSSCG00000013476	2	75322719	75323079	361	4.61479	0.606545	2.51116	0.000125678	0.000868272	Intron
ENSSSCG00000005618	1	268209439	268210709	1271	7.17303	4.176	2.50477	8.52e-08	1.29e-06	Promoter (<=1kb)
ENSSSCG00000039333	1	44819983	44820694	712	4.64174	0.448617	2.5046	0.000144229	0.000978179	Promoter (2-3kb)
ENSSSCG00000038844	12	5756424	5756790	367	4.67461	0.448617	2.50246	0.000153564	0.00103251	Intron
ENSSSCG00000010692	14	130516079	130516318	240	3.54889	0	2.50097	0.000431874	0.00251032	Distal Intergenic
ENSSSCG00000029285	3	38891797	38892276	480	4.52131	0.0945038	2.49823	0.000245763	0.00154841	Promoter (<=1kb)
ENSSSCG00000035456	16	55591382	55591582	201	4.64283	0.448617	2.49782	0.000148947	0.00100626	Intron
ENSSSCG00000038489	3	5405192	5405824	633	5.61201	2.2104	2.49755	1.17e-05	0.000109	3' UTR
ENSSSCG00000039013	12	1033776	1037269	3494	8.54994	5.92857	2.49731	1.42e-21	1.37e-19	Promoter (<=1kb)
ENSSSCG00000001472	7	25202321	25204835	2515	9.07749	6.24155	2.49568	8.33e-10	1.77e-08	3' UTR
ENSSSCG00000028812	13	207258545	207259626	1082	7.7139	4.99275	2.48805	3.19e-13	1.11e-11	Promoter (<=1kb)
ENSSSCG00000010047	14	49184191	49184815	625	6.41339	3.18855	2.48331	4.55e-06	4.72e-05	Promoter (<=1kb)
ENSSSCG00000011106	10	57883112	57884783	1672	7.4847	4.75776	2.4827	1.12e-12	3.62e-11	Promoter (2-3kb)
ENSSSCG00000005938	4	4068502	4069249	748	6.80809	3.5927	2.48171	3.79e-06	4.01e-05	Distal Intergenic
ENSSSCG00000011514	13	51312547	51313822	1276	6.98144	4.07631	2.48156	1.93e-08	3.33e-07	Promoter (<=1kb)
ENSSSCG00000007577	3	3591321	3592057	737	6.4196	3.37051	2.4771	7.07e-07	8.81e-06	Intron
ENSSSCG00000017747	12	43398207	43398929	723	6.16262	3.14076	2.47549	4.42e-07	5.76e-06	Intron
ENSSSCG00000006950	4	130825180	130827015	1836	7.80188	4.99633	2.47478	6.57e-10	1.42e-08	Promoter (<=1kb)
ENSSSCG00000029343	12	4769122	4769764	643	5.47035	2.32847	2.47449	3.22e-06	3.46e-05	Distal Intergenic
ENSSSCG00000032552	12	40115173	40116957	1785	7.84134	4.84678	2.47059	2.58e-07	3.51e-06	Promoter (<=1kb)
ENSSSCG00000036686	2	133582654	133583817	1164	5.88815	2.88288	2.46691	4.38e-07	5.71e-06	Intron
ENSSSCG00000017535	12	24825824	24827493	1670	7.04814	4.13923	2.46673	3.43e-08	5.6e-07	Downstream (2-3kb)
ENSSSCG00000017925	12	52440375	52443298	2924	9.99375	7.42073	2.46653	4.56e-25	6.93e-23	Promoter (<=1kb)
ENSSSCG00000001822	7	53548282	53550661	2380	9.79921	6.42342	2.46542	1.94e-05	0.00017	Promoter (<=1kb)
ENSSSCG00000023593	8	131884498	131884988	491	4.98155	1.52974	2.45902	2.81e-05	0.00023677	Intron
ENSSSCG00000017187	12	5306026	5311040	5015	9.43301	6.76041	2.45686	1.76e-13	6.3e-12	Promoter (<=1kb)
ENSSSCG00000034114	7	112903097	112904754	1658	8.60465	5.84376	2.45632	2.14e-10	5e-09	Promoter (<=1kb)
ENSSSCG00000027790	13	99767954	99768192	239	3.60252	0	2.45523	0.000471159	0.00270139	Intron
ENSSSCG00000003407	6	71035415	71036314	900	6.54467	3.73431	2.45506	3.93e-09	7.64e-08	Distal Intergenic
ENSSSCG00000004157	1	27137324	27138261	938	7.3829	4.67864	2.45252	4.2e-12	1.25e-10	Promoter (<=1kb)
ENSSSCG00000007360	17	44290120	44290556	437	4.83575	1.2824	2.44628	5.07e-05	0.000395134	Distal Intergenic
ENSSSCG00000039815	2	77976968	77980687	3720	10.8279	7.41312	2.44399	2.99e-05	0.000250591	Promoter (<=1kb)
ENSSSCG00000036558	12	27179119	27179767	649	5.28073	1.98369	2.44324	1.62e-05	0.000145	Distal Intergenic
ENSSSCG00000014917	9	20234459	20234821	363	4.45461	0	2.44089	0.000289382	0.00178216	Promoter (<=1kb)
ENSSSCG00000026360	8	86618311	86618510	200	3.54423	0	2.43777	0.000484973	0.00277018	Promoter (2-3kb)
ENSSSCG00000027688	1	253933325	253933837	513	5.52071	2.41136	2.43711	3.05e-06	3.3e-05	Exon
ENSSSCG00000034036	AEMK02000682.1	1392231	1394450	2220	8.38997	5.609	2.43444	3.11e-09	6.14e-08	Promoter (<=1kb)
ENSSSCG00000020671	14	127356760	127358471	1712	9.01741	6.33924	2.43073	6.02e-12	1.75e-10	Promoter (<=1kb)
ENSSSCG00000040457	12	60218788	60219096	309	4.5106	0	2.42702	0.000316441	0.00192582	Intron
ENSSSCG00000030300	6	18642553	18642992	440	5.03066	1.48975	2.4226	5.11e-05	0.00039764	Promoter (2-3kb)
ENSSSCG00000009148	8	113832820	113833400	581	4.70257	0.924921	2.42036	0.000108391	0.000764705	Intron
ENSSSCG00000031892	6	4786106	4786699	594	4.96987	1.04016	2.41712	0.00017251	0.00113817	Downstream (2-3kb)
ENSSSCG00000021026	6	74422232	74423032	801	6.43745	3.2104	2.41615	1.1e-05	0.000103	Distal Intergenic
ENSSSCG00000035883	13	108747686	108749238	1553	9.08491	6.43995	2.41289	2.24e-12	6.88e-11	Promoter (<=1kb)
ENSSSCG00000038754	9	72514541	72514931	391	5.13463	1.70634	2.41283	3.43e-05	0.000282258	Distal Intergenic
ENSSSCG00000040362	1	128088273	128090205	1933	7.70642	5.10638	2.41224	3.57e-14	1.39e-12	Promoter (1-2kb)
ENSSSCG00000029598	11	16625050	16625367	318	4.62254	0	2.40642	0.000498478	0.00283275	Exon
ENSSSCG00000038278	17	62015166	62015404	239	5.23305	1.87106	2.40489	4.35e-05	0.000345664	Intron
ENSSSCG00000015238	9	55962477	55962763	287	4.85139	0.863655	2.40277	0.000167951	0.0011129	Promoter (<=1kb)
ENSSSCG00000021337	3	31843558	31844322	765	5.29084	1.67101	2.39917	7.58e-05	0.000559196	Distal Intergenic
ENSSSCG00000021818	11	23691213	23692040	828	7.63114	4.71504	2.39677	4.69e-07	6.07e-06	Intron
ENSSSCG00000003732	6	116016831	116017319	489	4.75189	0.863655	2.38705	0.000150961	0.00101724	Promoter (1-2kb)
ENSSSCG00000037383	3	127630055	127630256	202	4.75189	0.863655	2.38705	0.000150961	0.00101724	Distal Intergenic
ENSSSCG00000009293	11	2924966	2925685	720	6.21924	3.32578	2.38432	3.87e-07	5.1e-06	Intron
ENSSSCG00000038731	8	5944212	5944789	578	5.27722	2.14076	2.38323	1.08e-05	0.000101	Intron
ENSSSCG00000011743	13	107819091	107820479	1389	6.63847	3.78083	2.38078	2.01e-07	2.81e-06	Promoter (1-2kb)
ENSSSCG00000021259	6	78823617	78826638	3022	10.2197	6.65881	2.38	8.75e-05	0.000633202	Promoter (<=1kb)
ENSSSCG00000017328	12	18044785	18045712	928	7.13152	4.31438	2.37969	8.53e-08	1.29e-06	Promoter (<=1kb)
ENSSSCG00000038774	7	31880087	31882170	2084	9.75941	7.21453	2.37665	1.82e-15	8.27e-14	Promoter (<=1kb)
ENSSSCG00000009403	11	19380482	19380752	271	3.5419	0	2.3742	0.000544942	0.00305697	Promoter (2-3kb)
ENSSSCG00000003567	6	84262836	84266010	3175	10.5697	7.54606	2.37246	4.61e-06	4.76e-05	Promoter (<=1kb)
ENSSSCG00000004192	1	31584295	31584987	693	6.6662	3.53724	2.37243	9.93e-06	9.41e-05	Distal Intergenic
ENSSSCG00000039039	15	110246453	110247629	1177	7.50162	4.90785	2.37044	2.06e-12	6.37e-11	Promoter (<=1kb)
ENSSSCG00000018053	12	60958078	60958701	624	5.4959	1.86365	2.37023	9.82e-05	0.000699905	Distal Intergenic
ENSSSCG00000001085	7	19216748	19220545	3798	10.7351	7.77653	2.3692	2.27e-06	2.52e-05	Promoter (<=1kb)
ENSSSCG00000017273	12	13744530	13745423	894	6.1251	3.16335	2.36763	1.68e-06	1.93e-05	Promoter (1-2kb)
ENSSSCG00000007567	3	1740496	1741701	1206	7.78607	5.05249	2.3673	1.21e-08	2.17e-07	Promoter (<=1kb)
ENSSSCG00000017332	12	18203325	18204955	1631	8.97998	6.32403	2.36195	6.1e-10	1.32e-08	Exon
ENSSSCG00000021867	6	44608413	44609506	1094	7.37464	4.62997	2.35798	2.77e-08	4.61e-07	Promoter (<=1kb)
ENSSSCG00000039541	6	492703	493634	932	6.15348	3.3371	2.35657	2.03e-07	2.84e-06	Distal Intergenic
ENSSSCG00000000021	5	4448699	4451020	2322	9.56007	6.97566	2.35583	6.96e-12	2.01e-10	Distal Intergenic
ENSSSCG00000026663	7	68114870	68115280	411	5.39992	2.2348	2.35556	1.53e-05	0.000137	3' UTR
ENSSSCG00000008194	3	56599180	56599492	313	5.34507	2.2824	2.35175	8.98e-06	8.6e-05	Distal Intergenic
ENSSSCG00000024496	8	31809826	31811956	2131	9.06472	6.50422	2.34966	1.12e-12	3.63e-11	Promoter (<=1kb)
ENSSSCG00000004023	1	2122301	2123086	786	7.66747	5.07293	2.34773	2.43e-11	6.5e-10	Promoter (1-2kb)
ENSSSCG00000025655	1	239209412	239209963	552	5.57965	2.16636	2.34625	7.31e-05	0.000541625	Promoter (<=1kb)
ENSSSCG00000039182	2	18418430	18418634	205	3.48105	0	2.34426	0.000574848	0.00319877	Intron
ENSSSCG00000034987	4	852223	853406	1184	7.69452	5.03952	2.34383	1.56e-09	3.21e-08	Exon
ENSSSCG00000006702	4	100338946	100339313	368	4.41626	0	2.34183	0.000552456	0.00309296	Promoter (2-3kb)
ENSSSCG00000004058	1	8384523	8385147	625	5.50072	2.3679	2.34158	1.46e-05	0.000131	Distal Intergenic
ENSSSCG00000026606	2	141246107	141246364	258	3.49077	0	2.34155	0.000577879	0.00321085	Intron
ENSSSCG00000027013	2	62068346	62068853	508	5.67514	2.71047	2.33946	5.61e-06	5.64e-05	Promoter (1-2kb)
ENSSSCG00000014091	2	85731551	85733588	2038	8.95909	6.45918	2.33742	1.54e-15	7.05e-14	Promoter (<=1kb)
ENSSSCG00000005629	1	268413519	268414919	1401	7.64358	5.04987	2.33705	6.44e-11	1.63e-09	Promoter (2-3kb)
ENSSSCG00000038731	8	5949598	5949927	330	4.96291	1.18558	2.3363	0.000162197	0.00108024	Intron
ENSSSCG00000003733	6	116636403	116636738	336	4.38599	0	2.33342	0.000386673	0.0022853	Distal Intergenic
ENSSSCG00000018047	12	60295528	60298443	2916	9.68381	6.34666	2.3302	6.06e-05	0.000460683	Promoter (<=1kb)
ENSSSCG00000008830	8	38867988	38870316	2329	10.2176	6.92729	2.32979	5.04e-05	0.000393045	Promoter (<=1kb)
ENSSSCG00000012052	13	198428637	198429042	406	4.61256	0.924921	2.32708	0.000152698	0.001028	Intron
ENSSSCG00000024420	13	128249475	128251191	1717	7.87331	5.10733	2.3224	2.3e-07	3.17e-06	Promoter (<=1kb)
ENSSSCG00000001065	7	12546996	12547402	407	4.83002	1.37312	2.32036	0.000114388	0.000800233	Intron
ENSSSCG00000022705	7	77621333	77621602	270	4.45089	0.529741	2.32028	0.000240795	0.00152209	Distal Intergenic
ENSSSCG00000007718	3	11047006	11047792	787	6.22925	3.48199	2.32019	1.67e-07	2.37e-06	Intron
ENSSSCG00000037527	8	261686	263503	1818	7.58944	4.56524	2.31391	1.11e-05	0.000104	Intron
ENSSSCG00000004919	1	162583359	162583746	388	4.52012	0.448617	2.31018	0.000281359	0.00173948	Promoter (<=1kb)
ENSSSCG00000009998	14	47274880	47275436	557	5.43053	1.86365	2.30738	0.000125015	0.000864181	Intron
ENSSSCG00000034484	6	74978760	74979083	324	4.47984	0.529741	2.30584	0.000266934	0.00166576	Distal Intergenic
ENSSSCG00000007200	17	34429256	34431015	1760	9.23479	6.73919	2.30519	3.98e-13	1.36e-11	5' UTR
ENSSSCG00000024420	13	128248625	128249336	712	5.07412	1.44862	2.3041	0.000142953	0.000969885	Promoter (1-2kb)
ENSSSCG00000021764	8	116197773	116199941	2169	9.43753	5.89698	2.30398	0.000136537	0.000931873	Promoter (<=1kb)
ENSSSCG00000039862	17	34820216	34820649	434	4.38208	0.0945038	2.30251	0.000413435	0.00241695	Distal Intergenic
ENSSSCG00000014124	2	89169060	89172146	3087	10.9768	8.60331	2.30213	3.26e-30	9.25e-28	Promoter (<=1kb)
ENSSSCG00000016203	15	121066228	121066598	371	5.03066	1.41643	2.3014	0.000188161	0.00122926	Promoter (1-2kb)
ENSSSCG00000024505	6	59368992	59370506	1515	7.44512	4.93701	2.29638	4.74e-12	1.4e-10	Promoter (<=1kb)
ENSSSCG00000003083	6	51275376	51277210	1835	10.3316	6.99909	2.29	8.37e-05	0.000608869	Promoter (<=1kb)
ENSSSCG00000037577	3	87667799	87668351	553	4.85891	1.18558	2.28791	0.000172199	0.00113653	Distal Intergenic
ENSSSCG00000003543	6	82109334	82110004	671	6.36055	3.43011	2.28349	6.86e-06	6.76e-05	Promoter (1-2kb)
ENSSSCG00000039573	17	47596529	47597369	841	5.41275	1.89461	2.28335	0.000134256	0.000918017	Promoter (1-2kb)
ENSSSCG00000016704	18	45439033	45440661	1629	6.56507	3.92097	2.28074	1.01e-07	1.5e-06	Promoter (2-3kb)
ENSSSCG00000035018	6	64047920	64048465	546	5.05909	1.18558	2.27745	0.000257748	0.00161338	Promoter (1-2kb)
ENSSSCG00000025357	3	117395201	117395514	314	4.68099	0.448617	2.2749	0.000380519	0.00225657	Distal Intergenic
ENSSSCG00000012004	13	179180080	179181274	1195	7.89759	5.45232	2.27392	6.52e-14	2.46e-12	Promoter (<=1kb)
ENSSSCG00000006525	4	94632382	94633255	874	5.58675	2.67524	2.27188	9.05e-06	8.67e-05	3' UTR
ENSSSCG00000001419	7	23975474	23977518	2045	9.0548	6.5387	2.27023	1.73e-10	4.09e-09	Promoter (<=1kb)
ENSSSCG00000016981	16	50513313	50514021	709	6.2444	3.51985	2.26978	4.62e-07	6e-06	Distal Intergenic
ENSSSCG00000034150	3	39034803	39040623	5821	10.8184	8.1176	2.26919	4.19e-07	5.48e-06	Distal Intergenic
ENSSSCG00000008029	3	40548227	40552424	4198	10.1471	7.8136	2.26841	1.26e-32	4.6e-30	Promoter (<=1kb)
ENSSSCG00000028471	8	27999246	27999715	470	4.38989	0	2.26713	0.000475642	0.00272283	Promoter (<=1kb)
ENSSSCG00000004634	1	120979671	120980013	343	4.41626	0.529741	2.26711	0.000290983	0.00179021	Distal Intergenic
ENSSSCG00000031979	9	12460014	12460288	275	4.67248	0.863655	2.26274	0.000247	0.0015554	Distal Intergenic
ENSSSCG00000040779	13	206229791	206232609	2819	9.54124	7.14686	2.26168	5.32e-17	2.93e-15	Promoter (<=1kb)
ENSSSCG00000013078	2	9779061	9779674	614	6.09517	3.27065	2.25919	3.88e-06	4.09e-05	Intron
ENSSSCG00000016988	16	51385897	51386485	589	5.7415	2.53441	2.25866	8.15e-05	0.000595008	Intron
ENSSSCG00000016706	18	45466431	45472922	6492	11.294	8.16145	2.25278	5.28e-05	0.000409624	Promoter (<=1kb)
ENSSSCG00000004029	1	5015832	5016119	288	4.35242	0	2.25239	0.000486706	0.00277749	Intron
ENSSSCG00000002130	7	78312228	78314239	2012	8.46378	5.8883	2.25068	1.68e-08	2.93e-07	Distal Intergenic
ENSSSCG00000010739	14	134479765	134480282	518	5.80493	3.03687	2.24681	2.25e-06	2.51e-05	Intron
ENSSSCG00000040513	10	33044854	33047248	2395	8.94245	6.40728	2.24465	5.97e-09	1.13e-07	Promoter (<=1kb)
ENSSSCG00000035928	3	11021529	11021975	447	5.12179	1.70634	2.24451	0.00013255	0.000908389	Promoter (1-2kb)
ENSSSCG00000003954	6	168071785	168072002	218	3.7104	0	2.24399	0.000688116	0.00373378	Promoter (1-2kb)
ENSSSCG00000003954	6	168072334	168072868	535	5.41944	2.56865	2.24313	8.82e-06	8.46e-05	Promoter (<=1kb)
ENSSSCG00000024872	6	54745484	54746235	752	5.43305	2.52974	2.2429	1.18e-05	0.000109	3' UTR
ENSSSCG00000026161	3	125233194	125234741	1548	8.10434	5.40204	2.24173	8.8e-07	1.08e-05	Distal Intergenic
ENSSSCG00000035434	9	139195814	139197661	1848	7.44489	4.41417	2.24141	3.22e-05	0.000267272	Distal Intergenic
ENSSSCG00000027777	X	33094031	33094754	724	5.02231	1.70634	2.24079	0.000100952	0.000717054	Promoter (2-3kb)
ENSSSCG00000035018	6	64046369	64047601	1233	6.71493	4.00344	2.2341	1.41e-06	1.64e-05	Promoter (2-3kb)
ENSSSCG00000033893	6	103050706	103053210	2505	8.0268	3.34567	2.23363	0.000584392	0.00324105	Intron
ENSSSCG00000005626	1	268287797	268288427	631	6.6382	4.08975	2.2324	1.71e-08	2.97e-07	Promoter (<=1kb)
ENSSSCG00000012087	13	205817283	205818333	1051	6.61991	4.02992	2.23105	6.44e-08	9.95e-07	Exon
ENSSSCG00000020725	5	21479798	21480395	598	5.89936	3.17899	2.23105	2.61e-06	2.87e-05	Promoter (2-3kb)
ENSSSCG00000024312	7	15275354	15275906	553	5.13385	2.1147	2.22951	3.39e-05	0.000279225	Distal Intergenic
ENSSSCG00000020962	12	34336985	34338396	1412	6.57038	4.03157	2.22734	2.59e-08	4.34e-07	Distal Intergenic
ENSSSCG00000024128	6	63484900	63485344	445	5.13772	2.14076	2.22651	3.39e-05	0.000279233	Distal Intergenic
ENSSSCG00000010972	10	32177002	32178338	1337	7.64956	5.10811	2.22441	1.74e-08	3.03e-07	Promoter (2-3kb)
ENSSSCG00000034107	6	63414154	63416118	1965	8.27028	5.78958	2.22348	9.4e-10	1.99e-08	Promoter (2-3kb)
ENSSSCG00000006888	4	122620451	122622706	2256	9.11868	6.57897	2.22236	2.19e-08	3.73e-07	Promoter (<=1kb)
ENSSSCG00000015523	9	120501639	120501938	300	4.51537	0.679466	2.22215	0.000375394	0.00223051	Distal Intergenic
ENSSSCG00000022126	9	139360004	139361779	1776	8.23092	5.75404	2.22211	1.01e-09	2.12e-08	Intron
ENSSSCG00000011492	13	45187429	45187813	385	4.99013	1.18558	2.21994	0.000305565	0.00186832	Promoter (<=1kb)
ENSSSCG00000007578	3	3780055	3780988	934	6.0593	3.2348	2.21825	7.49e-06	7.3e-05	Distal Intergenic
ENSSSCG00000032103	15	1255234	1255624	391	4.68628	0	2.21673	0.00062579	0.0034394	Distal Intergenic
ENSSSCG00000011870	13	137393285	137393628	344	4.76295	0.863655	2.21097	0.000353769	0.00211851	Intron
ENSSSCG00000017915	12	52110785	52111622	838	7.25424	4.52363	2.21001	3.13e-06	3.37e-05	Promoter (2-3kb)
ENSSSCG00000009500	11	65120712	65123332	2621	10.0807	7.78388	2.20913	3.94e-23	4.64e-21	Promoter (<=1kb)
ENSSSCG00000010691	14	130276132	130278908	2777	10.5667	7.46119	2.20893	7.23e-05	0.000536278	Promoter (<=1kb)
ENSSSCG00000030137	2	323107	325907	2801	9.27001	6.97583	2.2078	1.83e-23	2.29e-21	Promoter (1-2kb)
ENSSSCG00000021624	10	23776502	23780117	3616	10.3114	7.32795	2.2068	4.02e-05	0.000323089	Promoter (<=1kb)
ENSSSCG00000004919	1	162584365	162584812	448	5.38208	2.54933	2.20669	1.27e-05	0.000116	Promoter (<=1kb)
ENSSSCG00000000253	5	18230076	18230818	743	6.22033	3.54189	2.20556	2.67e-06	2.92e-05	Distal Intergenic
ENSSSCG00000027362	6	157555967	157557524	1558	8.04293	5.6351	2.20449	1.73e-11	4.7e-10	Exon
ENSSSCG00000015336	9	75737528	75737925	398	4.51775	0.924921	2.20418	0.000251954	0.00158117	Exon
ENSSSCG00000022649	8	88610886	88611515	630	4.44964	0.448617	2.20246	0.000403389	0.00236842	Promoter (2-3kb)
ENSSSCG00000019784	2	70217056	70217567	512	5.06358	1.44862	2.20071	0.000254857	0.00159719	Promoter (<=1kb)
ENSSSCG00000009805	14	30856933	30857953	1021	7.66807	5.24298	2.20023	2.55e-10	5.87e-09	3' UTR
ENSSSCG00000002818	6	19235680	19236141	462	4.37555	0	2.19868	0.000579929	0.00321922	Intron
ENSSSCG00000022187	12	23388680	23392267	3588	9.92311	7.58534	2.19799	3.12e-15	1.37e-13	3' UTR
ENSSSCG00000011915	13	146043345	146043728	384	5.41371	2.3679	2.1977	5.23e-05	0.000406201	Promoter (<=1kb)
ENSSSCG00000033880	2	1579992	1581225	1234	7.6463	5.26544	2.19612	3.64e-12	1.09e-10	Distal Intergenic
ENSSSCG00000000749	5	67583575	67583982	408	5.26808	2.2588	2.19601	4.73e-05	0.000372049	Intron
ENSSSCG00000004028	1	3404161	3404525	365	5.41083	2.06113	2.19439	0.000159394	0.00106564	Distal Intergenic
ENSSSCG00000007839	3	23950161	23950572	412	5.11159	2.16636	2.19424	4.11e-05	0.000328916	Intron
ENSSSCG00000038475	6	128006487	128006921	435	4.52249	0.679466	2.19319	0.000422628	0.0024644	Promoter (<=1kb)
ENSSSCG00000027302	2	217670	218344	675	6.2802	3.56638	2.19075	3.6e-06	3.82e-05	Promoter (2-3kb)
ENSSSCG00000030269	12	25269228	25271726	2499	8.86116	5.56695	2.18871	0.00015929	0.00106514	Promoter (<=1kb)
ENSSSCG00000022029	6	79717626	79719158	1533	7.92439	5.47372	2.18676	2.38e-09	4.78e-08	Promoter (<=1kb)
ENSSSCG00000033864	15	139692316	139696014	3699	10.7133	7.40152	2.18413	0.000172375	0.00113748	Distal Intergenic
ENSSSCG00000016705	18	45447761	45460916	13156	12.2875	9.45923	2.18229	1.93e-05	0.000169	Promoter (<=1kb)
ENSSSCG00000007538	17	61853880	61854255	376	5.11709	2.16636	2.18137	4.91e-05	0.00038475	Distal Intergenic
ENSSSCG00000013491	2	74959884	74962104	2221	9.45077	7.09691	2.17971	1.56e-12	4.94e-11	Promoter (<=1kb)
ENSSSCG00000028892	6	92408753	92410122	1370	7.15415	4.67419	2.17809	1.92e-08	3.32e-07	Promoter (2-3kb)
ENSSSCG00000008908	8	54949635	54950670	1036	6.65517	3.97476	2.17654	3.41e-06	3.64e-05	Downstream (<1kb)
ENSSSCG00000002884	6	44761926	44763233	1308	6.68655	4.20863	2.17616	4.72e-08	7.46e-07	Promoter (2-3kb)
ENSSSCG00000038384	17	35335866	35337388	1523	7.95306	5.6293	2.17548	5.89e-14	2.23e-12	Intron
ENSSSCG00000008428	3	93167758	93168084	327	4.51418	0.924921	2.17409	0.000293687	0.00180322	3' UTR
ENSSSCG00000004021	1	2600290	2600506	217	4.23811	0	2.17361	0.000575448	0.00320162	Promoter (<=1kb)
ENSSSCG00000027013	2	62067111	62067613	503	5.01264	1.80741	2.17148	0.000148041	0.00100107	Promoter (2-3kb)
ENSSSCG00000020895	3	39152875	39154798	1924	9.28267	6.14169	2.17103	0.000115557	0.000806871	Promoter (<=1kb)
ENSSSCG00000023423	12	5210083	5211704	1622	6.878	4.34832	2.17103	1.93e-07	2.7e-06	Promoter (1-2kb)
ENSSSCG00000017535	12	24827839	24829316	1478	6.97019	4.28101	2.17075	4.55e-06	4.71e-05	Promoter (2-3kb)
ENSSSCG00000002524	AEMK02000452.1	1610820	1611172	353	5.1323	1.67101	2.17025	0.000229235	0.00145883	Intron
ENSSSCG00000036245	3	123150678	123151530	853	6.31429	3.48975	2.17021	1.83e-05	0.000161	Promoter (<=1kb)
ENSSSCG00000031361	5	2983154	2985186	2033	8.2426	5.9225	2.16686	8.93e-14	3.32e-12	Exon
ENSSSCG00000009231	8	134039051	134041491	2441	10.1066	7.82348	2.16661	4.28e-17	2.38e-15	Promoter (<=1kb)
ENSSSCG00000029365	14	40364133	40364507	375	5.17661	2.2588	2.15555	4.51e-05	0.000356387	Distal Intergenic
ENSSSCG00000004018	1	1767992	1768391	400	4.81124	1.48975	2.15499	0.000192391	0.00125331	Distal Intergenic
ENSSSCG00000005626	1	268306488	268306734	247	4.42135	0.448617	2.15474	0.000473144	0.00271149	3' UTR
ENSSSCG00000010735	14	133918894	133919102	209	4.51299	0.924921	2.15308	0.000326322	0.0019784	Intron
ENSSSCG00000006039	4	32626992	32627429	438	4.98499	1.44862	2.15204	0.000288908	0.00177984	Distal Intergenic
ENSSSCG00000034114	7	112910978	112913857	2880	9.46641	7.24112	2.15187	3.35e-25	5.21e-23	Distal Intergenic
ENSSSCG00000001786	7	49927295	49927952	658	6.00313	3.16636	2.15092	3.48e-05	0.000285845	Promoter (<=1kb)
ENSSSCG00000009875	14	38642835	38643331	497	5.27442	2.3898	2.15057	3.83e-05	0.000310057	Promoter (<=1kb)
ENSSSCG00000021036	6	160193868	160196172	2305	10.5649	8.06965	2.15038	2.06e-07	2.88e-06	Promoter (<=1kb)
ENSSSCG00000040062	3	111718745	111721413	2669	9.41275	7.11861	2.14937	4.12e-14	1.58e-12	Promoter (<=1kb)
ENSSSCG00000007578	3	3774034	3775674	1641	8.06551	5.52727	2.14671	6.92e-07	8.65e-06	Promoter (<=1kb)
ENSSSCG00000016432	18	5467156	5470515	3360	8.89919	6.56121	2.14474	3.34e-11	8.76e-10	Distal Intergenic
ENSSSCG00000014598	9	2049859	2051793	1935	9.78372	6.80756	2.14369	7.84e-05	0.000576208	Promoter (<=1kb)
ENSSSCG00000015135	9	48614537	48614811	275	4.71869	1.2348	2.14305	0.000290289	0.00178715	Intron
ENSSSCG00000022417	12	39247120	39247412	293	4.23088	0	2.14063	0.000635864	0.00348797	Distal Intergenic
ENSSSCG00000036964	4	894339	899617	5279	10.7834	8.18935	2.14048	2.81e-06	3.07e-05	Promoter (<=1kb)
ENSSSCG00000017908	12	51975996	51979241	3246	8.68341	6.33279	2.13922	3.4e-10	7.66e-09	Promoter (<=1kb)
ENSSSCG00000012862	2	2245434	2247213	1780	7.90465	5.59729	2.13384	4.1e-12	1.22e-10	Intron
ENSSSCG00000007268	17	37196458	37197292	835	5.96965	3.42203	2.13291	1.33e-06	1.55e-05	Downstream (2-3kb)
ENSSSCG00000039864	6	51727717	51729490	1774	8.91168	5.23711	2.12932	0.000423605	0.00246956	Promoter (1-2kb)
ENSSSCG00000009638	14	7222723	7223171	449	6.99782	4.49601	2.12888	4.66e-07	6.05e-06	Promoter (<=1kb)
ENSSSCG00000011217	13	13929654	13930660	1007	7.84199	5.47689	2.12811	1.85e-09	3.78e-08	Promoter (<=1kb)
ENSSSCG00000009370	11	15053872	15054899	1028	6.16736	3.6573	2.12665	6.62e-07	8.29e-06	Distal Intergenic
ENSSSCG00000033997	18	55970537	55971583	1047	7.41115	4.84678	2.12618	2.01e-06	2.26e-05	Distal Intergenic
ENSSSCG00000016708	18	45642526	45644875	2350	8.6151	6.34132	2.12467	1.62e-13	5.8e-12	Intron
ENSSSCG00000036474	11	814101	814442	342	5.60224	2.88288	2.12301	1.99e-05	0.000174	Distal Intergenic
ENSSSCG00000013491	2	74970274	74971832	1559	7.3811	4.98643	2.12023	2.04e-08	3.49e-07	Promoter (<=1kb)
ENSSSCG00000017934	12	52612372	52616382	4011	11.7829	8.52208	2.12017	0.000233856	0.00148411	Promoter (<=1kb)
ENSSSCG00000005710	1	271004211	271005448	1238	7.3418	4.84772	2.12011	5.69e-07	7.23e-06	Promoter (<=1kb)
ENSSSCG00000021427	2	151727009	151727594	586	6.05807	3.55902	2.11938	8.32e-07	1.02e-05	Distal Intergenic
ENSSSCG00000018417	18	18975112	18975316	205	4.75693	1.18558	2.11695	0.000362328	0.00216269	Distal Intergenic
ENSSSCG00000004680	1	126767177	126768300	1124	6.84075	4.28686	2.11681	2.16e-06	2.42e-05	Promoter (<=1kb)
ENSSSCG00000008952	8	69830208	69832136	1929	9.33914	5.92591	2.11618	0.000317884	0.00193332	Promoter (<=1kb)
ENSSSCG00000007478	17	53052449	53053040	592	6.33145	3.50988	2.11266	4.49e-05	0.000354951	Intron
ENSSSCG00000003744	6	119943687	119948216	4530	11.063	8.24714	2.11188	4.85e-05	0.000380017	Promoter (<=1kb)
ENSSSCG00000010052	14	49261116	49261577	462	5.27442	1.90186	2.10988	0.000339002	0.00204185	Intron
ENSSSCG00000002818	6	19229357	19229876	520	5.43494	2.62512	2.10986	5.91e-05	0.000450755	Intron
ENSSSCG00000013583	2	71544944	71545230	287	5.07088	2.08817	2.1092	9.9e-05	0.000704937	Promoter (2-3kb)
ENSSSCG00000012957	2	6265799	6266622	824	5.29223	2.56865	2.10784	2.79e-05	0.000235439	Distal Intergenic
ENSSSCG00000014829	9	8232015	8232941	927	6.10271	3.63215	2.10702	7.87e-07	9.73e-06	Exon
ENSSSCG00000001977	7	74292038	74292451	414	4.8367	1.80741	2.10664	0.000145365	0.000984789	Promoter (2-3kb)
ENSSSCG00000038600	3	17357240	17359398	2159	9.67251	6.42513	2.10651	0.000247178	0.00155599	Promoter (<=1kb)
ENSSSCG00000007718	3	11039227	11041641	2415	10.4295	7.33381	2.10517	0.000171199	0.00113135	Promoter (<=1kb)
ENSSSCG00000035729	2	151639190	151639741	552	5.71117	3.14076	2.10224	5.26e-06	5.34e-05	Promoter (2-3kb)
ENSSSCG00000000169	5	13854275	13855606	1332	7.18608	4.82971	2.09861	1.48e-08	2.6e-07	Intron
ENSSSCG00000007601	3	5430785	5431770	986	6.94435	4.02459	2.09772	9.85e-05	0.000701905	Exon
ENSSSCG00000012977	2	6536862	6540011	3150	8.6796	6.27107	2.09706	1.26e-07	1.85e-06	Promoter (<=1kb)
ENSSSCG00000006396	4	90543797	90545385	1589	8.24959	5.96333	2.09519	9.8e-11	2.41e-09	Promoter (<=1kb)
ENSSSCG00000001567	7	32506651	32506896	246	4.56909	0.448617	2.09485	0.000656934	0.00358636	Promoter (<=1kb)
ENSSSCG00000001596	7	35314887	35315094	208	4.38729	0.448617	2.09438	0.000579207	0.00321668	Intron
ENSSSCG00000024743	12	24207728	24210911	3184	10.2452	7.0337	2.09169	0.000252029	0.00158136	Promoter (2-3kb)
ENSSSCG00000037044	13	79114002	79114476	475	5.54043	2.74082	2.09143	5.01e-05	0.000391421	Promoter (<=1kb)
ENSSSCG00000025787	14	91166922	91167316	395	5.16377	1.44862	2.08973	0.000496832	0.00282471	Promoter (2-3kb)
ENSSSCG00000008995	8	74418637	74420939	2303	9.0344	6.61056	2.08904	3.24e-07	4.34e-06	Promoter (<=1kb)
ENSSSCG00000000807	5	77068549	77069556	1008	5.79932	3.04016	2.08763	5.57e-05	0.000428671	Distal Intergenic
ENSSSCG00000002884	6	44758023	44761435	3413	11.4745	8.42587	2.0873	0.000171606	0.00113343	Promoter (<=1kb)
ENSSSCG00000001025	7	4861739	4865789	4051	11.2084	8.01815	2.08702	0.000248356	0.00156233	Promoter (<=1kb)
ENSSSCG00000011064	10	48916071	48916366	296	4.41243	0.448617	2.08667	0.000608464	0.00336233	Intron
ENSSSCG00000021876	6	56156819	56157189	371	4.55237	0.863655	2.08632	0.000479877	0.0027445	Promoter (<=1kb)
ENSSSCG00000039780	12	48137428	48138021	594	4.64718	1.2348	2.08525	0.000352251	0.00211011	Intron
ENSSSCG00000034036	AEMK02000682.1	1394588	1394919	332	5.07412	2.19151	2.08034	0.000112072	0.000786917	Promoter (1-2kb)
ENSSSCG00000010960	10	30670463	30670796	334	4.30296	0	2.0797	0.000795389	0.00420682	Promoter (<=1kb)
ENSSSCG00000024492	13	75955668	75956038	371	5.27442	2.52974	2.07916	4.22e-05	0.000335866	Intron
ENSSSCG00000013576	2	71512118	71514186	2069	10.3232	8.16516	2.07856	1.3e-21	1.27e-19	Promoter (<=1kb)
ENSSSCG00000020795	5	63753114	63759827	6714	11.5341	8.81512	2.07804	4.03e-05	0.000323491	Promoter (<=1kb)
ENSSSCG00000023224	13	195460025	195460224	200	4.45833	0.983692	2.07699	0.000429795	0.00250022	Distal Intergenic
ENSSSCG00000038731	8	5923189	5923584	396	4.42135	0.679466	2.07334	0.000613812	0.0033878	Intron
ENSSSCG00000017747	12	43402238	43405973	3736	10.7168	8.29656	2.07322	6.58e-07	8.26e-06	Promoter (<=1kb)
ENSSSCG00000010861	10	14604449	14604668	220	4.80542	1.64347	2.07291	0.000286597	0.00176887	Intron
ENSSSCG00000009926	14	41036871	41038016	1146	6.33196	3.72368	2.07266	1.31e-05	0.00012	Exon
ENSSSCG00000037636	8	113559968	113560468	501	5.35641	1.86365	2.07153	0.000419282	0.00244683	Distal Intergenic
ENSSSCG00000001715	7	40935401	40936939	1539	8.93638	6.67811	2.07008	1.37e-10	3.29e-09	Promoter (<=1kb)
ENSSSCG00000001571	7	32624799	32625588	790	5.70571	2.92492	2.06931	5.88e-05	0.000449076	Exon
ENSSSCG00000030305	13	138630865	138631362	498	4.34708	0.448617	2.06621	0.000624805	0.0034345	Promoter (2-3kb)
ENSSSCG00000007941	3	37825433	37826038	606	6.16888	3.7084	2.06495	1.87e-06	2.11e-05	Promoter (1-2kb)
ENSSSCG00000033549	1	262307919	262309026	1108	8.02267	5.77658	2.06484	1.17e-10	2.83e-09	Exon
ENSSSCG00000011511	13	50679532	50680218	687	5.81608	2.80354	2.06481	0.00016754	0.00111078	5' UTR
ENSSSCG00000009535	11	73953450	73954104	655	5.05173	2.08817	2.06326	0.000141948	0.000963893	Distal Intergenic
ENSSSCG00000011075	10	50997813	50998901	1089	6.32671	3.79731	2.06179	6.54e-06	6.47e-05	Promoter (<=1kb)
ENSSSCG00000027053	7	30509218	30510124	907	6.6843	4.26021	2.061	1.18e-06	1.4e-05	Exon
ENSSSCG00000021514	16	47599279	47602712	3434	11.4073	8.98249	2.06046	1.22e-06	1.44e-05	Promoter (<=1kb)
ENSSSCG00000039256	10	40308045	40308315	271	4.1979	0	2.05832	0.000812374	0.00428059	Distal Intergenic
ENSSSCG00000000967	5	215644	218942	3299	8.83098	6.64283	2.05764	5.21e-14	1.99e-12	Promoter (<=1kb)
ENSSSCG00000000114	5	9863031	9863367	337	4.37423	0.529741	2.05744	0.000649912	0.00355333	Intron
ENSSSCG00000013029	2	7788456	7789297	842	6.13308	3.72572	2.05488	9.55e-07	1.16e-05	Distal Intergenic
ENSSSCG00000022417	12	39165129	39165547	419	4.8817	1.44862	2.05466	0.000412963	0.00241596	Intron
ENSSSCG00000023605	13	108339365	108341867	2503	9.6012	6.95535	2.05407	3.26e-05	0.000270037	Distal Intergenic
ENSSSCG00000002884	6	44766089	44766384	296	5.1736	2.45356	2.05306	6.23e-05	0.000471715	Exon
ENSSSCG00000035928	3	11014352	11021274	6923	12.1918	8.62629	2.05276	0.000530044	0.00298516	Promoter (<=1kb)
ENSSSCG00000020673	13	204976156	204976915	760	6.49741	3.54702	2.05241	0.000157381	0.00105469	Distal Intergenic
ENSSSCG00000034069	1	147887016	147887364	349	4.24099	0	2.04865	0.00101037	0.00516156	Distal Intergenic
ENSSSCG00000034678	15	30660781	30661399	619	5.96029	3.48199	2.04807	4.58e-06	4.74e-05	Distal Intergenic
ENSSSCG00000032735	10	23395235	23397364	2130	10.2868	6.7334	2.04716	0.000535949	0.00301436	Promoter (2-3kb)
ENSSSCG00000009411	11	21126040	21127178	1139	6.8693	4.55902	2.04696	5.2e-08	8.14e-07	Distal Intergenic
ENSSSCG00000032282	2	70205470	70210080	4611	11.5049	9.03147	2.04671	5.02e-06	5.13e-05	Promoter (<=1kb)
ENSSSCG00000003831	6	153876955	153877154	200	3.34038	0	2.04599	0.00101042	0.00516156	Distal Intergenic
ENSSSCG00000036759	1	2624913	2625112	200	4.2716	0.606545	2.04551	0.00061944	0.00340962	Distal Intergenic
ENSSSCG00000030268	1	225671410	225672109	700	5.53809	2.83581	2.0453	4.85e-05	0.000380187	Distal Intergenic
ENSSSCG00000025423	7	34654140	34657111	2972	10.0209	7.89038	2.04519	3.2e-19	2.33e-17	Promoter (<=1kb)
ENSSSCG00000035456	16	55593144	55596146	3003	10.1541	7.10651	2.04308	0.00023916	0.00151384	Promoter (<=1kb)
ENSSSCG00000003908	6	165226168	165230447	4280	11.6804	8.66782	2.04295	0.000218556	0.00140134	Promoter (<=1kb)
ENSSSCG00000025160	6	47143592	47144375	784	6.36716	3.79925	2.04234	2.08e-05	0.00018	Exon
ENSSSCG00000009881	14	38860725	38861408	684	8.83095	6.64565	2.0413	2.04e-12	6.33e-11	Promoter (<=1kb)
ENSSSCG00000035999	3	37682020	37684066	2047	8.05588	5.80954	2.04027	1.37e-09	2.83e-08	Exon
ENSSSCG00000027641	6	158307245	158307594	350	4.38599	0.983692	2.03896	0.000472426	0.0027078	Distal Intergenic
ENSSSCG00000008187	3	55386145	55386445	301	4.42642	0.448617	2.03796	0.00073131	0.00392571	Intron
ENSSSCG00000033412	5	67771468	67775084	3617	10.5248	7.50521	2.03519	0.000235743	0.00149505	Promoter (<=1kb)
ENSSSCG00000036314	14	104200451	104200830	380	4.9141	1.44862	2.03349	0.000480787	0.00274884	3' UTR
ENSSSCG00000022264	9	105822946	105823348	403	5.18486	1.67101	2.03218	0.000518009	0.00292604	Distal Intergenic
ENSSSCG00000040842	13	113235383	113235633	251	4.19641	0	2.03024	0.00104886	0.00531935	Distal Intergenic
ENSSSCG00000017446	12	21090404	21092212	1809	7.40771	5.19862	2.02729	3.13e-10	7.08e-09	Intron
ENSSSCG00000020086	1	179772945	179773272	328	4.1979	0	2.02625	0.00105802	0.0053636	Distal Intergenic
ENSSSCG00000001562	7	32144286	32144637	352	5.15271	2.45356	2.0262	7.74e-05	0.000569751	Promoter (1-2kb)
ENSSSCG00000002130	7	78286631	78287411	781	7.58661	5.33561	2.02524	1.15e-08	2.08e-07	Distal Intergenic
ENSSSCG00000030300	6	18644444	18648584	4141	10.546	7.37788	2.02481	0.000351808	0.0021078	Promoter (<=1kb)
ENSSSCG00000039270	7	36480430	36480942	513	5.85844	3.43261	2.02334	4.27e-06	4.46e-05	Downstream (1-2kb)
ENSSSCG00000006256	4	76853265	76858647	5383	11.9197	9.40338	2.02152	1.68e-05	0.000149	Promoter (<=1kb)
ENSSSCG00000003532	6	81111153	81112726	1574	7.8732	5.67078	2.0215	3.49e-10	7.84e-09	Promoter (<=1kb)
ENSSSCG00000020725	5	21472733	21478064	5332	11.6896	9.01707	2.02009	6.6e-05	0.000495148	Promoter (<=1kb)
ENSSSCG00000034858	12	48878693	48879031	339	4.67034	1.18558	2.01665	0.000529532	0.00298285	Intron
ENSSSCG00000011336	13	30333388	30333987	600	5.87453	3.44312	2.01592	6.32e-06	6.27e-05	Exon
ENSSSCG00000016290	15	133119355	133122228	2874	10.0461	7.55168	2.01553	1.45e-05	0.000131	Promoter (<=1kb)
ENSSSCG00000013266	2	16549596	16551703	2108	9.5312	7.37902	2.01509	9.99e-13	3.25e-11	Promoter (<=1kb)
ENSSSCG00000006256	4	76913746	76914762	1017	7.64616	5.47494	2.01321	3e-11	7.94e-10	Distal Intergenic
ENSSSCG00000003192	6	54948648	54949943	1296	7.23738	4.99633	2.01277	1e-08	1.83e-07	Promoter (2-3kb)
ENSSSCG00000023605	13	108262313	108262758	446	4.19195	0	2.00823	0.00110036	0.00554449	Distal Intergenic
ENSSSCG00000023604	8	12588263	12588619	357	4.66285	1.0945	2.00807	0.000686149	0.00372587	Promoter (1-2kb)
ENSSSCG00000003832	6	153858500	153864381	5882	11.5424	8.38182	2.00803	0.000384186	0.00227537	Promoter (<=1kb)
ENSSSCG00000032691	7	41543923	41544261	339	4.31394	0.448617	2.0058	0.000764275	0.00407224	Promoter (2-3kb)
ENSSSCG00000036573	7	30532675	30535803	3129	10.4206	6.63637	2.00571	0.000764916	0.00407388	Distal Intergenic
ENSSSCG00000013532	2	73123287	73125394	2108	8.33857	6.15202	2.00364	8.49e-10	1.81e-08	Promoter (<=1kb)
ENSSSCG00000024193	2	97734760	97735520	761	7.32569	5.09388	2.00251	2.58e-08	4.33e-07	Distal Intergenic
ENSSSCG00000019811	1	191218593	191219060	468	5.54889	3.05068	2.00071	1.96e-05	0.000172	Promoter (<=1kb)
ENSSSCG00000009338	11	8439802	8445261	5460	11.2251	8.37254	1.99635	0.000195977	0.00127328	Distal Intergenic
ENSSSCG00000039573	17	47594910	47595153	244	4.42262	1.04016	1.99559	0.000593599	0.00328763	Downstream (<1kb)
ENSSSCG00000032709	9	82372009	82372474	466	4.70362	1.48975	1.99201	0.000428276	0.00249286	Distal Intergenic
ENSSSCG00000034802	13	125100280	125100742	463	4.98241	2.19151	1.99116	0.000182751	0.00119904	Promoter (1-2kb)
ENSSSCG00000000189	5	15137968	15139924	1957	6.85797	4.64022	1.99115	1.98e-08	3.41e-07	Promoter (2-3kb)
ENSSSCG00000019827	5	27275240	27275498	259	4.79957	1.7745	1.99084	0.000325543	0.00197433	Distal Intergenic
ENSSSCG00000027053	7	30459172	30460455	1284	8.26086	5.94637	1.99049	9.22e-07	1.12e-05	Promoter (<=1kb)
ENSSSCG00000008983	8	72088061	72089504	1444	8.29535	6.12578	1.9899	4.24e-10	9.42e-09	Promoter (<=1kb)
ENSSSCG00000040663	6	18879661	18880083	423	5.2709	2.67524	1.98722	6.27e-05	0.000474071	Promoter (2-3kb)
ENSSSCG00000002818	6	19225524	19225729	206	4.4682	0	1.98642	0.00115148	0.00576638	Intron
ENSSSCG00000032261	14	45991542	45992325	784	5.53399	3.05068	1.98573	2.25e-05	0.00019365	Distal Intergenic
ENSSSCG00000006256	4	76832709	76833178	470	5.07007	2.06113	1.98555	0.000294363	0.00180676	Distal Intergenic
ENSSSCG00000024305	6	18633528	18636811	3284	9.87041	6.26594	1.98427	0.000731118	0.00392571	Promoter (<=1kb)
ENSSSCG00000033214	7	38037786	38039856	2071	8.84146	6.59852	1.98335	1.08e-07	1.6e-06	Promoter (<=1kb)
ENSSSCG00000023593	8	131832846	131833540	695	5.77269	3.27065	1.98327	2.68e-05	0.00022725	Intron
ENSSSCG00000017609	12	32436677	32436997	321	4.15501	0	1.98264	0.00116203	0.00580967	Distal Intergenic
ENSSSCG00000011120	10	60451367	60451736	370	4.15653	0	1.98211	0.0011634	0.00581416	Distal Intergenic
ENSSSCG00000006256	4	76871044	76871486	443	4.15195	0	1.98068	0.00100705	0.00514936	Distal Intergenic
ENSSSCG00000030998	5	29543359	29544192	834	7.16661	4.9183	1.97979	1.34e-07	1.95e-06	Promoter (<=1kb)
ENSSSCG00000038429	10	66435685	66436499	815	5.71428	3.2824	1.97946	1.34e-05	0.000122	Promoter (<=1kb)
ENSSSCG00000032709	9	82370812	82371338	527	4.93427	1.89461	1.97864	0.000331538	0.00200504	Distal Intergenic
ENSSSCG00000030042	2	77270236	77272798	2563	8.50271	6.40664	1.97821	1.1e-13	4.04e-12	Promoter (2-3kb)
ENSSSCG00000036904	AEMK02000258.1	157401	158700	1300	6.45073	4.05231	1.97727	1.15e-05	0.000107	Promoter (1-2kb)
ENSSSCG00000013586	2	71314021	71315077	1057	7.2709	5.09975	1.97576	3.77e-09	7.34e-08	5' UTR
ENSSSCG00000032996	6	1547879	1548116	238	4.8093	1.95461	1.97357	0.000230131	0.00146403	Promoter (1-2kb)
ENSSSCG00000023393	13	106267197	106267847	651	6.78816	4.49095	1.97053	1.1e-06	1.32e-05	Promoter (<=1kb)
ENSSSCG00000030480	13	201006818	201007414	597	4.72487	1.64347	1.96985	0.000458905	0.0026398	Promoter (<=1kb)
ENSSSCG00000003417	6	71583784	71584200	417	5.09536	2.43261	1.96925	0.000116357	0.000812147	Promoter (<=1kb)
ENSSSCG00000015732	15	30074451	30074733	283	4.35508	0.448617	1.96871	0.000894807	0.00464876	Promoter (2-3kb)
ENSSSCG00000034754	14	124068095	124068876	782	6.05091	3.49985	1.96813	4.97e-05	0.000388867	Distal Intergenic
ENSSSCG00000020363	2	79765440	79767905	2466	9.29786	7.20253	1.96797	1.08e-12	3.49e-11	Distal Intergenic
ENSSSCG00000010009	14	47475260	47477288	2029	8.95999	6.83528	1.96083	1.98e-10	4.64e-09	Promoter (<=1kb)
ENSSSCG00000007501	17	57675691	57675900	210	4.4956	0.679466	1.96049	0.00095261	0.00490386	Promoter (<=1kb)
ENSSSCG00000032266	18	9383072	9384597	1526	8.36134	6.07044	1.96036	1.7e-06	1.94e-05	Promoter (<=1kb)
ENSSSCG00000024800	6	115018736	115021708	2973	10.2213	7.89752	1.96036	4.14e-06	4.34e-05	Promoter (<=1kb)
ENSSSCG00000011106	10	57861828	57862692	865	5.20971	2.1147	1.95966	0.000444666	0.00257041	Promoter (<=1kb)
ENSSSCG00000029509	3	18021259	18021639	381	4.48592	1.2348	1.95953	0.000544011	0.00305262	Promoter (1-2kb)
ENSSSCG00000016420	18	2948311	2948585	275	4.19344	0.529741	1.9582	0.000832922	0.00437126	Distal Intergenic
ENSSSCG00000015135	9	48484588	48488884	4297	10.2853	7.91394	1.95742	1.06e-05	9.92e-05	Promoter (<=1kb)
ENSSSCG00000026045	6	60760780	60761010	231	3.26737	0	1.95704	0.00120622	0.00599463	Promoter (1-2kb)
ENSSSCG00000006239	4	74413253	74413810	558	5.29154	2.03358	1.95581	0.000553692	0.00309799	Intron
ENSSSCG00000002817	6	19603446	19604009	564	5.77468	3.29406	1.9552	4.04e-05	0.000324301	Promoter (<=1kb)
ENSSSCG00000023585	6	87996956	87997522	567	4.8909	1.44862	1.95381	0.000683876	0.00371528	Promoter (1-2kb)
ENSSSCG00000029553	12	866986	867354	369	4.74784	1.80741	1.95241	0.000366561	0.00218689	Intron
ENSSSCG00000010449	14	101139054	101139354	301	5.30709	2.48975	1.95117	0.000230509	0.00146567	Intron
ENSSSCG00000030626	7	53793932	53794869	938	7.81741	5.28616	1.95083	6.3e-05	0.000475808	Promoter (<=1kb)
ENSSSCG00000017640	12	34691264	34692573	1310	6.60978	4.38019	1.94992	3.83e-07	5.06e-06	Promoter (2-3kb)
ENSSSCG00000008429	3	93182263	93183132	870	5.13308	1.86365	1.94946	0.000577895	0.00321085	Promoter (2-3kb)
ENSSSCG00000019744	1	268696878	268698692	1815	9.23217	7.1998	1.94869	1.11e-17	6.58e-16	Exon
ENSSSCG00000011298	13	28316709	28320422	3714	10.4631	8.42944	1.9476	3.68e-17	2.06e-15	Promoter (<=1kb)
ENSSSCG00000035617	9	119892151	119892359	209	4.48835	1.2348	1.94591	0.00058593	0.00324859	Promoter (<=1kb)
ENSSSCG00000035612	6	59530643	59531734	1092	6.6264	4.36921	1.94573	1.04e-06	1.25e-05	Promoter (<=1kb)
ENSSSCG00000021706	10	23481619	23482067	449	6.12997	3.74931	1.94446	1.41e-05	0.000128	Intron
ENSSSCG00000009338	11	8446088	8446447	360	4.27722	0.448617	1.94437	0.000934234	0.00482528	Distal Intergenic
ENSSSCG00000009238	8	135121748	135122724	977	6.19845	3.68203	1.94424	5.83e-05	0.00044601	3' UTR
ENSSSCG00000030567	13	96404018	96405497	1480	7.14071	4.97199	1.9383	4.9e-08	7.73e-07	Distal Intergenic
ENSSSCG00000040786	3	86693054	86696277	3224	10.469	8.24144	1.93787	8.51e-07	1.04e-05	Promoter (<=1kb)
ENSSSCG00000015383	9	91197990	91200297	2308	9.47888	7.45542	1.93676	7.52e-17	4.02e-15	Promoter (<=1kb)
ENSSSCG00000032558	14	127639815	127640069	255	4.15042	0	1.93557	0.00128737	0.00633772	Distal Intergenic
ENSSSCG00000032146	7	7783776	7784770	995	5.80979	3.40062	1.93461	2.45e-05	0.000209694	3' UTR
ENSSSCG00000001855	7	55707459	55708110	652	5.2316	2.67524	1.93409	0.0001	0.000710928	Distal Intergenic
ENSSSCG00000009071	8	96235497	96235716	220	4.37686	0.924921	1.93403	0.000774125	0.00411455	Intron
ENSSSCG00000000707	5	64286149	64289944	3796	9.80452	6.38098	1.9328	0.000780606	0.00414239	Promoter (<=1kb)
ENSSSCG00000006525	4	94620890	94627312	6423	11.0553	8.96469	1.93267	3.63e-10	8.13e-09	Promoter (<=1kb)
ENSSSCG00000034500	16	49766785	49772493	5709	11.4338	8.74683	1.93222	0.000192983	0.00125662	Promoter (<=1kb)
ENSSSCG00000035924	6	59601758	59602717	960	6.77406	4.60433	1.9317	9.77e-08	1.46e-06	Promoter (1-2kb)
ENSSSCG00000040362	1	128090860	128091145	286	4.3112	0.924921	1.92932	0.000742479	0.00397286	Promoter (<=1kb)
ENSSSCG00000021232	6	89036337	89038989	2653	9.06979	7.03468	1.9291	4.02e-14	1.55e-12	Distal Intergenic
ENSSSCG00000014832	9	8342483	8342761	279	4.74022	0.863655	1.92877	0.00101914	0.00519525	Promoter (<=1kb)
ENSSSCG00000000021	5	4451258	4452213	956	5.90027	3.56865	1.92854	1.31e-05	0.00012	Distal Intergenic
ENSSSCG00000034917	15	66089728	66090019	292	4.79025	1.7745	1.9277	0.000477148	0.00273059	Intron
ENSSSCG00000020725	5	21471957	21472361	405	4.35641	0.448617	1.92742	0.00103251	0.00525172	Promoter (2-3kb)
ENSSSCG00000011859	13	135282642	135284738	2097	7.96536	5.68814	1.92713	4.03e-06	4.23e-05	Distal Intergenic
ENSSSCG00000015701	15	17893354	17894045	692	5.87314	3.37889	1.9268	6.05e-05	0.000459789	Intron
ENSSSCG00000008966	8	70857543	70858126	584	5.73308	3.29406	1.92651	4.55e-05	0.000359295	Promoter (<=1kb)
ENSSSCG00000037061	13	206750834	206752454	1621	8.33609	6.12663	1.92609	6.84e-07	8.56e-06	Distal Intergenic
ENSSSCG00000022333	6	37782898	37783330	433	4.54889	1.52974	1.92573	0.00047373	0.00271443	Promoter (1-2kb)
ENSSSCG00000023729	12	53392943	53393280	338	4.18897	0.0945038	1.92535	0.00118008	0.00588224	Promoter (1-2kb)
ENSSSCG00000006836	4	110952242	110956634	4393	9.7444	7.35708	1.92504	2.76e-05	0.000233727	Promoter (<=1kb)
ENSSSCG00000022029	6	79688685	79691534	2850	10.2258	7.91949	1.92366	9.14e-06	8.75e-05	Promoter (<=1kb)
ENSSSCG00000034500	16	49762655	49763271	617	5.11238	1.86365	1.92287	0.000645235	0.00353144	Downstream (1-2kb)
ENSSSCG00000027745	13	205564076	205564555	480	4.89913	1.52974	1.92258	0.000766355	0.00407858	Promoter (2-3kb)
ENSSSCG00000007484	17	54618656	54618870	215	4.81318	1.95461	1.92139	0.00035055	0.00210164	Intron
ENSSSCG00000002836	6	33744892	33745131	240	3.56737	0	1.91999	0.00125846	0.00621292	Exon
ENSSSCG00000034150	3	39030631	39032802	2172	8.88239	5.79429	1.9192	0.000567386	0.00316301	Distal Intergenic
ENSSSCG00000022343	6	69338782	69339048	267	4.51656	1.0945	1.91909	0.000878972	0.00458013	Distal Intergenic
ENSSSCG00000030827	8	855385	855752	368	5.63053	3.22554	1.91872	3.88e-05	0.00031287	Distal Intergenic
ENSSSCG00000006757	4	106034955	106035471	517	4.47495	0.679466	1.91706	0.00109132	0.00550846	Distal Intergenic
ENSSSCG00000002887	6	44798686	44799834	1149	6.93048	4.62755	1.91671	1.1e-05	0.000103	Exon
ENSSSCG00000008796	8	31686269	31691095	4827	10.4826	8.29093	1.91664	7.21e-07	8.96e-06	Promoter (<=1kb)
ENSSSCG00000002544	AEMK02000452.1	2358670	2358927	258	4.1108	0	1.91603	0.00134359	0.00657561	Distal Intergenic
ENSSSCG00000015540	9	122592227	122594172	1946	9.01501	6.9887	1.91537	2.06e-13	7.32e-12	Promoter (<=1kb)
ENSSSCG00000023834	1	44982930	44983568	639	4.39766	0.0945038	1.91523	0.00126799	0.00625577	Promoter (1-2kb)
ENSSSCG00000029019	10	53069500	53070242	743	6.08157	3.8136	1.91451	5e-06	5.1e-05	3' UTR
ENSSSCG00000019526	12	13814811	13815806	996	5.4642	2.99802	1.91336	7.92e-05	0.00058157	Distal Intergenic
ENSSSCG00000026142	12	52710631	52716873	6243	10.6379	8.68328	1.91034	8.02e-30	2.18e-27	Promoter (<=1kb)
ENSSSCG00000016215	15	121306503	121307091	589	5.62833	3.24969	1.90996	3.98e-05	0.000319523	Promoter (2-3kb)
ENSSSCG00000032852	14	14665625	14667470	1846	8.88654	5.34072	1.90637	0.000952845	0.00490436	Promoter (<=1kb)
ENSSSCG00000002429	7	111223802	111224058	257	4.16566	0	1.90579	0.00124845	0.00617433	Intron
ENSSSCG00000026156	7	77606725	77607200	476	5.2709	2.03358	1.90575	0.00069806	0.00377823	Distal Intergenic
ENSSSCG00000001596	7	35313708	35314517	810	6.04164	3.04742	1.90571	0.000503621	0.00285577	Intron
ENSSSCG00000004755	1	130391055	130391365	311	4.78138	1.92492	1.90489	0.000376762	0.0022361	Distal Intergenic
ENSSSCG00000017273	12	13751138	13751817	680	5.15882	2.2104	1.90469	0.000451251	0.0026019	Distal Intergenic
ENSSSCG00000034155	13	66312236	66313004	769	6.64623	4.50224	1.90449	2.49e-07	3.41e-06	Promoter (<=1kb)
ENSSSCG00000027745	13	205564700	205565197	498	4.9927	1.95461	1.90323	0.000567138	0.00316218	Promoter (2-3kb)
ENSSSCG00000017448	12	21114612	21118069	3458	11.0101	7.2471	1.90262	0.00109061	0.00550671	Promoter (<=1kb)
ENSSSCG00000015336	9	75734568	75734946	379	4.10923	0	1.89888	0.00139516	0.00678269	Intron
ENSSSCG00000005994	4	18416104	18416600	497	4.63135	0	1.89886	0.00136046	0.00664399	Intron
ENSSSCG00000001341	7	23025059	23025293	235	4.24673	0	1.89693	0.00131054	0.00643884	Intron
ENSSSCG00000033518	12	5844400	5848876	4477	11.3977	9.35974	1.89568	1.62e-10	3.84e-09	Promoter (<=1kb)
ENSSSCG00000017534	12	24804058	24811024	6967	10.8585	8.46495	1.89544	5.21e-05	0.000404664	Promoter (<=1kb)
ENSSSCG00000017535	12	24820706	24821370	665	5.09138	1.86365	1.89515	0.000723498	0.00389233	Distal Intergenic
ENSSSCG00000014255	2	131018824	131020968	2145	7.64379	5.19019	1.89511	8.01e-05	0.000586939	Promoter (2-3kb)
ENSSSCG00000037291	6	161928181	161929521	1341	7.75062	5.69903	1.89508	1.23e-09	2.56e-08	Promoter (<=1kb)
ENSSSCG00000012288	X	43133889	43136109	2221	8.59989	6.609	1.89468	1.37e-14	5.58e-13	Promoter (1-2kb)
ENSSSCG00000017168	12	4310546	4312552	2007	8.48155	6.46337	1.89331	6.54e-12	1.89e-10	Intron
ENSSSCG00000001798	7	51649929	51652972	3044	10.595	7.3246	1.89265	0.000811494	0.00427657	Promoter (<=1kb)
ENSSSCG00000007715	3	11006206	11007766	1561	7.35408	5.20408	1.8916	4.95e-07	6.38e-06	Promoter (1-2kb)
ENSSSCG00000031441	5	2958573	2959463	891	6.20548	3.93984	1.88811	9.76e-06	9.27e-05	Distal Intergenic
ENSSSCG00000016376	15	139938619	139939331	713	6.45213	4.27653	1.88793	1.31e-06	1.54e-05	3' UTR
ENSSSCG00000008007	3	41080691	41083344	2654	9.49933	7.51857	1.88776	4.41e-15	1.9e-13	Promoter (2-3kb)
ENSSSCG00000039862	17	34817982	34820069	2088	10.2823	8.31844	1.88708	1.24e-17	7.33e-16	Promoter (1-2kb)
ENSSSCG00000030345	14	47917394	47917791	398	5.56708	3.21332	1.88698	3.92e-05	0.00031561	Exon
ENSSSCG00000011751	13	110415220	110415642	423	4.45833	0.863655	1.88595	0.00101692	0.00518538	Promoter (<=1kb)
ENSSSCG00000030361	6	64071444	64075742	4299	11.3102	9.28573	1.88573	1.4e-10	3.37e-09	Promoter (<=1kb)
ENSSSCG00000011743	13	107815427	107818756	3330	9.96323	7.9771	1.88473	7.84e-14	2.92e-12	Promoter (<=1kb)
ENSSSCG00000003192	6	54950044	54950524	481	4.88355	2.19151	1.8834	0.000334407	0.00201906	3' UTR
ENSSSCG00000006702	4	100336803	100338605	1803	8.56633	6.48236	1.88313	3e-08	4.96e-07	Promoter (<=1kb)
ENSSSCG00000005614	1	268071321	268072654	1334	6.76082	4.58548	1.88297	1.48e-06	1.71e-05	Distal Intergenic
ENSSSCG00000002557	AEMK02000452.1	3294647	3298872	4226	10.9844	9.05773	1.88296	6.61e-29	1.57e-26	Promoter (<=1kb)
ENSSSCG00000024223	6	65026420	65028727	2308	9.75048	6.70986	1.88158	0.000653384	0.00357071	Promoter (<=1kb)
ENSSSCG00000017640	12	34690224	34690607	384	4.27442	0.924921	1.8806	0.000892243	0.00463873	Intron
ENSSSCG00000040277	3	124094114	124095438	1325	7.69077	5.40741	1.87793	1.87e-05	0.000164	Intron
ENSSSCG00000027628	4	95335409	95335670	262	4.16262	0.0945038	1.87726	0.00134635	0.00658559	Intron
ENSSSCG00000016794	16	6141830	6142841	1012	6.13055	3.74082	1.87721	5.99e-05	0.000456579	Promoter (2-3kb)
ENSSSCG00000002834	6	32080505	32083410	2906	10.5393	7.15819	1.87717	0.000955868	0.00491718	Promoter (1-2kb)
ENSSSCG00000019307	9	114870501	114876016	5516	10.5295	6.7186	1.87702	0.00121348	0.0060258	Distal Intergenic
ENSSSCG00000003145	6	54032429	54032995	567	5.2453	2.56865	1.87609	0.000314243	0.00191467	Promoter (1-2kb)
ENSSSCG00000006893	4	123574195	123574521	327	4.20676	0	1.87542	0.00146511	0.00707156	Intron
ENSSSCG00000022705	7	77637953	77642513	4561	10.3438	7.35593	1.87395	0.000631104	0.00346497	Promoter (<=1kb)
ENSSSCG00000008727	8	5628589	5637105	8517	12.1176	9.33257	1.87359	0.000428326	0.00249286	Promoter (<=1kb)
ENSSSCG00000016420	18	2948864	2949229	366	5.23738	2.03358	1.87353	0.000787669	0.00417382	Distal Intergenic
ENSSSCG00000015545	9	123756311	123756576	266	4.15042	0.529741	1.87235	0.00112059	0.00563478	Intron
ENSSSCG00000012277	X	42104640	42106350	1711	8.57081	6.48998	1.87206	6.66e-08	1.03e-06	Promoter (2-3kb)
ENSSSCG00000000145	5	11332570	11333498	929	6.9754	4.91254	1.87031	4.07e-08	6.55e-07	Distal Intergenic
ENSSSCG00000031269	7	3204657	3206020	1364	7.04896	4.27962	1.8692	0.000410755	0.00240512	Intron
ENSSSCG00000005880	4	21595	23163	1569	8.61423	6.47908	1.86911	1.15e-06	1.37e-05	Distal Intergenic
ENSSSCG00000009482	11	52106534	52106772	239	4.18599	0	1.86893	0.0014009	0.00680517	Distal Intergenic
ENSSSCG00000008664	3	122840604	122840826	223	4.07815	0	1.86793	0.00136491	0.00666219	Distal Intergenic
ENSSSCG00000012247	X	36229718	36230063	346	4.52722	0.863655	1.86727	0.00113716	0.00570794	Distal Intergenic
ENSSSCG00000015732	15	30071678	30073846	2169	9.66589	6.88156	1.86721	0.000446215	0.00257692	Promoter (<=1kb)
ENSSSCG00000035352	5	3463709	3465839	2131	8.56941	6.53741	1.86701	3.3e-09	6.47e-08	Distal Intergenic
ENSSSCG00000015632	9	137051947	137056595	4649	11.1185	8.91842	1.86496	7.39e-06	7.22e-05	Promoter (<=1kb)
ENSSSCG00000028587	6	20085664	20085896	233	4.11238	0.529741	1.85913	0.00115241	0.00577027	3' UTR
ENSSSCG00000001567	7	32507071	32509771	2701	9.74622	7.79689	1.85861	1.19e-14	4.88e-13	Promoter (<=1kb)
ENSSSCG00000038895	15	54851240	54852154	915	6.45586	4.27065	1.85764	5.53e-06	5.57e-05	Distal Intergenic
ENSSSCG00000008633	3	125749365	125749650	286	4.02147	0	1.85751	0.00138938	0.0067573	Promoter (2-3kb)
ENSSSCG00000034978	AEMK02000682.1	457053	457880	828	5.95416	3.43011	1.85558	0.000187667	0.00122626	Intron
ENSSSCG00000031190	2	96069570	96070997	1428	7.44995	5.39315	1.85494	5.34e-08	8.36e-07	Downstream (2-3kb)
ENSSSCG00000008985	8	72542308	72544218	1911	8.87285	5.96524	1.85462	0.000619039	0.00340792	Promoter (<=1kb)
ENSSSCG00000038844	12	5762327	5763661	1335	7.49394	5.24741	1.85414	2.5e-05	0.000214015	Promoter (<=1kb)
ENSSSCG00000014361	2	141948409	141948876	468	5.41626	3.06436	1.85297	7.54e-05	0.00055701	Intron
ENSSSCG00000038645	3	93209288	93209949	662	5.58392	3.24969	1.85233	7.21e-05	0.000535759	Distal Intergenic
ENSSSCG00000026583	8	30173669	30174284	616	5.36601	2.92847	1.85212	0.000159905	0.00106805	Intron
ENSSSCG00000016321	15	136319316	136322234	2919	9.03569	5.52799	1.85174	0.00114907	0.00575589	Distal Intergenic
ENSSSCG00000019175	2	18792386	18792616	231	4.07169	0.0945038	1.85095	0.00142502	0.00690496	Distal Intergenic
ENSSSCG00000004968	1	167154034	167156530	2497	9.59787	6.49955	1.85089	0.000826376	0.0043432	Promoter (<=1kb)
ENSSSCG00000007589	3	5146518	5147351	834	6.86207	4.59493	1.85023	2.99e-05	0.000250279	Promoter (<=1kb)
ENSSSCG00000017000	16	53155682	53156715	1034	5.33466	2.85167	1.85004	0.00016879	0.00111724	Intron
ENSSSCG00000032407	6	47966305	47967344	1040	7.65962	5.50045	1.84957	4.16e-06	4.36e-05	Distal Intergenic
ENSSSCG00000014347	2	141280810	141286241	5432	11.284	9.38659	1.84865	1.34e-24	1.89e-22	Promoter (<=1kb)
ENSSSCG00000017325	12	18004047	18004571	525	6.12569	3.44064	1.84728	0.000383927	0.0022742	Exon
ENSSSCG00000033385	14	43120497	43124126	3630	10.4482	8.52067	1.84579	1.12e-15	5.23e-14	Promoter (<=1kb)
ENSSSCG00000023605	13	108331861	108338315	6455	11.6412	9.40404	1.84409	2.5e-05	0.000214015	Distal Intergenic
ENSSSCG00000010162	14	56882045	56882346	302	4.10607	0	1.84392	0.00157427	0.00751096	Promoter (1-2kb)
ENSSSCG00000029438	6	85333127	85333478	352	4.10607	0	1.84392	0.00157427	0.00751096	Intron
ENSSSCG00000010025	14	47988801	47989763	963	6.23883	3.81977	1.84329	0.000122377	0.000848667	Intron
ENSSSCG00000005480	1	254078228	254080837	2610	7.97572	5.71058	1.84249	3.63e-05	0.000296191	Promoter (<=1kb)
ENSSSCG00000036114	13	109500587	109501215	629	5.77294	2.78714	1.84063	0.000726655	0.0039053	Promoter (<=1kb)
ENSSSCG00000003498	6	78456871	78458597	1727	7.53516	5.39379	1.83969	4.6e-06	4.76e-05	Promoter (<=1kb)
ENSSSCG00000023305	6	18665337	18667548	2212	9.35094	7.34045	1.83927	1.08e-08	1.96e-07	Promoter (<=1kb)
ENSSSCG00000037753	12	23286688	23287407	720	5.65341	3.3371	1.83891	6e-05	0.00045673	Promoter (<=1kb)
ENSSSCG00000016725	18	49110514	49111546	1033	6.54918	4.32009	1.83863	2.04e-05	0.000178	Intron
ENSSSCG00000007849	3	24814847	24816884	2038	10.0622	7.64744	1.83705	0.000146092	0.000989351	Promoter (<=1kb)
ENSSSCG00000017537	12	24869896	24871111	1216	6.41163	4.2241	1.83579	1.11e-05	0.000103	Promoter (<=1kb)
ENSSSCG00000032503	15	38095006	38095540	535	4.62805	0.448617	1.83448	0.00150729	0.00725129	Downstream (<1kb)
ENSSSCG00000038221	6	6359275	6359523	249	4.19938	0.448617	1.83438	0.00132526	0.0064998	Promoter (1-2kb)
ENSSSCG00000007560	3	1043088	1044363	1276	8.79077	5.60445	1.83425	0.00097821	0.00502083	Promoter (2-3kb)
ENSSSCG00000038792	18	48402324	48404155	1832	8.54809	5.42747	1.83361	0.000919738	0.00476073	Promoter (<=1kb)
ENSSSCG00000022557	18	48472412	48473692	1281	8.12749	6.19744	1.83106	1.07e-12	3.46e-11	Promoter (<=1kb)
ENSSSCG00000037565	7	20749383	20749771	389	4.07654	0	1.82949	0.00162695	0.00771594	Distal Intergenic
ENSSSCG00000035933	4	909574	911052	1479	7.74632	5.79672	1.82799	8.23e-11	2.04e-09	Exon
ENSSSCG00000034150	3	39027589	39029906	2318	9.65977	6.16418	1.82787	0.00124992	0.00617997	Distal Intergenic
ENSSSCG00000004147	1	25642354	25642607	254	3.9781	0	1.82515	0.00151446	0.00727674	Promoter (2-3kb)
ENSSSCG00000032231	6	63452682	63452972	291	4.93782	2.32847	1.82472	0.000409262	0.00239714	Distal Intergenic
ENSSSCG00000031851	12	967496	968769	1274	6.72436	4.67969	1.8245	4.25e-07	5.56e-06	Distal Intergenic
ENSSSCG00000005858	AEMK02000682.1	689078	690188	1111	7.92394	5.96879	1.82129	2.52e-10	5.8e-09	3' UTR
ENSSSCG00000015612	9	133163709	133166644	2936	10.947	8.52576	1.82109	0.000185573	0.00121538	Promoter (<=1kb)
ENSSSCG00000007114	17	29989506	29989715	210	4.02649	0	1.82027	0.00166338	0.00786016	Distal Intergenic
ENSSSCG00000005619	1	268242344	268243825	1482	7.52308	5.37406	1.8202	9.31e-06	8.89e-05	Exon
ENSSSCG00000009840	14	33213530	33214898	1369	6.16015	3.95461	1.81989	2.59e-05	0.000220487	Promoter (2-3kb)
ENSSSCG00000040786	3	86697327	86697686	360	4.64718	1.80741	1.81899	0.000704753	0.00380714	Promoter (1-2kb)
ENSSSCG00000030300	6	18643629	18644207	579	5.29639	2.72368	1.81884	0.000328356	0.00198796	Promoter (<=1kb)
ENSSSCG00000023057	9	1021770	1023642	1873	8.44641	6.40491	1.81881	5.05e-07	6.5e-06	Distal Intergenic
ENSSSCG00000017493	12	22462128	22463106	979	6.93927	4.93417	1.818	8.1e-08	1.23e-06	Promoter (<=1kb)
ENSSSCG00000039344	AEMK02000333.1	84462	88198	3737	9.17475	4.71401	1.81788	0.00165278	0.00781831	Distal Intergenic
ENSSSCG00000009278	11	1552093	1559345	7253	11.9177	9.90129	1.81747	1.42e-07	2.05e-06	Promoter (<=1kb)
ENSSSCG00000007275	17	37451727	37452489	763	5.45709	3.09134	1.81732	0.000153041	0.00102956	Promoter (2-3kb)
ENSSSCG00000034870	8	71213707	71213981	275	4.34842	0.863655	1.81646	0.00124596	0.00616287	Promoter (<=1kb)
ENSSSCG00000009293	11	3046362	3047624	1263	7.91602	5.79526	1.81376	6.57e-06	6.49e-05	Promoter (<=1kb)
ENSSSCG00000001826	7	53904703	53905415	713	6.8469	4.8377	1.8122	1.63e-07	2.32e-06	Distal Intergenic
ENSSSCG00000002653	6	1788300	1789066	767	6.26931	4.12281	1.80936	1.67e-05	0.000149	Distal Intergenic
ENSSSCG00000040989	12	6719641	6720015	375	5.05255	2.56865	1.8091	0.000291232	0.00179115	Distal Intergenic
ENSSSCG00000004822	1	139450021	139452932	2912	10.563	8.71275	1.80863	9.33e-28	1.94e-25	Promoter (<=1kb)
ENSSSCG00000001076	7	13978950	13979605	656	6.05603	3.85167	1.8079	3.17e-05	0.000263606	Promoter (<=1kb)
ENSSSCG00000010739	14	134479276	134479607	332	4.02982	0	1.80747	0.00161965	0.00768941	Intron
ENSSSCG00000021876	6	56157631	56157918	288	5.10212	1.67101	1.80627	0.00127517	0.00628611	Promoter (<=1kb)
ENSSSCG00000032282	2	70204509	70205118	610	5.68232	3.40062	1.8055	7.71e-05	0.000567785	3' UTR
ENSSSCG00000038420	1	26300409	26303304	2896	9.71164	7.84111	1.80496	2.94e-18	1.9e-16	Promoter (<=1kb)
ENSSSCG00000003572	6	84569270	84570375	1106	7.91083	5.98866	1.80377	1.05e-10	2.55e-09	Exon
ENSSSCG00000001040	7	7437063	7437963	901	6.35624	4.18229	1.80319	2.17e-05	0.000188	Promoter (<=1kb)
ENSSSCG00000009293	11	3010276	3010725	450	4.73103	1.44862	1.8003	0.00117291	0.00585368	Intron
ENSSSCG00000013351	2	39628927	39630821	1895	9.17445	7.12725	1.79974	1.49e-06	1.72e-05	Intron
ENSSSCG00000003470	6	75211189	75213037	1849	8.02309	6.09603	1.79784	2.63e-10	6.04e-09	Promoter (<=1kb)
ENSSSCG00000035392	15	118821565	118823586	2022	9.19715	7.28059	1.79739	7e-11	1.76e-09	Promoter (<=1kb)
ENSSSCG00000015499	9	116965934	116966543	610	6.34975	3.58322	1.79616	0.000667335	0.00363664	Promoter (2-3kb)
ENSSSCG00000040188	12	52831339	52831566	228	4.35906	0.983692	1.79599	0.00132651	0.00650331	Intron
ENSSSCG00000022649	8	88607424	88609526	2103	8.31125	6.27472	1.79564	1.25e-06	1.47e-05	Promoter (<=1kb)
ENSSSCG00000032558	14	127640293	127640964	672	5.1927	2.34567	1.79563	0.000748944	0.00400063	Distal Intergenic
ENSSSCG00000016459	18	6842489	6844615	2127	9.54173	7.62604	1.7946	1.06e-10	2.59e-09	Promoter (<=1kb)
ENSSSCG00000035933	4	908787	908991	205	5.17736	2.34567	1.7942	0.00073466	0.00394081	Intron
ENSSSCG00000026578	5	63760436	63760905	470	4.9524	2.43261	1.79258	0.000382989	0.00226975	Promoter (2-3kb)
ENSSSCG00000000436	5	22853729	22856319	2591	10.2504	8.36894	1.79215	1.41e-13	5.12e-12	Promoter (<=1kb)
ENSSSCG00000033750	17	12585098	12587196	2099	9.37767	7.46257	1.79097	2.09e-10	4.88e-09	Promoter (<=1kb)
ENSSSCG00000007717	3	11065833	11067236	1404	6.97799	4.75254	1.79034	5.94e-05	0.000452801	Distal Intergenic
ENSSSCG00000006256	4	76844842	76851729	6888	11.3277	8.25327	1.7898	0.00108618	0.00548889	Distal Intergenic
ENSSSCG00000032273	7	58431413	58431908	496	5.29223	2.98369	1.78937	0.00014516	0.000983583	Distal Intergenic
ENSSSCG00000026718	13	95641332	95644326	2995	9.97803	7.33327	1.78895	0.000563397	0.00314604	Promoter (<=1kb)
ENSSSCG00000006622	4	97760887	97761462	576	5.15577	2.79105	1.78887	0.000206563	0.00133448	Distal Intergenic
ENSSSCG00000037065	3	32505066	32505317	252	4.03149	0	1.78604	0.00179532	0.00838008	Distal Intergenic
ENSSSCG00000004453	1	82540965	82542536	1572	8.62413	6.76061	1.78597	9.01e-15	3.75e-13	Promoter (<=1kb)
ENSSSCG00000017920	12	52139147	52140529	1383	8.31992	6.44512	1.78586	2.41e-13	8.47e-12	Promoter (2-3kb)
ENSSSCG00000013382	2	42080518	42083391	2874	10.0988	8.20942	1.78428	8.98e-12	2.56e-10	Promoter (<=1kb)
ENSSSCG00000007717	3	11049352	11058193	8842	11.9113	9.56153	1.7837	0.00019607	0.00127366	Promoter (<=1kb)
ENSSSCG00000013506	2	74468008	74469665	1658	8.94599	7.08848	1.78358	1.59e-15	7.28e-14	3' UTR
ENSSSCG00000000981	5	711439	712510	1072	7.00292	5.02726	1.78329	1.44e-07	2.08e-06	Exon
ENSSSCG00000011106	10	57884947	57885512	566	5.40635	3.03687	1.78267	0.000206291	0.00133319	Intron
ENSSSCG00000021333	6	47858901	47859126	226	4.06683	0.529741	1.78203	0.00149456	0.00719716	Distal Intergenic
ENSSSCG00000029264	3	39189038	39190199	1162	6.62543	4.52102	1.7802	1.5e-05	0.000135	Distal Intergenic
ENSSSCG00000021361	7	55621177	55621455	279	4.20971	0	1.77713	0.0018109	0.00843989	Promoter (1-2kb)
ENSSSCG00000038522	1	44888238	44891091	2854	10.8713	8.4157	1.77547	0.000353629	0.00211802	Promoter (<=1kb)
ENSSSCG00000001823	7	53594651	53594982	332	5.31291	1.95461	1.77415	0.00141992	0.00688388	Intron
ENSSSCG00000016542	18	15071490	15072013	524	5.49198	2.90985	1.77267	0.00050475	0.00286029	Intron
ENSSSCG00000010647	14	124399264	124402593	3330	9.4241	7.49468	1.77257	1.92e-08	3.31e-07	Promoter (<=1kb)
ENSSSCG00000017187	12	5314512	5314971	460	5.56593	3.37051	1.77222	7.14e-05	0.000530795	Distal Intergenic
ENSSSCG00000001528	7	30449707	30450579	873	6.47097	4.44835	1.77133	3.56e-06	3.79e-05	Distal Intergenic
ENSSSCG00000006531	4	94698824	94699826	1003	6.47724	4.28101	1.77076	6.1e-05	0.000463522	Distal Intergenic
ENSSSCG00000028812	13	207260269	207261025	757	6.28719	4.21944	1.77017	1e-05	9.46e-05	Promoter (1-2kb)
ENSSSCG00000015485	9	114920954	114921425	472	5.02147	2.56865	1.76913	0.000381119	0.00225903	Intron
ENSSSCG00000015632	9	137056901	137058046	1146	6.4682	4.406	1.76806	7.65e-06	7.44e-05	Promoter (<=1kb)
ENSSSCG00000007927	3	37459924	37462987	3064	9.98854	8.16137	1.76748	8.73e-19	5.94e-17	Promoter (<=1kb)
ENSSSCG00000038731	8	5926058	5926529	472	5.50372	2.68878	1.76713	0.000849298	0.00444066	Intron
ENSSSCG00000040184	11	48030843	48032075	1233	6.85938	4.79321	1.76321	9.75e-06	9.26e-05	Promoter (1-2kb)
ENSSSCG00000002002	7	75125173	75125698	526	5.36667	3.02293	1.76264	0.000219184	0.00140463	5' UTR
ENSSSCG00000011106	10	57888535	57888805	271	3.98327	0	1.7554	0.00186854	0.0086535	Intron
ENSSSCG00000002671	6	4312594	4313532	939	7.9381	4.01424	1.75529	0.00183441	0.00853098	Promoter (<=1kb)
ENSSSCG00000024223	6	65031738	65032067	330	5.08498	1.86365	1.75464	0.00137686	0.00670479	Intron
ENSSSCG00000004511	1	99808140	99810639	2500	10.0149	7.94507	1.75353	1.8e-05	0.000159	Promoter (<=1kb)
ENSSSCG00000038731	8	5929511	5929710	200	4.07654	0.529741	1.75286	0.00166296	0.00785936	Promoter (1-2kb)
ENSSSCG00000032996	6	1556270	1556623	354	5.56363	3.16335	1.75193	0.00032036	0.00194708	Intron
ENSSSCG00000039815	2	77975795	77976185	391	4.07976	0	1.75019	0.00192062	0.00885885	Promoter (1-2kb)
ENSSSCG00000009609	14	6315072	6317475	2404	9.13745	7.27765	1.74703	1.11e-10	2.7e-09	Promoter (2-3kb)
ENSSSCG00000006525	4	94628371	94632174	3804	9.10043	7.2528	1.74609	1.29e-11	3.58e-10	Promoter (1-2kb)
ENSSSCG00000031461	3	7898506	7898835	330	4.61145	1.70634	1.74591	0.00107177	0.00542728	Distal Intergenic
ENSSSCG00000013753	2	65902055	65904016	1962	7.89868	5.98061	1.74385	8.88e-08	1.34e-06	Distal Intergenic
ENSSSCG00000003439	6	72506941	72507259	319	4.93871	2.2348	1.73973	0.000833837	0.00437481	Intron
ENSSSCG00000024697	6	167974786	167976692	1907	9.23723	5.92028	1.73855	0.00160021	0.0076129	Promoter (<=1kb)
ENSSSCG00000002257	7	84961443	84963664	2222	9.14879	7.33	1.73698	1.05e-13	3.86e-12	Promoter (<=1kb)
ENSSSCG00000003083	6	51277352	51278456	1105	5.81874	3.71709	1.73326	4.8e-05	0.000376702	Promoter (<=1kb)
ENSSSCG00000024668	6	55569400	55570531	1132	8.24355	6.24148	1.73323	8.18e-06	7.92e-05	Downstream (<1kb)
ENSSSCG00000006256	4	76859121	76862396	3276	11.0982	8.6585	1.73196	0.000496739	0.00282462	Promoter (1-2kb)
ENSSSCG00000014177	2	105277610	105278480	871	6.37177	4.32847	1.73145	2.7e-05	0.000228758	Distal Intergenic
ENSSSCG00000012960	2	6323624	6327692	4069	9.15025	7.33934	1.73116	1.61e-13	5.77e-12	Promoter (<=1kb)
ENSSSCG00000008753	8	16778508	16778748	241	4.02982	0.529741	1.73048	0.00176859	0.00827282	Intron
ENSSSCG00000037449	4	110207118	110207474	357	4.51775	1.74082	1.73036	0.00100785	0.0051513	Distal Intergenic
ENSSSCG00000010164	14	57468537	57468780	244	4.51893	1.74082	1.7294	0.00101485	0.00517914	Intron
ENSSSCG00000016626	18	28816546	28818634	2089	10.0715	7.62797	1.72926	0.000513742	0.00290417	Promoter (<=1kb)
ENSSSCG00000033385	14	43124769	43125204	436	5.04515	2.6573	1.72811	0.000413312	0.00241662	Intron
ENSSSCG00000038439	6	48679825	48680791	967	6.94623	5.03423	1.72748	3.08e-07	4.14e-06	Exon
ENSSSCG00000033327	5	8984058	8984839	782	6.01328	3.96193	1.72709	2.57e-05	0.000219151	Promoter (1-2kb)
ENSSSCG00000036148	13	47478110	47478759	650	5.56248	3.24685	1.7267	0.000285154	0.00176116	Intron
ENSSSCG00000018417	18	18975772	18979021	3250	11.0751	7.23826	1.72613	0.00197419	0.0090671	Distal Intergenic
ENSSSCG00000029541	2	141571532	141571732	201	4.52249	1.7745	1.7259	0.00102101	0.00520187	Distal Intergenic
ENSSSCG00000006664	4	99085812	99086031	220	4.51537	1.80741	1.72567	0.000995323	0.00509795	Intron
ENSSSCG00000020675	3	32597273	32599456	2184	10.0895	8.30771	1.72553	9.24e-18	5.56e-16	Promoter (<=1kb)
ENSSSCG00000020386	17	39205467	39205669	203	4.31804	1.2824	1.72055	0.00143213	0.00693117	Intron
ENSSSCG00000023684	6	18658513	18659088	576	6.39394	1.41643	1.71994	0.00208931	0.00948526	Promoter (1-2kb)
ENSSSCG00000025704	4	109120816	109123745	2930	10.3258	8.53987	1.71986	9.19e-16	4.34e-14	Promoter (<=1kb)
ENSSSCG00000010493	14	106797526	106798608	1083	7.03823	4.92492	1.71853	7.17e-05	0.000532795	Distal Intergenic
ENSSSCG00000005249	1	222662310	222662679	370	3.9867	0	1.71826	0.00209622	0.00951312	Intron
ENSSSCG00000022957	11	399939	400202	264	4.63519	1.95461	1.71579	0.000966302	0.00496597	Intron
ENSSSCG00000006816	4	110136110	110136632	523	5.69787	3.48441	1.71562	0.000232455	0.0014765	Distal Intergenic
ENSSSCG00000014820	9	7618419	7618988	570	5.07573	2.69296	1.71396	0.000494306	0.00281384	Promoter (<=1kb)
ENSSSCG00000022014	6	88686175	88686952	778	6.50612	4.52598	1.71352	9.54e-06	9.09e-05	Promoter (<=1kb)
ENSSSCG00000035972	7	31369798	31370640	843	6.41387	4.24685	1.71239	0.00013193	0.000904886	Exon
ENSSSCG00000018042	12	59910810	59911552	743	6.44356	4.48708	1.71237	4.71e-06	4.85e-05	Distal Intergenic
ENSSSCG00000027302	2	213700	214328	629	6.23414	4.21477	1.71004	3.23e-05	0.00026782	Promoter (<=1kb)
ENSSSCG00000001924	7	60691545	60692153	609	4.85327	1.67101	1.70851	0.00162311	0.00770126	Promoter (1-2kb)
ENSSSCG00000009589	14	2056179	2057400	1222	8.61649	6.82546	1.70826	5.75e-13	1.92e-11	Promoter (<=1kb)
ENSSSCG00000030533	10	48425725	48425973	249	3.93338	0	1.70669	0.00213707	0.00965662	3' UTR
ENSSSCG00000028814	8	18796355	18800453	4099	10.2154	7.73454	1.70666	0.000688592	0.00373581	Promoter (<=1kb)
ENSSSCG00000017537	12	24861729	24869227	7499	11.8679	10.134	1.70621	2.68e-33	1.09e-30	Promoter (<=1kb)
ENSSSCG00000023684	6	18672351	18675416	3066	10.267	6.49295	1.70604	0.00207559	0.00943583	Promoter (<=1kb)
ENSSSCG00000035089	7	20739158	20739523	366	4.38729	1.0945	1.70415	0.00186319	0.008632	Promoter (1-2kb)
ENSSSCG00000022417	12	39247933	39248472	540	5.11552	2.03358	1.7034	0.0015555	0.00743884	Distal Intergenic
ENSSSCG00000032632	6	27387506	27387828	323	4.10923	0.448617	1.70319	0.00200677	0.00919024	Intron
ENSSSCG00000001499	7	29079646	29080022	377	4.6159	1.98369	1.70252	0.000990861	0.00507865	Intron
ENSSSCG00000016703	18	45424615	45437895	13281	12.1271	10.2254	1.70176	1.22e-06	1.44e-05	Promoter (2-3kb)
ENSSSCG00000002653	6	1798773	1798988	216	3.93516	0	1.70097	0.00217304	0.00978777	Distal Intergenic
ENSSSCG00000034500	16	49873046	49873880	835	6.11356	4.02293	1.70036	7.53e-05	0.000556494	Distal Intergenic
ENSSSCG00000038185	8	70350249	70353002	2754	9.54756	7.75711	1.69891	8.62e-12	2.47e-10	Promoter (<=1kb)
ENSSSCG00000016317	15	135484851	135485279	429	5.07088	2.7745	1.69799	0.000387305	0.00228866	Intron
ENSSSCG00000012855	2	2036912	2037140	229	4.49439	1.0945	1.6975	0.00197931	0.00908561	Intron
ENSSSCG00000007438	17	48227763	48229697	1935	7.81566	5.94715	1.69669	3.82e-07	5.04e-06	3' UTR
ENSSSCG00000009388	11	17793216	17793640	425	4.75793	2.19151	1.69662	0.000949038	0.00488959	Promoter (<=1kb)
ENSSSCG00000016376	15	139944517	139945805	1289	7.06855	5.05673	1.69643	3.01e-05	0.000251858	Distal Intergenic
ENSSSCG00000030827	8	881694	882336	643	5.93338	3.78909	1.69626	0.000138017	0.000941272	Promoter (2-3kb)
ENSSSCG00000001855	7	55711145	55711404	260	4.11238	0.983692	1.69589	0.00171887	0.00807777	Distal Intergenic
ENSSSCG00000009881	14	38855342	38859752	4411	11.1456	9.23274	1.69523	2.83e-06	3.09e-05	Promoter (1-2kb)
ENSSSCG00000013033	2	7837755	7838823	1069	6.74213	4.80237	1.69403	7.05e-06	6.92e-05	Intron
ENSSSCG00000039555	5	9328591	9329176	586	4.93605	2.54933	1.69355	0.000569801	0.00317453	Intron
ENSSSCG00000009246	8	135788112	135788694	583	5.77294	3.37889	1.69293	0.000563012	0.00314437	Intron
ENSSSCG00000007560	3	1046173	1046799	627	5.96879	3.78083	1.69013	0.000211177	0.00135926	Promoter (<=1kb)
ENSSSCG00000002450	7	113835532	113837768	2237	9.8438	7.73998	1.68955	0.000124271	0.000859688	Promoter (<=1kb)
ENSSSCG00000034407	5	42490144	42490373	230	3.93694	0	1.68723	0.00225993	0.0101194	Distal Intergenic
ENSSSCG00000028504	3	11396474	11397473	1000	7.06946	5.01489	1.68608	8.19e-05	0.000597964	Distal Intergenic
ENSSSCG00000016707	18	45485005	45486298	1294	8.66897	6.88192	1.68575	2.25e-10	5.23e-09	Distal Intergenic
ENSSSCG00000018044	12	59906893	59907500	608	5.62419	3.12779	1.68415	0.000831556	0.00436596	Distal Intergenic
ENSSSCG00000035479	10	11603089	11604245	1157	6.34256	4.34272	1.68353	3.27e-05	0.000270423	5' UTR
ENSSSCG00000016431	18	5429994	5430286	293	4.27301	1.2348	1.68347	0.00165371	0.0078217	Intron
ENSSSCG00000016916	16	35175148	35175408	261	4.07169	0.448617	1.68318	0.0021232	0.00961322	Distal Intergenic
ENSSSCG00000021718	7	78142569	78144055	1487	7.00356	4.76417	1.68246	0.000332671	0.00201123	Promoter (1-2kb)
ENSSSCG00000037416	7	40714214	40714654	441	5.45586	3.30562	1.68146	0.000215146	0.00138116	Intron
ENSSSCG00000025652	6	18153973	18156500	2528	10.6878	7.56506	1.68112	0.00181148	0.00844149	Promoter (<=1kb)
ENSSSCG00000004110	1	16680485	16681673	1189	7.55512	5.34913	1.68082	0.00028692	0.00176938	Distal Intergenic
ENSSSCG00000037742	3	71643902	71644313	412	6.01538	3.77252	1.67995	0.0003345	0.00201929	Distal Intergenic
ENSSSCG00000008724	8	2713639	2714002	364	4.42008	1.48975	1.67759	0.00155148	0.00742553	Promoter (2-3kb)
ENSSSCG00000032288	3	43838098	43838385	288	3.92803	0	1.67678	0.0023135	0.0103227	Distal Intergenic
ENSSSCG00000036686	2	133581152	133581489	338	4.1611	0.924921	1.67639	0.00192407	0.00887365	Intron
ENSSSCG00000006523	4	94607374	94607714	341	3.97291	0	1.67441	0.00235339	0.0104688	3' UTR
ENSSSCG00000003709	6	108548126	108550241	2116	10.1964	8.27214	1.67416	1.03e-05	9.68e-05	Promoter (<=1kb)
ENSSSCG00000010556	14	111822209	111822585	377	4.61367	1.44862	1.673	0.00185201	0.00858777	Distal Intergenic
ENSSSCG00000024206	3	30368569	30369058	490	5.82018	3.04742	1.67276	0.00137029	0.00668311	Intron
ENSSSCG00000038610	15	31046834	31047064	231	4.07331	0.448617	1.67242	0.00220158	0.00989685	Distal Intergenic
ENSSSCG00000036055	4	50535122	50535511	390	4.05869	0	1.67087	0.00232096	0.0103472	Distal Intergenic
ENSSSCG00000010340	14	82258965	82259396	432	5.33128	2.90985	1.67056	0.00071608	0.00385866	Intron
ENSSSCG00000037577	3	87668877	87669129	253	3.92803	0	1.66967	0.00235416	0.0104697	Distal Intergenic
ENSSSCG00000007052	17	15137019	15138292	1274	7.93505	5.99726	1.66939	1.52e-05	0.000136	Promoter (<=1kb)
ENSSSCG00000013613	2	70202569	70203810	1242	6.8287	4.83979	1.66923	3.86e-05	0.000311515	Promoter (2-3kb)
ENSSSCG00000035928	3	11013053	11013366	314	4.26878	1.32847	1.66914	0.00171728	0.00807237	Distal Intergenic
ENSSSCG00000017249	12	7807838	7808040	203	3.25887	0	1.66816	0.00214959	0.0097033	Intron
ENSSSCG00000036747	X	42775987	42776523	537	5.10844	2.62512	1.66643	0.000992881	0.00508687	Promoter (1-2kb)
ENSSSCG00000015336	9	75735137	75735525	389	3.97637	0.529741	1.66517	0.00218519	0.00983642	Intron
ENSSSCG00000011587	13	68813143	68814232	1090	7.28073	5.3671	1.66334	1.08e-05	0.000101	Promoter (<=1kb)
ENSSSCG00000006256	4	76867121	76867429	309	4.23522	0.863655	1.66276	0.00211152	0.00957305	Distal Intergenic
ENSSSCG00000021956	15	66846712	66847892	1181	7.05132	5.05934	1.66249	4.92e-05	0.000385116	Promoter (<=1kb)
ENSSSCG00000026386	6	83483356	83486908	3553	10.8527	7.57991	1.66169	0.00209894	0.00952307	Promoter (<=1kb)
ENSSSCG00000038164	12	60815015	60815467	453	5.17736	2.96922	1.66157	0.000376506	0.00223494	Intron
ENSSSCG00000007576	3	3388676	3389131	456	4.66714	1.87106	1.66012	0.0016232	0.00770126	Distal Intergenic
ENSSSCG00000020444	10	27048341	27049367	1027	8.04793	4.67653	1.65945	0.00218878	0.00984942	Exon
ENSSSCG00000017498	12	22691646	22692661	1016	6.58533	4.66288	1.65856	2.02e-05	0.000176	Promoter (1-2kb)
ENSSSCG00000012164	X	17560188	17563517	3330	10.3065	8.59419	1.65678	8.36e-17	4.44e-15	Promoter (<=1kb)
ENSSSCG00000014004	2	77944218	77949598	5381	11.0718	9.2394	1.65484	8.85e-07	1.08e-05	Promoter (<=1kb)
ENSSSCG00000000920	5	93135785	93136615	831	5.50552	3.3371	1.65482	0.000306008	0.00187072	Intron
ENSSSCG00000013895	2	59689532	59691329	1798	8.15739	6.38292	1.6546	5.08e-09	9.73e-08	Promoter (<=1kb)
ENSSSCG00000003732	6	116011593	116012036	444	4.23811	0.863655	1.65173	0.00220058	0.00989356	Distal Intergenic
ENSSSCG00000010025	14	47999016	47999430	415	4.96029	2.2104	1.6515	0.00146813	0.00708293	Intron
ENSSSCG00000017535	12	24821577	24822037	461	4.8093	2.43261	1.6505	0.000799652	0.00422449	Distal Intergenic
ENSSSCG00000033811	6	27688211	27688505	295	4.65747	1.7745	1.64915	0.00176323	0.0082535	Intron
ENSSSCG00000035121	4	93707354	93708619	1266	8.20381	6.45133	1.64903	7.61e-10	1.63e-08	Promoter (<=1kb)
ENSSSCG00000003951	6	167962439	167962731	293	4.80833	2.06113	1.64845	0.00148407	0.00715512	Promoter (2-3kb)
ENSSSCG00000017537	12	24871695	24872148	454	5.07573	2.48975	1.64799	0.00119835	0.00596195	Promoter (<=1kb)
ENSSSCG00000038713	AEMK02000452.1	3493901	3494997	1097	7.13811	5.29764	1.64729	2.78e-06	3.04e-05	Exon
ENSSSCG00000032185	3	6072981	6073276	296	3.97117	0	1.64667	0.00247207	0.010912	Intron
ENSSSCG00000026423	2	141270069	141270663	595	5.86265	3.80548	1.64632	0.000150791	0.00101696	Exon
ENSSSCG00000012083	13	205154033	205154424	392	4.58051	1.44862	1.64574	0.00203172	0.00928332	Promoter (1-2kb)
ENSSSCG00000025483	3	125183341	125184925	1585	7.31736	5.03175	1.6457	0.000603241	0.00333701	Distal Intergenic
ENSSSCG00000017492	12	22405648	22406220	573	5.75542	3.56638	1.64558	0.0003719	0.00221226	Distal Intergenic
ENSSSCG00000009678	14	12276482	12277422	941	6.82331	4.86644	1.6455	4.28e-05	0.000340417	Promoter (<=1kb)
ENSSSCG00000016988	16	51387431	51387857	427	5.55411	3.40318	1.64418	0.000373617	0.00222175	Intron
ENSSSCG00000015035	9	39647733	39648516	784	6.74999	4.82475	1.64171	2.67e-05	0.000226535	Promoter (<=1kb)
ENSSSCG00000035067	5	93402317	93402534	218	4.25602	0	1.6394	0.00242885	0.0107562	Distal Intergenic
ENSSSCG00000011147	10	65548761	65549418	658	5.87662	3.69087	1.63877	0.000411478	0.00240858	Distal Intergenic
ENSSSCG00000002818	6	19239190	19242172	2983	10.83	8.90377	1.63871	3.61e-05	0.000294373	Promoter (<=1kb)
ENSSSCG00000010770	14	141132438	141133176	739	6.56909	4.65278	1.63832	2.58e-05	0.000219417	Promoter (<=1kb)
ENSSSCG00000015445	9	108246032	108248117	2086	9.48031	7.67422	1.63564	7.25e-07	9.01e-06	Promoter (<=1kb)
ENSSSCG00000022149	3	31811258	31811766	509	5.17209	2.96922	1.63533	0.000490103	0.00279208	Intron
ENSSSCG00000002009	7	75196085	75198168	2084	9.59761	7.92648	1.63517	3.99e-24	5.36e-22	Promoter (<=1kb)
ENSSSCG00000019162	X	110115703	110118323	2621	8.78215	7.04962	1.63478	3.35e-10	7.55e-09	Promoter (1-2kb)
ENSSSCG00000031465	1	271504354	271504630	277	5.02565	2.62074	1.63476	0.000905739	0.00469823	Intron
ENSSSCG00000032274	7	36626054	36628880	2827	9.02508	7.29537	1.63293	2.74e-10	6.26e-09	Downstream (1-2kb)
ENSSSCG00000003336	6	63496122	63497114	993	6.82054	4.88197	1.6326	4.75e-05	0.000373093	Promoter (<=1kb)
ENSSSCG00000029077	10	65483034	65483374	341	4.64392	2.1147	1.63232	0.00122815	0.00608873	Exon
ENSSSCG00000022999	12	51838770	51839204	435	5.13152	2.72368	1.6315	0.000935345	0.00482855	Intron
ENSSSCG00000035933	4	913737	916495	2759	8.96492	7.21219	1.62985	1.73e-08	3.01e-07	Promoter (<=1kb)
ENSSSCG00000008634	3	125823298	125825899	2602	9.97197	6.44855	1.62979	0.0025215	0.0110993	Promoter (<=1kb)
ENSSSCG00000016959	16	47529580	47531159	1580	9.9513	7.79245	1.62875	0.000426042	0.00248115	Promoter (<=1kb)
ENSSSCG00000032752	1	267389333	267389720	388	4.11395	1.04016	1.62806	0.00223424	0.0100215	Promoter (1-2kb)
ENSSSCG00000002963	6	47462408	47464014	1607	9.55704	6.46252	1.62775	0.00220984	0.00993031	Promoter (<=1kb)
ENSSSCG00000037572	11	24114735	24115989	1255	6.63094	4.66074	1.62712	8.14e-05	0.00059486	Promoter (<=1kb)
ENSSSCG00000005486	1	254718515	254720066	1552	9.11243	7.3872	1.6271	4.32e-10	9.58e-09	Promoter (<=1kb)
ENSSSCG00000027922	7	36348717	36349004	288	4.5454	1.70634	1.62601	0.00182725	0.00850311	Promoter (1-2kb)
ENSSSCG00000003081	6	51201231	51202374	1144	8.39657	4.89078	1.62462	0.00255403	0.0112224	Exon
ENSSSCG00000029375	3	39131529	39133599	2071	9.39653	7.70047	1.62334	8.27e-13	2.72e-11	3' UTR
ENSSSCG00000038731	8	5930450	5938279	7830	11.6301	8.54603	1.62319	0.00224004	0.0100439	Promoter (<=1kb)
ENSSSCG00000019307	9	114868787	114869067	281	3.01979	0	1.6222	0.00245382	0.010851	Distal Intergenic
ENSSSCG00000006256	4	76869165	76869625	461	4.83098	2.3898	1.62173	0.00109396	0.00551847	Distal Intergenic
ENSSSCG00000017534	12	24811591	24812873	1283	6.40875	4.54933	1.62159	1.3e-05	0.000119	Distal Intergenic
ENSSSCG00000023071	9	39281349	39281705	357	4.67034	2.08817	1.62064	0.00140573	0.00682618	Promoter (1-2kb)
ENSSSCG00000002524	AEMK02000452.1	1637196	1637666	471	5.21814	2.70634	1.62012	0.00125032	0.00617997	Exon
ENSSSCG00000004759	1	130470552	130470995	444	5.10765	2.03358	1.61975	0.00220804	0.00992346	Promoter (2-3kb)
ENSSSCG00000039158	8	53340408	53340704	297	4.14582	0.448617	1.61936	0.00265351	0.0115886	Promoter (1-2kb)
ENSSSCG00000026264	6	158344180	158344926	747	4.96726	2.2348	1.61881	0.00172735	0.00811242	Exon
ENSSSCG00000026849	16	34390231	34391148	918	6.31069	4.23018	1.61795	0.000287739	0.00177384	Promoter (<=1kb)
ENSSSCG00000028203	13	74861726	74863382	1657	9.15197	7.46238	1.6175	1.29e-12	4.14e-11	Promoter (<=1kb)
ENSSSCG00000036772	6	67765978	67766692	715	6.28684	4.39108	1.61691	3.56e-05	0.000290957	Distal Intergenic
ENSSSCG00000013853	2	61426310	61426897	588	5.76521	3.69087	1.61551	0.000272521	0.00169514	Promoter (<=1kb)
ENSSSCG00000002818	6	19237086	19238225	1140	6.0158	3.81977	1.61487	0.000540553	0.00303653	Intron
ENSSSCG00000001596	7	35315991	35321279	5289	11.2401	9.44204	1.61236	2.67e-06	2.93e-05	Promoter (<=1kb)
ENSSSCG00000012146	X	13157337	13157585	249	4.42008	1.80741	1.61183	0.00164533	0.00778611	Intron
ENSSSCG00000026861	4	89357052	89357416	365	5.24458	2.6021	1.61027	0.00162532	0.00770982	Promoter (<=1kb)
ENSSSCG00000009148	8	113831594	113831847	254	4.34172	1.56865	1.60979	0.00194562	0.00895386	Intron
ENSSSCG00000007049	17	14895766	14896616	851	6.60378	4.66074	1.60907	8.35e-05	0.000607814	3' UTR
ENSSSCG00000021361	7	55654670	55654906	237	4.24099	0.863655	1.60728	0.0025833	0.0113292	3' UTR
ENSSSCG00000026360	8	86619841	86622948	3108	10.1997	7.49117	1.60726	0.00184022	0.00855044	Promoter (<=1kb)
ENSSSCG00000000135	5	10726090	10726500	411	4.58731	1.41643	1.60138	0.00258153	0.0113242	Distal Intergenic
ENSSSCG00000015276	9	64805816	64807754	1939	9.67056	8.0079	1.60046	4.11e-14	1.58e-12	Promoter (<=1kb)
ENSSSCG00000015336	9	75732946	75734297	1352	8.58008	6.8899	1.59872	4.18e-10	9.29e-09	Exon
ENSSSCG00000008993	8	73972987	73973209	223	4.08297	0.0945038	1.59707	0.00292508	0.0125945	Distal Intergenic
ENSSSCG00000009913	14	40562819	40564243	1425	8.10117	6.36678	1.5965	1.32e-07	1.92e-06	Promoter (<=1kb)
ENSSSCG00000038677	6	91031068	91032114	1047	6.20123	4.13923	1.59508	0.000333009	0.00201294	Promoter (<=1kb)
ENSSSCG00000040842	13	113236004	113237042	1039	7.92903	4.44463	1.59362	0.00281519	0.0121944	Distal Intergenic
ENSSSCG00000002764	6	28968120	28968702	583	6.03668	4.12126	1.5906	8.99e-05	0.000648364	Promoter (<=1kb)
ENSSSCG00000033578	1	16042954	16043331	378	4.53545	1.04016	1.59019	0.00287057	0.0123947	Promoter (<=1kb)
ENSSSCG00000023684	6	18670430	18671949	1520	8.19789	4.59741	1.59018	0.00289762	0.0124923	Promoter (<=1kb)
ENSSSCG00000015334	9	75215100	75216150	1051	5.98735	4.06436	1.58904	0.00011942	0.000831156	Distal Intergenic
ENSSSCG00000001885	7	58406286	58407114	829	7.39637	5.63106	1.58803	2.17e-06	2.43e-05	Distal Intergenic
ENSSSCG00000035378	9	76631808	76633513	1706	6.61201	1.67101	1.5867	0.00285869	0.0123507	Promoter (<=1kb)
ENSSSCG00000005662	1	269182574	269182774	201	4.02482	0.983692	1.58649	0.00254518	0.0111875	5' UTR
ENSSSCG00000003951	6	167962982	167963271	290	4.10765	0.679466	1.58626	0.00289813	0.0124931	Promoter (2-3kb)
ENSSSCG00000027302	2	214562	217461	2900	10.6311	7.28693	1.58604	0.00280897	0.0121718	Promoter (<=1kb)
ENSSSCG00000006462	4	93175205	93176774	1570	7.93221	6.13305	1.58565	1.1e-05	0.000102	Promoter (<=1kb)
ENSSSCG00000008402	3	86061831	86062030	200	4.33769	0.863655	1.58558	0.00285267	0.0123305	Distal Intergenic
ENSSSCG00000006719	4	101563355	101563629	275	5.05337	2.34567	1.58427	0.00198258	0.00909655	Downstream (<1kb)
ENSSSCG00000033412	5	67775292	67775546	255	3.94225	0	1.58373	0.00303242	0.0129849	Promoter (2-3kb)
ENSSSCG00000003081	6	51234955	51235474	520	4.94624	2.35097	1.58354	0.00189386	0.00875525	Distal Intergenic
ENSSSCG00000035928	3	11013892	11014225	334	3.83765	0	1.58295	0.00289988	0.0124977	Distal Intergenic
ENSSSCG00000033787	14	51627141	51627808	668	5.87128	3.97648	1.58084	9.75e-05	0.000695604	Promoter (<=1kb)
ENSSSCG00000000252	5	18178433	18181421	2989	10.9458	7.45035	1.58023	0.00294846	0.0126764	Promoter (<=1kb)
ENSSSCG00000040872	4	97506954	97508001	1048	7.42974	5.64598	1.58022	6.71e-06	6.62e-05	Promoter (<=1kb)
ENSSSCG00000007162	17	32518682	32518931	250	4.99995	2.75776	1.57979	0.000915656	0.00474161	Promoter (1-2kb)
ENSSSCG00000010768	14	140958286	140959272	987	7.24189	5.00801	1.57824	0.000908907	0.00470999	Exon
ENSSSCG00000002836	6	33750980	33751371	392	4.12335	0.448617	1.5769	0.0030213	0.0129448	Distal Intergenic
ENSSSCG00000017495	12	22579452	22585102	5651	11.8034	8.58267	1.57336	0.00284442	0.0123021	Promoter (<=1kb)
ENSSSCG00000015246	9	56887578	56889961	2384	9.69202	6.70332	1.57321	0.00260832	0.0114157	Promoter (<=1kb)
ENSSSCG00000009278	11	1559536	1559839	304	4.15501	1.32847	1.57134	0.00243354	0.010773	Intron
ENSSSCG00000029456	11	6615048	6615257	210	3.88539	0.529741	1.57118	0.00294862	0.0126764	Distal Intergenic
ENSSSCG00000002376	7	98160285	98163404	3120	9.88407	8.26016	1.56948	5.18e-15	2.21e-13	Promoter (<=1kb)
ENSSSCG00000040392	17	49384788	49385589	802	5.28492	2.91344	1.56884	0.00144922	0.00700432	Distal Intergenic
ENSSSCG00000032833	2	70965411	70969542	4132	10.6749	8.89611	1.5681	1.26e-05	0.000115	Promoter (<=1kb)
ENSSSCG00000032231	6	63453113	63453744	632	5.79688	3.88288	1.568	0.000159827	0.00106776	Distal Intergenic
ENSSSCG00000040272	8	81746351	81746900	550	6.63874	4.83465	1.5662	3.42e-05	0.000281131	Promoter (<=1kb)
ENSSSCG00000034242	4	60636229	60638184	1956	9.6549	7.62057	1.56571	0.000441959	0.00255799	Promoter (<=1kb)
ENSSSCG00000004087	1	14746771	14748302	1532	6.58661	4.72039	1.56527	7.71e-05	0.000568042	Promoter (2-3kb)
ENSSSCG00000029275	8	17783617	17784108	492	4.85091	1.18558	1.56294	0.00315986	0.0134395	Distal Intergenic
ENSSSCG00000017297	12	15438822	15439938	1117	6.7044	4.86736	1.56243	5.59e-05	0.000430028	Promoter (2-3kb)
ENSSSCG00000034357	13	32057690	32058594	905	5.61145	3.44064	1.56034	0.000816245	0.0042979	Promoter (<=1kb)
ENSSSCG00000020725	5	21480888	21481354	467	5.73001	3.69087	1.55797	0.000457448	0.00263281	Exon
ENSSSCG00000032632	6	27388568	27392253	3686	11.207	9.61266	1.55594	1.65e-19	1.23e-17	Promoter (<=1kb)
ENSSSCG00000034653	12	26154375	26155664	1290	7.59705	5.91542	1.55472	1.39e-07	2.02e-06	Promoter (<=1kb)
ENSSSCG00000002953	6	47212957	47213412	456	5.00165	2.03358	1.55339	0.00273434	0.0119004	Distal Intergenic
ENSSSCG00000036377	17	26449148	26453063	3916	10.9718	7.36518	1.55107	0.00327594	0.013856	Promoter (<=1kb)
ENSSSCG00000009914	14	40605225	40605981	757	5.28597	3.15362	1.55047	0.00085779	0.00447995	Intron
ENSSSCG00000035736	3	10347013	10349127	2115	7.48539	5.53828	1.55026	0.000298099	0.00182664	Promoter (<=1kb)
ENSSSCG00000016707	18	45473553	45479508	5956	11.8169	10.2374	1.5498	4.1e-24	5.48e-22	Promoter (<=1kb)
ENSSSCG00000003407	6	71013073	71013530	458	5.05173	2.85167	1.5473	0.00103478	0.00526035	Distal Intergenic
ENSSSCG00000033394	3	56169726	56170040	315	4.27019	1.0945	1.54664	0.00314794	0.0134012	Promoter (1-2kb)
ENSSSCG00000007530	17	59963748	59964069	322	4.0652	0.679466	1.54497	0.0032902	0.0139018	Promoter (2-3kb)
ENSSSCG00000031361	5	2978640	2982897	4258	11.1072	9.53384	1.54321	3.82e-24	5.15e-22	Promoter (<=1kb)
ENSSSCG00000013508	2	74421381	74422446	1066	6.18953	4.35946	1.54284	8.53e-05	0.000619503	Intron
ENSSSCG00000039780	12	48130378	48130732	355	4.66821	2.32847	1.54188	0.00164103	0.00776978	Intron
ENSSSCG00000031272	8	137490810	137492471	1662	9.30792	7.03824	1.54031	0.00137275	0.00669032	Distal Intergenic
ENSSSCG00000001589	7	34497338	34498477	1140	6.79896	5.08048	1.53969	5.81e-06	5.82e-05	Promoter (<=1kb)
ENSSSCG00000034972	10	12885894	12887319	1426	7.00969	5.02909	1.53943	0.000412327	0.00241302	Intron
ENSSSCG00000031255	7	20783156	20783430	275	4.31668	1.60655	1.5394	0.00259856	0.0113771	Downstream (2-3kb)
ENSSSCG00000007484	17	54705638	54705855	218	3.82811	0	1.53862	0.00344015	0.014429	Distal Intergenic
ENSSSCG00000002544	AEMK02000452.1	2339418	2341073	1656	8.29362	6.57385	1.53838	5.39e-06	5.46e-05	Distal Intergenic
ENSSSCG00000040093	11	66215606	66216002	397	5.13617	2.18558	1.53812	0.00288872	0.0124599	Distal Intergenic
ENSSSCG00000027768	3	3861470	3863622	2153	9.55416	7.92206	1.53764	4.29e-09	8.3e-08	Intron
ENSSSCG00000036140	9	46187079	46187404	326	4.6319	1.44862	1.5376	0.00314962	0.0134064	Distal Intergenic
ENSSSCG00000014233	2	125663843	125664056	214	3.78039	0	1.53662	0.00326092	0.0138036	Promoter (<=1kb)
ENSSSCG00000012980	2	6574232	6575003	772	5.04927	2.91344	1.53623	0.00102211	0.0052046	Promoter (1-2kb)
ENSSSCG00000018874	X	36895160	36895360	201	3.7784	0	1.53526	0.0032666	0.0138228	Distal Intergenic
ENSSSCG00000011678	13	83168379	83168584	206	3.82427	0	1.53523	0.00347283	0.0145377	Intron
ENSSSCG00000022224	7	37172317	37172879	563	4.80639	2.52974	1.53463	0.00140375	0.00681811	Distal Intergenic
ENSSSCG00000002290	7	91139659	91140752	1094	7.51529	3.93063	1.53436	0.00344112	0.0144314	Distal Intergenic
ENSSSCG00000002953	6	47208414	47209111	698	5.61256	3.64825	1.53361	0.00039086	0.00230689	Intron
ENSSSCG00000001596	7	35329756	35330100	345	4.24386	0.863655	1.53357	0.00333441	0.0140579	Distal Intergenic
ENSSSCG00000004979	1	169594385	169594600	216	3.09974	0	1.53328	0.00292975	0.0126086	Promoter (2-3kb)
ENSSSCG00000000807	5	77064799	77065168	370	3.84335	0	1.53241	0.0035014	0.0146372	Distal Intergenic
ENSSSCG00000003133	6	53819194	53819509	316	4.79957	2.21623	1.53213	0.00243942	0.0107965	Intron
ENSSSCG00000009021	8	77972100	77972522	423	4.44964	1.95461	1.5306	0.00212362	0.00961322	Promoter (1-2kb)
ENSSSCG00000023178	2	7177974	7178229	256	4.42515	1.74082	1.52894	0.00256457	0.0112591	Promoter (2-3kb)
ENSSSCG00000011141	10	65433321	65433706	386	4.48349	1.92492	1.52801	0.00227469	0.0101731	Exon
ENSSSCG00000018857	1	236158269	236158828	560	6.95416	5.25126	1.52727	5.59e-06	5.62e-05	Distal Intergenic
ENSSSCG00000004758	1	130443442	130444927	1486	7.95273	6.22061	1.52688	1.67e-05	0.000149	Promoter (<=1kb)
ENSSSCG00000038889	3	39055064	39059400	4337	10.1467	8.58209	1.5267	1.81e-19	1.35e-17	Distal Intergenic
ENSSSCG00000011730	13	99668275	99669285	1011	7.56342	5.9026	1.52523	5.25e-07	6.74e-06	Distal Intergenic
ENSSSCG00000033811	6	27687440	27687914	475	4.76646	1.70634	1.52441	0.00320139	0.013583	Promoter (2-3kb)
ENSSSCG00000016187	15	120419441	120420010	570	5.06764	2.96922	1.52293	0.000940579	0.00485147	Promoter (<=1kb)
ENSSSCG00000013630	2	69541385	69541779	395	4.75693	2.3898	1.52225	0.00180262	0.0084077	Promoter (<=1kb)
ENSSSCG00000020054	10	29606974	29607334	361	4.45586	1.70634	1.52042	0.00276374	0.012017	Distal Intergenic
ENSSSCG00000020710	6	73174764	73176668	1905	7.81469	6.04298	1.51986	5.26e-05	0.000408417	Intron
ENSSSCG00000016704	18	45438073	45438656	584	4.88815	2.60655	1.51925	0.00171144	0.00804903	Distal Intergenic
ENSSSCG00000016626	18	28815618	28815829	212	3.77642	0	1.51902	0.00339586	0.0142775	Promoter (1-2kb)
ENSSSCG00000008796	8	31620107	31620379	273	3.77642	0	1.51902	0.00339586	0.0142775	Intron
ENSSSCG00000039780	12	48124598	48124837	240	4.67461	2.2588	1.51856	0.00200556	0.009187	Intron
ENSSSCG00000013241	2	15345910	15346241	332	5.57994	3.6573	1.51778	0.00036769	0.0021922	3' UTR
ENSSSCG00000013583	2	71530680	71531026	347	5.53516	3.22265	1.51561	0.00168866	0.00795724	3' UTR
ENSSSCG00000032273	7	58427319	58427894	576	5.04844	2.96922	1.5143	0.00094261	0.00485989	Distal Intergenic
ENSSSCG00000001664	7	38279497	38280458	962	7.65793	5.99454	1.51141	1.83e-06	2.08e-05	Promoter (<=1kb)
ENSSSCG00000016611	18	24377291	24377522	232	4.31394	1.18558	1.51114	0.00340265	0.0142995	Intron
ENSSSCG00000024569	2	250340	251386	1047	6.97907	5.25794	1.51069	2.81e-05	0.000237475	Promoter (<=1kb)
ENSSSCG00000033518	12	5834763	5835758	996	6.18841	4.41263	1.50899	9.36e-05	0.000671665	5' UTR
ENSSSCG00000000982	5	594589	595412	824	6.66807	4.91254	1.50895	6.19e-05	0.000468921	Distal Intergenic
ENSSSCG00000039805	2	8208476	8209126	651	5.46482	3.35097	1.50657	0.00123802	0.00612852	Intron
ENSSSCG00000011508	13	50627611	50629898	2288	8.08763	6.38876	1.50601	1.29e-05	0.000118	Intron
ENSSSCG00000011147	10	65630250	65630483	234	4.47495	1.18558	1.50522	0.00361777	0.0150379	5' UTR
ENSSSCG00000035828	15	57115414	57116428	1015	7.49326	5.79369	1.50494	1.36e-05	0.000123	Promoter (<=1kb)
ENSSSCG00000016432	18	5466697	5466955	259	3.9867	0.448617	1.50436	0.00374277	0.0154593	Distal Intergenic
ENSSSCG00000017245	12	7617274	7617572	299	4.23088	1.56865	1.50376	0.00290091	0.0124992	Distal Intergenic
ENSSSCG00000023304	3	39281067	39281506	440	4.85703	2.69296	1.50319	0.00141921	0.00688135	Promoter (2-3kb)
ENSSSCG00000017274	12	13869071	13869307	237	3.93516	0.448617	1.50311	0.00373827	0.0154477	Distal Intergenic
ENSSSCG00000007950	3	38179546	38180110	565	5.72049	3.71709	1.50238	0.000748378	0.00399859	Intron
ENSSSCG00000003513	6	79523374	79524337	964	6.3933	4.67078	1.50087	3.57e-05	0.000291783	Distal Intergenic
ENSSSCG00000002349	7	96938946	96939600	655	5.4947	3.40062	1.50021	0.00109014	0.00550585	Promoter (1-2kb)
ENSSSCG00000004502	1	96069218	96069482	265	4.07815	0.679466	1.49973	0.00380289	0.0156617	Distal Intergenic
ENSSSCG00000021218	7	41468149	41468358	210	4.57024	1.95461	1.49802	0.00283758	0.0122783	Promoter (<=1kb)
ENSSSCG00000040163	AEMK02000682.1	1442725	1443182	458	4.66499	2.32847	1.49758	0.00213279	0.00964441	Distal Intergenic
ENSSSCG00000026951	7	25076171	25076457	287	4.35375	1.7745	1.49717	0.00276938	0.0120358	Exon
ENSSSCG00000030827	8	878605	881481	2877	9.63099	8.03657	1.49634	2.33e-08	3.96e-07	Promoter (<=1kb)
ENSSSCG00000012724	X	118826817	118827514	698	5.53164	3.63215	1.49614	0.000467251	0.00268276	Promoter (<=1kb)
ENSSSCG00000005472	1	253567034	253570626	3593	9.67013	8.07874	1.49561	1.9e-08	3.29e-07	Promoter (<=1kb)
ENSSSCG00000005643	1	268732403	268732709	307	4.31394	1.7745	1.49544	0.00269241	0.0117389	Distal Intergenic
ENSSSCG00000039186	4	93969300	93970056	757	6.07129	4.30562	1.49527	0.000110645	0.000778063	Promoter (<=1kb)
ENSSSCG00000031086	6	54266319	54268384	2066	8.53028	6.84598	1.49477	1.41e-05	0.000128	Promoter (<=1kb)
ENSSSCG00000013417	2	77527783	77528719	937	6.33752	4.60544	1.4939	6.65e-05	0.000498463	3' UTR
ENSSSCG00000023788	5	29205461	29208527	3067	10.9608	9.42681	1.49284	1.64e-16	8.38e-15	Promoter (<=1kb)
ENSSSCG00000033051	14	22799094	22799293	200	3.83384	0.606545	1.49268	0.00379556	0.0156403	Promoter (<=1kb)
ENSSSCG00000021173	1	253975398	253977400	2003	9.18519	6.77851	1.49116	0.00237545	0.0105503	Promoter (<=1kb)
ENSSSCG00000000436	5	22856320	22857234	915	5.48774	3.53208	1.49017	0.000741804	0.00397041	Promoter (2-3kb)
ENSSSCG00000012104	X	6295203	6296855	1653	10.1974	8.66701	1.48994	8.56e-17	4.54e-15	Promoter (<=1kb)
ENSSSCG00000014283	2	135066184	135066579	396	4.69419	2.21623	1.48991	0.00271423	0.0118214	Promoter (2-3kb)
ENSSSCG00000006987	17	5121531	5122804	1274	8.18514	6.51297	1.48937	1.13e-05	0.000105	Promoter (<=1kb)
ENSSSCG00000036558	12	27180653	27180935	283	4.51656	2.16636	1.48924	0.00226598	0.0101416	Distal Intergenic
ENSSSCG00000009369	11	14938056	14938455	400	4.23522	1.60655	1.48836	0.00308388	0.0131729	Distal Intergenic
ENSSSCG00000008753	8	16769757	16769956	200	4.2453	0.863655	1.48722	0.00389357	0.0159723	Intron
ENSSSCG00000027812	13	71285753	71286290	538	5.18112	3.09134	1.48678	0.00130893	0.00643175	Intron
ENSSSCG00000034150	3	39041517	39041716	200	3.78828	0	1.48579	0.00367895	0.0152541	Distal Intergenic
ENSSSCG00000017332	12	18202648	18203153	506	5.32993	3.13088	1.4841	0.00183511	0.00853135	Exon
ENSSSCG00000029375	3	39102904	39104222	1319	8.23788	6.64625	1.48244	1.1e-07	1.62e-06	Promoter (<=1kb)
ENSSSCG00000009369	11	14937277	14937615	339	4.23377	1.60655	1.48207	0.00316842	0.0134726	Distal Intergenic
ENSSSCG00000003198	6	54823972	54826624	2653	9.60589	8.07386	1.48144	6.78e-14	2.55e-12	Exon
ENSSSCG00000031278	11	68371135	68372894	1760	8.21572	4.64154	1.48069	0.00405569	0.016508	Distal Intergenic
ENSSSCG00000018031	12	59026788	59027057	270	4.53075	1.7745	1.48033	0.00337998	0.0142205	Distal Intergenic
ENSSSCG00000001076	7	14038894	14041971	3078	9.85819	8.33177	1.47947	9.36e-15	3.87e-13	Promoter (<=1kb)
ENSSSCG00000027745	13	205561211	205563759	2549	10.4701	8.76158	1.47858	5.66e-05	0.00043451	Promoter (<=1kb)
ENSSSCG00000003098	6	52386291	52387207	917	6.03709	4.24969	1.47841	0.000232724	0.00147796	Intron
ENSSSCG00000002932	6	45693220	45694643	1424	7.70714	5.98823	1.47722	7.04e-05	0.000524338	Distal Intergenic
ENSSSCG00000006310	4	83811853	83812154	302	3.9781	0.679466	1.47647	0.00406158	0.0165246	Distal Intergenic
ENSSSCG00000009676	14	12166749	12167288	540	4.67674	2.2588	1.4739	0.00258106	0.0113235	Intron
ENSSSCG00000010853	10	13737252	13737520	269	4.26312	0.863655	1.47281	0.0040921	0.016634	Distal Intergenic
ENSSSCG00000028192	13	197117607	197118165	559	5.2716	3.27065	1.47194	0.000978919	0.00502306	Distal Intergenic
ENSSSCG00000010885	10	19408850	19410715	1866	9.32238	7.71565	1.47156	1.48e-06	1.72e-05	Distal Intergenic
ENSSSCG00000025542	5	22377269	22377497	229	2.92445	0	1.47114	0.00346428	0.0145086	Intron
ENSSSCG00000006864	4	117797355	117797894	540	5.36403	3.41136	1.46926	0.000804459	0.0042456	Intron
ENSSSCG00000039599	6	41952167	41952400	234	3.44027	0	1.46881	0.00315245	0.0134126	Distal Intergenic
ENSSSCG00000030217	9	125289486	125292194	2709	10.8297	9.31439	1.46544	2.8e-13	9.8e-12	Promoter (<=1kb)
ENSSSCG00000024385	11	16915362	16915649	288	3.72281	0	1.46522	0.00389927	0.0159927	Intron
ENSSSCG00000040838	2	14934396	14934867	472	4.62364	1.95461	1.4652	0.00341261	0.0143348	Promoter (1-2kb)
ENSSSCG00000031943	9	97114279	97114843	565	5.22725	3.02293	1.4625	0.00195764	0.00900422	Promoter (<=1kb)
ENSSSCG00000002965	6	47487929	47488185	257	3.01307	0	1.46245	0.00347441	0.014541	Intron
ENSSSCG00000025206	6	89260748	89261155	408	4.07492	1.2824	1.46221	0.00369977	0.0153197	Distal Intergenic
ENSSSCG00000028225	7	116440177	116440447	271	4.07492	1.2824	1.46221	0.00369977	0.0153197	Distal Intergenic
ENSSSCG00000013639	2	69383449	69384759	1311	9.0168	7.4706	1.46124	1.03e-08	1.88e-07	Promoter (<=1kb)
ENSSSCG00000012551	X	87150683	87153407	2725	9.78967	7.22302	1.46098	0.00325903	0.0138005	Promoter (<=1kb)
ENSSSCG00000018056	12	23530495	23530742	248	4.62585	1.74082	1.46002	0.00386024	0.015864	Intron
ENSSSCG00000028924	12	53410609	53410950	342	4.15501	1.37312	1.45962	0.00381597	0.015705	Downstream (<1kb)
ENSSSCG00000011430	13	34190182	34190587	406	5.73308	3.80741	1.45936	0.00085855	0.00448309	Distal Intergenic
ENSSSCG00000012848	2	436991	437368	378	4.8909	2.60655	1.45922	0.00246768	0.0108978	Promoter (1-2kb)
ENSSSCG00000039599	6	41952684	41953015	332	4.25673	0	1.45893	0.0036254	0.0150645	Distal Intergenic
ENSSSCG00000024174	6	103237763	103238032	270	3.72693	0	1.45853	0.00433272	0.0174303	Distal Intergenic
ENSSSCG00000018015	12	56045177	56046698	1522	8.03528	6.32185	1.45743	0.000103915	0.000735773	Promoter (<=1kb)
ENSSSCG00000002645	6	882673	883173	501	5.86989	4.09643	1.45737	0.000251714	0.00158035	Exon
ENSSSCG00000010900	10	20495462	20495706	245	3.78828	0	1.45499	0.00436757	0.0175359	Intron
ENSSSCG00000000975	5	506225	506699	475	5.61867	3.58548	1.45415	0.00130202	0.00640468	Promoter (<=1kb)
ENSSSCG00000034752	12	34627386	34627898	513	4.75994	2.4742	1.45411	0.00253916	0.0111664	Promoter (1-2kb)
ENSSSCG00000017160	12	2539072	2539363	292	4.42895	1.7745	1.45314	0.00357633	0.0148995	Distal Intergenic
ENSSSCG00000025652	6	18149686	18149946	261	3.72898	0	1.45231	0.00441085	0.0176786	Intron
ENSSSCG00000027515	6	48343595	48344605	1011	7.50866	5.89114	1.45203	8.67e-06	8.34e-05	Exon
ENSSSCG00000012792	X	124671945	124672931	987	7.58264	6.00699	1.45163	9.04e-07	1.1e-05	Promoter (<=1kb)
ENSSSCG00000039322	9	51974728	51977372	2645	10.7709	9.29941	1.45046	7.1e-28	1.5e-25	Promoter (<=1kb)
ENSSSCG00000008834	8	39162663	39164583	1921	7.63382	5.94768	1.45018	7.84e-05	0.000576208	Promoter (<=1kb)
ENSSSCG00000001518	7	29837832	29838126	295	4.72795	2.56865	1.44991	0.00201728	0.00922399	Promoter (1-2kb)
ENSSSCG00000038752	7	19527550	19527796	247	3.78236	0.529741	1.44928	0.00437007	0.017544	Promoter (2-3kb)
ENSSSCG00000010302	14	76376121	76376538	418	4.54656	2.19151	1.44926	0.00288758	0.0124579	Promoter (1-2kb)
ENSSSCG00000038471	9	65999714	66000344	631	5.64229	3.82971	1.4488	0.000433487	0.00251701	Promoter (1-2kb)
ENSSSCG00000035796	12	19663172	19663610	439	6.25886	4.31438	1.44872	0.000937826	0.00484	Promoter (2-3kb)
ENSSSCG00000016432	18	5481572	5482145	574	5.76421	3.91344	1.44844	0.000647192	0.00354057	Intron
ENSSSCG00000013547	2	72621103	72621534	432	5.45275	3.37889	1.44825	0.00152101	0.00730438	Promoter (1-2kb)
ENSSSCG00000004757	1	130408057	130408538	482	5.64065	3.8377	1.44764	0.000420168	0.00245161	3' UTR
ENSSSCG00000017300	12	16141165	16141400	236	3.9316	0.924921	1.44758	0.00418854	0.0169452	Intron
ENSSSCG00000036472	14	50369814	50370713	900	6.10805	4.31709	1.44727	0.00039914	0.00234761	Distal Intergenic
ENSSSCG00000014039	2	80581071	80582301	1231	7.37169	5.69308	1.4472	6.65e-05	0.000498463	Exon
ENSSSCG00000008357	3	76561417	76561616	200	4.2716	1.7745	1.44614	0.00328912	0.0139005	Intron
ENSSSCG00000004822	1	139449110	139449380	271	4.11866	1.2348	1.44565	0.00405148	0.0164927	Promoter (1-2kb)
ENSSSCG00000002127	7	77724159	77724553	395	4.26878	1.48975	1.44533	0.00388076	0.0159305	Intron
ENSSSCG00000032792	AEMK02000489.1	37771	38333	563	11.3254	9.34535	1.44458	0.0012174	0.00604116	Promoter (1-2kb)
ENSSSCG00000003367	6	27672776	27673255	480	4.91049	2.74082	1.44447	0.00202123	0.00923798	Distal Intergenic
ENSSSCG00000006587	4	96242734	96243569	836	7.43029	5.86829	1.44412	1.12e-06	1.34e-05	Promoter (<=1kb)
ENSSSCG00000012889	2	4778418	4778840	423	4.77642	2.58772	1.44352	0.00228303	0.0102042	Distal Intergenic
ENSSSCG00000037188	2	71516979	71517242	264	4.48835	2.1147	1.44316	0.00288956	0.012462	Promoter (<=1kb)
ENSSSCG00000010911	10	23036183	23036490	308	4.15653	1.56865	1.44294	0.00360845	0.0150043	Promoter (2-3kb)
ENSSSCG00000000036	5	5879347	5879701	355	4.27722	1.7745	1.44274	0.00335546	0.0141333	Intron
ENSSSCG00000038731	8	5945567	5945792	226	4.76495	2.2588	1.4421	0.00333378	0.0140579	Intron
ENSSSCG00000010302	14	76376775	76377785	1011	5.49349	3.50224	1.44163	0.00132137	0.00648595	Promoter (<=1kb)
ENSSSCG00000033518	12	5842163	5843650	1488	6.9469	5.34898	1.43923	9.78e-06	9.27e-05	Promoter (2-3kb)
ENSSSCG00000034278	1	253870901	253871550	650	5.32654	3.24685	1.43916	0.00167032	0.00788807	Promoter (2-3kb)
ENSSSCG00000038652	14	50380710	50383113	2404	8.33723	6.80877	1.43776	3.25e-08	5.32e-07	Promoter (<=1kb)
ENSSSCG00000039780	12	48121576	48121790	215	4.30709	1.74082	1.43578	0.00359326	0.0149564	Intron
ENSSSCG00000001036	7	7056614	7056931	318	4.24673	0.863655	1.43549	0.00461048	0.0183443	Distal Intergenic
ENSSSCG00000008357	3	76525085	76525387	303	4.1979	1.60655	1.43518	0.00379756	0.0156437	Promoter (1-2kb)
ENSSSCG00000017510	12	23056441	23057137	697	5.62557	3.82971	1.43469	0.000465494	0.00267393	Exon
ENSSSCG00000033518	12	5829547	5829956	410	5.53985	3.59493	1.43454	0.00110537	0.00556817	Intron
ENSSSCG00000038489	3	5409394	5413850	4457	10.6688	7.20306	1.4337	0.00467029	0.0185339	Promoter (<=1kb)
ENSSSCG00000032015	1	86478960	86480418	1459	6.69524	5.04724	1.43166	5.9e-05	0.000450204	Promoter (1-2kb)
ENSSSCG00000007688	3	9819403	9820427	1025	6.91658	5.20172	1.43161	0.000206685	0.00133504	Promoter (2-3kb)
ENSSSCG00000006306	4	83289428	83289701	274	4.19046	1.52974	1.43146	0.00391229	0.0160365	Intron
ENSSSCG00000011064	10	48918947	48919265	319	4.65854	2.16636	1.43025	0.00357927	0.0149067	Promoter (1-2kb)
ENSSSCG00000035344	6	59582745	59583087	343	4.7794	2.67524	1.42759	0.00205006	0.00934646	3' UTR
ENSSSCG00000036679	15	46791844	46795317	3474	10.0885	6.91201	1.42745	0.00466944	0.0185326	Promoter (<=1kb)
ENSSSCG00000036140	9	46185131	46186473	1343	6.26542	4.60075	1.42692	0.000114818	0.000802732	Distal Intergenic
ENSSSCG00000003006	6	49176340	49176572	233	3.66928	0	1.42506	0.00433392	0.0174313	Promoter (1-2kb)
ENSSSCG00000012173	X	19906557	19907070	514	4.57823	2.32847	1.4243	0.00284627	0.0123062	Promoter (<=1kb)
ENSSSCG00000015780	15	45045561	45045819	259	3.66714	0	1.42318	0.00434541	0.0174663	Distal Intergenic
ENSSSCG00000037568	13	71589215	71589914	700	5.76044	3.73228	1.41942	0.00168426	0.00794058	Intron
ENSSSCG00000004225	1	37759358	37762191	2834	10.5759	9.13301	1.41858	9.8e-23	1.08e-20	Promoter (<=1kb)
ENSSSCG00000019015	1	10142164	10142682	519	5.59578	3.29406	1.41852	0.00307006	0.0131254	Intron
ENSSSCG00000037558	7	121119383	121119768	386	3.98842	0.924921	1.41727	0.00472871	0.0187032	Distal Intergenic
ENSSSCG00000013583	2	71545766	71548087	2322	10.4332	8.49699	1.41721	0.00130868	0.00643175	Promoter (<=1kb)
ENSSSCG00000006543	4	95157723	95158210	488	4.34842	1.98369	1.4169	0.0033671	0.0141712	Distal Intergenic
ENSSSCG00000004716	1	128308845	128309167	323	3.72898	0.0945038	1.41679	0.00489715	0.0192466	Promoter (2-3kb)
ENSSSCG00000039186	4	93970180	93971050	871	6.24852	4.15698	1.41663	0.00206758	0.0094076	Promoter (<=1kb)
ENSSSCG00000040989	12	6711481	6711722	242	3.82619	0.606545	1.41637	0.00488236	0.0191926	Intron
ENSSSCG00000014908	9	19607975	19609719	1745	9.23583	7.77749	1.41538	4.83e-14	1.85e-12	Promoter (<=1kb)
ENSSSCG00000017205	12	5705329	5705732	404	4.98327	2.96922	1.41463	0.00174743	0.00819517	Intron
ENSSSCG00000035297	7	115355926	115363136	7211	11.7161	10.0855	1.41454	7.54e-05	0.000556866	Promoter (<=1kb)
ENSSSCG00000015781	15	45518682	45519577	896	5.30365	3.19151	1.41348	0.00239319	0.0106214	Distal Intergenic
ENSSSCG00000014818	9	7323745	7327812	4068	10.4843	9.02185	1.41313	1.71e-12	5.37e-11	Promoter (<=1kb)
ENSSSCG00000002834	6	32083644	32083946	303	4.01812	1.04016	1.41269	0.00479866	0.0189286	Distal Intergenic
ENSSSCG00000034364	12	59592309	59592983	675	6.02732	4.31574	1.41228	0.000271752	0.00169064	Promoter (1-2kb)
ENSSSCG00000020677	6	158038357	158039103	747	6.46636	4.74931	1.41108	0.000286857	0.00176938	Intron
ENSSSCG00000000634	5	61372781	61373622	842	7.01664	5.45554	1.41077	1.07e-05	9.99e-05	Distal Intergenic
ENSSSCG00000012724	X	118825871	118826685	815	5.96443	4.1521	1.41069	0.000683894	0.00371528	Promoter (<=1kb)
ENSSSCG00000027334	2	6331239	6331788	550	4.88631	2.74082	1.41003	0.00241148	0.0106896	Promoter (2-3kb)
ENSSSCG00000033673	AEMK02000569.1	799372	800069	698	6.49394	4.86736	1.40922	7.31e-05	0.000541625	5' UTR
ENSSSCG00000018027	12	58902447	58903072	626	5.59127	3.55902	1.40748	0.00195779	0.00900422	5' UTR
ENSSSCG00000004946	1	164483630	164483878	249	3.66499	0	1.40613	0.00453222	0.0180702	Promoter (1-2kb)
ENSSSCG00000003015	6	49379622	49380165	544	5.23233	3.31709	1.40579	0.00139553	0.00678269	Promoter (1-2kb)
ENSSSCG00000024911	6	18649490	18654294	4805	10.7868	6.99893	1.40563	0.00503975	0.0197035	Promoter (<=1kb)
ENSSSCG00000007941	3	37843242	37843589	348	4.78335	2.69296	1.40541	0.00235626	0.0104777	3' UTR
ENSSSCG00000017219	12	6298130	6299902	1773	7.68728	6.18847	1.40472	2.21e-07	3.06e-06	Exon
ENSSSCG00000038945	7	20877251	20877799	549	4.90868	2.89824	1.40235	0.00196936	0.00904836	Intron
ENSSSCG00000018891	2	141183133	141183451	319	4.95679	2.96922	1.4014	0.00178941	0.00835566	Promoter (<=1kb)
ENSSSCG00000002015	7	75527000	75527549	550	5.43431	3.58772	1.40101	0.00108286	0.00547362	Promoter (2-3kb)
ENSSSCG00000035724	17	47792812	47793023	212	3.73103	0.0945038	1.39933	0.0051505	0.0200637	Distal Intergenic
ENSSSCG00000001472	7	25169169	25170128	960	6.76333	5.14322	1.39911	8.37e-05	0.000608869	Distal Intergenic
ENSSSCG00000018042	12	59920734	59921053	320	5.79467	3.58548	1.39909	0.00295755	0.0127074	Promoter (<=1kb)
ENSSSCG00000016794	16	6139559	6140071	513	5.39378	2.89461	1.39897	0.00402966	0.0164312	Intron
ENSSSCG00000028643	13	28944617	28945487	871	7.17247	5.42872	1.39891	0.00047926	0.00274182	Promoter (<=1kb)
ENSSSCG00000038081	13	206836972	206837222	251	4.41243	1.41643	1.3988	0.00506704	0.0197912	Intron
ENSSSCG00000017204	12	5683468	5686511	3044	10.6518	9.23122	1.39867	8.62e-25	1.26e-22	Distal Intergenic
ENSSSCG00000014280	2	134721752	134721980	229	4.03149	1.2824	1.39632	0.00472081	0.0186818	Intron
ENSSSCG00000035600	14	71040583	71041663	1081	7.07916	5.08225	1.39604	0.0019054	0.008797	Promoter (<=1kb)
ENSSSCG00000013050	2	8173886	8174344	459	6.18149	4.46785	1.39556	0.000404442	0.00237346	Promoter (<=1kb)
ENSSSCG00000013883	2	60124754	60125842	1089	8.14235	6.64873	1.39548	4.9e-07	6.33e-06	3' UTR
ENSSSCG00000035101	11	45369076	45372027	2952	10.7856	9.23723	1.39435	1.39e-05	0.000126	Promoter (<=1kb)
ENSSSCG00000012862	2	2237841	2239613	1773	8.29176	6.80213	1.39356	2.33e-07	3.2e-06	Promoter (2-3kb)
ENSSSCG00000007907	3	33757904	33759514	1611	7.03471	5.42405	1.3906	8.78e-05	0.000635105	Intron
ENSSSCG00000003265	6	55977142	55977391	250	4.02482	0.863655	1.39029	0.00523937	0.02035	3' UTR
ENSSSCG00000029226	14	28260487	28263432	2946	8.1306	6.66545	1.39022	1.49e-08	2.62e-07	Promoter (2-3kb)
ENSSSCG00000035101	11	45372287	45373578	1292	6.15996	3.68878	1.3901	0.00413161	0.016763	Promoter (2-3kb)
ENSSSCG00000006663	4	99047303	99047840	538	5.12842	3.14076	1.38963	0.00197572	0.00907186	Distal Intergenic
ENSSSCG00000017747	12	43400917	43401356	440	5.35641	3.37051	1.38893	0.00198068	0.00908897	Intron
ENSSSCG00000006531	4	94705856	94706182	327	4.88815	2.74082	1.38777	0.00278969	0.0121028	Distal Intergenic
ENSSSCG00000014957	9	26648948	26649193	246	3.97291	0.679466	1.3876	0.00538045	0.0207907	Promoter (<=1kb)
ENSSSCG00000013445	2	76595095	76595383	289	4.27301	1.64347	1.38727	0.00477325	0.0188425	Intron
ENSSSCG00000014137	2	91933382	91933772	391	4.35242	1.98369	1.38722	0.00391272	0.0160365	Promoter (1-2kb)
ENSSSCG00000006395	4	90578160	90578459	300	5.29501	3.32578	1.38668	0.00180381	0.00841218	Distal Intergenic
ENSSSCG00000006530	4	94682722	94683559	838	5.38274	3.53957	1.38555	0.00111784	0.00562403	Distal Intergenic
ENSSSCG00000029285	3	38877246	38877446	201	3.83193	0.448617	1.38497	0.00541693	0.0208993	Intron
ENSSSCG00000023585	6	87995180	87996769	1590	9.22131	7.77462	1.38481	8.64e-10	1.84e-08	Promoter (<=1kb)
ENSSSCG00000009422	11	22524630	22525061	432	4.19938	1.48975	1.38476	0.0048004	0.0189293	Intron
ENSSSCG00000002265	7	86268588	86271412	2825	9.17919	7.7418	1.38441	6.04e-11	1.54e-09	Promoter (<=1kb)
ENSSSCG00000003940	6	167807043	167807246	204	4.38469	1.44862	1.38385	0.00516087	0.0200955	Promoter (1-2kb)
ENSSSCG00000023377	6	53763142	53765306	2165	8.76229	7.32567	1.38371	1.79e-10	4.21e-09	3' UTR
ENSSSCG00000005756	AEMK02000682.1	1845095	1845373	279	4.9132	2.88288	1.38326	0.00232933	0.0103807	Distal Intergenic
ENSSSCG00000037562	17	62661466	62662968	1503	8.04433	6.55724	1.38256	5.73e-07	7.27e-06	3' UTR
ENSSSCG00000031976	3	71554030	71554529	500	5.61089	3.74082	1.38214	0.00127678	0.00629236	Promoter (<=1kb)
ENSSSCG00000006923	4	127410455	127410772	318	4.52131	2.2824	1.38214	0.00340956	0.0143252	Promoter (1-2kb)
ENSSSCG00000008031	3	40541460	40542741	1282	6.68059	5.02891	1.37979	0.000293208	0.00180119	Exon
ENSSSCG00000035227	6	28811066	28814947	3882	10.0905	8.65569	1.37905	9.62e-11	2.37e-09	Promoter (<=1kb)
ENSSSCG00000005967	4	13444355	13450235	5881	12.1593	10.4622	1.37905	0.000450409	0.00259817	Promoter (<=1kb)
ENSSSCG00000024687	6	250837	251516	680	5.2196	3.31709	1.37888	0.00167583	0.00790899	Promoter (1-2kb)
ENSSSCG00000032938	12	53907173	53909690	2518	9.57786	7.53595	1.37884	0.00246405	0.0108857	Promoter (<=1kb)
ENSSSCG00000024867	1	191193368	191195634	2267	8.96552	7.44876	1.37866	7.32e-06	7.15e-05	Promoter (<=1kb)
ENSSSCG00000025783	13	24624004	24625274	1271	8.21805	6.63571	1.37851	7.06e-05	0.000525515	Promoter (<=1kb)
ENSSSCG00000027768	3	3854691	3854958	268	4.59183	2.14076	1.37797	0.00435171	0.0174875	Promoter (<=1kb)
ENSSSCG00000004029	1	5017878	5018095	218	3.89822	0	1.37785	0.00537435	0.0207701	Intron
ENSSSCG00000024518	6	58353684	58354464	781	7.36287	5.82723	1.37656	1.83e-05	0.000161	Promoter (<=1kb)
ENSSSCG00000035958	3	67680043	67682378	2336	10.5641	9.1375	1.37655	1.67e-11	4.55e-10	Promoter (<=1kb)
ENSSSCG00000003908	6	165224289	165224772	484	5.89662	4.22554	1.37649	0.000362212	0.00216235	3' UTR
ENSSSCG00000027407	6	55112291	55114753	2463	10.1439	7.05641	1.3764	0.00548937	0.0211321	Promoter (<=1kb)
ENSSSCG00000022029	6	79703077	79703354	278	4.8367	2.62074	1.37583	0.00332892	0.0140444	Intron
ENSSSCG00000007963	3	38920145	38920706	562	4.46081	1.92492	1.3744	0.00460985	0.0183438	Distal Intergenic
ENSSSCG00000013333	2	32644675	32647179	2505	8.11743	6.52575	1.37324	0.000102438	0.000726488	Promoter (<=1kb)
ENSSSCG00000038220	1	273707317	273707718	402	5.21595	3.35946	1.37251	0.0013971	0.00678942	Promoter (1-2kb)
ENSSSCG00000011680	13	83308913	83309664	752	5.47097	3.3679	1.37026	0.00284034	0.0122859	Promoter (<=1kb)
ENSSSCG00000005094	1	190169167	190171803	2637	11.0599	9.6558	1.37018	1.69e-15	7.7e-14	Promoter (<=1kb)
ENSSSCG00000027045	2	314562	314815	254	4.5106	1.87106	1.37007	0.00512548	0.019979	Intron
ENSSSCG00000001518	7	29834038	29837685	3648	10.5818	9.171	1.37	1.46e-13	5.29e-12	Promoter (<=1kb)
ENSSSCG00000006621	4	97727300	97731350	4051	10.6086	8.99489	1.36869	0.000189858	0.00123945	Promoter (<=1kb)
ENSSSCG00000003212	6	55228636	55229210	575	4.78631	2.60655	1.36818	0.00353798	0.0147649	Promoter (1-2kb)
ENSSSCG00000034500	16	49760223	49761156	934	6.47403	1.67101	1.36777	0.00491102	0.0192929	Distal Intergenic
ENSSSCG00000033539	6	83736823	83737693	871	7.67521	6.05068	1.36735	0.000226227	0.00144295	Exon
ENSSSCG00000008332	3	72318769	72319134	366	3.76846	0	1.367	0.00491821	0.0193149	Exon
ENSSSCG00000003825	6	152321335	152322661	1327	7.77673	6.31465	1.36608	3.94e-07	5.19e-06	Promoter (<=1kb)
ENSSSCG00000034069	1	147895350	147896481	1132	7.39951	5.90686	1.36605	5.4e-06	5.46e-05	Distal Intergenic
ENSSSCG00000010733	14	133852894	133853750	857	6.58633	4.97199	1.36604	0.000182296	0.00119627	Promoter (1-2kb)
ENSSSCG00000031531	12	1437924	1438653	730	5.11159	3.22554	1.36536	0.00172558	0.00810516	Intron
ENSSSCG00000033327	5	8975704	8976001	298	4.9132	2.89824	1.36508	0.00259352	0.0113618	Distal Intergenic
ENSSSCG00000014126	2	89253306	89253574	269	3.72898	0.606545	1.36378	0.00575953	0.0219964	Promoter (1-2kb)
ENSSSCG00000001342	7	23050403	23050968	566	5.65341	3.90586	1.36334	0.000921622	0.00476711	Promoter (<=1kb)
ENSSSCG00000030361	6	64070635	64070873	239	5.01011	2.95461	1.36236	0.00278095	0.0120765	Promoter (2-3kb)
ENSSSCG00000002664	6	3294348	3299744	5397	10.7287	8.88232	1.36105	0.0015101	0.00726249	Promoter (<=1kb)
ENSSSCG00000039182	2	18342829	18343039	211	3.8909	0.983692	1.36078	0.00565103	0.0216407	Intron
ENSSSCG00000038929	7	49622646	49623150	505	5.48531	3.71709	1.36072	0.00097866	0.00502244	Promoter (<=1kb)
ENSSSCG00000008029	3	40546838	40547474	637	6.26011	4.50844	1.36037	0.00099161	0.00508177	Intron
ENSSSCG00000023619	3	8697866	8698065	200	3.60699	0	1.35934	0.00513697	0.0200173	Intron
ENSSSCG00000037077	5	22530493	22530692	200	3.67141	0.0945038	1.35864	0.00581674	0.0221572	Intron
ENSSSCG00000011069	10	39461966	39463825	1860	9.23106	7.79955	1.35733	3.1e-08	5.12e-07	Promoter (<=1kb)
ENSSSCG00000007114	17	29989069	29989384	316	4.65044	2.2588	1.35671	0.00451924	0.0180298	Distal Intergenic
ENSSSCG00000035029	6	52263583	52263874	292	5.03149	3.05068	1.35399	0.00248438	0.0109623	Intron
ENSSSCG00000035429	4	99331195	99331438	244	4.11709	1.0945	1.35283	0.00594467	0.0225507	Exon
ENSSSCG00000008326	3	71947363	71949521	2159	9.43529	7.99522	1.35117	2.14e-07	2.97e-06	Promoter (<=1kb)
ENSSSCG00000024018	12	810108	810412	305	4.72898	2.6573	1.35004	0.00311658	0.0132878	Distal Intergenic
ENSSSCG00000033189	13	40306410	40308033	1624	8.15758	6.70648	1.34994	7.83e-07	9.67e-06	Promoter (<=1kb)
ENSSSCG00000003259	6	56028163	56028954	792	5.7148	4.01053	1.34936	0.000726615	0.0039053	Exon
ENSSSCG00000005662	1	269182931	269183321	391	4.11866	1.52974	1.34847	0.00532107	0.0206011	Intron
ENSSSCG00000006394	4	90593484	90594898	1415	7.31599	5.74547	1.34812	0.000168197	0.00111373	Distal Intergenic
ENSSSCG00000002267	7	85919007	85919365	359	4.48349	2.30562	1.3476	0.00386278	0.0158691	Promoter (2-3kb)
ENSSSCG00000035849	6	167739287	167739904	618	5.7794	4.08975	1.34664	0.000659904	0.00360097	Intron
ENSSSCG00000038882	3	40431916	40432621	706	6.00589	4.37051	1.34643	0.000413003	0.00241596	Distal Intergenic
ENSSSCG00000032007	3	86215823	86216175	353	4.64174	2.56865	1.34449	0.00332641	0.0140354	Promoter (<=1kb)
ENSSSCG00000003101	6	52355905	52356273	369	4.63409	2.45356	1.34247	0.00401638	0.0163899	Exon
ENSSSCG00000035297	7	115363159	115363388	230	4.02147	1.2348	1.34233	0.00582419	0.0221783	3' UTR
ENSSSCG00000017995	12	54583466	54586528	3063	10.349	8.96355	1.34229	1.82e-12	5.71e-11	Promoter (<=1kb)
ENSSSCG00000000111	5	9780462	9781203	742	6.30399	4.46785	1.34094	0.00174105	0.00816838	Promoter (1-2kb)
ENSSSCG00000032640	7	20851588	20852332	745	4.85891	2.89824	1.33978	0.00271338	0.0118191	Promoter (1-2kb)
ENSSSCG00000016708	18	45645204	45645592	389	4.51418	2.2588	1.33919	0.00430845	0.0173575	Intron
ENSSSCG00000032029	AEMK02000569.1	227060	227259	200	3.67993	0	1.33859	0.00536064	0.0207302	Distal Intergenic
ENSSSCG00000008768	8	27959602	27961320	1719	9.62561	8.24452	1.33845	1.3e-12	4.17e-11	Promoter (<=1kb)
ENSSSCG00000009644	14	8375267	8375548	282	4.60364	1.67101	1.33841	0.0060865	0.0230006	Promoter (<=1kb)
ENSSSCG00000011791	13	123215418	123215628	211	3.61811	0	1.33675	0.00542697	0.0209315	Promoter (1-2kb)
ENSSSCG00000022739	6	115399460	115401506	2047	9.86447	8.4819	1.33663	1.45e-11	4.01e-10	Promoter (<=1kb)
ENSSSCG00000025034	6	87383131	87383449	319	4.72898	1.90186	1.33479	0.00615938	0.0232288	Intron
ENSSSCG00000009879	14	38680563	38681065	503	5.36337	3.57822	1.33322	0.00155954	0.00745231	Intron
ENSSSCG00000037558	7	121118886	121119147	262	3.55121	0	1.33291	0.00631277	0.0237114	Distal Intergenic
ENSSSCG00000001131	7	20935663	20935935	273	3.71455	0	1.33261	0.00540469	0.0208587	Distal Intergenic
ENSSSCG00000008429	3	93183368	93185985	2618	10.3801	7.19568	1.33244	0.00638771	0.0239584	Promoter (<=1kb)
ENSSSCG00000011301	13	28251940	28252299	360	4.55584	2.32847	1.33218	0.00450152	0.0179732	Distal Intergenic
ENSSSCG00000033836	6	48808189	48809168	980	7.04556	5.55476	1.3321	3.86e-05	0.000311593	Exon
ENSSSCG00000025621	8	117099472	117102487	3016	9.75103	8.38769	1.33051	1.19e-15	5.52e-14	Promoter (<=1kb)
ENSSSCG00000026884	2	74735902	74736629	728	5.0435	3.09134	1.33048	0.00287499	0.0124123	Promoter (2-3kb)
ENSSSCG00000023684	6	18684570	18684959	390	3.83575	0.924921	1.32961	0.00627375	0.023589	Distal Intergenic
ENSSSCG00000031035	13	131383966	131384906	941	6.01138	4.24827	1.32951	0.00135324	0.00661224	Promoter (1-2kb)
ENSSSCG00000035297	7	115353350	115354561	1212	5.75642	4.03687	1.32801	0.00102371	0.00521058	Promoter (1-2kb)
ENSSSCG00000040773	12	27122292	27122503	212	4.30709	1.70634	1.32762	0.00576722	0.0220189	Promoter (2-3kb)
ENSSSCG00000008690	8	1359042	1359340	299	3.76646	0	1.32721	0.00629574	0.0236596	Intron
ENSSSCG00000031991	10	681640	682097	458	4.72795	2.63914	1.32481	0.00369148	0.0152923	Promoter (2-3kb)
ENSSSCG00000025321	3	18032886	18033433	548	5.08898	3.22554	1.32461	0.0022419	0.0100497	Intron
ENSSSCG00000034146	12	2549716	2550554	839	5.78138	4.12281	1.32374	0.000788656	0.00417724	Distal Intergenic
ENSSSCG00000034345	X	125753938	125755395	1458	6.61728	5.01137	1.32349	0.00045613	0.00262632	Promoter (<=1kb)
ENSSSCG00000029236	2	74654934	74655185	252	4.72384	2.24053	1.32283	0.0057882	0.0220783	Distal Intergenic
ENSSSCG00000037914	13	35944426	35945408	983	6.15463	4.06794	1.31912	0.00381671	0.0157062	Promoter (2-3kb)
ENSSSCG00000032819	6	52051555	52052008	454	4.38599	2.16636	1.31863	0.0047599	0.018802	3' UTR
ENSSSCG00000003908	6	165235908	165237049	1142	6.81161	5.04905	1.31707	0.00149119	0.00718474	Distal Intergenic
ENSSSCG00000027226	12	26814479	26816415	1937	8.67744	7.25201	1.3169	3e-06	3.25e-05	Promoter (<=1kb)
ENSSSCG00000005626	1	268319640	268319864	225	4.57138	2.2824	1.31667	0.00505706	0.0197604	Exon
ENSSSCG00000005858	AEMK02000682.1	685649	686260	612	7.00969	5.48454	1.31312	0.000153739	0.00103344	Promoter (<=1kb)
ENSSSCG00000013147	2	12283396	12283863	468	5.34373	3.54933	1.31272	0.0018652	0.00863913	Distal Intergenic
ENSSSCG00000018027	12	58923471	58924060	590	5.2417	3.34832	1.31151	0.00263678	0.0115237	Promoter (<=1kb)
ENSSSCG00000003733	6	116609472	116612698	3227	10.457	6.89151	1.31091	0.00674142	0.0250645	Promoter (<=1kb)
ENSSSCG00000012172	X	19939490	19939689	200	3.54656	0	1.31071	0.00586669	0.022308	Intron
ENSSSCG00000031804	2	70970174	70970429	256	5.15424	2.89461	1.31039	0.00494974	0.0194179	3' UTR
ENSSSCG00000017218	12	6290836	6295296	4461	11.4426	10.1043	1.30979	6.02e-16	2.9e-14	Promoter (<=1kb)
ENSSSCG00000016686	18	43181853	43185381	3529	9.81015	7.76164	1.3089	0.00390211	0.016002	Promoter (<=1kb)
ENSSSCG00000005582	1	264097121	264097391	271	4.2716	1.70634	1.30756	0.00615607	0.0232204	Exon
ENSSSCG00000035600	14	71038824	71039212	389	4.29605	0.863655	1.30738	0.00689654	0.0255431	Promoter (2-3kb)
ENSSSCG00000031590	2	17119722	17125213	5492	10.8175	7.3875	1.30644	0.00689665	0.0255431	Promoter (<=1kb)
ENSSSCG00000030305	13	138631715	138632952	1238	8.35699	4.95199	1.30635	0.00690922	0.0255819	Promoter (<=1kb)
ENSSSCG00000017395	12	20197031	20197280	250	4.31531	2.0122	1.3054	0.00551409	0.021205	Intron
ENSSSCG00000034301	6	61738963	61739203	241	4.183	1.2348	1.30478	0.00688111	0.0254985	Promoter (1-2kb)
ENSSSCG00000009366	11	14145900	14146188	289	4.12179	1.37312	1.30469	0.00675588	0.0250979	Promoter (<=1kb)
ENSSSCG00000006156	4	56474383	56475362	980	5.62557	3.91344	1.30371	0.00148454	0.00715644	Promoter (1-2kb)
ENSSSCG00000038006	6	69937280	69937837	558	5.93915	4.26021	1.30265	0.00113181	0.00568264	Promoter (2-3kb)
ENSSSCG00000026951	7	25094529	25095489	961	5.7784	4.01924	1.30167	0.00192782	0.00888757	Distal Intergenic
ENSSSCG00000003951	6	167959034	167961998	2965	10.4213	7.44364	1.30103	0.00701157	0.025885	Promoter (<=1kb)
ENSSSCG00000039815	2	77980805	77981414	610	4.5106	2.2824	1.30012	0.005167	0.0201109	Intron
ENSSSCG00000028943	6	47644831	47645299	469	4.71765	2.56865	1.29865	0.00483196	0.019021	3' UTR
ENSSSCG00000016093	15	104416663	104416905	243	4.60252	1.67947	1.2978	0.00708793	0.0260986	Intron
ENSSSCG00000039815	2	77972953	77973152	200	4.52249	1.67947	1.2969	0.00705617	0.026	Distal Intergenic
ENSSSCG00000016533	18	14078430	14078990	561	5.63847	3.89643	1.29666	0.0016366	0.00775579	Promoter (1-2kb)
ENSSSCG00000015334	9	75257709	75258781	1073	6.40571	4.54561	1.29632	0.00278693	0.0120977	Promoter (1-2kb)
ENSSSCG00000011120	10	60401771	60402443	673	6.05153	4.31001	1.29538	0.0017094	0.00804046	Distal Intergenic
ENSSSCG00000013992	2	51226035	51226257	223	3.92445	1.04016	1.29475	0.00713171	0.0262202	Intron
ENSSSCG00000025021	3	46305499	46307795	2297	8.73567	7.33195	1.29302	4.34e-06	4.52e-05	5' UTR
ENSSSCG00000014177	2	105277239	105277443	205	3.55584	0	1.29223	0.00614055	0.0231714	Distal Intergenic
ENSSSCG00000014828	9	8201838	8202269	432	4.60811	2.56865	1.29036	0.00433122	0.0174262	Distal Intergenic
ENSSSCG00000003582	6	85060071	85061170	1100	5.88447	4.09485	1.289	0.00215226	0.00971216	Promoter (<=1kb)
ENSSSCG00000040779	13	206229421	206229665	245	4.40024	1.56865	1.28704	0.00724549	0.0265745	Promoter (<=1kb)
ENSSSCG00000011627	13	73471881	73472332	452	5.42008	3.55163	1.28674	0.00319527	0.0135649	Promoter (<=1kb)
ENSSSCG00000021161	14	893385	893651	267	3.73512	0.606545	1.28641	0.00740587	0.0270409	Distal Intergenic
ENSSSCG00000003160	6	54272782	54274831	2050	9.1582	7.82644	1.28638	1.52e-10	3.63e-09	Promoter (<=1kb)
ENSSSCG00000034069	1	147931920	147932119	200	3.83193	1.04016	1.28616	0.00726903	0.0266422	Distal Intergenic
ENSSSCG00000000679	5	63818401	63818606	206	3.54423	0	1.286	0.00626836	0.0235736	Promoter (1-2kb)
ENSSSCG00000022380	2	72392600	72395928	3329	10.485	9.14422	1.28347	5.52e-09	1.05e-07	Promoter (<=1kb)
ENSSSCG00000002533	AEMK02000452.1	1032082	1032429	348	3.97464	0.863655	1.28301	0.00747523	0.0272426	Intron
ENSSSCG00000004811	1	137488696	137489704	1009	5.96965	4.16969	1.28238	0.0023758	0.0105506	Intron
ENSSSCG00000016981	16	50471367	50471831	465	5.58505	3.89058	1.28233	0.00160107	0.00761602	Intron
ENSSSCG00000033314	9	76623960	76629802	5843	11.4253	7.9243	1.28184	0.00738769	0.0269853	Promoter (<=1kb)
ENSSSCG00000039599	6	41933456	41933890	435	5.17924	1.64347	1.28141	0.00735585	0.0268958	Distal Intergenic
ENSSSCG00000002664	6	3334054	3335027	974	5.78631	4.08305	1.28029	0.00161246	0.0076602	Intron
ENSSSCG00000016259	15	130953970	130954403	434	4.52367	1.67101	1.28019	0.00738645	0.0269835	Intron
ENSSSCG00000032797	16	19950082	19951166	1085	6.63669	4.97476	1.27991	0.00124484	0.00615814	Promoter (<=1kb)
ENSSSCG00000021620	2	7920230	7920616	387	4.14889	1.48975	1.27984	0.00711242	0.0261612	Exon
ENSSSCG00000010340	14	82255367	82256436	1070	6.66257	4.9574	1.27983	0.0016325	0.00773735	Promoter (<=1kb)
ENSSSCG00000001061	7	11566923	11567190	268	4.18897	1.18558	1.27946	0.00752394	0.0274065	Intron
ENSSSCG00000029219	13	203042993	203043553	561	5.7707	4.13429	1.2794	0.0010904	0.00550642	Promoter (2-3kb)
ENSSSCG00000034763	11	76648983	76650766	1784	8.48687	7.02293	1.2794	0.000104946	0.000742404	Downstream (<1kb)
ENSSSCG00000002309	7	93152077	93153720	1644	8.62513	7.27744	1.27897	4.89e-08	7.72e-07	Promoter (<=1kb)
ENSSSCG00000009048	8	84323950	84324765	816	5.94425	4.34832	1.27807	0.000777702	0.00413057	Intron
ENSSSCG00000009796	14	30545151	30545895	745	6.07412	4.50224	1.27786	0.000667478	0.00363688	Promoter (<=1kb)
ENSSSCG00000008029	3	40547692	40547945	254	4.88355	2.46933	1.27781	0.00646548	0.0241943	Promoter (2-3kb)
ENSSSCG00000008402	3	86062574	86063081	508	4.95328	3.03687	1.27741	0.00355755	0.0148328	Distal Intergenic
ENSSSCG00000004149	1	25748865	25749228	364	4.48227	1.67101	1.2766	0.00743137	0.0271135	Intron
ENSSSCG00000003419	6	71780433	71781437	1005	5.75239	4.13429	1.27658	0.000988804	0.00507094	Promoter (1-2kb)
ENSSSCG00000010739	14	134449974	134450382	409	5.55005	3.85954	1.27627	0.00155892	0.0074503	Promoter (1-2kb)
ENSSSCG00000012862	2	2253752	2254257	506	5.25637	3.51225	1.27608	0.0021937	0.00986625	Intron
ENSSSCG00000016915	16	34987033	34987898	866	7.31095	5.79164	1.2755	0.000336927	0.00203149	Distal Intergenic
ENSSSCG00000017932	12	52506246	52506538	293	3.60699	0.0945038	1.27517	0.00746164	0.0272039	Promoter (<=1kb)
ENSSSCG00000017990	12	53986410	53987734	1325	8.25646	6.84219	1.27444	2.9e-05	0.000243777	Exon
ENSSSCG00000029226	14	28249696	28252309	2614	8.85841	7.52073	1.27373	2.16e-08	3.69e-07	Distal Intergenic
ENSSSCG00000012173	X	19912776	19913445	670	5.17661	3.07471	1.2726	0.00500415	0.0195978	3' UTR
ENSSSCG00000033518	12	5837600	5838018	419	5.41371	3.6573	1.27239	0.00226207	0.0101277	Intron
ENSSSCG00000032364	2	13231184	13231388	205	4.35108	2.1147	1.27187	0.0059054	0.022425	Promoter (1-2kb)
ENSSSCG00000010556	14	111831512	111837950	6439	11.6657	8.20142	1.27148	0.00764389	0.0277579	Promoter (<=1kb)
ENSSSCG00000000905	5	88433750	88434358	609	5.29431	3.53957	1.27092	0.00225034	0.0100826	Distal Intergenic
ENSSSCG00000003558	6	83903956	83907758	3803	10.8031	9.50114	1.2702	3.87e-14	1.5e-12	Promoter (<=1kb)
ENSSSCG00000003170	6	54522369	54524438	2070	8.98356	7.66953	1.26888	1.32e-10	3.19e-09	Promoter (<=1kb)
ENSSSCG00000016743	18	50679443	50679678	236	3.88355	1.2824	1.26768	0.00738931	0.0269869	Intron
ENSSSCG00000013380	2	41757127	41757538	412	6.27722	4.75454	1.26754	0.000441599	0.00255712	Distal Intergenic
ENSSSCG00000037011	1	235592412	235592897	486	5.19641	3.41136	1.26752	0.00259746	0.0113765	Distal Intergenic
ENSSSCG00000017417	12	20677953	20678343	391	5.0652	2.80354	1.26654	0.00613085	0.023142	Distal Intergenic
ENSSSCG00000011440	13	34583747	34586191	2445	9.38622	8.05394	1.26595	4.27e-08	6.84e-07	Promoter (<=1kb)
ENSSSCG00000019486	10	36740036	36743894	3859	10.634	7.52056	1.26443	0.00795021	0.0286996	Distal Intergenic
ENSSSCG00000026473	12	11374108	11374321	214	3.48835	0	1.26437	0.00777383	0.0281516	Promoter (<=1kb)
ENSSSCG00000013018	2	7330138	7330714	577	5.16453	2.94336	1.26325	0.00628194	0.0236174	Promoter (1-2kb)
ENSSSCG00000037878	3	17058216	17058722	507	5.95503	4.4019	1.26321	0.000696763	0.00377288	Promoter (1-2kb)
ENSSSCG00000002443	7	113387081	113389995	2915	9.45802	8.14916	1.26204	2.27e-10	5.26e-09	Promoter (<=1kb)
ENSSSCG00000017190	12	5316326	5316537	212	4.54423	2.45356	1.2608	0.00551693	0.0212137	Distal Intergenic
ENSSSCG00000028717	13	136395254	136396119	866	6.05889	4.47177	1.26057	0.000910863	0.00471759	Promoter (<=1kb)
ENSSSCG00000008051	3	39698844	39700117	1274	7.20879	5.80441	1.26054	3.82e-05	0.000309546	Promoter (<=1kb)
ENSSSCG00000036964	4	900527	900816	290	4.90868	2.81977	1.2602	0.00525291	0.0203954	5' UTR
ENSSSCG00000021515	8	7459855	7460375	521	4.54073	2.2588	1.25928	0.00650495	0.0243161	Distal Intergenic
ENSSSCG00000027628	4	95346431	95346642	212	3.97117	1.2824	1.25927	0.00779965	0.028234	Intron
ENSSSCG00000021540	4	97367383	97367838	456	5.20234	3.34832	1.25881	0.00347241	0.0145376	Promoter (<=1kb)
ENSSSCG00000037621	6	89068410	89070308	1899	9.38019	8.041	1.25873	4.44e-07	5.79e-06	Distal Intergenic
ENSSSCG00000036975	4	110814660	110815235	576	5.38274	3.69296	1.25871	0.00203846	0.00930281	Promoter (1-2kb)
ENSSSCG00000022674	AEMK02000258.1	168363	168740	378	4.48105	1.67101	1.25777	0.00794951	0.0286996	Distal Intergenic
ENSSSCG00000012957	2	6266814	6267342	529	4.66928	2.63914	1.25552	0.00501187	0.0196217	Distal Intergenic
ENSSSCG00000033626	12	60723306	60725696	2391	8.3977	6.99858	1.25538	3.57e-05	0.000291648	3' UTR
ENSSSCG00000017636	12	34534840	34535315	476	4.7529	2.72776	1.25464	0.00532981	0.0206262	Exon
ENSSSCG00000017379	12	19531225	19533304	2080	9.01869	7.72585	1.25354	4.2e-11	1.09e-09	Promoter (<=1kb)
ENSSSCG00000026473	12	11375078	11375678	601	4.90687	3.06436	1.25342	0.00359991	0.0149722	Promoter (<=1kb)
ENSSSCG00000009440	11	25809525	25813635	4111	9.42024	8.13205	1.25305	1.31e-12	4.19e-11	Promoter (<=1kb)
ENSSSCG00000004147	1	25643402	25644646	1245	6.89136	5.35946	1.25276	0.000637361	0.00349409	Promoter (<=1kb)
ENSSSCG00000008747	8	12759347	12760295	949	6.81717	5.37601	1.25217	0.00016807	0.00111329	Distal Intergenic
ENSSSCG00000025410	7	21280524	21281686	1163	7.77306	6.38668	1.25095	2.57e-05	0.000219151	Exon
ENSSSCG00000005087	1	189631808	189632947	1140	7.89171	6.37268	1.24778	0.000577024	0.00320796	Distal Intergenic
ENSSSCG00000025980	4	54894545	54895782	1238	8.38449	6.82202	1.24719	0.000929191	0.00480084	Promoter (<=1kb)
ENSSSCG00000031132	AEMK02000452.1	3024969	3025250	282	4.39248	1.44862	1.24711	0.00836668	0.0299581	3' UTR
ENSSSCG00000030309	7	78121139	78121459	321	4.48592	2.41136	1.24688	0.00564371	0.021624	3' UTR
ENSSSCG00000017160	12	2525999	2526198	200	4.11709	1.7745	1.24667	0.00721733	0.0264924	Exon
ENSSSCG00000006489	4	93768057	93769051	995	5.99825	4.41263	1.24636	0.00122706	0.00608415	Promoter (<=1kb)
ENSSSCG00000015336	9	75739502	75739740	239	3.48105	0	1.24635	0.00700363	0.0258661	Intron
ENSSSCG00000009914	14	40607108	40607498	391	4.4847	2.2348	1.24517	0.00669043	0.0248953	Intron
ENSSSCG00000013429	2	77240535	77240855	321	3.66285	0.606545	1.24438	0.00848354	0.0302906	Intron
ENSSSCG00000015109	9	46411406	46411787	382	4.94137	2.83581	1.24411	0.00589267	0.0223836	Promoter (<=1kb)
ENSSSCG00000025686	10	12438774	12438979	206	3.87986	1.2824	1.24253	0.00812385	0.0292198	Distal Intergenic
ENSSSCG00000018497	X	40680371	40682618	2248	8.98335	7.66857	1.24151	2.21e-07	3.07e-06	Distal Intergenic
ENSSSCG00000008568	3	112619302	112619758	457	4.11395	1.80741	1.24131	0.00731797	0.026776	Promoter (1-2kb)
ENSSSCG00000002734	6	14616081	14617864	1784	9.45742	6.06584	1.24128	0.00842606	0.0301441	Promoter (<=1kb)
ENSSSCG00000022289	2	143498076	143502423	4348	11.4156	10.1455	1.24034	7.74e-14	2.89e-12	Promoter (<=1kb)
ENSSSCG00000023280	6	53920093	53920525	433	4.83575	2.0945	1.2402	0.00848879	0.0303034	Distal Intergenic
ENSSSCG00000035980	17	30807817	30808023	207	4.9123	3.05068	1.23916	0.00408666	0.0166174	Intron
ENSSSCG00000027365	5	3521912	3522342	431	5.20086	3.43261	1.23843	0.00319806	0.0135736	Promoter (<=1kb)
ENSSSCG00000037451	2	3177849	3178531	683	5.5955	3.95635	1.23827	0.00196446	0.00902924	Intron
ENSSSCG00000034191	2	42933590	42933841	252	4.12647	0.863655	1.23824	0.00862067	0.0306875	Exon
ENSSSCG00000027179	13	200437384	200438076	693	5.60308	3.74082	1.2382	0.00405785	0.0165131	Intron
ENSSSCG00000015277	9	64743767	64744443	677	5.36667	3.64825	1.23769	0.00257552	0.0113005	Intron
ENSSSCG00000013753	2	65897887	65898560	674	5.44902	3.76615	1.23756	0.00225836	0.0101161	Distal Intergenic
ENSSSCG00000021718	7	78139307	78140144	838	5.21668	3.31438	1.23644	0.00441312	0.0176838	Exon
ENSSSCG00000018309	17	26376711	26377086	376	4.61145	2.50988	1.23632	0.00607073	0.0229624	Promoter (1-2kb)
ENSSSCG00000029627	13	207000585	207000923	339	5.00165	2.80354	1.23596	0.00668988	0.0248953	Intron
ENSSSCG00000016105	15	104984713	104985815	1103	5.83169	3.58048	1.23573	0.00724899	0.0265821	Distal Intergenic
ENSSSCG00000037591	X	90404587	90405035	449	4.52012	2.3898	1.23567	0.00630434	0.0236846	Intron
ENSSSCG00000038731	8	5941561	5942248	688	5.19195	3.32578	1.23564	0.00412797	0.0167501	Intron
ENSSSCG00000010381	14	89282001	89283563	1563	10.205	8.94402	1.23526	9.48e-16	4.46e-14	Promoter (<=1kb)
ENSSSCG00000040400	5	59748871	59749289	419	4.69314	2.63914	1.23501	0.0058203	0.0221685	Distal Intergenic
ENSSSCG00000010083	14	50230122	50230371	250	4.61034	2.50988	1.23489	0.00610892	0.0230758	Promoter (2-3kb)
ENSSSCG00000039555	5	9329645	9330743	1099	5.89799	4.32279	1.23345	0.00138222	0.00672781	Intron
ENSSSCG00000039573	17	47597582	47598031	450	4.49319	2.2588	1.2318	0.0070907	0.0261061	Promoter (1-2kb)
ENSSSCG00000021361	7	55634938	55635207	270	4.48835	2.06113	1.23149	0.00789174	0.028511	Promoter (<=1kb)
ENSSSCG00000028806	2	7727027	7728243	1217	7.82138	6.5057	1.23114	1.49e-06	1.73e-05	Distal Intergenic
ENSSSCG00000038164	12	60863466	60863692	227	4.06195	1.56865	1.23079	0.00827897	0.0296962	Distal Intergenic
ENSSSCG00000025228	15	137855618	137856232	615	4.98155	3.00885	1.22997	0.00523956	0.02035	Distal Intergenic
ENSSSCG00000034302	16	79361114	79361511	398	5.53458	3.9267	1.22748	0.00171843	0.00807671	Promoter (<=1kb)
ENSSSCG00000016792	16	5974549	5977384	2836	8.99846	5.32376	1.22694	0.00850971	0.0303515	Intron
ENSSSCG00000008645	3	127498945	127500980	2036	8.42456	7.10516	1.22527	3.32e-06	3.55e-05	Promoter (2-3kb)
ENSSSCG00000023684	6	18659669	18664548	4880	11.1903	7.681	1.22407	0.00876278	0.0310936	Promoter (<=1kb)
ENSSSCG00000021333	6	47891445	47892106	662	5.38534	3.63914	1.22399	0.00317819	0.0135018	Intron
ENSSSCG00000013588	2	71313250	71313498	249	4.31804	1.44862	1.22369	0.00901564	0.0318275	Exon
ENSSSCG00000038610	15	31001020	31006178	5159	11.3021	10.0609	1.22369	3.17e-22	3.32e-20	Promoter (<=1kb)
ENSSSCG00000010627	14	121253876	121254106	231	4.18449	1.60655	1.223	0.00877149	0.0311185	Intron
ENSSSCG00000011401	13	32747892	32749283	1392	7.84341	6.53921	1.22276	1.33e-06	1.56e-05	3' UTR
ENSSSCG00000038838	9	76634256	76644543	10288	12.5819	9.08525	1.22239	0.00881943	0.0312374	Promoter (<=1kb)
ENSSSCG00000031519	17	34843096	34844132	1037	6.69708	5.28824	1.22193	0.000179423	0.00117974	Promoter (<=1kb)
ENSSSCG00000020140	1	164428292	164428506	215	4.78434	2.89824	1.22178	0.00497048	0.0194867	Intron
ENSSSCG00000015097	9	46067948	46068152	205	3.47862	0	1.22172	0.00882961	0.0312702	Distal Intergenic
ENSSSCG00000021888	6	62753216	62753526	311	4.64065	2.63914	1.22032	0.00584138	0.0222233	Promoter (<=1kb)
ENSSSCG00000030996	14	46030514	46030729	216	3.9781	1.52974	1.21909	0.00845581	0.0302131	Distal Intergenic
ENSSSCG00000009798	14	30523528	30524416	889	7.09467	5.3	1.21881	0.00393065	0.0161028	Promoter (2-3kb)
ENSSSCG00000017497	12	22613300	22613997	698	6.16072	4.5627	1.21828	0.00170766	0.00803676	Intron
ENSSSCG00000017125	12	627031	627623	593	4.76446	2.2824	1.21826	0.00862961	0.0307133	Distal Intergenic
ENSSSCG00000000807	5	77054908	77055234	327	3.77642	0.679466	1.21816	0.00919518	0.0323726	Intron
ENSSSCG00000022128	14	120588999	120589271	273	4.72795	2.74082	1.21808	0.00576859	0.0220219	Distal Intergenic
ENSSSCG00000005756	AEMK02000682.1	1836529	1838786	2258	8.16533	4.63697	1.2177	0.00891309	0.0315042	Promoter (<=1kb)
ENSSSCG00000011495	13	45966708	45968633	1926	9.40691	8.13622	1.2176	9.06e-09	1.67e-07	Distal Intergenic
ENSSSCG00000007524	17	59178240	59178506	267	4.5419	2.41136	1.21635	0.00703212	0.0259374	Exon
ENSSSCG00000010544	14	111096128	111101580	5453	10.7544	7.39397	1.2147	0.00915944	0.0322606	Intron
ENSSSCG00000029874	12	38943451	38944067	617	5.8003	4.18378	1.21451	0.00207901	0.00944551	Promoter (2-3kb)
ENSSSCG00000004516	1	99899048	99900424	1377	7.70486	6.37673	1.21403	1.46e-05	0.000132	Promoter (<=1kb)
ENSSSCG00000025582	7	2256903	2258600	1698	6.44699	4.92206	1.21306	0.00104236	0.00528932	Distal Intergenic
ENSSSCG00000021926	1	273626383	273626718	336	5.22252	3.32578	1.21261	0.00511557	0.0199488	Distal Intergenic
ENSSSCG00000021361	7	55635541	55636314	774	5.76671	4.20716	1.2122	0.00143717	0.00695188	Promoter (1-2kb)
ENSSSCG00000024128	6	63485485	63488586	3102	10.6934	7.39532	1.21186	0.00929326	0.0326534	Promoter (1-2kb)
ENSSSCG00000004507	1	98526458	98526657	200	4.14735	1.7745	1.21172	0.0084958	0.0303225	Intron
ENSSSCG00000034069	1	147893488	147894274	787	5.19419	3.50224	1.21163	0.00307185	0.0131307	Distal Intergenic
ENSSSCG00000004369	1	72344652	72344851	200	3.74124	0	1.2111	0.008741	0.0310314	Downstream (<1kb)
ENSSSCG00000027726	1	193619	195255	1637	8.52729	7.23281	1.21101	1.28e-06	1.51e-05	Distal Intergenic
ENSSSCG00000033566	7	20768995	20769906	912	6.39653	4.93044	1.21075	0.000634138	0.00348059	Distal Intergenic
ENSSSCG00000002664	6	3345351	3345932	582	5.38534	3.65944	1.21042	0.0036635	0.0152039	Intron
ENSSSCG00000013584	2	71323666	71329654	5989	11.5225	10.2966	1.21017	2.83e-23	3.44e-21	Promoter (<=1kb)
ENSSSCG00000000252	5	18181632	18182639	1008	6.61964	1.86365	1.20988	0.00735271	0.026887	Promoter (1-2kb)
ENSSSCG00000018214	2	65321679	65322070	392	5.76671	4.23162	1.20821	0.00135524	0.00662115	Exon
ENSSSCG00000002280	7	89037330	89040132	2803	10.4207	8.96824	1.20694	0.000566766	0.003161	Promoter (<=1kb)
ENSSSCG00000007578	3	3776211	3776417	207	4.30709	2.1147	1.20689	0.00772045	0.0279943	Promoter (<=1kb)
ENSSSCG00000017187	12	5305505	5305881	377	4.53193	1.44862	1.20654	0.00959847	0.0335297	Promoter (1-2kb)
ENSSSCG00000017297	12	15440604	15441018	415	4.93516	3.12779	1.20539	0.00446966	0.017883	Intron
ENSSSCG00000022312	6	42887661	42887878	218	4.45337	2.41136	1.20498	0.00674458	0.0250661	Intron
ENSSSCG00000022496	15	74755300	74755541	242	3.6607	0.606545	1.20395	0.00966118	0.0336973	Promoter (2-3kb)
ENSSSCG00000005620	1	268271973	268272341	369	4.30709	2.16636	1.20384	0.00768604	0.0278971	Promoter (1-2kb)
ENSSSCG00000006717	4	101475913	101478465	2553	10.0073	8.76076	1.20379	5.14e-10	1.13e-08	Promoter (<=1kb)
ENSSSCG00000035512	16	50399371	50400836	1466	8.65037	7.38665	1.20372	6.42e-08	9.93e-07	Promoter (<=1kb)
ENSSSCG00000040811	3	17305927	17307451	1525	8.38932	7.11219	1.20319	4.97e-07	6.41e-06	Promoter (<=1kb)
ENSSSCG00000028806	2	7767560	7767908	349	4.99739	3.1147	1.2029	0.00533419	0.0206366	Promoter (2-3kb)
ENSSSCG00000036686	2	133579719	133580124	406	4.86546	2.96922	1.20258	0.00557082	0.0213939	Promoter (2-3kb)
ENSSSCG00000026156	7	77604730	77605096	367	4.16414	1.18558	1.20254	0.00973265	0.0338926	Distal Intergenic
ENSSSCG00000039780	12	48122792	48123459	668	5.69209	4.05754	1.20201	0.00258649	0.0113365	Intron
ENSSSCG00000004759	1	130471316	130474661	3346	10.9517	7.49138	1.20191	0.00941459	0.0330038	Promoter (<=1kb)
ENSSSCG00000015205	9	52134689	52134963	275	4.38339	2.2588	1.20173	0.00742662	0.0271059	Distal Intergenic
ENSSSCG00000016225	15	124567804	124570424	2621	9.4997	8.24584	1.20081	1.06e-08	1.93e-07	Promoter (<=1kb)
ENSSSCG00000023166	12	53168875	53170103	1229	6.60182	5.2079	1.20077	0.000260421	0.00162816	Promoter (2-3kb)
ENSSSCG00000034049	12	58942486	58942888	403	4.98499	2.90985	1.20062	0.00705087	0.0259856	Promoter (2-3kb)
ENSSSCG00000005600	1	265900576	265901468	893	5.62226	3.93984	1.20041	0.00307534	0.0131433	Promoter (2-3kb)
ENSSSCG00000035307	AEMK02000451.1	186259	188045	1787	8.35844	7.09388	1.19982	3.06e-07	4.11e-06	Promoter (<=1kb)
ENSSSCG00000017328	12	18036301	18039094	2794	10.7015	9.47211	1.19944	1.07e-12	3.48e-11	Promoter (<=1kb)
ENSSSCG00000006059	4	35273276	35275825	2550	8.59028	7.33262	1.19944	5.28e-08	8.27e-07	Promoter (<=1kb)
ENSSSCG00000003360	6	65167999	65170447	2449	9.08408	7.83957	1.1989	3.29e-09	6.46e-08	Promoter (<=1kb)
ENSSSCG00000014540	2	9524108	9524307	200	3.87986	0.863655	1.19855	0.00986378	0.0342442	Distal Intergenic
ENSSSCG00000004870	1	149580182	149580461	280	4.03481	1.37312	1.19731	0.00978092	0.0340258	Promoter (1-2kb)
ENSSSCG00000012905	2	5054687	5055603	917	5.33802	3.06113	1.19706	0.00849052	0.0303066	Promoter (1-2kb)
ENSSSCG00000022200	3	26446678	26448223	1546	8.31189	7.04917	1.19705	1.85e-07	2.6e-06	Promoter (<=1kb)
ENSSSCG00000033648	3	4361536	4361735	200	3.66714	0.448617	1.1961	0.00987623	0.0342786	Promoter (1-2kb)
ENSSSCG00000003552	6	83318390	83318780	391	4.633	2.58772	1.19555	0.00732417	0.0267961	Promoter (1-2kb)
ENSSSCG00000018027	12	58926099	58926317	219	4.07492	1.18558	1.1952	0.00994937	0.0344793	3' UTR
ENSSSCG00000018026	12	58921096	58923346	2251	9.83041	8.53088	1.19433	1.09e-05	0.000101	Promoter (<=1kb)
ENSSSCG00000021748	5	4492983	4494875	1893	9.2699	8.04289	1.19407	1.44e-11	4e-10	Promoter (<=1kb)
ENSSSCG00000018941	13	58646239	58646667	429	5.76621	3.5274	1.1926	0.00847698	0.030276	Distal Intergenic
ENSSSCG00000038889	3	39050346	39051731	1386	7.54671	6.23162	1.19219	3.55e-05	0.00029074	Distal Intergenic
ENSSSCG00000006014	4	21850991	21851190	200	3.4956	0	1.19196	0.00805141	0.0289963	Distal Intergenic
ENSSSCG00000033723	6	123810587	123810786	200	3.42262	0	1.19132	0.00821434	0.0294903	Distal Intergenic
ENSSSCG00000004405	1	75696482	75696716	235	3.83384	1.32847	1.19049	0.00972554	0.0338799	Promoter (2-3kb)
ENSSSCG00000005655	1	269033633	269033951	319	4.07169	1.80741	1.18951	0.00890899	0.0314965	Promoter (2-3kb)
ENSSSCG00000022550	13	124180685	124183713	3029	11.0202	9.59623	1.18807	0.000557727	0.00311771	Promoter (<=1kb)
ENSSSCG00000001705	7	39298157	39298379	223	4.75994	2.03358	1.18605	0.0101553	0.0350338	Downstream (1-2kb)
ENSSSCG00000007736	3	16296071	16296550	480	4.90323	2.70634	1.1859	0.00843563	0.0301724	Distal Intergenic
ENSSSCG00000013444	2	76526451	76527013	563	5.33769	3.49215	1.18529	0.0056485	0.0216355	Distal Intergenic
ENSSSCG00000031414	10	65370883	65371149	267	5.19419	3.3898	1.1848	0.00498334	0.0195288	Promoter (1-2kb)
ENSSSCG00000002635	6	242117	245279	3163	9.54541	8.31725	1.18444	1.03e-09	2.17e-08	Promoter (<=1kb)
ENSSSCG00000017000	16	53157046	53157277	232	3.71869	0.448617	1.18423	0.0102101	0.0351803	Promoter (2-3kb)
ENSSSCG00000008137	3	47652811	47653755	945	7.51425	6.2098	1.18258	3.92e-05	0.00031616	Promoter (<=1kb)
ENSSSCG00000003238	6	58320951	58324868	3918	10.8086	9.60173	1.18227	2.99e-15	1.32e-13	Exon
ENSSSCG00000014540	2	9526395	9527248	854	6.10429	4.63106	1.18189	0.00104348	0.00529428	Distal Intergenic
ENSSSCG00000006887	4	122527196	122527399	204	3.60252	0.529741	1.18074	0.0104234	0.0357904	Exon
ENSSSCG00000024488	3	32336653	32337051	399	4.81124	2.98369	1.17992	0.00568126	0.0217338	Distal Intergenic
ENSSSCG00000009672	14	11744772	11747360	2589	8.29899	6.94121	1.1792	0.000197329	0.00128138	Promoter (1-2kb)
ENSSSCG00000032076	3	40737782	40738605	824	6.19214	4.66288	1.17837	0.00187893	0.00869391	Promoter (<=1kb)
ENSSSCG00000014343	2	141181936	141182637	702	5.31463	3.67524	1.17826	0.00327999	0.0138651	Promoter (<=1kb)
ENSSSCG00000009591	14	2386192	2386889	698	5.13772	3.32578	1.17792	0.00531046	0.0205682	Distal Intergenic
ENSSSCG00000034448	6	54559368	54560035	668	5.25352	3.61366	1.17724	0.00329759	0.0139299	Intron
ENSSSCG00000006370	4	89400470	89402464	1995	8.26418	6.97876	1.17661	1.62e-05	0.000145	Promoter (<=1kb)
ENSSSCG00000031904	8	108313481	108315941	2461	10.5553	7.34777	1.17634	0.0104562	0.035896	Promoter (<=1kb)
ENSSSCG00000023057	9	1015358	1015833	476	6.09914	3.93063	1.17599	0.00871919	0.0309822	Distal Intergenic
ENSSSCG00000013308	2	27092333	27098685	6353	11.2377	7.90479	1.17588	0.0103369	0.0355298	Distal Intergenic
ENSSSCG00000039166	6	44179772	44180117	346	4.34306	2.19151	1.17581	0.00888433	0.0314275	Intron
ENSSSCG00000017585	12	26317479	26318057	579	5.63628	4.05068	1.17522	0.00259298	0.0113608	Promoter (1-2kb)
ENSSSCG00000015540	9	122591556	122591814	259	4.0652	1.18558	1.1752	0.0106457	0.036451	Promoter (<=1kb)
ENSSSCG00000023857	7	78063644	78063959	316	5.32722	3.69296	1.17515	0.00342051	0.0143614	Promoter (<=1kb)
ENSSSCG00000029395	9	45833288	45835591	2304	10.403	9.20815	1.17498	1.93e-17	1.12e-15	Promoter (<=1kb)
ENSSSCG00000007206	17	34778329	34778636	308	4.58505	2.2104	1.17415	0.00975108	0.0339463	3' UTR
ENSSSCG00000002987	6	48153501	48154009	509	5.3194	3.56865	1.17368	0.00494188	0.0193912	Exon
ENSSSCG00000031825	4	982021	985500	3480	10.5829	9.38571	1.17349	5.9e-15	2.49e-13	Promoter (<=1kb)
ENSSSCG00000026733	18	9950484	9950707	224	4.60699	1.90186	1.17343	0.0106779	0.036551	Intron
ENSSSCG00000010834	10	11375452	11375659	208	3.93338	1.52974	1.1734	0.00996824	0.0345316	Promoter (2-3kb)
ENSSSCG00000031269	7	3200226	3200496	271	4.5118	2.3898	1.17337	0.00847454	0.0302702	Intron
ENSSSCG00000031943	9	97114975	97115237	263	3.41243	0	1.17249	0.00865049	0.0307757	Promoter (<=1kb)
ENSSSCG00000005626	1	268318992	268319351	360	5.25138	3.30289	1.17237	0.00699374	0.0258374	Exon
ENSSSCG00000016704	18	45440958	45446914	5957	10.5039	9.31281	1.17218	3.15e-19	2.3e-17	Promoter (<=1kb)
ENSSSCG00000039142	6	15519859	15520866	1008	7.64031	6.34198	1.17214	3.95e-05	0.000318044	Distal Intergenic
ENSSSCG00000021534	3	111867691	111867895	205	4.15042	1.83958	1.1715	0.00988764	0.0343075	Promoter (2-3kb)
ENSSSCG00000035297	7	115354953	115355894	942	5.77443	4.17119	1.17127	0.00294196	0.0126522	Promoter (<=1kb)
ENSSSCG00000010381	14	89279480	89279724	245	4.42008	2.43261	1.171	0.00762761	0.027707	Intron
ENSSSCG00000040056	5	89729660	89729919	260	3.9316	1.52974	1.16993	0.0101007	0.0348849	Promoter (1-2kb)
ENSSSCG00000018870	3	38319646	38319921	276	4.67461	2.7745	1.16991	0.00676596	0.0251302	Distal Intergenic
ENSSSCG00000017533	12	24793010	24793507	498	4.37161	2.0122	1.16962	0.0100978	0.0348782	Downstream (2-3kb)
ENSSSCG00000001562	7	32111636	32111860	225	4.0652	1.7745	1.16949	0.00972772	0.0338843	Intron
ENSSSCG00000022649	8	88610207	88610764	558	4.69629	2.03358	1.16915	0.0106999	0.0366106	Promoter (1-2kb)
ENSSSCG00000011158	10	67061024	67061368	345	4.88907	3.03687	1.16862	0.00618853	0.0233206	Intron
ENSSSCG00000016831	16	21088062	21089095	1034	8.5882	7.36431	1.16762	6.96e-08	1.07e-06	Promoter (<=1kb)
ENSSSCG00000038553	7	36345431	36345733	303	4.14582	1.18558	1.16681	0.0109581	0.0372803	Promoter (<=1kb)
ENSSSCG00000016708	18	45636289	45639154	2866	10.8776	9.68225	1.16555	3.54e-12	1.07e-10	Promoter (<=1kb)
ENSSSCG00000000994	7	1300418	1300701	284	4.23088	1.44862	1.16517	0.0109689	0.0373102	Distal Intergenic
ENSSSCG00000014400	2	144601788	144602182	395	4.43839	1.92492	1.16279	0.0107078	0.036633	Intron
ENSSSCG00000024872	6	54753069	54753788	720	5.91613	4.38694	1.16214	0.00230831	0.0103033	Distal Intergenic
ENSSSCG00000022317	12	1490980	1492719	1740	7.92248	6.67609	1.15997	3.99e-06	4.2e-05	Exon
ENSSSCG00000006767	4	107249356	107249663	308	4.24099	1.44862	1.15984	0.0111794	0.0379135	Distal Intergenic
ENSSSCG00000008633	3	125756186	125756775	590	5.08898	3.3371	1.15945	0.0052605	0.0204205	Exon
ENSSSCG00000028190	7	75787286	75787739	454	4.66392	2.71047	1.15916	0.00796189	0.0287276	Promoter (1-2kb)
ENSSSCG00000028322	9	63997427	63997959	533	5.45027	3.88288	1.15913	0.00283537	0.0122702	Distal Intergenic
ENSSSCG00000036705	12	47372336	47375212	2877	9.5632	8.36187	1.15904	2.81e-09	5.57e-08	Intron
ENSSSCG00000001651	7	38017719	38017996	278	4.48592	2.54933	1.15803	0.00760828	0.0276588	Promoter (2-3kb)
ENSSSCG00000033376	7	22817781	22818632	852	5.65611	4.02293	1.15801	0.0036041	0.0149879	Distal Intergenic
ENSSSCG00000017167	12	3392798	3394747	1950	8.68026	7.38781	1.15781	6.98e-05	0.000520037	Promoter (<=1kb)
ENSSSCG00000016216	15	121290934	121294972	4039	10.6637	9.47194	1.15716	5.33e-11	1.36e-09	Promoter (<=1kb)
ENSSSCG00000001341	7	23006523	23006774	252	5.11631	3.44312	1.15613	0.00450447	0.017983	Exon
ENSSSCG00000000020	5	4289659	4295125	5467	10.6755	9.50756	1.15492	6.51e-26	1.1e-23	Promoter (<=1kb)
ENSSSCG00000039060	5	29100562	29101042	481	4.41498	2.43261	1.15318	0.008314	0.0298014	Intron
ENSSSCG00000017640	12	34693337	34694875	1539	7.90249	6.64304	1.15157	2.36e-05	0.000202619	Promoter (<=1kb)
ENSSSCG00000024389	2	227989	233229	5241	10.6403	9.46737	1.15087	2.96e-15	1.31e-13	Promoter (<=1kb)
ENSSSCG00000010162	14	56824300	56824514	215	3.83765	0.863655	1.1504	0.0115683	0.0389356	Intron
ENSSSCG00000033583	12	22737960	22739544	1585	7.21026	5.85016	1.15009	0.000435272	0.00252447	Distal Intergenic
ENSSSCG00000011600	13	70170745	70171107	363	4.27582	1.89461	1.14966	0.0107738	0.0368243	Promoter (2-3kb)
ENSSSCG00000007748	3	16881348	16885487	4140	9.00887	4.39906	1.14952	0.00883824	0.0312978	5' UTR
ENSSSCG00000017259	12	11687032	11687343	312	3.66499	0.983692	1.14937	0.0115576	0.0389081	Distal Intergenic
ENSSSCG00000005659	1	269115584	269117546	1963	7.63478	6.38493	1.14904	1.44e-05	0.00013	Promoter (<=1kb)
ENSSSCG00000006350	4	89038285	89038541	257	4.36766	1.18558	1.14839	0.0114886	0.038722	Distal Intergenic
ENSSSCG00000017626	12	34272912	34273355	444	5.08418	3.29406	1.14823	0.00636438	0.0238955	Downstream (1-2kb)
ENSSSCG00000028662	5	52734603	52735320	718	5.58108	4.05068	1.14818	0.00250851	0.0110523	Promoter (2-3kb)
ENSSSCG00000032129	X	61961220	61961653	434	4.07169	1.64347	1.14778	0.01128	0.0381664	Promoter (<=1kb)
ENSSSCG00000015650	9	67313165	67313449	285	2.91366	0	1.14642	0.00746272	0.0272051	Promoter (1-2kb)
ENSSSCG00000037066	6	145051863	145052992	1130	6.10092	3.98027	1.14605	0.00963987	0.0336422	Distal Intergenic
ENSSSCG00000016832	16	21210258	21212182	1925	8.28492	4.19805	1.14601	0.00996802	0.0345316	Intron
ENSSSCG00000027984	14	94774692	94780673	5982	11.6524	8.12254	1.14472	0.0110486	0.0375358	Distal Intergenic
ENSSSCG00000025821	13	205332212	205333412	1201	8.04757	6.81658	1.14468	6.09e-06	6.08e-05	Distal Intergenic
ENSSSCG00000040088	2	12406343	12406627	285	4.53839	1.67101	1.1443	0.0118158	0.0396063	Promoter (1-2kb)
ENSSSCG00000036686	2	133580339	133581009	671	4.67568	2.79105	1.14365	0.00773901	0.0280532	Intron
ENSSSCG00000010644	14	124160250	124160749	500	5.09298	3.32578	1.14141	0.00608004	0.0229857	Promoter (1-2kb)
ENSSSCG00000003485	6	76015657	76015859	203	3.34842	0	1.14109	0.0114304	0.0385757	Promoter (1-2kb)
ENSSSCG00000022430	16	46916612	46916922	311	3.61367	0.448617	1.14093	0.0118058	0.0395764	Distal Intergenic
ENSSSCG00000008619	3	121857344	121857616	273	3.9781	1.48975	1.14055	0.0115229	0.0388161	Promoter (<=1kb)
ENSSSCG00000001347	7	23154658	23154963	306	4.24386	1.41643	1.14043	0.0119615	0.0399776	Exon
ENSSSCG00000025821	13	205308528	205308874	347	5.31668	3.44064	1.1404	0.0074994	0.0273198	Intron
ENSSSCG00000003140	6	54097808	54098237	430	4.30296	2.14076	1.14037	0.0102789	0.0353786	Distal Intergenic
ENSSSCG00000033893	6	103050090	103050333	244	3.68839	0	1.14023	0.00884338	0.0313129	Intron
ENSSSCG00000006511	4	94502612	94503721	1110	5.7692	4.29406	1.13967	0.00197103	0.00905374	Promoter (1-2kb)
ENSSSCG00000037621	6	89071486	89071807	322	4.54889	2.6573	1.13741	0.00794432	0.028684	Distal Intergenic
ENSSSCG00000033327	5	8984994	8990102	5109	12.0149	10.8607	1.1369	4.23e-18	2.7e-16	Promoter (<=1kb)
ENSSSCG00000007943	3	37879795	37880674	880	6.25334	4.67864	1.13666	0.00349508	0.0146175	3' UTR
ENSSSCG00000000707	5	64290087	64290533	447	4.23522	2.04016	1.13579	0.0108782	0.0370809	Promoter (1-2kb)
ENSSSCG00000035341	7	32566225	32566534	310	3.93871	1.52974	1.13547	0.0115738	0.0389414	Intron
ENSSSCG00000008970	8	71260326	71261512	1187	7.51693	6.19944	1.13533	0.000273445	0.00169915	Promoter (<=1kb)
ENSSSCG00000013308	2	27117452	27117851	400	4.57253	2.52974	1.13481	0.00954569	0.0333865	Distal Intergenic
ENSSSCG00000010025	14	47990818	47991064	247	3.87616	0.863655	1.13408	0.0121845	0.0406412	Intron
ENSSSCG00000032833	2	70962693	70962993	301	4.60587	2.63914	1.13342	0.00885693	0.0313518	Promoter (2-3kb)
ENSSSCG00000012994	2	6871126	6871524	399	4.80833	3.05068	1.13263	0.00646768	0.024199	3' UTR
ENSSSCG00000017245	12	7590276	7590743	468	5.28213	3.55902	1.132	0.00605657	0.0229217	Intron
ENSSSCG00000010087	14	50264046	50264307	262	4.86172	3.02293	1.13167	0.0074358	0.0271206	Downstream (<1kb)
ENSSSCG00000016437	18	5887786	5888441	656	6.92108	5.6247	1.1316	0.000194911	0.0012677	Exon
ENSSSCG00000032632	6	27385470	27385957	488	4.81221	2.92847	1.13004	0.00850681	0.030347	Intron
ENSSSCG00000028865	11	1299590	1299796	207	4.20824	1.80741	1.12972	0.0119008	0.0398237	3' UTR
ENSSSCG00000002026	7	75719958	75723756	3799	11.3307	10.09	1.12949	3.02e-05	0.000252238	Promoter (<=1kb)
ENSSSCG00000023071	9	39278764	39280526	1763	7.44793	6.11016	1.12875	0.000483329	0.00276252	Promoter (<=1kb)
ENSSSCG00000012083	13	205150967	205153424	2458	10.0526	7.10075	1.12748	0.0124469	0.0413208	Promoter (<=1kb)
ENSSSCG00000027515	6	48375746	48376991	1246	6.54583	1.86365	1.12719	0.00926846	0.032585	Promoter (<=1kb)
ENSSSCG00000019793	13	189457544	189457784	241	3.82235	1.04016	1.12708	0.0125179	0.0415113	Exon
ENSSSCG00000037562	17	62660988	62661301	314	4.02816	1.74082	1.12707	0.0114474	0.0386151	3' UTR
ENSSSCG00000004757	1	130406189	130407844	1656	7.24933	5.99181	1.12656	7.13e-05	0.000530238	Downstream (<1kb)
ENSSSCG00000009348	11	9677928	9678821	894	5.39798	3.8377	1.12649	0.00375352	0.0154915	Distal Intergenic
ENSSSCG00000012880	2	4222755	4225015	2261	8.87534	7.6988	1.12632	2.69e-08	4.5e-07	Distal Intergenic
ENSSSCG00000035012	16	39677693	39678104	412	4.64718	2.71047	1.12562	0.00922936	0.0324687	Promoter (1-2kb)
ENSSSCG00000004521	1	100362247	100362638	392	6.36221	4.73228	1.12481	0.00472787	0.0187032	5' UTR
ENSSSCG00000037066	6	145053122	145053359	238	3.6159	0.448617	1.12357	0.0124698	0.041375	Distal Intergenic
ENSSSCG00000009541	11	75546277	75546568	292	4.07492	1.64347	1.12324	0.0123631	0.0410948	Promoter (1-2kb)
ENSSSCG00000017164	12	3241785	3242080	296	4.4459	2.35097	1.12321	0.0108031	0.036888	Distal Intergenic
ENSSSCG00000013018	2	7326312	7329967	3656	10.0327	8.89158	1.12259	6.78e-18	4.17e-16	Promoter (<=1kb)
ENSSSCG00000002793	6	27805639	27806130	492	4.48105	2.54933	1.12238	0.00912159	0.0321365	Promoter (<=1kb)
ENSSSCG00000022312	6	42888571	42892783	4213	11.0624	9.90803	1.12178	7.87e-11	1.96e-09	Promoter (<=1kb)
ENSSSCG00000029855	11	14565287	14566800	1514	9.11567	7.95445	1.12168	2.09e-09	4.21e-08	Intron
ENSSSCG00000001049	7	8513031	8513428	398	4.15195	2.0122	1.12104	0.0111688	0.037888	Distal Intergenic
ENSSSCG00000017177	12	4936808	4940640	3833	11.1375	9.99633	1.12074	2.98e-15	1.31e-13	Promoter (<=1kb)
ENSSSCG00000006369	4	89424021	89426733	2713	10.4045	9.23789	1.12055	1.75e-08	3.04e-07	Promoter (<=1kb)
ENSSSCG00000009400	11	19053330	19054062	733	5.5955	4.08975	1.12033	0.00290289	0.0125063	Distal Intergenic
ENSSSCG00000035074	6	169877750	169880609	2860	9.12345	7.94502	1.11983	1.69e-07	2.39e-06	Promoter (<=1kb)
ENSSSCG00000040467	15	48837739	48838064	326	4.38208	2.06113	1.1196	0.0118843	0.0397825	Distal Intergenic
ENSSSCG00000034756	3	110649688	110650124	437	4.76795	2.3679	1.11951	0.0122514	0.0408014	Exon
ENSSSCG00000018047	12	60299290	60299578	289	4.58051	2.71047	1.1195	0.00880997	0.0312218	Promoter (2-3kb)
ENSSSCG00000034987	4	864311	866499	2189	8.39887	6.87185	1.11874	0.00346379	0.0145086	Exon
ENSSSCG00000004087	1	14748513	14748785	273	4.14889	1.95461	1.11844	0.011436	0.0385871	Promoter (1-2kb)
ENSSSCG00000006919	4	127364617	127364856	240	3.6778	0.983692	1.11826	0.0128797	0.0424576	5' UTR
ENSSSCG00000009238	8	135141694	135142079	386	4.02315	1.74082	1.11786	0.0118644	0.0397329	Intron
ENSSSCG00000023178	2	7179765	7182519	2755	9.71119	8.55397	1.11671	1.89e-09	3.84e-08	Promoter (<=1kb)
ENSSSCG00000028132	17	28042160	28042360	201	3.5419	0.606545	1.11614	0.0128984	0.0425078	Intron
ENSSSCG00000030225	13	123783782	123784070	289	3.78039	0.863655	1.11524	0.0130143	0.0428204	Promoter (2-3kb)
ENSSSCG00000007249	17	36156923	36159448	2526	9.55175	8.40385	1.11517	5.72e-11	1.46e-09	Promoter (<=1kb)
ENSSSCG00000010556	14	111828982	111829181	200	3.48105	0.529741	1.11471	0.012989	0.0427447	Distal Intergenic
ENSSSCG00000031104	6	398587	401171	2585	8.98407	7.82129	1.11464	2.42e-08	4.09e-07	Exon
ENSSSCG00000009354	11	12396665	12396892	228	3.4956	0	1.11463	0.012036	0.040197	Promoter (<=1kb)
ENSSSCG00000005002	1	177291105	177291384	280	3.78236	0.863655	1.11453	0.013044	0.0428834	Distal Intergenic
ENSSSCG00000014137	2	91932838	91933037	200	3.49077	0.529741	1.11374	0.0130244	0.0428459	Promoter (2-3kb)
ENSSSCG00000032698	16	79551890	79552439	550	5.4962	3.74284	1.11345	0.00735767	0.0268998	Intron
ENSSSCG00000032181	12	14258280	14258619	340	4.14889	1.70634	1.11293	0.0126587	0.0418836	Promoter (2-3kb)
ENSSSCG00000023812	3	60113920	60114814	895	7.23178	5.88527	1.11205	0.000877349	0.00457233	Promoter (<=1kb)
ENSSSCG00000007114	17	29997618	30002961	5344	11.8436	8.1361	1.11173	0.0118048	0.0395764	Promoter (<=1kb)
ENSSSCG00000025691	4	130640053	130640627	575	5.06926	3.44312	1.11108	0.00546455	0.021052	Distal Intergenic
ENSSSCG00000000991	7	661680	666799	5120	11.2207	7.69774	1.11059	0.0122367	0.0407671	Promoter (<=1kb)
ENSSSCG00000003756	6	128859795	128860868	1074	7.32722	5.92394	1.10994	0.0015668	0.00748186	Promoter (<=1kb)
ENSSSCG00000008123	3	46715952	46716781	830	5.57937	3.65516	1.10948	0.00947434	0.0331942	Promoter (1-2kb)
ENSSSCG00000006236	4	74235542	74235744	203	3.34038	0	1.10908	0.0103816	0.0356603	Promoter (<=1kb)
ENSSSCG00000017539	12	24849914	24861483	11570	12.3075	11.1798	1.10898	5.99e-16	2.89e-14	Promoter (<=1kb)
ENSSSCG00000009148	8	113820281	113823632	3352	9.8359	8.65908	1.10761	1.1e-06	1.32e-05	Promoter (<=1kb)
ENSSSCG00000037559	6	157854624	157856234	1611	6.9927	5.71925	1.10752	0.000230468	0.00146566	Distal Intergenic
ENSSSCG00000011408	13	32827594	32831209	3616	8.96362	7.78901	1.10686	1.02e-06	1.23e-05	Promoter (<=1kb)
ENSSSCG00000011079	10	52266897	52267984	1088	6.82559	5.45171	1.10657	0.0011934	0.00594217	Intron
ENSSSCG00000017160	12	2477208	2478122	915	6.17001	4.53841	1.10649	0.00545038	0.0210144	Distal Intergenic
ENSSSCG00000024259	7	22636834	22637383	550	5.2521	3.67524	1.10629	0.00473197	0.0187118	Promoter (2-3kb)
ENSSSCG00000034917	15	66088993	66089219	227	4.64718	2.48975	1.10577	0.0116875	0.0392515	Intron
ENSSSCG00000038731	8	5943578	5943923	346	3.78434	0.863655	1.10379	0.0135151	0.0441863	Intron
ENSSSCG00000021053	6	52022468	52024597	2130	7.91771	6.70944	1.10346	2.87e-05	0.00024159	Promoter (<=1kb)
ENSSSCG00000002349	7	96940603	96943973	3371	11.0541	9.91577	1.10311	3.17e-10	7.17e-09	Promoter (<=1kb)
ENSSSCG00000008550	3	111921040	111922106	1067	7.00069	5.68308	1.10272	0.000617024	0.00340143	Promoter (<=1kb)
ENSSSCG00000004844	1	143871669	143872031	363	4.22653	1.92492	1.1026	0.0127028	0.0420028	Intron
ENSSSCG00000023834	1	44982583	44982812	230	3.35641	0	1.10253	0.010583	0.0362668	Promoter (2-3kb)
ENSSSCG00000038489	3	5414158	5414450	293	4.37947	2.43261	1.10242	0.0102999	0.035426	Intron
ENSSSCG00000033218	1	165107611	165107843	233	4.24386	1.44862	1.10209	0.0136218	0.0444678	Intron
ENSSSCG00000002329	7	94378736	94381102	2367	10.6746	9.5518	1.10204	1.45e-15	6.64e-14	Promoter (<=1kb)
ENSSSCG00000031874	7	76143321	76145701	2381	9.5281	8.39312	1.1008	1.83e-10	4.3e-09	Promoter (2-3kb)
ENSSSCG00000006395	4	90561321	90561875	555	6.29535	4.93789	1.10073	0.00122312	0.00606624	Exon
ENSSSCG00000035392	15	118808563	118808790	228	3.6607	0.448617	1.1006	0.0133327	0.0436564	Distal Intergenic
ENSSSCG00000024714	13	108486269	108487585	1317	8.91362	7.74424	1.10057	9.96e-07	1.21e-05	Promoter (<=1kb)
ENSSSCG00000003159	6	54281164	54282672	1509	6.49424	5.18378	1.10002	0.000633323	0.00347663	Exon
ENSSSCG00000012943	2	5974560	5974850	291	3.88907	1.56865	1.09981	0.0130385	0.0428729	Distal Intergenic
ENSSSCG00000038967	6	63852890	63853101	212	5.00504	3.35946	1.09843	0.006189	0.0233206	Intron
ENSSSCG00000027426	6	51262323	51262705	383	4.95591	3.30562	1.09839	0.00641778	0.0240466	Exon
ENSSSCG00000032652	12	39972525	39972724	200	3.97637	1.18558	1.098	0.0138118	0.0449798	Distal Intergenic
ENSSSCG00000019635	7	39353185	39353434	250	3.67993	0.448617	1.09777	0.0134243	0.0439129	Promoter (1-2kb)
ENSSSCG00000031053	4	96008575	96013883	5309	11.2421	10.12	1.09754	3.28e-13	1.14e-11	Promoter (<=1kb)
ENSSSCG00000026665	12	37571891	37572568	678	5.09457	3.40062	1.09697	0.00689479	0.0255414	Distal Intergenic
ENSSSCG00000036096	3	39269149	39269672	524	5.00927	3.30562	1.09583	0.00739944	0.0270202	Distal Intergenic
ENSSSCG00000001076	7	14042409	14043096	688	5.03772	3.00885	1.09579	0.0112756	0.0381584	Promoter (2-3kb)
ENSSSCG00000017730	12	42496372	42496630	259	4.37947	2.2348	1.09515	0.0121517	0.0405466	Promoter (1-2kb)
ENSSSCG00000015499	9	116963016	116963229	214	3.98499	1.18558	1.09444	0.0139795	0.045401	Promoter (<=1kb)
ENSSSCG00000032652	12	39974582	39976771	2190	9.17788	8.05303	1.09384	5.85e-11	1.49e-09	Distal Intergenic
ENSSSCG00000009196	8	125770626	125770930	305	4.10291	1.18558	1.0928	0.0140078	0.0454687	Promoter (<=1kb)
ENSSSCG00000026517	1	166094934	166095223	290	4.4847	2.2104	1.09274	0.0130095	0.0428084	Exon
ENSSSCG00000033434	11	5338123	5338366	244	4.51537	2.67524	1.09248	0.00954703	0.0333865	Downstream (1-2kb)
ENSSSCG00000032585	6	58178899	58179431	533	4.34038	2.30562	1.09194	0.0117412	0.0394067	Intron
ENSSSCG00000038203	AEMK02000682.1	955357	955586	230	3.72487	1.2824	1.09192	0.0137787	0.044888	Distal Intergenic
ENSSSCG00000038372	9	41899556	41899770	215	4.52957	2.21623	1.09141	0.0135303	0.0442281	Distal Intergenic
ENSSSCG00000039199	14	141093622	141093872	251	5.10409	3.1015	1.09083	0.0113002	0.0382127	Promoter (<=1kb)
ENSSSCG00000002954	6	47185331	47185674	344	4.15958	1.44862	1.09079	0.0141385	0.0457995	Intron
ENSSSCG00000002305	7	92846269	92846509	241	3.8743	1.2348	1.08812	0.0142399	0.046079	Promoter (1-2kb)
ENSSSCG00000033997	18	55955697	55955900	204	3.8743	1.2348	1.08812	0.0142399	0.046079	Distal Intergenic
ENSSSCG00000024973	4	127327655	127328053	399	4.2716	2.30562	1.08802	0.011301	0.0382127	Promoter (<=1kb)
ENSSSCG00000027013	2	61984783	61985404	622	6.17924	4.80644	1.08696	0.00170506	0.00802622	Intron
ENSSSCG00000028976	2	148314258	148314498	241	4.41115	2.43261	1.08685	0.011442	0.0386009	Intron
ENSSSCG00000000135	5	10726820	10727098	279	4.26878	2.19151	1.08634	0.0125303	0.041545	Distal Intergenic
ENSSSCG00000011837	13	133107865	133109428	1564	7.38387	1.67101	1.08451	0.00806727	0.0290449	Exon
ENSSSCG00000002818	6	19243569	19243791	223	4.19344	1.87106	1.08408	0.013999	0.0454522	Promoter (2-3kb)
ENSSSCG00000035876	6	44390396	44390867	472	4.95328	3.29406	1.08338	0.00718155	0.0263796	Promoter (1-2kb)
ENSSSCG00000016275	15	132177750	132178023	274	4.01979	1.80741	1.08329	0.0134748	0.0440664	Distal Intergenic
ENSSSCG00000001691	7	38625610	38626523	914	6.24906	4.71172	1.08266	0.00470508	0.0186296	Promoter (<=1kb)
ENSSSCG00000032996	6	1545369	1547762	2394	9.33596	8.21955	1.08149	3.43e-10	7.71e-09	Promoter (<=1kb)
ENSSSCG00000018461	8	71486456	71487029	574	4.72384	2.46933	1.08146	0.0135302	0.0442281	Promoter (<=1kb)
ENSSSCG00000016434	18	5793073	5793273	201	3.87986	1.0945	1.08136	0.0145533	0.0469232	Intron
ENSSSCG00000014349	2	141379763	141380595	833	5.56593	4.08975	1.08072	0.00368597	0.0152776	Distal Intergenic
ENSSSCG00000037605	3	5469883	5470187	305	5.09377	3.31438	1.07929	0.00904867	0.0319287	Intron
ENSSSCG00000025661	9	51867065	51867324	260	3.47617	0.0945038	1.07891	0.0135765	0.0443476	Promoter (<=1kb)
ENSSSCG00000008740	8	10992940	10993229	290	3.47617	0.0945038	1.07891	0.0135765	0.0443476	Distal Intergenic
ENSSSCG00000035244	1	111998178	112000704	2527	7.83462	6.62062	1.07886	0.000121549	0.000843728	Promoter (<=1kb)
ENSSSCG00000016958	16	46510508	46514117	3610	9.63144	8.46888	1.0775	7.22e-06	7.06e-05	Promoter (<=1kb)
ENSSSCG00000037621	6	89074834	89075114	281	5.41371	3.87514	1.07709	0.0051547	0.0200779	Distal Intergenic
ENSSSCG00000023525	14	64923717	64923996	280	3.96944	1.56865	1.07709	0.0144909	0.0467468	Promoter (1-2kb)
ENSSSCG00000006363	4	89306104	89306341	238	3.33769	0	1.07579	0.0113784	0.0384246	Intron
ENSSSCG00000032763	4	957629	957857	229	4.46204	2.43261	1.0754	0.0125201	0.0415149	Promoter (1-2kb)
ENSSSCG00000020934	15	37959117	37959525	409	4.41753	2.54933	1.07494	0.010767	0.036808	Promoter (1-2kb)
ENSSSCG00000000816	5	78478403	78478636	234	3.60476	0.983692	1.07443	0.0149503	0.0479328	Promoter (2-3kb)
ENSSSCG00000037986	6	53075465	53075874	410	4.88263	2.32309	1.07391	0.014884	0.04775	Exon
ENSSSCG00000002938	6	46231185	46231384	200	3.61145	0.679466	1.07384	0.0147275	0.0473724	Promoter (2-3kb)
ENSSSCG00000038943	AEMK02000361.1	1852949	1854013	1065	6.31787	4.92581	1.07356	0.00228676	0.0102196	Promoter (2-3kb)
ENSSSCG00000007942	3	37861368	37862782	1415	6.21997	4.84564	1.07324	0.00217244	0.00978626	Intron
ENSSSCG00000037636	8	113554093	113554292	200	3.55353	0.448617	1.07313	0.0147258	0.0473712	Distal Intergenic
ENSSSCG00000006831	4	110724612	110724917	306	3.78631	1.2348	1.07283	0.0149278	0.0478696	Intron
ENSSSCG00000026606	2	141251272	141251493	222	4.01812	1.7745	1.07279	0.0141177	0.0457564	Promoter (2-3kb)
ENSSSCG00000005249	1	222657373	222661163	3791	11.1173	10.0117	1.07222	2.77e-10	6.34e-09	Promoter (<=1kb)
ENSSSCG00000003256	6	56232497	56236139	3643	9.26542	8.15326	1.07179	3.66e-09	7.14e-08	Promoter (<=1kb)
ENSSSCG00000000169	5	13855844	13856043	200	3.43273	0	1.07099	0.011291	0.038193	Intron
ENSSSCG00000037732	5	42882043	42882370	328	4.41881	2.56865	1.07078	0.0108926	0.0371159	Distal Intergenic
ENSSSCG00000010203	14	61640965	61641479	515	4.8909	3.12779	1.0703	0.00946355	0.0331627	Distal Intergenic
ENSSSCG00000000683	5	63863718	63863985	268	4.52249	2.6573	1.07002	0.0109403	0.0372404	3' UTR
ENSSSCG00000007715	3	11004865	11005163	299	4.70466	2.85167	1.06985	0.0107208	0.0366671	Promoter (<=1kb)
ENSSSCG00000034150	3	39027038	39027327	290	4.11395	1.44862	1.06977	0.015184	0.0485256	Distal Intergenic
ENSSSCG00000009053	8	86092564	86092763	200	3.9316	1.18558	1.06891	0.0152489	0.0487117	Intron
ENSSSCG00000039482	X	110853891	110854101	211	3.98842	1.48975	1.06865	0.0150635	0.0482076	Intron
ENSSSCG00000009338	11	8421808	8422007	200	3.49319	0.606545	1.06815	0.0151275	0.0483662	Distal Intergenic
ENSSSCG00000011433	13	34415045	34415249	205	3.92624	1.60655	1.06814	0.0148074	0.0475667	Promoter (2-3kb)
ENSSSCG00000035969	12	22281193	22281392	200	4.20529	1.92492	1.0678	0.0144575	0.0466433	Intron
ENSSSCG00000003580	6	85186676	85187170	495	5.13772	3.55902	1.06713	0.00642532	0.02407	Promoter (<=1kb)
ENSSSCG00000007309	17	39068220	39068619	400	4.11238	1.44862	1.0667	0.0153463	0.0489632	Intron
ENSSSCG00000007557	3	967404	971788	4385	10.1091	8.98972	1.066	1.42e-07	2.05e-06	Promoter (<=1kb)
ENSSSCG00000040100	10	14411504	14412473	970	7.04134	5.82014	1.0654	0.000250369	0.00157337	Intron
ENSSSCG00000003407	6	71023645	71024800	1156	6.40715	5.09975	1.06481	0.00119527	0.0059507	Distal Intergenic
ENSSSCG00000034321	4	41744336	41744869	534	5.53751	4.05754	1.0639	0.00448767	0.017941	Promoter (2-3kb)
ENSSSCG00000004755	1	130395832	130396384	553	5.62668	4.19625	1.06174	0.00368238	0.0152666	Distal Intergenic
ENSSSCG00000035617	9	119892586	119893491	906	7.62157	6.43161	1.06061	0.00011514	0.000804727	Promoter (<=1kb)
ENSSSCG00000007985	3	41314466	41314665	200	4.20086	2.04016	1.06032	0.0145817	0.0469902	Promoter (2-3kb)
ENSSSCG00000038868	1	270183158	270183455	298	3.83575	1.52974	1.06006	0.0150486	0.0481685	Distal Intergenic
ENSSSCG00000002761	6	17626595	17626794	200	3.28143	0	1.05913	0.012132	0.0404845	Intron
ENSSSCG00000014894	9	13340598	13340961	364	4.96639	3.1147	1.0589	0.011353	0.0383495	Distal Intergenic
ENSSSCG00000035960	12	6559158	6560093	936	6.54947	5.26544	1.05882	0.000934316	0.00482528	Distal Intergenic
ENSSSCG00000007484	17	54637807	54638161	355	4.41498	2.54933	1.05651	0.0117963	0.0395589	Promoter (2-3kb)
ENSSSCG00000007716	3	11068713	11068912	200	3.35375	0	1.0556	0.0147149	0.0473444	Distal Intergenic
ENSSSCG00000030137	2	326179	326473	295	5.09457	3.47177	1.05523	0.00768732	0.027899	Promoter (1-2kb)
ENSSSCG00000005446	1	250364891	250365446	556	6.70231	5.29558	1.05396	0.0031965	0.0135686	Intron
ENSSSCG00000035883	13	108749816	108750399	584	4.60587	2.34567	1.05212	0.01524	0.0486917	Promoter (1-2kb)
ENSSSCG00000010381	14	89280503	89281786	1284	7.61416	6.45653	1.05174	4.07e-05	0.000326366	Promoter (1-2kb)
ENSSSCG00000015091	9	45577919	45578284	366	4.86639	3.02293	1.05148	0.0116162	0.0390551	Promoter (<=1kb)
ENSSSCG00000032355	7	4109523	4110398	876	6.00779	4.02625	1.05099	0.0136066	0.0444222	Promoter (1-2kb)
ENSSSCG00000036686	2	133581753	133581987	235	3.50282	0	1.04987	0.01177	0.0394817	Intron
ENSSSCG00000034595	7	20856270	20858370	2101	9.32712	8.23961	1.04923	2.43e-09	4.85e-08	Promoter (<=1kb)
ENSSSCG00000013437	2	76850414	76850856	443	5.4841	4.03157	1.04849	0.00471926	0.0186797	Distal Intergenic
ENSSSCG00000010026	14	48046789	48047671	883	6.15099	4.75454	1.04774	0.00335578	0.0141333	Intron
ENSSSCG00000014436	2	150678506	150681359	2854	9.34716	8.25725	1.04758	1.03e-08	1.88e-07	Promoter (<=1kb)
ENSSSCG00000017177	12	4941600	4941906	307	4.57595	2.79105	1.04735	0.0113369	0.0383025	Promoter (<=1kb)
ENSSSCG00000004540	1	106750405	106751800	1396	7.47991	6.15492	1.04716	0.00183216	0.00852165	Promoter (<=1kb)
ENSSSCG00000033493	AEMK02000682.1	256805	257252	448	5.11631	3.06113	1.04604	0.0142726	0.0461564	Intron
ENSSSCG00000017948	12	52966253	52966457	205	4.23811	2.30562	1.0458	0.0133695	0.0437689	3' UTR
ENSSSCG00000000695	5	64122448	64123990	1543	7.55498	6.3154	1.04558	0.000593096	0.00328534	Exon
ENSSSCG00000006950	4	130823365	130823622	258	4.15653	2.04016	1.0448	0.0152671	0.0487484	Promoter (2-3kb)
ENSSSCG00000039183	12	1504645	1504926	282	3.97464	1.80741	1.04468	0.0154713	0.0492633	Intron
ENSSSCG00000002803	6	20052435	20053519	1085	8.38498	7.24183	1.04458	3.14e-05	0.000261535	Promoter (<=1kb)
ENSSSCG00000017535	12	24829498	24849606	20109	12.4136	11.3535	1.04448	2.35e-17	1.35e-15	Promoter (<=1kb)
ENSSSCG00000039592	AEMK02000682.1	406509	406743	235	4.19641	2.08817	1.04442	0.0147906	0.0475337	Promoter (1-2kb)
ENSSSCG00000035992	11	6820217	6821229	1013	6.27547	4.96193	1.04417	0.00172874	0.00811789	Distal Intergenic
ENSSSCG00000031262	4	99355361	99355747	387	4.58392	2.80741	1.0434	0.0115421	0.0388656	3' UTR
ENSSSCG00000016140	15	110916761	110922820	6060	11.8345	10.5614	1.04323	0.00114365	0.0057358	Promoter (<=1kb)
ENSSSCG00000001045	7	7771063	7772187	1125	5.62116	4.12126	1.04208	0.00579519	0.0220981	Promoter (1-2kb)
ENSSSCG00000018034	12	59186651	59186998	348	4.76195	2.96922	1.04191	0.0116437	0.039133	Distal Intergenic
ENSSSCG00000026724	5	57780001	57781399	1399	8.24436	7.05093	1.04179	0.000227264	0.00144855	Promoter (<=1kb)
ENSSSCG00000011860	13	135105410	135105965	556	6.0008	4.51985	1.03968	0.00538561	0.0208043	Promoter (<=1kb)
ENSSSCG00000021620	2	7918045	7918459	415	4.85797	3.20099	1.03938	0.00928898	0.0326415	Exon
ENSSSCG00000012825	X	125031278	125031550	273	5.11552	3.53957	1.03924	0.00761505	0.0276778	Exon
ENSSSCG00000037878	3	17058888	17059281	394	5.50012	4.05068	1.03879	0.00485495	0.0191035	Promoter (1-2kb)
ENSSSCG00000006569	4	95899773	95900475	703	5.47158	4.01758	1.03876	0.00503785	0.0197004	Promoter (2-3kb)
ENSSSCG00000008336	3	72689769	72692086	2318	7.4847	6.1947	1.03848	0.00155768	0.00744732	Promoter (2-3kb)
ENSSSCG00000006394	4	90584132	90584841	710	6.10824	4.73002	1.03835	0.00332205	0.0140203	Distal Intergenic
ENSSSCG00000010664	14	126999261	126999692	432	4.63738	2.85167	1.03808	0.0116176	0.0390561	Intron
ENSSSCG00000000148	5	11522477	11524032	1556	9.00008	7.88953	1.03807	3.41e-06	3.64e-05	5' UTR
ENSSSCG00000033620	12	1188437	1188862	426	4.12022	2.0122	1.03694	0.0156124	0.0496651	Distal Intergenic
ENSSSCG00000008681	8	1041441	1041678	238	4.23233	2.30562	1.03677	0.0138922	0.0451893	Promoter (2-3kb)
ENSSSCG00000033760	6	48841189	48841610	422	5.19864	3.67524	1.03675	0.00676347	0.0251235	Intron
ENSSSCG00000007248	17	36084007	36084522	516	6.17152	4.56638	1.03655	0.00833429	0.0298624	Intron
ENSSSCG00000004645	1	121410320	121411006	687	4.60364	2.7745	1.03647	0.0125572	0.0416117	Promoter (1-2kb)
ENSSSCG00000033116	AEMK02000328.1	461644	462274	631	5.46728	4.00344	1.036	0.00528205	0.0204825	3' UTR
ENSSSCG00000039626	14	49870613	49872848	2236	8.30992	7.20481	1.03574	3.02e-06	3.27e-05	Promoter (<=1kb)
ENSSSCG00000013773	2	64968681	64970932	2252	9.20285	8.13071	1.03526	3.44e-09	6.72e-08	Distal Intergenic
ENSSSCG00000020710	6	73177993	73178517	525	5.29847	3.49985	1.03522	0.0119001	0.0398237	Intron
ENSSSCG00000036129	17	51510799	51512139	1341	5.79296	4.33413	1.03443	0.0056732	0.0217143	Promoter (1-2kb)
ENSSSCG00000014178	12	54223569	54224182	614	5.3112	3.55673	1.03432	0.011214	0.0380027	Exon
ENSSSCG00000004942	1	164370160	164370490	331	4.1611	2.14076	1.03333	0.0149821	0.0480059	Promoter (<=1kb)
ENSSSCG00000006538	4	94816065	94817751	1687	6.69011	5.45813	1.03327	0.000785396	0.00416359	Promoter (<=1kb)
ENSSSCG00000009293	11	2915214	2918486	3273	10.7656	9.69774	1.03325	1.11e-09	2.33e-08	Promoter (<=1kb)
ENSSSCG00000033685	AEMK02000682.1	554532	555055	524	5.48592	3.88105	1.03275	0.00845274	0.0302128	Promoter (2-3kb)
ENSSSCG00000011204	13	6102882	6104500	1619	8.12369	6.8472	1.03216	0.00140911	0.00683963	Promoter (<=1kb)
ENSSSCG00000006099	4	42058062	42063403	5342	12.2483	8.7639	1.02976	0.0156828	0.0498325	Promoter (<=1kb)
ENSSSCG00000007520	17	59028660	59028980	321	4.87893	3.17899	1.02953	0.0111872	0.0379293	Intron
ENSSSCG00000030947	4	6997517	6998247	731	5.76345	4.15849	1.02949	0.00881835	0.0312374	Distal Intergenic
ENSSSCG00000034664	7	23835296	23837003	1708	7.21988	6.05109	1.02859	0.00019594	0.00127326	Promoter (<=1kb)
ENSSSCG00000007525	17	59186868	59187561	694	5.18037	3.51985	1.02834	0.00989465	0.0343263	Promoter (1-2kb)
ENSSSCG00000004029	1	4879728	4880972	1245	6.16395	4.86438	1.02756	0.00207708	0.00944026	Promoter (<=1kb)
[truncated: 9,540 more rows]

## Sheet: GD15M_CMvs.LM_H3K27ac
H3K27ac differential modification regions between the uterine circular and longitudinal muscles at the mesometrial side on day 15 of pregnancy.
Ensembl_gene_id	Chr	Start	End	Width	Conc_GD15M_CM	Conc_GD15M_LM	Fold	Pvalue	FDR	Annotation
ENSSSCG00000040653	1	257144331	257144799	469	6.17953	0.3897	4.06476	2.86e-09	1.2e-05	Intron
ENSSSCG00000011147	10	65568382	65568947	566	5.55882	0	3.96797	1.98e-07	0.000131	Exon
ENSSSCG00000006059	4	35311675	35312312	638	5.4201	0	3.35387	4.72e-07	0.000208	Intron
ENSSSCG00000036229	15	23655307	23655950	644	5.94763	0.3897	3.26923	5.01e-08	6.38e-05	Distal Intergenic
ENSSSCG00000029990	AEMK02000617.1	10382	10859	478	5.8121	0.563493	3.09695	7.22e-08	7.85e-05	Intron
ENSSSCG00000022550	13	124173115	124174247	1133	6.93868	3.10339	2.98283	4.61e-12	2.08e-07	Intron
ENSSSCG00000017069	16	68495082	68496040	959	6.33179	2.24728	2.94897	3.09e-10	2.15e-06	Distal Intergenic
ENSSSCG00000003781	6	138531979	138532435	457	6.15828	2.00512	2.9052	1.51e-09	7.59e-06	Intron
ENSSSCG00000029743	15	38027037	38027728	692	5.74457	0.850188	2.83996	8.98e-08	8.53e-05	Intron
ENSSSCG00000018835	14	127089081	127089547	467	5.68082	0.850188	2.81714	8.82e-08	8.53e-05	Intron
ENSSSCG00000008748	8	13019501	13020672	1172	6.10108	1.88336	2.7963	1.13e-08	2.61e-05	Distal Intergenic
ENSSSCG00000016832	16	21201633	21204361	2729	7.5654	4.24331	2.73821	6.18e-13	5.58e-08	Exon
ENSSSCG00000005456	1	251654258	251655167	910	5.64707	0.563493	2.68614	3.78e-07	0.000188	Intron
ENSSSCG00000017000	16	53155680	53156615	936	6.08323	2.27254	2.67743	3.36e-09	1.21e-05	Intron
ENSSSCG00000005582	1	264101288	264102213	926	6.17631	2.3897	2.67081	2.97e-09	1.2e-05	Intron
ENSSSCG00000003963	6	168354738	168355361	624	7.13089	3.77264	2.61764	4.73e-11	8.55e-07	Promoter (<=1kb)
ENSSSCG00000020619	7	19175293	19176084	792	6.03562	2.27254	2.60795	7.42e-09	2.09e-05	Intron
ENSSSCG00000016606	18	23856384	23857123	740	6.16461	2.06417	2.60182	5.77e-08	6.68e-05	Promoter (<=1kb)
ENSSSCG00000004919	1	162537893	162540102	2210	7.66691	4.38897	2.59574	2.32e-11	5.24e-07	Intron
ENSSSCG00000008770	8	28607312	28607738	427	5.13412	0	2.54301	1.77e-06	0.000443	Distal Intergenic
ENSSSCG00000013828	2	62477247	62477799	553	6.35414	2.67421	2.53961	1.07e-08	2.57e-05	Distal Intergenic
ENSSSCG00000024653	5	29392305	29393491	1187	6.59385	3.1174	2.51962	3.3e-09	1.21e-05	Distal Intergenic
ENSSSCG00000033893	6	103055711	103056603	893	6.8343	3.52983	2.50434	7.85e-10	4.17e-06	Intron
ENSSSCG00000037027	2	114460877	114461481	605	5.62124	1.34277	2.50402	2e-07	0.000131	Distal Intergenic
ENSSSCG00000030269	12	25263669	25264420	752	6.26241	2.89762	2.47717	2.81e-09	1.2e-05	Distal Intergenic
ENSSSCG00000029621	8	124914786	124915322	537	5.91685	1.97466	2.46881	1.15e-07	9.44e-05	Distal Intergenic
ENSSSCG00000036679	15	46905778	46906519	742	5.81003	2.00512	2.45748	8.41e-08	8.44e-05	Intron
ENSSSCG00000026213	3	107385725	107386416	692	6.02291	2.19539	2.44797	8.15e-08	8.44e-05	Intron
ENSSSCG00000031906	4	76774164	76774631	468	6.09787	2.59884	2.44494	1.61e-08	3.22e-05	Distal Intergenic
ENSSSCG00000032136	2	12429238	12429864	627	6.00829	2.29737	2.44286	6.74e-08	7.7e-05	Intron
ENSSSCG00000015632	9	136917722	136918659	938	6.74469	3.61867	2.44143	2.59e-10	2.1e-06	Intron
ENSSSCG00000037577	3	87664468	87665292	825	6.34476	2.8813	2.42191	1.91e-08	3.45e-05	Distal Intergenic
ENSSSCG00000032503	15	38096991	38098014	1024	6.74964	3.68484	2.41991	1.93e-10	1.93e-06	Promoter (1-2kb)
ENSSSCG00000038660	3	97643348	97643813	466	5.50931	0.563493	2.41347	1.25e-06	0.00036	Intron
ENSSSCG00000037636	8	113556866	113558044	1179	6.69201	3.4126	2.39769	7.39e-09	2.09e-05	Distal Intergenic
ENSSSCG00000021988	17	3170601	3171869	1269	6.27584	0	2.39273	1.87e-06	0.00046	Distal Intergenic
ENSSSCG00000035434	9	139200805	139201972	1168	7.01572	4.01917	2.38656	1.33e-10	1.5e-06	Distal Intergenic
ENSSSCG00000029037	16	49223367	49223618	252	5.80795	2.17212	2.37553	1.23e-07	9.75e-05	Distal Intergenic
ENSSSCG00000010691	14	130349240	130349847	608	5.44084	0	2.35815	2.17e-06	0.000505	Intron
ENSSSCG00000008796	8	31505103	31505886	784	5.71131	1.75037	2.35639	4.87e-07	0.00021	Downstream (2-3kb)
ENSSSCG00000015383	9	91159509	91160197	689	5.45421	0	2.34376	2.3e-06	0.000527	Intron
ENSSSCG00000015241	9	56600297	56601121	825	6.28568	2.76376	2.34257	9.19e-08	8.64e-05	Intron
ENSSSCG00000029811	13	3903083	3903587	505	5.54778	1.63824	2.34217	4.25e-07	0.000199	Promoter (1-2kb)
ENSSSCG00000006256	4	76857985	76858492	508	5.53105	1.08925	2.32913	1.09e-06	0.000343	Promoter (<=1kb)
ENSSSCG00000006256	4	76870831	76871344	514	5.50931	1.08925	2.32021	1.13e-06	0.000348	Distal Intergenic
ENSSSCG00000006039	4	32617722	32618390	669	5.48057	0.294265	2.31687	2.04e-06	0.000486	Distal Intergenic
ENSSSCG00000036520	2	112875730	112876359	630	5.84111	2.32177	2.31541	1.71e-07	0.000119	Distal Intergenic
ENSSSCG00000035456	16	55573950	55575270	1321	7.57318	4.81248	2.29638	1.55e-11	4.68e-07	Intron
ENSSSCG00000022417	12	39220676	39221130	455	5.72265	2.1174	2.29355	2.74e-07	0.000154	Distal Intergenic
ENSSSCG00000015299	9	68763980	68764443	464	5.6186	1.67659	2.28302	8.37e-07	0.000304	Distal Intergenic
ENSSSCG00000039771	13	204954501	204955125	625	5.91878	2.24728	2.2811	3.94e-07	0.000191	Distal Intergenic
ENSSSCG00000033314	9	76617210	76618001	792	6.61503	3.41117	2.28102	3.36e-08	4.89e-05	Distal Intergenic
ENSSSCG00000007114	17	29992158	29992614	457	5.45154	1.03123	2.27784	1.47e-06	0.000397	Distal Intergenic
ENSSSCG00000015135	9	48502055	48502945	891	6.31935	3.21019	2.27326	1.99e-08	3.52e-05	Intron
ENSSSCG00000035626	10	31633305	31633534	230	5.94785	2.45458	2.27272	2.1e-07	0.000135	Intron
ENSSSCG00000039588	13	191636339	191637175	837	6.68309	3.77486	2.2598	3.05e-09	1.2e-05	Distal Intergenic
ENSSSCG00000010556	14	111873189	111873503	315	5.85439	2.36643	2.25455	2.8e-07	0.000154	Exon
ENSSSCG00000027984	14	94928185	94928711	527	5.42976	1.14502	2.25015	1.69e-06	0.000428	Distal Intergenic
ENSSSCG00000005287	1	231154287	231155343	1057	6.87098	3.94454	2.24353	4.54e-09	1.42e-05	Intron
ENSSSCG00000029811	13	4162231	4162591	361	5.44888	1.34277	2.24216	1.38e-06	0.000381	Intron
ENSSSCG00000010556	14	111829324	111830152	829	6.57372	3.54933	2.23477	1.79e-08	3.44e-05	Distal Intergenic
ENSSSCG00000036751	5	27468293	27468908	616	5.46481	1.3897	2.22953	1.53e-06	0.000404	Exon
ENSSSCG00000008443	3	94426426	94428006	1581	6.79411	3.72883	2.22679	3.14e-08	4.71e-05	Intron
ENSSSCG00000010556	14	111848160	111850090	1931	7.66902	4.89305	2.22157	5.3e-10	3.09e-06	Intron
ENSSSCG00000008866	8	44406410	44407426	1017	6.36141	3.34427	2.22021	2.63e-08	4.32e-05	Distal Intergenic
ENSSSCG00000023273	3	132736767	132737192	426	5.35002	1.14502	2.21964	1.95e-06	0.000471	Distal Intergenic
ENSSSCG00000019571	1	29487915	29488622	708	6.04094	2.78146	2.21892	1.55e-07	0.000112	Distal Intergenic
ENSSSCG00000011743	13	107799607	107800399	793	6.1088	2.79895	2.21657	2.24e-07	0.000139	Intron
ENSSSCG00000021588	1	108024034	108024234	201	5.44203	1.3897	2.21604	1.66e-06	0.000424	Intron
ENSSSCG00000009281	11	1989202	1989429	228	5.53497	1.55833	2.2158	1.43e-06	0.000391	Distal Intergenic
ENSSSCG00000037577	3	87666301	87667203	903	6.23513	3.0478	2.20358	1.37e-07	0.000103	Distal Intergenic
ENSSSCG00000018557	2	126116792	126117553	762	5.95434	2.58127	2.2035	4.36e-07	0.000201	Distal Intergenic
ENSSSCG00000035638	6	104781894	104782398	505	5.95997	2.54027	2.20223	4.87e-07	0.00021	Distal Intergenic
ENSSSCG00000021902	16	53194773	53195416	644	5.58605	1.74583	2.19438	1.38e-06	0.000381	Distal Intergenic
ENSSSCG00000008913	8	56415876	56416247	372	5.79213	2.45735	2.1934	4.27e-07	0.000199	Distal Intergenic
ENSSSCG00000007272	17	37361006	37361770	765	5.83907	2.51932	2.19209	3.56e-07	0.000181	Distal Intergenic
ENSSSCG00000020492	8	72175746	72177040	1295	6.88596	4.02662	2.19072	7.94e-09	2.14e-05	Distal Intergenic
ENSSSCG00000024206	3	30392039	30393198	1160	6.66302	3.84913	2.18922	3.68e-09	1.25e-05	Intron
ENSSSCG00000022496	15	74558679	74559311	633	5.96848	2.63824	2.18459	4.25e-07	0.000199	Intron
ENSSSCG00000004598	1	114471052	114471885	834	6.29479	3.26155	2.18348	8.34e-08	8.44e-05	Intron
ENSSSCG00000017273	12	13758160	13759089	930	6.12505	3.06235	2.17779	9.56e-08	8.76e-05	Distal Intergenic
ENSSSCG00000019557	17	22198480	22198921	442	5.36707	1.19871	2.16939	2.81e-06	0.000602	Intron
ENSSSCG00000031345	14	136655763	136656526	764	6.30974	3.34427	2.16417	5.58e-08	6.68e-05	Intron
ENSSSCG00000005249	1	222675275	222676407	1133	7.29463	4.71279	2.15708	8.1e-11	1.22e-06	Intron
ENSSSCG00000032185	3	6071068	6072621	1554	6.62163	3.7481	2.15509	2.86e-08	4.46e-05	Intron
ENSSSCG00000021501	13	95171831	95172535	705	5.45272	1.47921	2.15165	2.72e-06	0.000591	Distal Intergenic
ENSSSCG00000003699	6	106523048	106523575	528	5.8359	2.34277	2.14655	1.07e-06	0.000342	Distal Intergenic
ENSSSCG00000006039	4	32620810	32621483	674	5.58119	2.06417	2.14357	1.44e-06	0.000392	Distal Intergenic
ENSSSCG00000006059	4	35085602	35086347	746	6.29016	3.14502	2.14319	3.16e-07	0.000168	Intron
ENSSSCG00000035721	11	1626064	1627152	1089	7.01962	4.1174	2.14173	4.63e-08	6.15e-05	Distal Intergenic
ENSSSCG00000003744	6	119936093	119936829	737	6.273	3.33231	2.13993	7.14e-08	7.85e-05	Distal Intergenic
ENSSSCG00000015135	9	48439167	48439865	699	5.57767	2.1174	2.13358	1.2e-06	0.000353	Intron
ENSSSCG00000016431	18	5439949	5440425	477	5.68988	2.27254	2.13265	1.1e-06	0.000343	Promoter (1-2kb)
ENSSSCG00000029621	8	124588718	124589846	1129	6.39937	3.30808	2.12998	2.6e-07	0.00015	Intron
ENSSSCG00000032922	6	27657217	27657787	571	6.26527	3.17043	2.12746	2.71e-07	0.000153	Exon
ENSSSCG00000009916	14	40701599	40702530	932	6.25784	3.4126	2.12366	4.33e-08	5.85e-05	Exon
ENSSSCG00000025436	13	138530859	138531637	779	6.41965	3.53896	2.12073	5.47e-08	6.68e-05	Promoter (<=1kb)
ENSSSCG00000033893	6	103051694	103052537	844	6.52979	3.46557	2.11992	2.52e-07	0.000148	Intron
ENSSSCG00000019526	12	13854058	13855227	1170	6.35145	3.4225	2.11952	8.88e-08	8.53e-05	Distal Intergenic
ENSSSCG00000010556	14	111892081	111892711	631	7.46393	4.90673	2.11887	2.74e-10	2.1e-06	Intron
ENSSSCG00000037027	2	114586995	114587627	633	5.73778	2.00512	2.11626	2.61e-06	0.000575	Distal Intergenic
ENSSSCG00000013273	2	16869493	16872024	2532	8.28805	5.549	2.11296	1.33e-08	2.83e-05	Distal Intergenic
ENSSSCG00000039714	7	62906060	62906927	868	5.85101	2.17212	2.11207	2.53e-06	0.000563	Distal Intergenic
ENSSSCG00000004970	1	167447698	167447897	200	5.25954	0.709303	2.11118	4.79e-06	0.000844	Distal Intergenic
ENSSSCG00000029990	AEMK02000617.1	6048	6562	515	5.69214	2.24728	2.11103	1.47e-06	0.000397	Intron
ENSSSCG00000006193	4	64813199	64813840	642	5.73706	2.51932	2.10986	7.41e-07	0.000282	Intron
ENSSSCG00000011454	13	35157081	35158553	1473	6.4891	3.51932	2.10496	1.97e-07	0.000131	Intron
ENSSSCG00000001076	7	13977649	13978462	814	6.54125	3.57873	2.10419	1.64e-07	0.000116	Promoter (<=1kb)
ENSSSCG00000033893	6	103057772	103058138	367	5.59439	1.81624	2.10391	3.06e-06	0.00063	Intron
ENSSSCG00000016656	18	36778416	36779449	1034	6.4996	3.53896	2.10108	1.78e-07	0.000122	Distal Intergenic
ENSSSCG00000015135	9	48504563	48504899	337	5.78368	2.45458	2.09915	1.14e-06	0.000348	Intron
ENSSSCG00000024428	8	31495484	31496020	537	6.20593	3.15863	2.09793	3.94e-07	0.000191	Distal Intergenic
ENSSSCG00000029743	15	38038474	38039111	638	6.01572	2.97466	2.09671	3.54e-07	0.000181	Intron
ENSSSCG00000006717	4	101493384	101493696	313	5.80795	2.65754	2.09322	7.55e-07	0.000285	Distal Intergenic
ENSSSCG00000008179	3	54407756	54408483	728	5.72044	2.54027	2.09179	8.61e-07	0.000305	Intron
ENSSSCG00000013338	2	33581391	33581953	563	5.33981	1.03123	2.09055	4.95e-06	0.00086	Exon
ENSSSCG00000033890	4	82216674	82217626	953	6.2329	3.23448	2.09036	2.76e-07	0.000154	Distal Intergenic
ENSSSCG00000000810	5	77635800	77636487	688	6.10467	3.13128	2.08857	2.66e-07	0.000152	Distal Intergenic
ENSSSCG00000010350	14	85487728	85488511	784	6.78592	4.17127	2.08302	3.74e-09	1.25e-05	Promoter (2-3kb)
ENSSSCG00000017273	12	13752407	13754114	1708	7.37451	4.75652	2.08196	4.57e-09	1.42e-05	Distal Intergenic
ENSSSCG00000023788	5	29198978	29199767	790	6.52529	3.53896	2.07994	3.23e-07	0.00017	Distal Intergenic
ENSSSCG00000022417	12	39167671	39167967	297	5.61146	2.1174	2.07926	2.37e-06	0.000535	Intron
ENSSSCG00000008664	3	122839903	122840822	920	6.39367	3.27254	2.07582	7.85e-07	0.000291	Distal Intergenic
ENSSSCG00000006767	4	107249984	107250893	910	6.13744	2.94355	2.0757	9.93e-07	0.000326	Distal Intergenic
ENSSSCG00000009411	11	21132259	21133888	1630	7.68806	4.95919	2.07071	3.76e-08	5.31e-05	Distal Intergenic
ENSSSCG00000016611	18	24409344	24409664	321	5.24081	1.19871	2.06885	5.31e-06	0.000912	Intron
ENSSSCG00000029331	14	20979460	20979845	386	5.9489	2.98997	2.06823	3.67e-07	0.000186	Intron
ENSSSCG00000024428	8	31459829	31460463	635	5.30745	1.08925	2.0646	5.75e-06	0.000958	Distal Intergenic
ENSSSCG00000005994	4	18419868	18420664	797	5.95538	2.89762	2.06366	6.82e-07	0.000269	Intron
ENSSSCG00000004128	1	21386781	21387894	1114	6.15991	3.19706	2.06258	3.93e-07	0.000191	Intron
ENSSSCG00000011743	13	107809717	107810648	932	5.76949	2.43515	2.06113	2.13e-06	0.0005	Intron
ENSSSCG00000008400	3	85726426	85726858	433	5.99087	2.89762	2.05764	8.9e-07	0.000308	Intron
ENSSSCG00000034398	4	41285331	41286012	682	5.75108	2.36938	2.05732	2.69e-06	0.000588	Distal Intergenic
ENSSSCG00000033893	6	103163231	103163767	537	5.49386	2.03495	2.05513	3.09e-06	0.000634	Intron
ENSSSCG00000032355	7	4042894	4043463	570	5.85214	2.34277	2.05235	3.12e-06	0.000639	Distal Intergenic
ENSSSCG00000015499	9	117010472	117011233	762	6.05932	2.86687	2.05231	1.59e-06	0.000409	Intron
ENSSSCG00000031695	2	27013607	27014770	1164	6.68132	4.00512	2.05183	3.48e-08	4.99e-05	Distal Intergenic
ENSSSCG00000035721	11	1628841	1629612	772	6.49573	3.64671	2.04852	2.1e-07	0.000135	Distal Intergenic
ENSSSCG00000008796	8	31626658	31627010	353	5.18525	0.479212	2.04671	7.26e-06	0.0011	Intron
ENSSSCG00000009971	14	46162032	46163561	1530	7.0991	4.55063	2.04402	5.28e-09	1.59e-05	Intron
ENSSSCG00000008464	3	97786532	97787717	1186	6.93636	4.33231	2.04268	1.24e-08	2.8e-05	Promoter (1-2kb)
ENSSSCG00000017274	12	13935759	13936287	529	5.60429	2.29737	2.04195	2.45e-06	0.000545	Intron
ENSSSCG00000021036	6	160202441	160203151	711	6.37631	3.56985	2.0417	1.82e-07	0.000123	Intron
ENSSSCG00000017274	12	13875644	13876687	1044	5.85349	2.65513	2.04159	1.53e-06	0.000404	Distal Intergenic
ENSSSCG00000039714	7	62855506	62855772	267	5.19342	0.563493	2.04047	7.5e-06	0.00112	Distal Intergenic
ENSSSCG00000040093	11	66217744	66218247	504	5.95245	2.78146	2.03678	1.56e-06	0.000406	Distal Intergenic
ENSSSCG00000039995	15	37997480	37997890	411	5.23772	0	2.03471	7.55e-06	0.00113	Promoter (2-3kb)
ENSSSCG00000019526	12	13796058	13797064	1007	6.74288	3.91276	2.03414	2.44e-07	0.000145	Distal Intergenic
ENSSSCG00000000138	5	10960527	10961263	737	6.67613	4.00512	2.0318	5.7e-08	6.68e-05	Intron
ENSSSCG00000035559	7	19211981	19212755	775	6.05777	3.14502	2.03156	5.24e-07	0.000222	Intron
ENSSSCG00000035378	9	76634343	76635049	707	5.96475	2.91377	2.02927	1.16e-06	0.00035	Promoter (1-2kb)
ENSSSCG00000016684	18	43004146	43005606	1461	7.30712	4.72941	2.02683	1.3e-08	2.83e-05	Intron
ENSSSCG00000007748	3	16884455	16885056	602	5.8277	2.55833	2.02662	2.34e-06	0.000531	Intron
ENSSSCG00000035617	9	119887524	119888251	728	6.04094	3.13128	2.02617	5.42e-07	0.000228	Intron
ENSSSCG00000010691	14	130327305	130327967	663	6.34412	3.57113	2.02455	2.45e-07	0.000145	Intron
ENSSSCG00000009281	11	2340716	2341280	565	5.9872	2.98997	2.02329	9.7e-07	0.000322	Intron
ENSSSCG00000032949	1	108710721	108711095	375	5.33404	1.59884	2.02081	5.85e-06	0.000965	Distal Intergenic
ENSSSCG00000040202	17	14868695	14869404	710	5.94679	2.8813	2.01953	1.33e-06	0.000372	Intron
ENSSSCG00000014881	9	12090336	12090998	663	5.85349	2.89762	2.0098	9.53e-07	0.000319	Downstream (1-2kb)
ENSSSCG00000028587	6	20085380	20086336	957	7.2426	4.64671	2.00803	3.18e-08	4.71e-05	3' UTR
ENSSSCG00000039049	1	27700019	27701854	1836	7.40672	4.82426	2.00681	2.87e-08	4.46e-05	Intron
ENSSSCG00000013273	2	16807205	16807484	280	5.65532	2.19539	2.00502	4.5e-06	0.000818	Distal Intergenic
ENSSSCG00000040653	1	257132343	257132738	396	5.93943	3.06417	2.00394	8.62e-07	0.000305	Intron
ENSSSCG00000026160	9	62933468	62933891	424	6.82519	4.26627	2.00119	2.22e-08	3.86e-05	Distal Intergenic
ENSSSCG00000029621	8	124956029	124956750	722	5.9449	2.74583	2.00089	2.6e-06	0.000574	Distal Intergenic
ENSSSCG00000006039	4	32670747	32671825	1079	5.95914	3.00512	1.99977	1.17e-06	0.000351	Distal Intergenic
ENSSSCG00000007360	17	44292770	44294835	2066	7.39967	4.74302	1.99868	1.09e-07	9.29e-05	Distal Intergenic
ENSSSCG00000016516	18	10824283	10824668	386	5.65377	1.63824	1.99759	8.53e-06	0.00122	Intron
ENSSSCG00000037368	18	24296024	24296494	471	5.24217	0.709303	1.99485	9.5e-06	0.00129	Distal Intergenic
ENSSSCG00000040093	11	66218911	66219405	495	6.31918	3.44629	1.99417	8.71e-07	0.000305	Distal Intergenic
ENSSSCG00000010692	14	130512921	130514498	1578	7.46275	4.82799	1.99128	9.33e-08	8.68e-05	Distal Intergenic
ENSSSCG00000001061	7	11340395	11340829	435	5.94596	3.07676	1.98866	8.69e-07	0.000305	Intron
ENSSSCG00000004469	1	86530558	86531714	1157	6.59881	3.93666	1.98863	1.4e-07	0.000104	Intron
ENSSSCG00000040201	6	2103979	2105003	1025	6.73864	4.16454	1.98245	5.18e-08	6.5e-05	Distal Intergenic
ENSSSCG00000035456	16	55522846	55523732	887	6.18756	3.33231	1.9801	8.7e-07	0.000305	Intron
ENSSSCG00000000598	5	56377298	56377871	574	5.34969	1.08925	1.97909	1.02e-05	0.00136	Intron
ENSSSCG00000038362	13	18474928	18475874	947	6.46143	3.7481	1.97877	3.41e-07	0.000177	Exon
ENSSSCG00000040130	11	75071292	75071917	626	6.44069	3.75595	1.97236	2.57e-07	0.00015	Distal Intergenic
ENSSSCG00000006740	4	104476816	104477438	623	5.67398	2.61867	1.97214	2.59e-06	0.000573	Distal Intergenic
ENSSSCG00000017274	12	13903272	13903708	437	5.57875	2.3897	1.96995	3.97e-06	0.000753	Intron
ENSSSCG00000024310	7	3961084	3961539	456	5.63069	2.54027	1.96867	3.21e-06	0.00065	Distal Intergenic
ENSSSCG00000002944	6	46934794	46936860	2067	7.49738	4.98568	1.9668	3.15e-08	4.71e-05	Distal Intergenic
ENSSSCG00000033204	14	3245488	3245956	469	5.46628	2.19871	1.96548	5.49e-06	0.00093	Distal Intergenic
ENSSSCG00000006400	4	90528246	90528993	748	6.43201	3.8575	1.95797	1.1e-07	9.32e-05	Distal Intergenic
ENSSSCG00000035617	9	119885173	119885647	475	5.97323	3.0478	1.95206	1.97e-06	0.000473	Exon
ENSSSCG00000025729	15	128187828	128188188	361	5.42976	1.74583	1.95172	9.67e-06	0.00131	Distal Intergenic
ENSSSCG00000038858	17	28159490	28159709	220	4.80285	0	1.95124	6.57e-06	0.00104	Intron
ENSSSCG00000038221	6	6359283	6359542	260	5.26527	1.3897	1.95123	1.11e-05	0.00144	Promoter (1-2kb)
ENSSSCG00000035769	4	27976393	27976911	519	5.95078	2.91175	1.95026	2.93e-06	0.000613	Distal Intergenic
ENSSSCG00000029343	12	4769031	4769948	918	6.39798	3.52851	1.95004	1.48e-06	0.000398	Distal Intergenic
ENSSSCG00000000567	5	49585051	49586114	1064	6.89186	4.30962	1.94934	1.81e-07	0.000123	Distal Intergenic
ENSSSCG00000008179	3	54211663	54212235	573	6.7512	4.2361	1.9493	7.16e-08	7.85e-05	Intron
ENSSSCG00000023273	3	132738753	132739117	365	5.47709	2.29737	1.94727	5.34e-06	0.000913	Distal Intergenic
ENSSSCG00000001067	7	13020925	13021423	499	5.65301	2.47648	1.94589	4.9e-06	0.000855	Promoter (2-3kb)
ENSSSCG00000005389	1	242018023	242019090	1068	6.16732	3.37811	1.94583	1.01e-06	0.00033	Exon
ENSSSCG00000019526	12	13810540	13810840	301	4.79867	0	1.94551	6.67e-06	0.00105	Distal Intergenic
ENSSSCG00000004968	1	167178243	167179169	927	6.92584	4.48259	1.94517	1.85e-08	3.45e-05	Intron
ENSSSCG00000019527	14	71954235	71954834	600	6.21399	3.43374	1.94494	9.59e-07	0.00032	Intron
ENSSSCG00000040538	11	16288187	16288739	553	5.71452	2.4126	1.94393	6.89e-06	0.00107	Intron
ENSSSCG00000015135	9	48615683	48616362	680	5.62833	2.58127	1.94166	4.23e-06	0.000786	Intron
ENSSSCG00000035456	16	55593095	55593748	654	6.05524	3.23448	1.94068	1.29e-06	0.000368	Promoter (1-2kb)
ENSSSCG00000005582	1	264208561	264209245	685	6.20927	3.51932	1.94058	5.8e-07	0.000237	Distal Intergenic
ENSSSCG00000015748	15	34809761	34810179	419	5.23909	1.43515	1.93942	1.19e-05	0.00149	Intron
ENSSSCG00000002764	6	28993520	28994919	1400	7.41335	4.88897	1.93921	8.8e-08	8.53e-05	Intron
ENSSSCG00000015019	9	39080100	39081248	1149	6.86142	4.19623	1.93727	4.47e-07	0.000201	3' UTR
ENSSSCG00000008842	8	41363979	41364359	381	5.89263	3.03309	1.93328	1.86e-06	0.000459	Distal Intergenic
ENSSSCG00000022009	9	136563178	136564246	1069	7.0089	4.52392	1.93299	5.74e-08	6.68e-05	Promoter (1-2kb)
ENSSSCG00000017458	12	21498880	21499219	340	5.15573	0.479212	1.93288	1.31e-05	0.00159	Intron
ENSSSCG00000004225	1	37716158	37716537	380	5.20927	1.3897	1.92844	1.28e-05	0.00157	Intron
ENSSSCG00000014438	2	150987682	150989172	1491	7.20172	4.74697	1.92683	4.2e-08	5.83e-05	Promoter (2-3kb)
ENSSSCG00000008664	3	122736467	122737645	1179	6.69214	4.16539	1.92623	1.64e-07	0.000116	Distal Intergenic
ENSSSCG00000010692	14	130534709	130535130	422	5.3554	0	1.92571	1.14e-05	0.00146	Distal Intergenic
ENSSSCG00000024336	13	204898357	204898862	506	5.81003	2.76376	1.92199	4.48e-06	0.000815	Intron
ENSSSCG00000000991	7	617684	618846	1163	7.08924	4.58882	1.92083	1.03e-07	9.06e-05	Distal Intergenic
ENSSSCG00000040201	6	2056879	2058167	1289	7.40397	4.93073	1.92076	1.07e-07	9.26e-05	Distal Intergenic
ENSSSCG00000020054	10	29621021	29621347	327	5.38548	1.74583	1.91956	1.21e-05	0.00152	Distal Intergenic
ENSSSCG00000016792	16	5963144	5963755	612	5.35002	2.00512	1.91595	9.8e-06	0.00132	Intron
ENSSSCG00000022128	14	120606437	120606756	320	5.44203	2.14502	1.91543	9.07e-06	0.00126	Intron
ENSSSCG00000007114	17	29986018	29986508	491	5.25138	0	1.91515	1.22e-05	0.00152	Distal Intergenic
ENSSSCG00000016725	18	49043443	49044173	731	6.35999	3.69304	1.91304	7.66e-07	0.000286	Intron
ENSSSCG00000005584	1	264488648	264489273	626	6.12078	3.4126	1.91199	1.21e-06	0.000354	Intron
ENSSSCG00000037263	6	36239405	36240001	597	6.10467	3.4126	1.91161	1.09e-06	0.000343	Distal Intergenic
ENSSSCG00000019571	1	29485864	29486202	339	5.42976	1.94355	1.91115	1.16e-05	0.00147	Distal Intergenic
ENSSSCG00000016656	18	36756794	36757857	1064	6.3861	3.65634	1.91105	1.32e-06	0.000372	Distal Intergenic
ENSSSCG00000037782	4	56652629	56654021	1393	7.09853	4.51865	1.90737	4.16e-07	0.000197	Intron
ENSSSCG00000014076	2	83917176	83917951	776	6.34396	3.48731	1.90681	2.83e-06	0.000602	Promoter (<=1kb)
ENSSSCG00000015699	15	17172656	17172940	285	5.13597	0.709303	1.90645	1.58e-05	0.00177	Distal Intergenic
ENSSSCG00000008748	8	13253779	13254380	602	5.20927	1.47921	1.90634	1.49e-05	0.0017	Distal Intergenic
ENSSSCG00000031906	4	76760786	76761399	614	6.28519	3.72083	1.9024	4.14e-07	0.000197	Intron
ENSSSCG00000016616	18	25578839	25580784	1946	6.83884	4.19128	1.89942	1.01e-06	0.00033	Intron
ENSSSCG00000013308	2	27101991	27102340	350	5.47563	2.22157	1.89925	9.45e-06	0.00129	Distal Intergenic
ENSSSCG00000005452	1	251207165	251207836	672	6.28202	3.52851	1.89894	1.79e-06	0.000445	Distal Intergenic
ENSSSCG00000032015	1	86478586	86479031	446	5.48723	2.08925	1.89858	1.17e-05	0.00148	Promoter (2-3kb)
ENSSSCG00000006039	4	32565370	32566293	924	6.56458	4.09193	1.89625	2.33e-07	0.000142	Distal Intergenic
ENSSSCG00000007092	17	26509157	26509852	696	6.32663	3.65634	1.89609	1.15e-06	0.000349	Intron
ENSSSCG00000010169	14	58189319	58189943	625	5.32081	1.78146	1.89596	1.39e-05	0.00163	Intron
ENSSSCG00000031995	12	8091471	8091964	494	6.10542	3.34427	1.89399	2.26e-06	0.00052	Intron
ENSSSCG00000036245	3	123241698	123241945	248	5.13412	0.479212	1.89241	1.62e-05	0.0018	Distal Intergenic
ENSSSCG00000004569	1	108948435	108950893	2459	7.71212	5.28772	1.89062	9.61e-08	8.76e-05	Distal Intergenic
ENSSSCG00000006461	4	93104975	93105711	737	6.74409	4.27254	1.88917	1.91e-07	0.000128	Intron
ENSSSCG00000010169	14	58139505	58140239	735	6.45702	3.97466	1.88634	2.31e-07	0.000142	Intron
[truncated: 6,295 more rows]
