# Supplementary material for: Integrating Transcriptomic and ChIP-Seq Reveals Important Regulatory Regions Modulating Gene Expression in Myometrium during Implantation in Pigs
Source: Biomolecules. 2022 Dec 26;13(1):45. doi: 10.3390/biom13010045 (PMC9856092; doi:10.3390/biom13010045)
Supplement: Supplementary file 1 [file biomolecules-13-00045-s001.zip › Supplementary Files/Table S5.xlsx]

## Sheet: GD15M_CMvs.LM_DEGs_H3K4me3
H3K4me3 differential modification regions within the 3 kb region from the TSS of the 1170 DEGs between the uterine circular and longitudinal muscles at the mesometrial side on day 15 of pregnancy.
Ensembl_gene_id	Chr	Start	End	Width	Conc_GD15M_CM	Conc_GD15M_LM	Fold	Pvalue	FDR	Annotation
ENSSSCG00000000021	5	4438166	4439075	910	6.11827	0	6.76797	2e-08	3.44e-07	Promoter (2-3kb)
ENSSSCG00000010691	14	130279421	130280603	1183	6.0137	0	6.68943	2.45e-08	4.15e-07	Promoter (2-3kb)
ENSSSCG00000038171	1	243047782	243048585	804	5.12179	0	5.39566	2.03e-06	2.28e-05	Promoter (1-2kb)
ENSSSCG00000024336	13	204907569	204908003	435	4.969	0	4.93977	6.39e-06	6.33e-05	Promoter (2-3kb)
ENSSSCG00000000253	5	18216512	18216882	371	4.75592	0	4.92071	5.34e-06	5.41e-05	Promoter (<=1kb)
ENSSSCG00000014904	9	18494687	18496360	1674	7.84909	2.80354	4.73562	2.06e-16	1.04e-14	Promoter (<=1kb)
ENSSSCG00000026360	8	86623153	86623516	364	4.38339	0	4.2035	2.21e-05	0.000191	Promoter (2-3kb)
ENSSSCG00000017448	12	21071709	21072206	498	5.68972	0.448617	4.12981	3.78e-07	5.01e-06	Promoter (2-3kb)
ENSSSCG00000007849	3	24817034	24817381	348	4.3444	0	4.09037	2.75e-05	0.000232965	Promoter (2-3kb)
ENSSSCG00000007510	17	58373040	58373361	322	4.68628	0	4.05636	3.54e-05	0.000289648	Promoter (<=1kb)
ENSSSCG00000009668	14	11346957	11347630	674	5.33533	0	3.85133	3.35e-05	0.000276594	Promoter (1-2kb)
ENSSSCG00000008830	8	38867059	38867392	334	4.20529	0	3.59477	6.84e-05	0.000511265	Promoter (1-2kb)
ENSSSCG00000006156	4	56548763	56549796	1034	5.98025	1.70634	3.56943	1.21e-08	2.16e-07	Promoter (<=1kb)
ENSSSCG00000016871	16	28008084	28010975	2892	8.39705	4.59852	3.47966	1.22e-14	5e-13	Promoter (<=1kb)
ENSSSCG00000038522	1	44886363	44887013	651	5.51358	1.2824	3.35334	4.12e-07	5.4e-06	Promoter (2-3kb)
ENSSSCG00000024223	6	65025195	65025481	287	5.32451	0.983692	3.30802	1.99e-06	2.24e-05	Promoter (<=1kb)
ENSSSCG00000007849	3	24817502	24817776	275	3.97464	0	3.26903	0.00011533	0.000805597	Promoter (2-3kb)
ENSSSCG00000025266	3	24096933	24097338	406	5.03398	0	3.26482	3.63e-05	0.000296046	Promoter (<=1kb)
ENSSSCG00000000253	5	18216136	18216396	261	4.06032	0	3.26204	0.000119778	0.000833358	Promoter (1-2kb)
ENSSSCG00000036573	7	30526506	30527017	512	5.91613	1.89461	3.20913	1.75e-07	2.48e-06	Promoter (2-3kb)
ENSSSCG00000024336	13	204904742	204905390	649	5.35508	0.863655	3.18785	7.44e-06	7.25e-05	Promoter (<=1kb)
ENSSSCG00000026423	2	141274609	141276828	2220	8.76201	5.37196	3.18718	1.34e-20	1.13e-18	Promoter (<=1kb)
ENSSSCG00000000079	5	8353585	8355201	1617	8.71435	5.28394	3.16689	1.62e-16	8.3e-15	Promoter (<=1kb)
ENSSSCG00000014598	9	2047887	2048996	1110	6.41801	2.63914	3.16021	1.29e-08	2.3e-07	Promoter (2-3kb)
ENSSSCG00000032849	15	137175886	137176592	707	5.71894	1.80741	3.14975	2.67e-07	3.63e-06	Promoter (2-3kb)
ENSSSCG00000007602	3	5566032	5568511	2480	9.5754	6.30535	3.12071	7.38e-27	1.43e-24	Promoter (<=1kb)
ENSSSCG00000004422	1	78005747	78006758	1012	7.02951	3.4139	3.0983	3.82e-09	7.43e-08	Promoter (<=1kb)
ENSSSCG00000025838	2	69353101	69354276	1176	8.36902	4.98832	3.06646	5.77e-14	2.19e-12	Promoter (<=1kb)
ENSSSCG00000000252	5	18176942	18178313	1372	6.55888	3.16636	3.00416	5.87e-11	1.49e-09	Promoter (1-2kb)
ENSSSCG00000039556	2	1675033	1677260	2228	9.09427	5.84527	2.98882	9.36e-16	4.41e-14	Promoter (<=1kb)
ENSSSCG00000022029	6	79693470	79693689	220	4.7794	0	2.98212	6.64e-05	0.000498128	Promoter (2-3kb)
ENSSSCG00000016778	16	44256351	44257439	1089	6.51224	3.12779	2.95997	1.42e-10	3.41e-09	Promoter (<=1kb)
ENSSSCG00000007602	3	5569297	5569722	426	4.78434	0	2.90835	0.000186765	0.00122166	Promoter (1-2kb)
ENSSSCG00000009281	11	2309513	2311152	1640	9.43727	6.30755	2.86053	1.76e-14	7.09e-13	Promoter (<=1kb)
ENSSSCG00000015120	9	46584545	46585206	662	5.85351	2.2588	2.83922	5.52e-07	7.05e-06	Promoter (<=1kb)
ENSSSCG00000039049	1	27679408	27679617	210	4.08778	0	2.78487	0.00027289	0.00169632	Promoter (<=1kb)
ENSSSCG00000033574	5	87100520	87100953	434	3.79025	0	2.76254	0.000275904	0.00171037	Promoter (1-2kb)
ENSSSCG00000014286	2	135138445	135140447	2003	8.85118	5.91309	2.75542	3.73e-19	2.68e-17	Promoter (<=1kb)
ENSSSCG00000038838	9	76645376	76645630	255	4.64392	0	2.73473	0.000132133	0.00090587	Promoter (<=1kb)
ENSSSCG00000016725	18	49056003	49056558	556	5.58731	1.67101	2.70592	2.22e-05	0.000192	Promoter (<=1kb)
ENSSSCG00000008830	8	38870578	38870777	200	3.89822	0	2.69396	0.000314418	0.0019151	Promoter (1-2kb)
ENSSSCG00000010691	14	130275456	130275899	444	4.66499	0	2.69264	0.000281638	0.00174091	Promoter (1-2kb)
ENSSSCG00000016705	18	45461052	45466080	5029	9.54385	6.62101	2.67978	2.57e-14	1.02e-12	Promoter (<=1kb)
ENSSSCG00000006836	4	110951098	110951484	387	5.65935	2.2348	2.63077	2.35e-06	2.61e-05	Promoter (2-3kb)
ENSSSCG00000024476	6	27627345	27633159	5815	10.5907	6.84951	2.6052	3.08e-05	0.000256695	Promoter (<=1kb)
ENSSSCG00000006336	4	87559852	87561731	1880	7.57302	4.5335	2.59497	8.43e-09	1.56e-07	Promoter (<=1kb)
ENSSSCG00000012083	13	205149898	205150129	232	4.73103	0.448617	2.59321	0.0001126	0.00079014	Promoter (2-3kb)
ENSSSCG00000028387	6	83598001	83599518	1518	8.59254	5.57061	2.58177	1.05e-08	1.91e-07	Promoter (<=1kb)
ENSSSCG00000023834	1	44983683	44985675	1993	7.20814	4.23624	2.57789	2.21e-09	4.44e-08	Promoter (<=1kb)
ENSSSCG00000012848	2	437635	437859	225	4.57709	0	2.5745	0.000351234	0.00210539	Promoter (2-3kb)
ENSSSCG00000004149	1	25853308	25854498	1191	6.88332	4.01758	2.57409	1.93e-11	5.21e-10	Promoter (1-2kb)
ENSSSCG00000004434	1	81713073	81714519	1447	8.69836	4.68098	2.56664	8.9e-05	0.000643044	Promoter (<=1kb)
ENSSSCG00000032849	15	137173121	137175232	2112	9.86046	6.36547	2.56159	1.36e-05	0.000124	Promoter (<=1kb)
ENSSSCG00000000991	7	666971	667216	246	4.61811	0	2.55963	0.000365508	0.00218132	Promoter (2-3kb)
ENSSSCG00000010922	10	24237533	24239468	1936	8.26121	5.19478	2.55426	1.03e-07	1.53e-06	Promoter (<=1kb)
ENSSSCG00000004869	1	149550331	149551257	927	6.56421	3.6663	2.54451	7.56e-10	1.62e-08	Promoter (<=1kb)
ENSSSCG00000003145	6	54034160	54037757	3598	11.0722	7.07108	2.53558	0.000102152	0.000724595	Promoter (<=1kb)
ENSSSCG00000039013	12	1037536	1039256	1721	8.33179	5.53408	2.53436	2.19e-12	6.74e-11	Promoter (<=1kb)
ENSSSCG00000005618	1	268209439	268210709	1271	7.17303	4.176	2.50477	8.52e-08	1.29e-06	Promoter (<=1kb)
ENSSSCG00000039333	1	44819983	44820694	712	4.64174	0.448617	2.5046	0.000144229	0.000978179	Promoter (2-3kb)
ENSSSCG00000039013	12	1033776	1037269	3494	8.54994	5.92857	2.49731	1.42e-21	1.37e-19	Promoter (<=1kb)
ENSSSCG00000011106	10	57883112	57884783	1672	7.4847	4.75776	2.4827	1.12e-12	3.62e-11	Promoter (2-3kb)
ENSSSCG00000006950	4	130825180	130827015	1836	7.80188	4.99633	2.47478	6.57e-10	1.42e-08	Promoter (<=1kb)
ENSSSCG00000032552	12	40115173	40116957	1785	7.84134	4.84678	2.47059	2.58e-07	3.51e-06	Promoter (<=1kb)
ENSSSCG00000001822	7	53548282	53550661	2380	9.79921	6.42342	2.46542	1.94e-05	0.00017	Promoter (<=1kb)
ENSSSCG00000017187	12	5306026	5311040	5015	9.43301	6.76041	2.45686	1.76e-13	6.3e-12	Promoter (<=1kb)
ENSSSCG00000034114	7	112903097	112904754	1658	8.60465	5.84376	2.45632	2.14e-10	5e-09	Promoter (<=1kb)
ENSSSCG00000039815	2	77976968	77980687	3720	10.8279	7.41312	2.44399	2.99e-05	0.000250591	Promoter (<=1kb)
ENSSSCG00000026360	8	86618311	86618510	200	3.54423	0	2.43777	0.000484973	0.00277018	Promoter (2-3kb)
ENSSSCG00000030300	6	18642553	18642992	440	5.03066	1.48975	2.4226	5.11e-05	0.00039764	Promoter (2-3kb)
ENSSSCG00000011743	13	107819091	107820479	1389	6.63847	3.78083	2.38078	2.01e-07	2.81e-06	Promoter (1-2kb)
ENSSSCG00000021259	6	78823617	78826638	3022	10.2197	6.65881	2.38	8.75e-05	0.000633202	Promoter (<=1kb)
ENSSSCG00000017328	12	18044785	18045712	928	7.13152	4.31438	2.37969	8.53e-08	1.29e-06	Promoter (<=1kb)
ENSSSCG00000038774	7	31880087	31882170	2084	9.75941	7.21453	2.37665	1.82e-15	8.27e-14	Promoter (<=1kb)
ENSSSCG00000001085	7	19216748	19220545	3798	10.7351	7.77653	2.3692	2.27e-06	2.52e-05	Promoter (<=1kb)
ENSSSCG00000021867	6	44608413	44609506	1094	7.37464	4.62997	2.35798	2.77e-08	4.61e-07	Promoter (<=1kb)
ENSSSCG00000025655	1	239209412	239209963	552	5.57965	2.16636	2.34625	7.31e-05	0.000541625	Promoter (<=1kb)
ENSSSCG00000006702	4	100338946	100339313	368	4.41626	0	2.34183	0.000552456	0.00309296	Promoter (2-3kb)
ENSSSCG00000027013	2	62068346	62068853	508	5.67514	2.71047	2.33946	5.61e-06	5.64e-05	Promoter (1-2kb)
ENSSSCG00000018047	12	60295528	60298443	2916	9.68381	6.34666	2.3302	6.06e-05	0.000460683	Promoter (<=1kb)
ENSSSCG00000008830	8	38867988	38870316	2329	10.2176	6.92729	2.32979	5.04e-05	0.000393045	Promoter (<=1kb)
ENSSSCG00000024420	13	128249475	128251191	1717	7.87331	5.10733	2.3224	2.3e-07	3.17e-06	Promoter (<=1kb)
ENSSSCG00000024420	13	128248625	128249336	712	5.07412	1.44862	2.3041	0.000142953	0.000969885	Promoter (1-2kb)
ENSSSCG00000021764	8	116197773	116199941	2169	9.43753	5.89698	2.30398	0.000136537	0.000931873	Promoter (<=1kb)
ENSSSCG00000014124	2	89169060	89172146	3087	10.9768	8.60331	2.30213	3.26e-30	9.25e-28	Promoter (<=1kb)
ENSSSCG00000016203	15	121066228	121066598	371	5.03066	1.41643	2.3014	0.000188161	0.00122926	Promoter (1-2kb)
ENSSSCG00000016704	18	45439033	45440661	1629	6.56507	3.92097	2.28074	1.01e-07	1.5e-06	Promoter (2-3kb)
ENSSSCG00000001419	7	23975474	23977518	2045	9.0548	6.5387	2.27023	1.73e-10	4.09e-09	Promoter (<=1kb)
ENSSSCG00000008029	3	40548227	40552424	4198	10.1471	7.8136	2.26841	1.26e-32	4.6e-30	Promoter (<=1kb)
ENSSSCG00000040779	13	206229791	206232609	2819	9.54124	7.14686	2.26168	5.32e-17	2.93e-15	Promoter (<=1kb)
ENSSSCG00000016706	18	45466431	45472922	6492	11.294	8.16145	2.25278	5.28e-05	0.000409624	Promoter (<=1kb)
ENSSSCG00000040513	10	33044854	33047248	2395	8.94245	6.40728	2.24465	5.97e-09	1.13e-07	Promoter (<=1kb)
ENSSSCG00000035928	3	11021529	11021975	447	5.12179	1.70634	2.24451	0.00013255	0.000908389	Promoter (1-2kb)
ENSSSCG00000003954	6	168071785	168072002	218	3.7104	0	2.24399	0.000688116	0.00373378	Promoter (1-2kb)
ENSSSCG00000003954	6	168072334	168072868	535	5.41944	2.56865	2.24313	8.82e-06	8.46e-05	Promoter (<=1kb)
ENSSSCG00000005626	1	268287797	268288427	631	6.6382	4.08975	2.2324	1.71e-08	2.97e-07	Promoter (<=1kb)
ENSSSCG00000020725	5	21479798	21480395	598	5.89936	3.17899	2.23105	2.61e-06	2.87e-05	Promoter (2-3kb)
ENSSSCG00000034107	6	63414154	63416118	1965	8.27028	5.78958	2.22348	9.4e-10	1.99e-08	Promoter (2-3kb)
ENSSSCG00000006888	4	122620451	122622706	2256	9.11868	6.57897	2.22236	2.19e-08	3.73e-07	Promoter (<=1kb)
ENSSSCG00000009500	11	65120712	65123332	2621	10.0807	7.78388	2.20913	3.94e-23	4.64e-21	Promoter (<=1kb)
ENSSSCG00000010691	14	130276132	130278908	2777	10.5667	7.46119	2.20893	7.23e-05	0.000536278	Promoter (<=1kb)
ENSSSCG00000021624	10	23776502	23780117	3616	10.3114	7.32795	2.2068	4.02e-05	0.000323089	Promoter (<=1kb)
ENSSSCG00000022649	8	88610886	88611515	630	4.44964	0.448617	2.20246	0.000403389	0.00236842	Promoter (2-3kb)
ENSSSCG00000011915	13	146043345	146043728	384	5.41371	2.3679	2.1977	5.23e-05	0.000406201	Promoter (<=1kb)
ENSSSCG00000038475	6	128006487	128006921	435	4.52249	0.679466	2.19319	0.000422628	0.0024644	Promoter (<=1kb)
ENSSSCG00000027302	2	217670	218344	675	6.2802	3.56638	2.19075	3.6e-06	3.82e-05	Promoter (2-3kb)
ENSSSCG00000030269	12	25269228	25271726	2499	8.86116	5.56695	2.18871	0.00015929	0.00106514	Promoter (<=1kb)
ENSSSCG00000022029	6	79717626	79719158	1533	7.92439	5.47372	2.18676	2.38e-09	4.78e-08	Promoter (<=1kb)
ENSSSCG00000016705	18	45447761	45460916	13156	12.2875	9.45923	2.18229	1.93e-05	0.000169	Promoter (<=1kb)
ENSSSCG00000013491	2	74959884	74962104	2221	9.45077	7.09691	2.17971	1.56e-12	4.94e-11	Promoter (<=1kb)
ENSSSCG00000028892	6	92408753	92410122	1370	7.15415	4.67419	2.17809	1.92e-08	3.32e-07	Promoter (2-3kb)
ENSSSCG00000002884	6	44761926	44763233	1308	6.68655	4.20863	2.17616	4.72e-08	7.46e-07	Promoter (2-3kb)
ENSSSCG00000027013	2	62067111	62067613	503	5.01264	1.80741	2.17148	0.000148041	0.00100107	Promoter (2-3kb)
ENSSSCG00000023423	12	5210083	5211704	1622	6.878	4.34832	2.17103	1.93e-07	2.7e-06	Promoter (1-2kb)
ENSSSCG00000017535	12	24827839	24829316	1478	6.97019	4.28101	2.17075	4.55e-06	4.71e-05	Promoter (2-3kb)
ENSSSCG00000009231	8	134039051	134041491	2441	10.1066	7.82348	2.16661	4.28e-17	2.38e-15	Promoter (<=1kb)
ENSSSCG00000001786	7	49927295	49927952	658	6.00313	3.16636	2.15092	3.48e-05	0.000285845	Promoter (<=1kb)
ENSSSCG00000021036	6	160193868	160196172	2305	10.5649	8.06965	2.15038	2.06e-07	2.88e-06	Promoter (<=1kb)
ENSSSCG00000014598	9	2049859	2051793	1935	9.78372	6.80756	2.14369	7.84e-05	0.000576208	Promoter (<=1kb)
ENSSSCG00000036964	4	894339	899617	5279	10.7834	8.18935	2.14048	2.81e-06	3.07e-05	Promoter (<=1kb)
ENSSSCG00000011217	13	13929654	13930660	1007	7.84199	5.47689	2.12811	1.85e-09	3.78e-08	Promoter (<=1kb)
ENSSSCG00000013491	2	74970274	74971832	1559	7.3811	4.98643	2.12023	2.04e-08	3.49e-07	Promoter (<=1kb)
ENSSSCG00000005710	1	271004211	271005448	1238	7.3418	4.84772	2.12011	5.69e-07	7.23e-06	Promoter (<=1kb)
ENSSSCG00000008952	8	69830208	69832136	1929	9.33914	5.92591	2.11618	0.000317884	0.00193332	Promoter (<=1kb)
ENSSSCG00000003744	6	119943687	119948216	4530	11.063	8.24714	2.11188	4.85e-05	0.000380017	Promoter (<=1kb)
ENSSSCG00000013583	2	71544944	71545230	287	5.07088	2.08817	2.1092	9.9e-05	0.000704937	Promoter (2-3kb)
ENSSSCG00000007718	3	11039227	11041641	2415	10.4295	7.33381	2.10517	0.000171199	0.00113135	Promoter (<=1kb)
ENSSSCG00000006396	4	90543797	90545385	1589	8.24959	5.96333	2.09519	9.8e-11	2.41e-09	Promoter (<=1kb)
ENSSSCG00000001567	7	32506651	32506896	246	4.56909	0.448617	2.09485	0.000656934	0.00358636	Promoter (<=1kb)
ENSSSCG00000024743	12	24207728	24210911	3184	10.2452	7.0337	2.09169	0.000252029	0.00158136	Promoter (2-3kb)
ENSSSCG00000037044	13	79114002	79114476	475	5.54043	2.74082	2.09143	5.01e-05	0.000391421	Promoter (<=1kb)
ENSSSCG00000025787	14	91166922	91167316	395	5.16377	1.44862	2.08973	0.000496832	0.00282471	Promoter (2-3kb)
ENSSSCG00000002884	6	44758023	44761435	3413	11.4745	8.42587	2.0873	0.000171606	0.00113343	Promoter (<=1kb)
ENSSSCG00000001025	7	4861739	4865789	4051	11.2084	8.01815	2.08702	0.000248356	0.00156233	Promoter (<=1kb)
ENSSSCG00000010960	10	30670463	30670796	334	4.30296	0	2.0797	0.000795389	0.00420682	Promoter (<=1kb)
ENSSSCG00000013576	2	71512118	71514186	2069	10.3232	8.16516	2.07856	1.3e-21	1.27e-19	Promoter (<=1kb)
ENSSSCG00000001715	7	40935401	40936939	1539	8.93638	6.67811	2.07008	1.37e-10	3.29e-09	Promoter (<=1kb)
ENSSSCG00000030305	13	138630865	138631362	498	4.34708	0.448617	2.06621	0.000624805	0.0034345	Promoter (2-3kb)
ENSSSCG00000021514	16	47599279	47602712	3434	11.4073	8.98249	2.06046	1.22e-06	1.44e-05	Promoter (<=1kb)
ENSSSCG00000000967	5	215644	218942	3299	8.83098	6.64283	2.05764	5.21e-14	1.99e-12	Promoter (<=1kb)
ENSSSCG00000035928	3	11014352	11021274	6923	12.1918	8.62629	2.05276	0.000530044	0.00298516	Promoter (<=1kb)
ENSSSCG00000032735	10	23395235	23397364	2130	10.2868	6.7334	2.04716	0.000535949	0.00301436	Promoter (2-3kb)
ENSSSCG00000032282	2	70205470	70210080	4611	11.5049	9.03147	2.04671	5.02e-06	5.13e-05	Promoter (<=1kb)
ENSSSCG00000025423	7	34654140	34657111	2972	10.0209	7.89038	2.04519	3.2e-19	2.33e-17	Promoter (<=1kb)
ENSSSCG00000035456	16	55593144	55596146	3003	10.1541	7.10651	2.04308	0.00023916	0.00151384	Promoter (<=1kb)
ENSSSCG00000033412	5	67771468	67775084	3617	10.5248	7.50521	2.03519	0.000235743	0.00149505	Promoter (<=1kb)
ENSSSCG00000030300	6	18644444	18648584	4141	10.546	7.37788	2.02481	0.000351808	0.0021078	Promoter (<=1kb)
ENSSSCG00000006256	4	76853265	76858647	5383	11.9197	9.40338	2.02152	1.68e-05	0.000149	Promoter (<=1kb)
ENSSSCG00000020725	5	21472733	21478064	5332	11.6896	9.01707	2.02009	6.6e-05	0.000495148	Promoter (<=1kb)
ENSSSCG00000016290	15	133119355	133122228	2874	10.0461	7.55168	2.01553	1.45e-05	0.000131	Promoter (<=1kb)
ENSSSCG00000013266	2	16549596	16551703	2108	9.5312	7.37902	2.01509	9.99e-13	3.25e-11	Promoter (<=1kb)
ENSSSCG00000003832	6	153858500	153864381	5882	11.5424	8.38182	2.00803	0.000384186	0.00227537	Promoter (<=1kb)
ENSSSCG00000032691	7	41543923	41544261	339	4.31394	0.448617	2.0058	0.000764275	0.00407224	Promoter (2-3kb)
ENSSSCG00000034802	13	125100280	125100742	463	4.98241	2.19151	1.99116	0.000182751	0.00119904	Promoter (1-2kb)
ENSSSCG00000000189	5	15137968	15139924	1957	6.85797	4.64022	1.99115	1.98e-08	3.41e-07	Promoter (2-3kb)
ENSSSCG00000024305	6	18633528	18636811	3284	9.87041	6.26594	1.98427	0.000731118	0.00392571	Promoter (<=1kb)
ENSSSCG00000033214	7	38037786	38039856	2071	8.84146	6.59852	1.98335	1.08e-07	1.6e-06	Promoter (<=1kb)
ENSSSCG00000030998	5	29543359	29544192	834	7.16661	4.9183	1.97979	1.34e-07	1.95e-06	Promoter (<=1kb)
ENSSSCG00000032996	6	1547879	1548116	238	4.8093	1.95461	1.97357	0.000230131	0.00146403	Promoter (1-2kb)
ENSSSCG00000024800	6	115018736	115021708	2973	10.2213	7.89752	1.96036	4.14e-06	4.34e-05	Promoter (<=1kb)
ENSSSCG00000011106	10	57861828	57862692	865	5.20971	2.1147	1.95966	0.000444666	0.00257041	Promoter (<=1kb)
ENSSSCG00000015135	9	48484588	48488884	4297	10.2853	7.91394	1.95742	1.06e-05	9.92e-05	Promoter (<=1kb)
ENSSSCG00000002817	6	19603446	19604009	564	5.77468	3.29406	1.9552	4.04e-05	0.000324301	Promoter (<=1kb)
ENSSSCG00000023585	6	87996956	87997522	567	4.8909	1.44862	1.95381	0.000683876	0.00371528	Promoter (1-2kb)
ENSSSCG00000030626	7	53793932	53794869	938	7.81741	5.28616	1.95083	6.3e-05	0.000475808	Promoter (<=1kb)
ENSSSCG00000008429	3	93182263	93183132	870	5.13308	1.86365	1.94946	0.000577895	0.00321085	Promoter (2-3kb)
ENSSSCG00000011298	13	28316709	28320422	3714	10.4631	8.42944	1.9476	3.68e-17	2.06e-15	Promoter (<=1kb)
ENSSSCG00000035617	9	119892151	119892359	209	4.48835	1.2348	1.94591	0.00058593	0.00324859	Promoter (<=1kb)
ENSSSCG00000000707	5	64286149	64289944	3796	9.80452	6.38098	1.9328	0.000780606	0.00414239	Promoter (<=1kb)
ENSSSCG00000006525	4	94620890	94627312	6423	11.0553	8.96469	1.93267	3.63e-10	8.13e-09	Promoter (<=1kb)
ENSSSCG00000034500	16	49766785	49772493	5709	11.4338	8.74683	1.93222	0.000192983	0.00125662	Promoter (<=1kb)
ENSSSCG00000020725	5	21471957	21472361	405	4.35641	0.448617	1.92742	0.00103251	0.00525172	Promoter (2-3kb)
ENSSSCG00000008966	8	70857543	70858126	584	5.73308	3.29406	1.92651	4.55e-05	0.000359295	Promoter (<=1kb)
ENSSSCG00000006836	4	110952242	110956634	4393	9.7444	7.35708	1.92504	2.76e-05	0.000233727	Promoter (<=1kb)
ENSSSCG00000022029	6	79688685	79691534	2850	10.2258	7.91949	1.92366	9.14e-06	8.75e-05	Promoter (<=1kb)
ENSSSCG00000027745	13	205564076	205564555	480	4.89913	1.52974	1.92258	0.000766355	0.00407858	Promoter (2-3kb)
ENSSSCG00000008796	8	31686269	31691095	4827	10.4826	8.29093	1.91664	7.21e-07	8.96e-06	Promoter (<=1kb)
ENSSSCG00000015540	9	122592227	122594172	1946	9.01501	6.9887	1.91537	2.06e-13	7.32e-12	Promoter (<=1kb)
ENSSSCG00000023834	1	44982930	44983568	639	4.39766	0.0945038	1.91523	0.00126799	0.00625577	Promoter (1-2kb)
ENSSSCG00000026142	12	52710631	52716873	6243	10.6379	8.68328	1.91034	8.02e-30	2.18e-27	Promoter (<=1kb)
ENSSSCG00000016215	15	121306503	121307091	589	5.62833	3.24969	1.90996	3.98e-05	0.000319523	Promoter (2-3kb)
ENSSSCG00000032852	14	14665625	14667470	1846	8.88654	5.34072	1.90637	0.000952845	0.00490436	Promoter (<=1kb)
ENSSSCG00000027745	13	205564700	205565197	498	4.9927	1.95461	1.90323	0.000567138	0.00316218	Promoter (2-3kb)
ENSSSCG00000017448	12	21114612	21118069	3458	11.0101	7.2471	1.90262	0.00109061	0.00550671	Promoter (<=1kb)
ENSSSCG00000033518	12	5844400	5848876	4477	11.3977	9.35974	1.89568	1.62e-10	3.84e-09	Promoter (<=1kb)
ENSSSCG00000017534	12	24804058	24811024	6967	10.8585	8.46495	1.89544	5.21e-05	0.000404664	Promoter (<=1kb)
ENSSSCG00000014255	2	131018824	131020968	2145	7.64379	5.19019	1.89511	8.01e-05	0.000586939	Promoter (2-3kb)
ENSSSCG00000030361	6	64071444	64075742	4299	11.3102	9.28573	1.88573	1.4e-10	3.37e-09	Promoter (<=1kb)
ENSSSCG00000011743	13	107815427	107818756	3330	9.96323	7.9771	1.88473	7.84e-14	2.92e-12	Promoter (<=1kb)
ENSSSCG00000006702	4	100336803	100338605	1803	8.56633	6.48236	1.88313	3e-08	4.96e-07	Promoter (<=1kb)
ENSSSCG00000024223	6	65026420	65028727	2308	9.75048	6.70986	1.88158	0.000653384	0.00357071	Promoter (<=1kb)
ENSSSCG00000016794	16	6141830	6142841	1012	6.13055	3.74082	1.87721	5.99e-05	0.000456579	Promoter (2-3kb)
ENSSSCG00000003145	6	54032429	54032995	567	5.2453	2.56865	1.87609	0.000314243	0.00191467	Promoter (1-2kb)
ENSSSCG00000022705	7	77637953	77642513	4561	10.3438	7.35593	1.87395	0.000631104	0.00346497	Promoter (<=1kb)
ENSSSCG00000008727	8	5628589	5637105	8517	12.1176	9.33257	1.87359	0.000428326	0.00249286	Promoter (<=1kb)
ENSSSCG00000015632	9	137051947	137056595	4649	11.1185	8.91842	1.86496	7.39e-06	7.22e-05	Promoter (<=1kb)
ENSSSCG00000001567	7	32507071	32509771	2701	9.74622	7.79689	1.85861	1.19e-14	4.88e-13	Promoter (<=1kb)
ENSSSCG00000014347	2	141280810	141286241	5432	11.284	9.38659	1.84865	1.34e-24	1.89e-22	Promoter (<=1kb)
ENSSSCG00000033385	14	43120497	43124126	3630	10.4482	8.52067	1.84579	1.12e-15	5.23e-14	Promoter (<=1kb)
ENSSSCG00000010162	14	56882045	56882346	302	4.10607	0	1.84392	0.00157427	0.00751096	Promoter (1-2kb)
ENSSSCG00000005480	1	254078228	254080837	2610	7.97572	5.71058	1.84249	3.63e-05	0.000296191	Promoter (<=1kb)
ENSSSCG00000003498	6	78456871	78458597	1727	7.53516	5.39379	1.83969	4.6e-06	4.76e-05	Promoter (<=1kb)
ENSSSCG00000007849	3	24814847	24816884	2038	10.0622	7.64744	1.83705	0.000146092	0.000989351	Promoter (<=1kb)
ENSSSCG00000017537	12	24869896	24871111	1216	6.41163	4.2241	1.83579	1.11e-05	0.000103	Promoter (<=1kb)
ENSSSCG00000007560	3	1043088	1044363	1276	8.79077	5.60445	1.83425	0.00097821	0.00502083	Promoter (2-3kb)
ENSSSCG00000038792	18	48402324	48404155	1832	8.54809	5.42747	1.83361	0.000919738	0.00476073	Promoter (<=1kb)
ENSSSCG00000004147	1	25642354	25642607	254	3.9781	0	1.82515	0.00151446	0.00727674	Promoter (2-3kb)
ENSSSCG00000030300	6	18643629	18644207	579	5.29639	2.72368	1.81884	0.000328356	0.00198796	Promoter (<=1kb)
ENSSSCG00000007275	17	37451727	37452489	763	5.45709	3.09134	1.81732	0.000153041	0.00102956	Promoter (2-3kb)
ENSSSCG00000009293	11	3046362	3047624	1263	7.91602	5.79526	1.81376	6.57e-06	6.49e-05	Promoter (<=1kb)
ENSSSCG00000001076	7	13978950	13979605	656	6.05603	3.85167	1.8079	3.17e-05	0.000263606	Promoter (<=1kb)
ENSSSCG00000038420	1	26300409	26303304	2896	9.71164	7.84111	1.80496	2.94e-18	1.9e-16	Promoter (<=1kb)
ENSSSCG00000003470	6	75211189	75213037	1849	8.02309	6.09603	1.79784	2.63e-10	6.04e-09	Promoter (<=1kb)
ENSSSCG00000035392	15	118821565	118823586	2022	9.19715	7.28059	1.79739	7e-11	1.76e-09	Promoter (<=1kb)
ENSSSCG00000022649	8	88607424	88609526	2103	8.31125	6.27472	1.79564	1.25e-06	1.47e-05	Promoter (<=1kb)
ENSSSCG00000026718	13	95641332	95644326	2995	9.97803	7.33327	1.78895	0.000563397	0.00314604	Promoter (<=1kb)
ENSSSCG00000013382	2	42080518	42083391	2874	10.0988	8.20942	1.78428	8.98e-12	2.56e-10	Promoter (<=1kb)
ENSSSCG00000007717	3	11049352	11058193	8842	11.9113	9.56153	1.7837	0.00019607	0.00127366	Promoter (<=1kb)
ENSSSCG00000038522	1	44888238	44891091	2854	10.8713	8.4157	1.77547	0.000353629	0.00211802	Promoter (<=1kb)
ENSSSCG00000015632	9	137056901	137058046	1146	6.4682	4.406	1.76806	7.65e-06	7.44e-05	Promoter (<=1kb)
ENSSSCG00000007927	3	37459924	37462987	3064	9.98854	8.16137	1.76748	8.73e-19	5.94e-17	Promoter (<=1kb)
ENSSSCG00000040184	11	48030843	48032075	1233	6.85938	4.79321	1.76321	9.75e-06	9.26e-05	Promoter (1-2kb)
ENSSSCG00000002671	6	4312594	4313532	939	7.9381	4.01424	1.75529	0.00183441	0.00853098	Promoter (<=1kb)
ENSSSCG00000004511	1	99808140	99810639	2500	10.0149	7.94507	1.75353	1.8e-05	0.000159	Promoter (<=1kb)
ENSSSCG00000038731	8	5929511	5929710	200	4.07654	0.529741	1.75286	0.00166296	0.00785936	Promoter (1-2kb)
ENSSSCG00000039815	2	77975795	77976185	391	4.07976	0	1.75019	0.00192062	0.00885885	Promoter (1-2kb)
ENSSSCG00000006525	4	94628371	94632174	3804	9.10043	7.2528	1.74609	1.29e-11	3.58e-10	Promoter (1-2kb)
ENSSSCG00000006256	4	76859121	76862396	3276	11.0982	8.6585	1.73196	0.000496739	0.00282462	Promoter (1-2kb)
ENSSSCG00000012960	2	6323624	6327692	4069	9.15025	7.33934	1.73116	1.61e-13	5.77e-12	Promoter (<=1kb)
ENSSSCG00000016626	18	28816546	28818634	2089	10.0715	7.62797	1.72926	0.000513742	0.00290417	Promoter (<=1kb)
ENSSSCG00000020675	3	32597273	32599456	2184	10.0895	8.30771	1.72553	9.24e-18	5.56e-16	Promoter (<=1kb)
ENSSSCG00000023684	6	18658513	18659088	576	6.39394	1.41643	1.71994	0.00208931	0.00948526	Promoter (1-2kb)
ENSSSCG00000025704	4	109120816	109123745	2930	10.3258	8.53987	1.71986	9.19e-16	4.34e-14	Promoter (<=1kb)
ENSSSCG00000022014	6	88686175	88686952	778	6.50612	4.52598	1.71352	9.54e-06	9.09e-05	Promoter (<=1kb)
ENSSSCG00000027302	2	213700	214328	629	6.23414	4.21477	1.71004	3.23e-05	0.00026782	Promoter (<=1kb)
ENSSSCG00000009589	14	2056179	2057400	1222	8.61649	6.82546	1.70826	5.75e-13	1.92e-11	Promoter (<=1kb)
ENSSSCG00000028814	8	18796355	18800453	4099	10.2154	7.73454	1.70666	0.000688592	0.00373581	Promoter (<=1kb)
ENSSSCG00000017537	12	24861729	24869227	7499	11.8679	10.134	1.70621	2.68e-33	1.09e-30	Promoter (<=1kb)
ENSSSCG00000023684	6	18672351	18675416	3066	10.267	6.49295	1.70604	0.00207559	0.00943583	Promoter (<=1kb)
ENSSSCG00000030827	8	881694	882336	643	5.93338	3.78909	1.69626	0.000138017	0.000941272	Promoter (2-3kb)
ENSSSCG00000007560	3	1046173	1046799	627	5.96879	3.78083	1.69013	0.000211177	0.00135926	Promoter (<=1kb)
ENSSSCG00000002450	7	113835532	113837768	2237	9.8438	7.73998	1.68955	0.000124271	0.000859688	Promoter (<=1kb)
ENSSSCG00000021718	7	78142569	78144055	1487	7.00356	4.76417	1.68246	0.000332671	0.00201123	Promoter (1-2kb)
ENSSSCG00000025652	6	18153973	18156500	2528	10.6878	7.56506	1.68112	0.00181148	0.00844149	Promoter (<=1kb)
ENSSSCG00000003709	6	108548126	108550241	2116	10.1964	8.27214	1.67416	1.03e-05	9.68e-05	Promoter (<=1kb)
ENSSSCG00000011587	13	68813143	68814232	1090	7.28073	5.3671	1.66334	1.08e-05	0.000101	Promoter (<=1kb)
ENSSSCG00000026386	6	83483356	83486908	3553	10.8527	7.57991	1.66169	0.00209894	0.00952307	Promoter (<=1kb)
ENSSSCG00000012164	X	17560188	17563517	3330	10.3065	8.59419	1.65678	8.36e-17	4.44e-15	Promoter (<=1kb)
ENSSSCG00000014004	2	77944218	77949598	5381	11.0718	9.2394	1.65484	8.85e-07	1.08e-05	Promoter (<=1kb)
ENSSSCG00000003951	6	167962439	167962731	293	4.80833	2.06113	1.64845	0.00148407	0.00715512	Promoter (2-3kb)
ENSSSCG00000017537	12	24871695	24872148	454	5.07573	2.48975	1.64799	0.00119835	0.00596195	Promoter (<=1kb)
ENSSSCG00000012083	13	205154033	205154424	392	4.58051	1.44862	1.64574	0.00203172	0.00928332	Promoter (1-2kb)
ENSSSCG00000015035	9	39647733	39648516	784	6.74999	4.82475	1.64171	2.67e-05	0.000226535	Promoter (<=1kb)
ENSSSCG00000002818	6	19239190	19242172	2983	10.83	8.90377	1.63871	3.61e-05	0.000294373	Promoter (<=1kb)
ENSSSCG00000010770	14	141132438	141133176	739	6.56909	4.65278	1.63832	2.58e-05	0.000219417	Promoter (<=1kb)
ENSSSCG00000015445	9	108246032	108248117	2086	9.48031	7.67422	1.63564	7.25e-07	9.01e-06	Promoter (<=1kb)
ENSSSCG00000002009	7	75196085	75198168	2084	9.59761	7.92648	1.63517	3.99e-24	5.36e-22	Promoter (<=1kb)
ENSSSCG00000003336	6	63496122	63497114	993	6.82054	4.88197	1.6326	4.75e-05	0.000373093	Promoter (<=1kb)
ENSSSCG00000035933	4	913737	916495	2759	8.96492	7.21219	1.62985	1.73e-08	3.01e-07	Promoter (<=1kb)
ENSSSCG00000008634	3	125823298	125825899	2602	9.97197	6.44855	1.62979	0.0025215	0.0110993	Promoter (<=1kb)
ENSSSCG00000016959	16	47529580	47531159	1580	9.9513	7.79245	1.62875	0.000426042	0.00248115	Promoter (<=1kb)
ENSSSCG00000037572	11	24114735	24115989	1255	6.63094	4.66074	1.62712	8.14e-05	0.00059486	Promoter (<=1kb)
ENSSSCG00000005486	1	254718515	254720066	1552	9.11243	7.3872	1.6271	4.32e-10	9.58e-09	Promoter (<=1kb)
ENSSSCG00000027922	7	36348717	36349004	288	4.5454	1.70634	1.62601	0.00182725	0.00850311	Promoter (1-2kb)
ENSSSCG00000038731	8	5930450	5938279	7830	11.6301	8.54603	1.62319	0.00224004	0.0100439	Promoter (<=1kb)
ENSSSCG00000004759	1	130470552	130470995	444	5.10765	2.03358	1.61975	0.00220804	0.00992346	Promoter (2-3kb)
ENSSSCG00000028203	13	74861726	74863382	1657	9.15197	7.46238	1.6175	1.29e-12	4.14e-11	Promoter (<=1kb)
ENSSSCG00000001596	7	35315991	35321279	5289	11.2401	9.44204	1.61236	2.67e-06	2.93e-05	Promoter (<=1kb)
ENSSSCG00000026360	8	86619841	86622948	3108	10.1997	7.49117	1.60726	0.00184022	0.00855044	Promoter (<=1kb)
ENSSSCG00000023684	6	18670430	18671949	1520	8.19789	4.59741	1.59018	0.00289762	0.0124923	Promoter (<=1kb)
ENSSSCG00000003951	6	167962982	167963271	290	4.10765	0.679466	1.58626	0.00289813	0.0124931	Promoter (2-3kb)
ENSSSCG00000027302	2	214562	217461	2900	10.6311	7.28693	1.58604	0.00280897	0.0121718	Promoter (<=1kb)
ENSSSCG00000006462	4	93175205	93176774	1570	7.93221	6.13305	1.58565	1.1e-05	0.000102	Promoter (<=1kb)
ENSSSCG00000033412	5	67775292	67775546	255	3.94225	0	1.58373	0.00303242	0.0129849	Promoter (2-3kb)
ENSSSCG00000033787	14	51627141	51627808	668	5.87128	3.97648	1.58084	9.75e-05	0.000695604	Promoter (<=1kb)
ENSSSCG00000000252	5	18178433	18181421	2989	10.9458	7.45035	1.58023	0.00294846	0.0126764	Promoter (<=1kb)
ENSSSCG00000017495	12	22579452	22585102	5651	11.8034	8.58267	1.57336	0.00284442	0.0123021	Promoter (<=1kb)
ENSSSCG00000015246	9	56887578	56889961	2384	9.69202	6.70332	1.57321	0.00260832	0.0114157	Promoter (<=1kb)
ENSSSCG00000002376	7	98160285	98163404	3120	9.88407	8.26016	1.56948	5.18e-15	2.21e-13	Promoter (<=1kb)
ENSSSCG00000032833	2	70965411	70969542	4132	10.6749	8.89611	1.5681	1.26e-05	0.000115	Promoter (<=1kb)
ENSSSCG00000017297	12	15438822	15439938	1117	6.7044	4.86736	1.56243	5.59e-05	0.000430028	Promoter (2-3kb)
ENSSSCG00000032632	6	27388568	27392253	3686	11.207	9.61266	1.55594	1.65e-19	1.23e-17	Promoter (<=1kb)
ENSSSCG00000036377	17	26449148	26453063	3916	10.9718	7.36518	1.55107	0.00327594	0.013856	Promoter (<=1kb)
ENSSSCG00000033394	3	56169726	56170040	315	4.27019	1.0945	1.54664	0.00314794	0.0134012	Promoter (1-2kb)
ENSSSCG00000031361	5	2978640	2982897	4258	11.1072	9.53384	1.54321	3.82e-24	5.15e-22	Promoter (<=1kb)
ENSSSCG00000023178	2	7177974	7178229	256	4.42515	1.74082	1.52894	0.00256457	0.0112591	Promoter (2-3kb)
ENSSSCG00000004758	1	130443442	130444927	1486	7.95273	6.22061	1.52688	1.67e-05	0.000149	Promoter (<=1kb)
ENSSSCG00000033811	6	27687440	27687914	475	4.76646	1.70634	1.52441	0.00320139	0.013583	Promoter (2-3kb)
ENSSSCG00000016626	18	28815618	28815829	212	3.77642	0	1.51902	0.00339586	0.0142775	Promoter (1-2kb)
ENSSSCG00000024569	2	250340	251386	1047	6.97907	5.25794	1.51069	2.81e-05	0.000237475	Promoter (<=1kb)
ENSSSCG00000002349	7	96938946	96939600	655	5.4947	3.40062	1.50021	0.00109014	0.00550585	Promoter (1-2kb)
ENSSSCG00000030827	8	878605	881481	2877	9.63099	8.03657	1.49634	2.33e-08	3.96e-07	Promoter (<=1kb)
ENSSSCG00000005472	1	253567034	253570626	3593	9.67013	8.07874	1.49561	1.9e-08	3.29e-07	Promoter (<=1kb)
ENSSSCG00000039186	4	93969300	93970056	757	6.07129	4.30562	1.49527	0.000110645	0.000778063	Promoter (<=1kb)
ENSSSCG00000031086	6	54266319	54268384	2066	8.53028	6.84598	1.49477	1.41e-05	0.000128	Promoter (<=1kb)
ENSSSCG00000023788	5	29205461	29208527	3067	10.9608	9.42681	1.49284	1.64e-16	8.38e-15	Promoter (<=1kb)
ENSSSCG00000021173	1	253975398	253977400	2003	9.18519	6.77851	1.49116	0.00237545	0.0105503	Promoter (<=1kb)
ENSSSCG00000012104	X	6295203	6296855	1653	10.1974	8.66701	1.48994	8.56e-17	4.54e-15	Promoter (<=1kb)
ENSSSCG00000006987	17	5121531	5122804	1274	8.18514	6.51297	1.48937	1.13e-05	0.000105	Promoter (<=1kb)
ENSSSCG00000001076	7	14038894	14041971	3078	9.85819	8.33177	1.47947	9.36e-15	3.87e-13	Promoter (<=1kb)
ENSSSCG00000027745	13	205561211	205563759	2549	10.4701	8.76158	1.47858	5.66e-05	0.00043451	Promoter (<=1kb)
ENSSSCG00000040838	2	14934396	14934867	472	4.62364	1.95461	1.4652	0.00341261	0.0143348	Promoter (1-2kb)
ENSSSCG00000012551	X	87150683	87153407	2725	9.78967	7.22302	1.46098	0.00325903	0.0138005	Promoter (<=1kb)
ENSSSCG00000012848	2	436991	437368	378	4.8909	2.60655	1.45922	0.00246768	0.0108978	Promoter (1-2kb)
ENSSSCG00000008834	8	39162663	39164583	1921	7.63382	5.94768	1.45018	7.84e-05	0.000576208	Promoter (<=1kb)
ENSSSCG00000001518	7	29837832	29838126	295	4.72795	2.56865	1.44991	0.00201728	0.00922399	Promoter (1-2kb)
ENSSSCG00000038471	9	65999714	66000344	631	5.64229	3.82971	1.4488	0.000433487	0.00251701	Promoter (1-2kb)
ENSSSCG00000033518	12	5842163	5843650	1488	6.9469	5.34898	1.43923	9.78e-06	9.27e-05	Promoter (2-3kb)
ENSSSCG00000038489	3	5409394	5413850	4457	10.6688	7.20306	1.4337	0.00467029	0.0185339	Promoter (<=1kb)
ENSSSCG00000032015	1	86478960	86480418	1459	6.69524	5.04724	1.43166	5.9e-05	0.000450204	Promoter (1-2kb)
ENSSSCG00000011064	10	48918947	48919265	319	4.65854	2.16636	1.43025	0.00357927	0.0149067	Promoter (1-2kb)
ENSSSCG00000036679	15	46791844	46795317	3474	10.0885	6.91201	1.42745	0.00466944	0.0185326	Promoter (<=1kb)
ENSSSCG00000012173	X	19906557	19907070	514	4.57823	2.32847	1.4243	0.00284627	0.0123062	Promoter (<=1kb)
ENSSSCG00000013583	2	71545766	71548087	2322	10.4332	8.49699	1.41721	0.00130868	0.00643175	Promoter (<=1kb)
ENSSSCG00000004716	1	128308845	128309167	323	3.72898	0.0945038	1.41679	0.00489715	0.0192466	Promoter (2-3kb)
ENSSSCG00000039186	4	93970180	93971050	871	6.24852	4.15698	1.41663	0.00206758	0.0094076	Promoter (<=1kb)
ENSSSCG00000035297	7	115355926	115363136	7211	11.7161	10.0855	1.41454	7.54e-05	0.000556866	Promoter (<=1kb)
ENSSSCG00000014818	9	7323745	7327812	4068	10.4843	9.02185	1.41313	1.71e-12	5.37e-11	Promoter (<=1kb)
ENSSSCG00000034364	12	59592309	59592983	675	6.02732	4.31574	1.41228	0.000271752	0.00169064	Promoter (1-2kb)
ENSSSCG00000024911	6	18649490	18654294	4805	10.7868	6.99893	1.40563	0.00503975	0.0197035	Promoter (<=1kb)
ENSSSCG00000035600	14	71040583	71041663	1081	7.07916	5.08225	1.39604	0.0019054	0.008797	Promoter (<=1kb)
ENSSSCG00000035101	11	45369076	45372027	2952	10.7856	9.23723	1.39435	1.39e-05	0.000126	Promoter (<=1kb)
ENSSSCG00000012862	2	2237841	2239613	1773	8.29176	6.80213	1.39356	2.33e-07	3.2e-06	Promoter (2-3kb)
ENSSSCG00000035101	11	45372287	45373578	1292	6.15996	3.68878	1.3901	0.00413161	0.016763	Promoter (2-3kb)
ENSSSCG00000014137	2	91933382	91933772	391	4.35242	1.98369	1.38722	0.00391272	0.0160365	Promoter (1-2kb)
ENSSSCG00000023585	6	87995180	87996769	1590	9.22131	7.77462	1.38481	8.64e-10	1.84e-08	Promoter (<=1kb)
ENSSSCG00000002265	7	86268588	86271412	2825	9.17919	7.7418	1.38441	6.04e-11	1.54e-09	Promoter (<=1kb)
ENSSSCG00000006923	4	127410455	127410772	318	4.52131	2.2824	1.38214	0.00340956	0.0143252	Promoter (1-2kb)
ENSSSCG00000035227	6	28811066	28814947	3882	10.0905	8.65569	1.37905	9.62e-11	2.37e-09	Promoter (<=1kb)
ENSSSCG00000005967	4	13444355	13450235	5881	12.1593	10.4622	1.37905	0.000450409	0.00259817	Promoter (<=1kb)
ENSSSCG00000032938	12	53907173	53909690	2518	9.57786	7.53595	1.37884	0.00246405	0.0108857	Promoter (<=1kb)
ENSSSCG00000025783	13	24624004	24625274	1271	8.21805	6.63571	1.37851	7.06e-05	0.000525515	Promoter (<=1kb)
ENSSSCG00000027768	3	3854691	3854958	268	4.59183	2.14076	1.37797	0.00435171	0.0174875	Promoter (<=1kb)
ENSSSCG00000035958	3	67680043	67682378	2336	10.5641	9.1375	1.37655	1.67e-11	4.55e-10	Promoter (<=1kb)
ENSSSCG00000027407	6	55112291	55114753	2463	10.1439	7.05641	1.3764	0.00548937	0.0211321	Promoter (<=1kb)
ENSSSCG00000011680	13	83308913	83309664	752	5.47097	3.3679	1.37026	0.00284034	0.0122859	Promoter (<=1kb)
ENSSSCG00000005094	1	190169167	190171803	2637	11.0599	9.6558	1.37018	1.69e-15	7.7e-14	Promoter (<=1kb)
ENSSSCG00000001518	7	29834038	29837685	3648	10.5818	9.171	1.37	1.46e-13	5.29e-12	Promoter (<=1kb)
ENSSSCG00000006621	4	97727300	97731350	4051	10.6086	8.99489	1.36869	0.000189858	0.00123945	Promoter (<=1kb)
ENSSSCG00000003212	6	55228636	55229210	575	4.78631	2.60655	1.36818	0.00353798	0.0147649	Promoter (1-2kb)
ENSSSCG00000003825	6	152321335	152322661	1327	7.77673	6.31465	1.36608	3.94e-07	5.19e-06	Promoter (<=1kb)
ENSSSCG00000030361	6	64070635	64070873	239	5.01011	2.95461	1.36236	0.00278095	0.0120765	Promoter (2-3kb)
ENSSSCG00000038929	7	49622646	49623150	505	5.48531	3.71709	1.36072	0.00097866	0.00502244	Promoter (<=1kb)
ENSSSCG00000011069	10	39461966	39463825	1860	9.23106	7.79955	1.35733	3.1e-08	5.12e-07	Promoter (<=1kb)
ENSSSCG00000002267	7	85919007	85919365	359	4.48349	2.30562	1.3476	0.00386278	0.0158691	Promoter (2-3kb)
ENSSSCG00000017995	12	54583466	54586528	3063	10.349	8.96355	1.34229	1.82e-12	5.71e-11	Promoter (<=1kb)
ENSSSCG00000008768	8	27959602	27961320	1719	9.62561	8.24452	1.33845	1.3e-12	4.17e-11	Promoter (<=1kb)
ENSSSCG00000009644	14	8375267	8375548	282	4.60364	1.67101	1.33841	0.0060865	0.0230006	Promoter (<=1kb)
ENSSSCG00000022739	6	115399460	115401506	2047	9.86447	8.4819	1.33663	1.45e-11	4.01e-10	Promoter (<=1kb)
ENSSSCG00000008429	3	93183368	93185985	2618	10.3801	7.19568	1.33244	0.00638771	0.0239584	Promoter (<=1kb)
ENSSSCG00000035297	7	115353350	115354561	1212	5.75642	4.03687	1.32801	0.00102371	0.00521058	Promoter (1-2kb)
ENSSSCG00000027226	12	26814479	26816415	1937	8.67744	7.25201	1.3169	3e-06	3.25e-05	Promoter (<=1kb)
ENSSSCG00000003733	6	116609472	116612698	3227	10.457	6.89151	1.31091	0.00674142	0.0250645	Promoter (<=1kb)
ENSSSCG00000035600	14	71038824	71039212	389	4.29605	0.863655	1.30738	0.00689654	0.0255431	Promoter (2-3kb)
ENSSSCG00000031590	2	17119722	17125213	5492	10.8175	7.3875	1.30644	0.00689665	0.0255431	Promoter (<=1kb)
ENSSSCG00000030305	13	138631715	138632952	1238	8.35699	4.95199	1.30635	0.00690922	0.0255819	Promoter (<=1kb)
ENSSSCG00000009366	11	14145900	14146188	289	4.12179	1.37312	1.30469	0.00675588	0.0250979	Promoter (<=1kb)
ENSSSCG00000006156	4	56474383	56475362	980	5.62557	3.91344	1.30371	0.00148454	0.00715644	Promoter (1-2kb)
ENSSSCG00000038006	6	69937280	69937837	558	5.93915	4.26021	1.30265	0.00113181	0.00568264	Promoter (2-3kb)
ENSSSCG00000003951	6	167959034	167961998	2965	10.4213	7.44364	1.30103	0.00701157	0.025885	Promoter (<=1kb)
ENSSSCG00000015334	9	75257709	75258781	1073	6.40571	4.54561	1.29632	0.00278693	0.0120977	Promoter (1-2kb)
ENSSSCG00000003582	6	85060071	85061170	1100	5.88447	4.09485	1.289	0.00215226	0.00971216	Promoter (<=1kb)
ENSSSCG00000040779	13	206229421	206229665	245	4.40024	1.56865	1.28704	0.00724549	0.0265745	Promoter (<=1kb)
ENSSSCG00000003160	6	54272782	54274831	2050	9.1582	7.82644	1.28638	1.52e-10	3.63e-09	Promoter (<=1kb)
ENSSSCG00000022380	2	72392600	72395928	3329	10.485	9.14422	1.28347	5.52e-09	1.05e-07	Promoter (<=1kb)
ENSSSCG00000033314	9	76623960	76629802	5843	11.4253	7.9243	1.28184	0.00738769	0.0269853	Promoter (<=1kb)
ENSSSCG00000010340	14	82255367	82256436	1070	6.66257	4.9574	1.27983	0.0016325	0.00773735	Promoter (<=1kb)
ENSSSCG00000009796	14	30545151	30545895	745	6.07412	4.50224	1.27786	0.000667478	0.00363688	Promoter (<=1kb)
ENSSSCG00000008029	3	40547692	40547945	254	4.88355	2.46933	1.27781	0.00646548	0.0241943	Promoter (2-3kb)
ENSSSCG00000010556	14	111831512	111837950	6439	11.6657	8.20142	1.27148	0.00764389	0.0277579	Promoter (<=1kb)
ENSSSCG00000003558	6	83903956	83907758	3803	10.8031	9.50114	1.2702	3.87e-14	1.5e-12	Promoter (<=1kb)
ENSSSCG00000011440	13	34583747	34586191	2445	9.38622	8.05394	1.26595	4.27e-08	6.84e-07	Promoter (<=1kb)
ENSSSCG00000013018	2	7330138	7330714	577	5.16453	2.94336	1.26325	0.00628194	0.0236174	Promoter (1-2kb)
ENSSSCG00000002443	7	113387081	113389995	2915	9.45802	8.14916	1.26204	2.27e-10	5.26e-09	Promoter (<=1kb)
ENSSSCG00000004147	1	25643402	25644646	1245	6.89136	5.35946	1.25276	0.000637361	0.00349409	Promoter (<=1kb)
ENSSSCG00000025980	4	54894545	54895782	1238	8.38449	6.82202	1.24719	0.000929191	0.00480084	Promoter (<=1kb)
ENSSSCG00000008568	3	112619302	112619758	457	4.11395	1.80741	1.24131	0.00731797	0.026776	Promoter (1-2kb)
ENSSSCG00000002734	6	14616081	14617864	1784	9.45742	6.06584	1.24128	0.00842606	0.0301441	Promoter (<=1kb)
ENSSSCG00000010381	14	89282001	89283563	1563	10.205	8.94402	1.23526	9.48e-16	4.46e-14	Promoter (<=1kb)
ENSSSCG00000034302	16	79361114	79361511	398	5.53458	3.9267	1.22748	0.00171843	0.00807671	Promoter (<=1kb)
ENSSSCG00000008645	3	127498945	127500980	2036	8.42456	7.10516	1.22527	3.32e-06	3.55e-05	Promoter (2-3kb)
ENSSSCG00000023684	6	18659669	18664548	4880	11.1903	7.681	1.22407	0.00876278	0.0310936	Promoter (<=1kb)
ENSSSCG00000038610	15	31001020	31006178	5159	11.3021	10.0609	1.22369	3.17e-22	3.32e-20	Promoter (<=1kb)
ENSSSCG00000038838	9	76634256	76644543	10288	12.5819	9.08525	1.22239	0.00881943	0.0312374	Promoter (<=1kb)
ENSSSCG00000013584	2	71323666	71329654	5989	11.5225	10.2966	1.21017	2.83e-23	3.44e-21	Promoter (<=1kb)
ENSSSCG00000000252	5	18181632	18182639	1008	6.61964	1.86365	1.20988	0.00735271	0.026887	Promoter (1-2kb)
ENSSSCG00000002280	7	89037330	89040132	2803	10.4207	8.96824	1.20694	0.000566766	0.003161	Promoter (<=1kb)
ENSSSCG00000017187	12	5305505	5305881	377	4.53193	1.44862	1.20654	0.00959847	0.0335297	Promoter (1-2kb)
ENSSSCG00000006717	4	101475913	101478465	2553	10.0073	8.76076	1.20379	5.14e-10	1.13e-08	Promoter (<=1kb)
ENSSSCG00000036686	2	133579719	133580124	406	4.86546	2.96922	1.20258	0.00557082	0.0213939	Promoter (2-3kb)
ENSSSCG00000004759	1	130471316	130474661	3346	10.9517	7.49138	1.20191	0.00941459	0.0330038	Promoter (<=1kb)
ENSSSCG00000034049	12	58942486	58942888	403	4.98499	2.90985	1.20062	0.00705087	0.0259856	Promoter (2-3kb)
ENSSSCG00000017328	12	18036301	18039094	2794	10.7015	9.47211	1.19944	1.07e-12	3.48e-11	Promoter (<=1kb)
ENSSSCG00000006059	4	35273276	35275825	2550	8.59028	7.33262	1.19944	5.28e-08	8.27e-07	Promoter (<=1kb)
ENSSSCG00000004870	1	149580182	149580461	280	4.03481	1.37312	1.19731	0.00978092	0.0340258	Promoter (1-2kb)
ENSSSCG00000021748	5	4492983	4494875	1893	9.2699	8.04289	1.19407	1.44e-11	4e-10	Promoter (<=1kb)
ENSSSCG00000002635	6	242117	245279	3163	9.54541	8.31725	1.18444	1.03e-09	2.17e-08	Promoter (<=1kb)
ENSSSCG00000017000	16	53157046	53157277	232	3.71869	0.448617	1.18423	0.0102101	0.0351803	Promoter (2-3kb)
ENSSSCG00000009672	14	11744772	11747360	2589	8.29899	6.94121	1.1792	0.000197329	0.00128138	Promoter (1-2kb)
ENSSSCG00000006370	4	89400470	89402464	1995	8.26418	6.97876	1.17661	1.62e-05	0.000145	Promoter (<=1kb)
ENSSSCG00000031904	8	108313481	108315941	2461	10.5553	7.34777	1.17634	0.0104562	0.035896	Promoter (<=1kb)
ENSSSCG00000015540	9	122591556	122591814	259	4.0652	1.18558	1.1752	0.0106457	0.036451	Promoter (<=1kb)
ENSSSCG00000031825	4	982021	985500	3480	10.5829	9.38571	1.17349	5.9e-15	2.49e-13	Promoter (<=1kb)
ENSSSCG00000016704	18	45440958	45446914	5957	10.5039	9.31281	1.17218	3.15e-19	2.3e-17	Promoter (<=1kb)
ENSSSCG00000035297	7	115354953	115355894	942	5.77443	4.17119	1.17127	0.00294196	0.0126522	Promoter (<=1kb)
ENSSSCG00000022649	8	88610207	88610764	558	4.69629	2.03358	1.16915	0.0106999	0.0366106	Promoter (1-2kb)
ENSSSCG00000016831	16	21088062	21089095	1034	8.5882	7.36431	1.16762	6.96e-08	1.07e-06	Promoter (<=1kb)
ENSSSCG00000016708	18	45636289	45639154	2866	10.8776	9.68225	1.16555	3.54e-12	1.07e-10	Promoter (<=1kb)
ENSSSCG00000028190	7	75787286	75787739	454	4.66392	2.71047	1.15916	0.00796189	0.0287276	Promoter (1-2kb)
ENSSSCG00000024389	2	227989	233229	5241	10.6403	9.46737	1.15087	2.96e-15	1.31e-13	Promoter (<=1kb)
ENSSSCG00000011600	13	70170745	70171107	363	4.27582	1.89461	1.14966	0.0107738	0.0368243	Promoter (2-3kb)
ENSSSCG00000040088	2	12406343	12406627	285	4.53839	1.67101	1.1443	0.0118158	0.0396063	Promoter (1-2kb)
ENSSSCG00000000707	5	64290087	64290533	447	4.23522	2.04016	1.13579	0.0108782	0.0370809	Promoter (1-2kb)
ENSSSCG00000008970	8	71260326	71261512	1187	7.51693	6.19944	1.13533	0.000273445	0.00169915	Promoter (<=1kb)
ENSSSCG00000032833	2	70962693	70962993	301	4.60587	2.63914	1.13342	0.00885693	0.0313518	Promoter (2-3kb)
ENSSSCG00000002026	7	75719958	75723756	3799	11.3307	10.09	1.12949	3.02e-05	0.000252238	Promoter (<=1kb)
ENSSSCG00000012083	13	205150967	205153424	2458	10.0526	7.10075	1.12748	0.0124469	0.0413208	Promoter (<=1kb)
ENSSSCG00000027515	6	48375746	48376991	1246	6.54583	1.86365	1.12719	0.00926846	0.032585	Promoter (<=1kb)
ENSSSCG00000035012	16	39677693	39678104	412	4.64718	2.71047	1.12562	0.00922936	0.0324687	Promoter (1-2kb)
ENSSSCG00000013018	2	7326312	7329967	3656	10.0327	8.89158	1.12259	6.78e-18	4.17e-16	Promoter (<=1kb)
ENSSSCG00000022312	6	42888571	42892783	4213	11.0624	9.90803	1.12178	7.87e-11	1.96e-09	Promoter (<=1kb)
ENSSSCG00000017177	12	4936808	4940640	3833	11.1375	9.99633	1.12074	2.98e-15	1.31e-13	Promoter (<=1kb)
ENSSSCG00000006369	4	89424021	89426733	2713	10.4045	9.23789	1.12055	1.75e-08	3.04e-07	Promoter (<=1kb)
ENSSSCG00000018047	12	60299290	60299578	289	4.58051	2.71047	1.1195	0.00880997	0.0312218	Promoter (2-3kb)
ENSSSCG00000023178	2	7179765	7182519	2755	9.71119	8.55397	1.11671	1.89e-09	3.84e-08	Promoter (<=1kb)
ENSSSCG00000014137	2	91932838	91933037	200	3.49077	0.529741	1.11374	0.0130244	0.0428459	Promoter (2-3kb)
ENSSSCG00000007114	17	29997618	30002961	5344	11.8436	8.1361	1.11173	0.0118048	0.0395764	Promoter (<=1kb)
ENSSSCG00000000991	7	661680	666799	5120	11.2207	7.69774	1.11059	0.0122367	0.0407671	Promoter (<=1kb)
ENSSSCG00000008123	3	46715952	46716781	830	5.57937	3.65516	1.10948	0.00947434	0.0331942	Promoter (1-2kb)
ENSSSCG00000017539	12	24849914	24861483	11570	12.3075	11.1798	1.10898	5.99e-16	2.89e-14	Promoter (<=1kb)
ENSSSCG00000009148	8	113820281	113823632	3352	9.8359	8.65908	1.10761	1.1e-06	1.32e-05	Promoter (<=1kb)
ENSSSCG00000011408	13	32827594	32831209	3616	8.96362	7.78901	1.10686	1.02e-06	1.23e-05	Promoter (<=1kb)
ENSSSCG00000002349	7	96940603	96943973	3371	11.0541	9.91577	1.10311	3.17e-10	7.17e-09	Promoter (<=1kb)
ENSSSCG00000023834	1	44982583	44982812	230	3.35641	0	1.10253	0.010583	0.0362668	Promoter (2-3kb)
ENSSSCG00000031053	4	96008575	96013883	5309	11.2421	10.12	1.09754	3.28e-13	1.14e-11	Promoter (<=1kb)
ENSSSCG00000001076	7	14042409	14043096	688	5.03772	3.00885	1.09579	0.0112756	0.0381584	Promoter (2-3kb)
ENSSSCG00000002818	6	19243569	19243791	223	4.19344	1.87106	1.08408	0.013999	0.0454522	Promoter (2-3kb)
ENSSSCG00000032996	6	1545369	1547762	2394	9.33596	8.21955	1.08149	3.43e-10	7.71e-09	Promoter (<=1kb)
ENSSSCG00000005249	1	222657373	222661163	3791	11.1173	10.0117	1.07222	2.77e-10	6.34e-09	Promoter (<=1kb)
ENSSSCG00000003256	6	56232497	56236139	3643	9.26542	8.15326	1.07179	3.66e-09	7.14e-08	Promoter (<=1kb)
ENSSSCG00000034321	4	41744336	41744869	534	5.53751	4.05754	1.0639	0.00448767	0.017941	Promoter (2-3kb)
ENSSSCG00000035617	9	119892586	119893491	906	7.62157	6.43161	1.06061	0.00011514	0.000804727	Promoter (<=1kb)
ENSSSCG00000010381	14	89280503	89281786	1284	7.61416	6.45653	1.05174	4.07e-05	0.000326366	Promoter (1-2kb)
ENSSSCG00000032355	7	4109523	4110398	876	6.00779	4.02625	1.05099	0.0136066	0.0444222	Promoter (1-2kb)
ENSSSCG00000014436	2	150678506	150681359	2854	9.34716	8.25725	1.04758	1.03e-08	1.88e-07	Promoter (<=1kb)
ENSSSCG00000017177	12	4941600	4941906	307	4.57595	2.79105	1.04735	0.0113369	0.0383025	Promoter (<=1kb)
ENSSSCG00000006950	4	130823365	130823622	258	4.15653	2.04016	1.0448	0.0152671	0.0487484	Promoter (2-3kb)
ENSSSCG00000002803	6	20052435	20053519	1085	8.38498	7.24183	1.04458	3.14e-05	0.000261535	Promoter (<=1kb)
ENSSSCG00000017535	12	24829498	24849606	20109	12.4136	11.3535	1.04448	2.35e-17	1.35e-15	Promoter (<=1kb)
ENSSSCG00000016140	15	110916761	110922820	6060	11.8345	10.5614	1.04323	0.00114365	0.0057358	Promoter (<=1kb)
ENSSSCG00000008336	3	72689769	72692086	2318	7.4847	6.1947	1.03848	0.00155768	0.00744732	Promoter (2-3kb)
ENSSSCG00000009293	11	2915214	2918486	3273	10.7656	9.69774	1.03325	1.11e-09	2.33e-08	Promoter (<=1kb)
ENSSSCG00000006099	4	42058062	42063403	5342	12.2483	8.7639	1.02976	0.0156828	0.0498325	Promoter (<=1kb)
ENSSSCG00000038056	13	203202290	203202565	276	4.90232	3.20099	1.02499	0.0110638	0.037577	Promoter (1-2kb)
ENSSSCG00000023178	2	7182773	7183206	434	5.11238	3.57822	1.02455	0.00788519	0.0284901	Promoter (2-3kb)
ENSSSCG00000039049	1	27605008	27607829	2822	10.1935	9.12177	1.01705	3.12e-07	4.18e-06	Promoter (<=1kb)
ENSSSCG00000002954	6	47180902	47184909	4008	11.2885	9.70889	1.01327	0.0094092	0.0329912	Promoter (<=1kb)
ENSSSCG00000023178	2	7177143	7177695	553	5.50192	4.09643	1.0051	0.0054044	0.0208587	Promoter (2-3kb)
ENSSSCG00000021852	15	126124135	126128174	4040	10.3133	9.2811	1.00472	3.41e-11	8.93e-10	Promoter (<=1kb)
ENSSSCG00000035037	13	206462649	206467363	4715	10.3049	9.28296	0.999865	1.03e-12	3.35e-11	Promoter (<=1kb)
ENSSSCG00000007748	3	16875126	16875799	674	4.8909	3.20099	0.995754	0.0127699	0.0421564	Promoter (1-2kb)
ENSSSCG00000032503	15	38095716	38099420	3705	10.1287	6.14178	0.993068	0.0157058	0.0498756	Promoter (<=1kb)
ENSSSCG00000032242	7	30318125	30322451	4327	10.5852	9.58281	0.991296	1.08e-21	1.06e-19	Promoter (<=1kb)
ENSSSCG00000025686	10	12442383	12444399	2017	8.15815	7.06886	0.989906	3.91e-05	0.000315328	Promoter (<=1kb)
ENSSSCG00000010245	14	71927180	71929240	2061	9.82358	8.788	0.988115	8.94e-08	1.35e-06	Promoter (<=1kb)
ENSSSCG00000006369	4	89427706	89428403	698	5.15271	3.67524	0.981568	0.00887088	0.031386	Promoter (2-3kb)
ENSSSCG00000010087	14	50260557	50261984	1428	7.82679	6.7482	0.971809	6.43e-05	0.000484674	Promoter (<=1kb)
ENSSSCG00000002504	7	117608938	117610571	1634	8.5427	7.45961	0.965198	0.000118913	0.000828097	Promoter (<=1kb)
ENSSSCG00000011090	10	53601809	53604647	2839	10.6733	9.66618	0.964208	3.73e-08	6.05e-07	Promoter (<=1kb)
ENSSSCG00000015379	9	90422771	90424072	1302	7.74809	6.60728	0.956599	0.000779457	0.00413689	Promoter (<=1kb)
ENSSSCG00000017297	12	15435083	15438526	3444	11.0557	10.0591	0.955903	2.48e-08	4.18e-07	Promoter (<=1kb)
ENSSSCG00000026257	6	83385604	83386071	468	5.24099	3.69967	0.955411	0.0121996	0.0406812	Promoter (<=1kb)
ENSSSCG00000002786	6	27841071	27842909	1839	9.36955	8.36623	0.952544	2.11e-07	2.94e-06	Promoter (<=1kb)
ENSSSCG00000011471	13	39792271	39793204	934	5.88723	4.57709	0.95161	0.00542578	0.0209291	Promoter (2-3kb)
ENSSSCG00000026427	4	97373503	97377125	3623	10.9857	9.99954	0.943317	4.46e-08	7.09e-07	Promoter (<=1kb)
ENSSSCG00000030361	6	64075938	64076154	217	4.66821	3.03687	0.943077	0.0156159	0.0496674	Promoter (2-3kb)
ENSSSCG00000010163	14	57317172	57319871	2700	10.3717	9.38644	0.926775	1.26e-06	1.48e-05	Promoter (<=1kb)
ENSSSCG00000013576	2	71511057	71511890	834	6.54612	5.34058	0.924965	0.00347387	0.0145404	Promoter (<=1kb)
ENSSSCG00000005446	1	250367246	250369935	2690	10.2448	9.28034	0.922378	3.05e-08	5.03e-07	Promoter (<=1kb)
ENSSSCG00000013119	2	11737368	11741160	3793	11.0785	10.1378	0.917466	1.86e-12	5.81e-11	Promoter (<=1kb)
ENSSSCG00000005221	1	217300552	217302351	1800	8.59304	7.6138	0.914787	3.2e-06	3.44e-05	Promoter (<=1kb)
ENSSSCG00000035182	6	6387038	6387966	929	8.14629	6.9645	0.909636	0.00342996	0.0143912	Promoter (<=1kb)
ENSSSCG00000039089	16	79933239	79936234	2996	9.63727	8.70953	0.901572	2.61e-11	6.94e-10	Promoter (<=1kb)
ENSSSCG00000035012	16	39678254	39680766	2513	10.8195	9.87734	0.89504	1.58e-07	2.25e-06	Promoter (<=1kb)
ENSSSCG00000040989	12	6711888	6716866	4979	12.0685	11.0207	0.892068	0.000618141	0.00340595	Promoter (<=1kb)
ENSSSCG00000014060	2	81526450	81527392	943	5.75843	4.44711	0.886852	0.0100124	0.0346453	Promoter (2-3kb)
ENSSSCG00000028892	6	92412381	92414799	2419	10.5223	9.29598	0.883668	0.00689053	0.0255282	Promoter (<=1kb)
ENSSSCG00000008664	3	122716578	122721883	5306	12.2488	11.2496	0.88169	0.000183708	0.00120467	Promoter (<=1kb)
ENSSSCG00000015735	15	31964901	31966466	1566	9.36916	8.42776	0.880976	1.65e-06	1.89e-05	Promoter (<=1kb)
ENSSSCG00000014672	9	4187255	4188899	1645	9.80809	8.86462	0.878264	3.25e-06	3.48e-05	Promoter (<=1kb)
ENSSSCG00000022447	4	122828566	122828970	405	5.11552	3.7084	0.873004	0.0152974	0.0488282	Promoter (1-2kb)
ENSSSCG00000024109	13	132608367	132608925	559	5.09138	3.71709	0.862142	0.0152558	0.0487294	Promoter (<=1kb)
ENSSSCG00000001067	7	13013852	13015761	1910	8.47284	7.32524	0.85753	0.00519644	0.0202061	Promoter (<=1kb)
ENSSSCG00000003161	6	54639048	54640450	1403	6.12159	4.90406	0.856659	0.00836672	0.0299581	Promoter (1-2kb)
ENSSSCG00000035887	4	66635243	66637150	1908	8.46958	7.32022	0.850427	0.00582744	0.0221807	Promoter (<=1kb)
ENSSSCG00000001561	7	32105994	32108937	2944	10.6303	9.71704	0.847978	3.95e-06	4.16e-05	Promoter (<=1kb)
ENSSSCG00000007722	3	11818511	11819285	775	6.29743	5.13429	0.834399	0.00774527	0.0280704	Promoter (<=1kb)
ENSSSCG00000010853	10	13752716	13754878	2163	8.59894	7.63824	0.831859	0.000331117	0.00200316	Promoter (2-3kb)
ENSSSCG00000009245	8	135506032	135509511	3480	10.8572	9.98333	0.821778	4.92e-07	6.34e-06	Promoter (<=1kb)
ENSSSCG00000015823	15	48526264	48529710	3447	11.2595	10.4018	0.820106	1.01e-08	1.83e-07	Promoter (<=1kb)
ENSSSCG00000006023	4	27898064	27901521	3458	10.7149	9.86412	0.816566	1.9e-09	3.86e-08	Promoter (<=1kb)
ENSSSCG00000013382	2	42164957	42167155	2199	8.22552	7.25727	0.815465	0.000761631	0.00406111	Promoter (<=1kb)
ENSSSCG00000009720	14	21082648	21084812	2165	10.2005	9.31104	0.813676	1.41e-05	0.000127	Promoter (<=1kb)
ENSSSCG00000032735	10	23391452	23392969	1518	7.77586	6.77058	0.811217	0.0020403	0.00930891	Promoter (<=1kb)
ENSSSCG00000000810	5	77638265	77646932	8668	11.6006	10.775	0.808993	1.8e-16	9.17e-15	Promoter (<=1kb)
ENSSSCG00000036705	12	47346730	47347790	1061	8.25624	7.35247	0.806949	9.28e-05	0.000667001	Promoter (<=1kb)
ENSSSCG00000009668	14	11351691	11353099	1409	8.4647	7.30268	0.805135	0.0105954	0.0362991	Promoter (<=1kb)
ENSSSCG00000032607	6	79588801	79590849	2049	8.04355	6.91331	0.804453	0.00881599	0.0312371	Promoter (<=1kb)
ENSSSCG00000024743	12	24200772	24202207	1436	7.20897	6.17397	0.791812	0.00438172	0.0175773	Promoter (2-3kb)
ENSSSCG00000016725	18	48960283	48962698	2416	9.94531	9.09385	0.787485	4.82e-06	4.95e-05	Promoter (<=1kb)
ENSSSCG00000016656	18	36785812	36789075	3264	11.2013	10.3889	0.780847	8.97e-10	1.9e-08	Promoter (<=1kb)
ENSSSCG00000016365	15	139530881	139533055	2175	9.26372	8.43304	0.778023	5.53e-07	7.07e-06	Promoter (<=1kb)
ENSSSCG00000015010	9	36969012	36971387	2376	9.80347	8.97774	0.776499	2.89e-07	3.91e-06	Promoter (<=1kb)
ENSSSCG00000038056	13	203202612	203205917	3306	8.75236	7.87054	0.77097	0.000198675	0.00128852	Promoter (<=1kb)
ENSSSCG00000002828	6	30055430	30057711	2282	9.58445	8.73842	0.764296	3.11e-05	0.000258995	Promoter (<=1kb)
ENSSSCG00000010493	14	106791077	106794747	3671	10.1643	9.32009	0.76259	3.3e-05	0.000272522	Promoter (<=1kb)
ENSSSCG00000000500	5	34002287	34004450	2164	10.8177	10.0008	0.757583	2.26e-06	2.51e-05	Promoter (<=1kb)
ENSSSCG00000016491	18	8204832	8207810	2979	10.4295	9.65153	0.753236	5.58e-12	1.63e-10	Promoter (<=1kb)
ENSSSCG00000035849	6	167740639	167744802	4164	11.3512	10.4125	0.751489	0.00248597	0.010968	Promoter (<=1kb)
ENSSSCG00000010025	14	47983322	47987204	3883	10.8929	10.111	0.750532	5.74e-10	1.25e-08	Promoter (<=1kb)
ENSSSCG00000011680	13	83307280	83308635	1356	8.297	7.409	0.747564	0.000749307	0.0040018	Promoter (<=1kb)
ENSSSCG00000004223	1	37230450	37233412	2963	10.2608	9.23388	0.746812	0.00831867	0.0298132	Promoter (<=1kb)
ENSSSCG00000032424	13	1126785	1129051	2267	10.1202	9.32763	0.745472	1.52e-07	2.17e-06	Promoter (<=1kb)
ENSSSCG00000012848	2	431869	436786	4918	8.95484	8.10404	0.743227	0.000193002	0.00125662	Promoter (<=1kb)
ENSSSCG00000028964	X	42996457	42999822	3366	9.71629	8.92682	0.742023	1.9e-07	2.66e-06	Promoter (<=1kb)
ENSSSCG00000002847	6	37666682	37670711	4030	10.7035	9.91297	0.739198	4.49e-07	5.85e-06	Promoter (<=1kb)
ENSSSCG00000016685	18	43069757	43072511	2755	9.98708	9.20377	0.738755	6.87e-08	1.06e-06	Promoter (<=1kb)
ENSSSCG00000005628	1	268403562	268404659	1098	6.38176	5.28463	0.737117	0.01458	0.0469887	Promoter (1-2kb)
ENSSSCG00000028931	3	117586923	117594775	7853	10.8674	10.0758	0.732598	2.87e-06	3.13e-05	Promoter (<=1kb)
ENSSSCG00000011133	10	64800134	64803929	3796	10.636	9.8442	0.719952	1.58e-05	0.000142	Promoter (<=1kb)
ENSSSCG00000009148	8	113824194	113830096	5903	12.1277	11.3781	0.70036	3.68e-07	4.88e-06	Promoter (<=1kb)
ENSSSCG00000027423	6	166644334	166646803	2470	9.98012	9.2396	0.69938	2.73e-08	4.56e-07	Promoter (<=1kb)
ENSSSCG00000032242	7	30323066	30324528	1463	6.64065	5.68971	0.687266	0.00950169	0.0332582	Promoter (2-3kb)
ENSSSCG00000038475	6	128004256	128006369	2114	10.4391	9.71314	0.684619	3.49e-08	5.69e-07	Promoter (<=1kb)
ENSSSCG00000005614	1	268062299	268067128	4830	12.2014	11.3585	0.684539	0.00194153	0.008937	Promoter (<=1kb)
ENSSSCG00000034049	12	58934541	58940212	5672	11.1898	10.2695	0.679603	0.00807956	0.0290863	Promoter (<=1kb)
ENSSSCG00000033574	5	87101797	87102767	971	6.94866	5.98412	0.679524	0.0127677	0.0421527	Promoter (<=1kb)
ENSSSCG00000027975	13	207269166	207272069	2904	10.3978	9.66392	0.673515	3.53e-06	3.76e-05	Promoter (<=1kb)
ENSSSCG00000001252	7	22501124	22503471	2348	7.51611	6.5857	0.669495	0.0105654	0.0362133	Promoter (<=1kb)
ENSSSCG00000033015	15	132126317	132129774	3458	10.5985	9.87762	0.668282	7.78e-07	9.63e-06	Promoter (<=1kb)
ENSSSCG00000032562	12	3823701	3828187	4487	9.74611	8.96091	0.667506	0.000581624	0.00322671	Promoter (<=1kb)
ENSSSCG00000007748	3	16877134	16879299	2166	9.58583	8.81597	0.655458	0.000516699	0.00291959	Promoter (<=1kb)
ENSSSCG00000004154	1	26484252	26490487	6236	11.1458	10.4526	0.65516	1.33e-08	2.36e-07	Promoter (<=1kb)
ENSSSCG00000011455	13	35567250	35570410	3161	10.6841	9.77291	0.652249	0.011366	0.0383865	Promoter (<=1kb)
ENSSSCG00000008443	3	94251121	94255358	4238	12.0269	11.167	0.650417	0.00640864	0.0240198	Promoter (<=1kb)
ENSSSCG00000011946	13	153994847	153999695	4849	11.8302	11.1488	0.646376	4.81e-09	9.24e-08	Promoter (<=1kb)
ENSSSCG00000007722	3	11819594	11821513	1920	8.53978	7.78371	0.642601	0.000540953	0.00303831	Promoter (<=1kb)
ENSSSCG00000028317	2	82760595	82763159	2565	9.94401	9.22253	0.636353	8.78e-05	0.000635125	Promoter (<=1kb)
ENSSSCG00000029239	2	141278159	141279129	971	6.92791	6.06226	0.627788	0.0102794	0.0353786	Promoter (<=1kb)
ENSSSCG00000040913	6	138182	140602	2421	10.0424	9.36479	0.626432	8.53e-07	1.05e-05	Promoter (<=1kb)
ENSSSCG00000031851	12	972367	996648	24282	13.293	12.6237	0.62589	1.51e-07	2.16e-06	Promoter (<=1kb)
ENSSSCG00000003212	6	55225595	55227118	1524	8.10824	7.27611	0.622404	0.00775351	0.0280891	Promoter (<=1kb)
ENSSSCG00000009011	8	76146734	76150865	4132	11.5	10.8274	0.621109	1.12e-06	1.33e-05	Promoter (<=1kb)
ENSSSCG00000015871	15	63494202	63498542	4341	11.5951	10.9345	0.611852	7.95e-07	9.82e-06	Promoter (<=1kb)
ENSSSCG00000011610	13	70916264	70919037	2774	9.54927	8.84903	0.610809	0.000157438	0.00105481	Promoter (<=1kb)
ENSSSCG00000016263	15	131299251	131300796	1546	8.78752	8.08048	0.608869	0.00031208	0.00190402	Promoter (<=1kb)
ENSSSCG00000008187	3	55350136	55352451	2316	9.28743	8.46526	0.607174	0.00889262	0.0314538	Promoter (<=1kb)
ENSSSCG00000040581	13	33086602	33091812	5211	10.6671	10.0066	0.599596	9.67e-06	9.2e-05	Promoter (<=1kb)
ENSSSCG00000000528	5	41424231	41426235	2005	9.07022	8.27075	0.58579	0.010091	0.0348743	Promoter (<=1kb)
ENSSSCG00000010048	14	49187880	49189207	1328	8.93882	8.24664	0.582571	0.000793687	0.00419964	Promoter (<=1kb)
ENSSSCG00000015047	9	40988695	40989521	827	7.64263	6.85879	0.573213	0.0105235	0.0360935	Promoter (<=1kb)
ENSSSCG00000037572	11	24116116	24118786	2671	10.4484	9.81946	0.570682	8.4e-06	8.11e-05	Promoter (<=1kb)
ENSSSCG00000013327	2	30039441	30043034	3594	11.1213	10.3513	0.56279	0.0112316	0.0380539	Promoter (<=1kb)
ENSSSCG00000021815	10	65020725	65025032	4308	11.11	10.515	0.561338	9.03e-09	1.66e-07	Promoter (<=1kb)
ENSSSCG00000026710	3	33833186	33839622	6437	11.543	10.9421	0.559196	2.98e-07	4.02e-06	Promoter (<=1kb)
ENSSSCG00000001398	7	23647425	23649780	2356	9.85985	9.22228	0.557058	0.000149493	0.00100958	Promoter (<=1kb)
ENSSSCG00000034802	13	125097867	125099918	2052	9.76867	9.13973	0.553905	0.000113939	0.000798096	Promoter (<=1kb)
ENSSSCG00000032552	12	40074594	40077021	2428	10.8311	10.2264	0.552964	4.26e-06	4.45e-05	Promoter (<=1kb)
ENSSSCG00000006159	4	56858652	56862681	4030	10.5641	9.9131	0.551899	0.000604143	0.00334098	Promoter (<=1kb)
ENSSSCG00000040025	14	128961284	128965371	4088	11.0311	10.4385	0.550823	3.41e-07	4.54e-06	Promoter (<=1kb)
ENSSSCG00000015105	9	46248860	46255432	6573	11.4965	10.9095	0.549187	8.61e-08	1.3e-06	Promoter (<=1kb)
ENSSSCG00000014369	2	142347732	142353186	5455	11.1791	10.598	0.547147	1.53e-08	2.68e-07	Promoter (<=1kb)
ENSSSCG00000016611	18	24371418	24375428	4011	11.4596	10.8417	0.540591	0.00015396	0.0010346	Promoter (<=1kb)
ENSSSCG00000004192	1	31673421	31679079	5659	11.8762	11.1607	0.533677	0.00970801	0.0338348	Promoter (<=1kb)
ENSSSCG00000028682	6	59376497	59377924	1428	8.89448	8.24495	0.533607	0.00184629	0.00856996	Promoter (<=1kb)
ENSSSCG00000011600	13	70171222	70174300	3079	11.1582	10.4307	0.532353	0.0120389	0.0402033	Promoter (<=1kb)
ENSSSCG00000006987	17	5191461	5194082	2622	9.78179	9.07676	0.531848	0.00834959	0.0299085	Promoter (<=1kb)
ENSSSCG00000030548	8	130589238	130592088	2851	10.9398	10.3619	0.525919	7.16e-06	7.01e-05	Promoter (<=1kb)
ENSSSCG00000004612	1	116531875	116534031	2157	10.9494	10.3802	0.521256	4.12e-06	4.32e-05	Promoter (<=1kb)
ENSSSCG00000032015	1	86480602	86482500	1899	10.6329	10.0553	0.51949	2.36e-05	0.000202619	Promoter (<=1kb)
ENSSSCG00000027928	10	23598966	23600484	1519	9.2594	8.61478	0.518043	0.00296081	0.0127199	Promoter (<=1kb)
ENSSSCG00000038471	9	66000618	66002206	1589	9.38945	8.78386	0.516939	0.000514058	0.00290552	Promoter (<=1kb)
ENSSSCG00000024818	6	82184865	82188290	3426	10.0357	9.46432	0.513848	2.35e-05	0.000201634	Promoter (<=1kb)
ENSSSCG00000001565	7	32354125	32357698	3574	11.6106	11.0523	0.510687	4.7e-06	4.84e-05	Promoter (1-2kb)
ENSSSCG00000013313	2	28079350	28081941	2592	10.1005	9.53331	0.51018	2.86e-05	0.00024094	Promoter (<=1kb)
ENSSSCG00000017886	12	50658084	50660252	2169	8.61642	7.95836	0.507078	0.00694742	0.0256922	Promoter (<=1kb)
ENSSSCG00000023503	13	35289868	35293580	3713	11.156	10.6067	0.505475	2.45e-06	2.71e-05	Promoter (<=1kb)
ENSSSCG00000015131	9	47639086	47641607	2522	10.2779	9.71321	0.503811	5.28e-05	0.000409492	Promoter (<=1kb)
ENSSSCG00000016570	18	19513228	19514563	1336	7.78829	7.12449	0.503071	0.0088597	0.0313586	Promoter (<=1kb)
ENSSSCG00000002836	6	33727110	33736772	9663	12.876	12.3473	0.499573	1.84e-08	3.18e-07	Promoter (<=1kb)
ENSSSCG00000002267	7	85920369	85924301	3933	11.5661	11.0142	0.497949	2.67e-05	0.000226595	Promoter (<=1kb)
ENSSSCG00000036751	5	27570375	27573565	3191	11.0918	10.5194	0.492013	0.000487824	0.00278256	Promoter (<=1kb)
ENSSSCG00000017926	12	52434064	52438275	4212	10.7648	10.2459	0.48947	2.91e-08	4.84e-07	Promoter (<=1kb)
ENSSSCG00000021638	9	9314075	9316251	2177	9.959	9.40534	0.488871	0.000115455	0.000806315	Promoter (<=1kb)
ENSSSCG00000005582	1	264193081	264197336	4256	11.4533	10.9278	0.484897	2.13e-06	2.38e-05	Promoter (<=1kb)
ENSSSCG00000002263	7	87100227	87104306	4080	11.43	10.8996	0.483425	1.02e-05	9.59e-05	Promoter (<=1kb)
ENSSSCG00000017142	12	1664417	1669382	4966	11.0682	10.5271	0.483018	6.94e-05	0.00051769	Promoter (<=1kb)
ENSSSCG00000001229	7	22867313	22870347	3035	10.8019	10.2404	0.48164	0.000565112	0.00315273	Promoter (<=1kb)
ENSSSCG00000014598	9	2140458	2142786	2329	10.7028	10.1744	0.47637	2.98e-05	0.000249631	Promoter (<=1kb)
ENSSSCG00000029365	14	40354553	40358594	4042	10.9141	10.3992	0.474298	3.3e-06	3.53e-05	Promoter (<=1kb)
ENSSSCG00000011870	13	137395970	137398956	2987	11.4227	10.8893	0.472938	0.000118149	0.000823244	Promoter (<=1kb)
ENSSSCG00000013260	2	16131066	16135311	4246	11.1317	10.606	0.47016	6.84e-05	0.000511265	Promoter (<=1kb)
ENSSSCG00000038825	6	56546081	56547455	1375	8.50248	7.90163	0.461467	0.00890018	0.0314745	Promoter (<=1kb)
ENSSSCG00000013932	2	58295363	58298650	3288	9.93551	9.39886	0.458022	0.000886701	0.00461318	Promoter (<=1kb)
ENSSSCG00000014088	2	85293755	85296344	2590	10.408	9.84486	0.457585	0.00354402	0.0147833	Promoter (<=1kb)
ENSSSCG00000016426	18	4746431	4748762	2332	9.65056	9.12226	0.451914	0.000798239	0.00421885	Promoter (<=1kb)
ENSSSCG00000010085	14	50249817	50252499	2683	9.23493	8.71564	0.449294	0.000572879	0.00318958	Promoter (<=1kb)
ENSSSCG00000022292	9	124093235	124094429	1195	8.20483	7.609	0.447612	0.0126112	0.0417448	Promoter (<=1kb)
ENSSSCG00000009713	14	20125040	20128233	3194	10.2818	9.80195	0.445624	1.89e-06	2.14e-05	Promoter (<=1kb)
ENSSSCG00000022447	4	122825726	122828318	2593	10.2518	9.71578	0.445203	0.00221826	0.00996327	Promoter (<=1kb)
ENSSSCG00000038006	6	69934320	69936861	2542	10.0481	9.53291	0.430752	0.00212073	0.00960529	Promoter (<=1kb)
ENSSSCG00000027790	13	99784365	99787232	2868	10.8674	10.3847	0.430145	0.000172614	0.00113824	Promoter (<=1kb)
ENSSSCG00000037416	7	40806429	40809180	2752	9.58616	9.04187	0.42957	0.00749179	0.0272975	Promoter (<=1kb)
ENSSSCG00000017000	16	53157730	53160617	2888	11.1192	10.6517	0.422399	7.15e-05	0.000531985	Promoter (<=1kb)
ENSSSCG00000024393	13	121206302	121209120	2819	11.0215	10.5427	0.420902	0.000445186	0.00257257	Promoter (<=1kb)
ENSSSCG00000033546	6	83713586	83715251	1666	9.24635	8.75877	0.41931	0.00106641	0.00540388	Promoter (<=1kb)
ENSSSCG00000003063	6	50373172	50375766	2595	10.4796	9.98894	0.414734	0.00207479	0.00943335	Promoter (<=1kb)
ENSSSCG00000008336	3	72692344	72695389	3046	11.223	10.7777	0.409771	1.78e-05	0.000157	Promoter (<=1kb)
ENSSSCG00000010969	10	32152032	32155394	3363	10.3334	9.85551	0.403684	0.00232046	0.0103462	Promoter (<=1kb)
ENSSSCG00000013734	2	66226097	66228947	2851	10.075	9.63582	0.393736	0.000215076	0.00138116	Promoter (<=1kb)
ENSSSCG00000012173	X	19907351	19912100	4750	10.9811	10.5407	0.389357	0.000561863	0.00313891	Promoter (<=1kb)
ENSSSCG00000026417	6	59314053	59317291	3239	8.95429	8.47387	0.383588	0.0101886	0.0351224	Promoter (2-3kb)
ENSSSCG00000032658	12	44972975	44980750	7776	11.7811	11.3703	0.377843	4.84e-05	0.000379906	Promoter (<=1kb)
ENSSSCG00000027013	2	62069276	62071732	2457	10.1292	9.6487	0.374104	0.0153558	0.0489764	Promoter (<=1kb)
ENSSSCG00000014598	9	2078181	2081022	2842	9.23029	8.7508	0.372762	0.0153217	0.0488972	Promoter (<=1kb)
ENSSSCG00000013725	2	66289368	66293460	4093	10.2982	9.87313	0.371444	0.00133149	0.00652338	Promoter (<=1kb)
ENSSSCG00000023681	14	140633676	140640977	7302	11.7358	11.3507	0.36345	2.06e-06	2.31e-05	Promoter (<=1kb)
ENSSSCG00000014287	2	135155364	135158663	3300	11.0776	10.6825	0.359906	0.000181909	0.00119437	Promoter (2-3kb)
ENSSSCG00000039760	2	124198793	124202142	3350	10.8701	10.4923	0.357161	2.5e-06	2.76e-05	Promoter (<=1kb)
ENSSSCG00000016794	16	6143017	6146671	3655	11.1546	10.737	0.355614	0.00400522	0.0163534	Promoter (<=1kb)
ENSSSCG00000002516	7	121232053	121239459	7407	11.0198	10.6253	0.355241	0.000435391	0.00252476	Promoter (<=1kb)
ENSSSCG00000008645	3	127501136	127509577	8442	12.0927	11.6853	0.353057	0.0026299	0.0114978	Promoter (<=1kb)
ENSSSCG00000008123	3	46710836	46714840	4005	11.3641	10.957	0.352023	0.00289715	0.0124918	Promoter (<=1kb)
ENSSSCG00000012880	2	4232880	4238194	5315	10.7948	10.3646	0.351725	0.00993237	0.0344334	Promoter (<=1kb)
ENSSSCG00000007944	3	37927496	37930149	2654	9.90298	9.49786	0.351285	0.00286838	0.0123867	Promoter (<=1kb)
ENSSSCG00000000189	5	15132017	15136108	4092	11.5091	11.0923	0.349527	0.00663498	0.0247239	Promoter (<=1kb)
ENSSSCG00000015828	15	48691096	48698304	7209	12.7975	12.407	0.349265	0.000847286	0.00443331	Promoter (<=1kb)
ENSSSCG00000002515	7	121188767	121195317	6551	11.8856	11.5021	0.343916	0.000826508	0.0043432	Promoter (<=1kb)
ENSSSCG00000006059	4	34923812	34925853	2042	9.12252	8.70851	0.340996	0.0103262	0.035503	Promoter (<=1kb)
ENSSSCG00000014041	2	80636171	80638756	2586	9.91257	9.53922	0.337545	0.000626782	0.00344331	Promoter (<=1kb)
ENSSSCG00000023423	12	5204589	5209494	4906	11.2811	10.9178	0.336839	9.12e-05	0.000656923	Promoter (<=1kb)
ENSSSCG00000008820	8	38179632	38183069	3438	10.6198	10.2327	0.333398	0.00448142	0.0179203	Promoter (<=1kb)
ENSSSCG00000017333	12	18220254	18226586	6333	10.6492	10.2502	0.332648	0.0100862	0.0348611	Promoter (<=1kb)
ENSSSCG00000001817	7	53457742	53463175	5434	11.7706	11.4023	0.330594	0.00109841	0.00553663	Promoter (<=1kb)
ENSSSCG00000025856	12	19753039	19756442	3404	10.2729	9.90661	0.325772	0.0017091	0.00804011	Promoter (<=1kb)
ENSSSCG00000035593	1	51423192	51429378	6187	11.3087	10.947	0.324381	0.00133094	0.00652155	Promoter (<=1kb)
ENSSSCG00000034302	16	79356033	79360954	4922	11.6507	11.2809	0.323823	0.00341621	0.0143457	Promoter (<=1kb)
ENSSSCG00000009666	14	11216262	11217870	1609	9.62401	9.25266	0.321377	0.0049687	0.0194818	Promoter (<=1kb)
ENSSSCG00000007200	17	34436452	34438173	1722	9.65792	9.29459	0.312948	0.00731059	0.0267624	Promoter (<=1kb)
ENSSSCG00000008701	8	2142694	2146740	4047	10.9932	10.6682	0.30729	2.72e-05	0.000230136	Promoter (<=1kb)
ENSSSCG00000012854	2	328115	344636	16522	12.9986	12.6724	0.30418	0.000183131	0.00120132	Promoter (<=1kb)
ENSSSCG00000039562	15	32474264	32476552	2289	11.5003	11.1754	0.302105	0.000249483	0.00156808	Promoter (<=1kb)
ENSSSCG00000001486	7	26988020	26991305	3286	11.452	11.1275	0.284751	0.00795976	0.0287227	Promoter (<=1kb)
ENSSSCG00000001063	7	12116185	12120030	3846	10.9314	10.6291	0.273443	0.0038625	0.0158691	Promoter (<=1kb)
ENSSSCG00000002494	7	116588577	116591748	3172	10.6261	10.3231	0.267308	0.00975037	0.0339463	Promoter (<=1kb)
ENSSSCG00000035702	15	66236439	66240361	3923	11.1281	10.8498	0.255143	0.00340152	0.0142964	Promoter (<=1kb)
ENSSSCG00000007942	3	37865870	37868993	3124	11.2523	10.9716	0.253037	0.00775316	0.0280891	Promoter (<=1kb)
ENSSSCG00000012862	2	2256525	2264112	7588	11.871	11.5932	0.251694	0.00656631	0.0245004	Promoter (<=1kb)
ENSSSCG00000008647	3	128902792	128906252	3461	10.9778	10.6938	0.250296	0.0156392	0.0497243	Promoter (<=1kb)
ENSSSCG00000007991	3	41120074	41130447	10374	11.582	11.3283	0.231568	0.00879148	0.0311774	Promoter (<=1kb)
ENSSSCG00000022705	7	77647028	77653439	6412	11.3488	11.1175	0.214988	0.00649293	0.0242835	Promoter (<=1kb)
ENSSSCG00000004149	1	25734898	25737817	2920	10.806	10.5733	0.214622	0.00993687	0.0344457	Promoter (<=1kb)
ENSSSCG00000011454	13	35178389	35181834	3446	11.2381	11.0456	0.180651	0.0136305	0.0444841	Promoter (<=1kb)
ENSSSCG00000002690	6	6987134	6991401	4268	11.5967	11.8487	-0.237996	0.00119208	0.00593642	Promoter (<=1kb)
ENSSSCG00000005706	1	270760289	270764272	3984	11.1137	11.3699	-0.242426	0.000846151	0.00442864	Promoter (<=1kb)
ENSSSCG00000009679	14	12280545	12283112	2568	10.7373	11.0122	-0.25572	0.00200886	0.00919655	Promoter (<=1kb)
ENSSSCG00000009862	14	35705093	35707603	2511	10.7123	10.9947	-0.259398	0.00355188	0.0148145	Promoter (<=1kb)
ENSSSCG00000038973	5	101488932	101492938	4007	11.9688	12.2449	-0.259887	0.000542874	0.0030477	Promoter (<=1kb)
ENSSSCG00000038873	13	39571069	39575398	4330	11.5059	11.7943	-0.263209	0.00400388	0.0163532	Promoter (<=1kb)
ENSSSCG00000009777	14	29541724	29544419	2696	10.2376	10.5299	-0.265518	0.00464817	0.0184602	Promoter (<=1kb)
ENSSSCG00000033763	1	230904445	230909161	4717	12.0186	12.2969	-0.266963	2.93e-05	0.000246318	Promoter (<=1kb)
ENSSSCG00000011400	13	32733860	32737397	3538	9.49908	9.80003	-0.268483	0.00799869	0.0288304	Promoter (2-3kb)
ENSSSCG00000031518	2	116256296	116258034	1739	9.26478	9.5955	-0.286496	0.0103743	0.0356416	Promoter (<=1kb)
ENSSSCG00000010468	14	103869985	103873041	3057	11.7856	12.0876	-0.288023	2.15e-05	0.000186	Promoter (<=1kb)
ENSSSCG00000015329	9	74634889	74637122	2234	10.7153	11.0253	-0.288593	0.000463309	0.00266304	Promoter (<=1kb)
ENSSSCG00000005041	1	182602922	182606977	4056	11.4801	11.7818	-0.28869	1.25e-05	0.000115	Promoter (<=1kb)
ENSSSCG00000023243	6	151221646	151227282	5637	11.4567	11.761	-0.290793	1.32e-05	0.000121	Promoter (<=1kb)
ENSSSCG00000028108	6	81357760	81361140	3381	10.2379	10.5603	-0.297546	0.000694881	0.00376325	Promoter (<=1kb)
ENSSSCG00000016763	18	52401666	52405803	4138	11.6147	11.9296	-0.301068	4.27e-06	4.46e-05	Promoter (<=1kb)
ENSSSCG00000037900	2	3627913	3638166	10254	11.8596	12.1929	-0.31419	3.96e-05	0.000318948	Promoter (<=1kb)
ENSSSCG00000015846	15	54721524	54728255	6732	12.0282	12.3607	-0.321583	3.14e-08	5.16e-07	Promoter (<=1kb)
ENSSSCG00000011811	13	125781402	125786036	4635	11.3695	11.7116	-0.324065	1.28e-05	0.000117	Promoter (<=1kb)
ENSSSCG00000006143	4	51468387	51470004	1618	9.81468	10.1908	-0.335536	0.00139502	0.00678269	Promoter (<=1kb)
ENSSSCG00000015949	15	77994032	77995877	1846	9.17595	9.57572	-0.336828	0.00730668	0.0267534	Promoter (<=1kb)
ENSSSCG00000012474	X	78601418	78604806	3389	10.3519	10.7214	-0.337807	0.000327562	0.0019846	Promoter (<=1kb)
ENSSSCG00000016678	18	42431614	42433305	1692	8.89671	9.30915	-0.344372	0.00799905	0.0288304	Promoter (<=1kb)
ENSSSCG00000015014	9	38136726	38139497	2772	11.3691	11.7285	-0.34445	2.74e-07	3.72e-06	Promoter (<=1kb)
ENSSSCG00000029125	2	140052902	140056519	3618	11.1905	11.5548	-0.34651	1.74e-06	1.99e-05	Promoter (<=1kb)
ENSSSCG00000000530	5	41877234	41880033	2800	10.5106	10.904	-0.346564	0.00189799	0.00877086	Promoter (<=1kb)
ENSSSCG00000009652	14	9514825	9518981	4157	11.7545	12.1219	-0.347141	5.84e-06	5.84e-05	Promoter (<=1kb)
ENSSSCG00000007085	17	25996557	26003506	6950	11.756	12.1204	-0.348439	4e-07	5.26e-06	Promoter (<=1kb)
ENSSSCG00000011795	13	123648122	123651537	3416	11.2446	11.6585	-0.350328	0.00538138	0.0207907	Promoter (<=1kb)
ENSSSCG00000007058	17	17914508	17917719	3212	10.8654	11.2428	-0.353429	2e-05	0.000175	Promoter (<=1kb)
ENSSSCG00000017904	12	51957480	51973583	16104	13.1542	13.5234	-0.355215	2.49e-08	4.19e-07	Promoter (<=1kb)
ENSSSCG00000011441	13	34593184	34597757	4574	10.9957	11.3722	-0.360686	8.79e-08	1.33e-06	Promoter (<=1kb)
ENSSSCG00000009777	14	29535012	29540109	5098	11.0331	11.4291	-0.362339	0.000145082	0.000983236	Promoter (<=1kb)
ENSSSCG00000006698	4	99995989	99999309	3321	10.9112	11.306	-0.365607	4.21e-05	0.000335341	Promoter (2-3kb)
ENSSSCG00000026092	5	6781571	6785754	4184	11.2945	11.6767	-0.366182	7.67e-08	1.17e-06	Promoter (<=1kb)
ENSSSCG00000028159	7	96288025	96290293	2269	10.03	10.4523	-0.36786	0.00184489	0.00856597	Promoter (<=1kb)
ENSSSCG00000016119	15	106995509	106998517	3009	10.7605	11.1514	-0.371608	3.2e-07	4.29e-06	Promoter (<=1kb)
ENSSSCG00000029251	13	30802274	30806347	4074	11.8433	12.2276	-0.371968	3.52e-10	7.89e-09	Promoter (<=1kb)
ENSSSCG00000017428	12	20901818	20906329	4512	12.1435	12.531	-0.375359	1.51e-10	3.61e-09	Promoter (<=1kb)
ENSSSCG00000014113	2	88249925	88255960	6036	11.5876	11.9843	-0.379746	4.69e-08	7.43e-07	Promoter (<=1kb)
ENSSSCG00000010468	14	103833635	103837265	3631	10.6568	11.0875	-0.38447	0.000433815	0.00251841	Promoter (<=1kb)
ENSSSCG00000014173	2	103566846	103570898	4053	11.524	11.9356	-0.38774	1.75e-06	1.99e-05	Promoter (<=1kb)
ENSSSCG00000015901	15	71246448	71248334	1887	9.12113	9.58747	-0.391835	0.00350054	0.0146353	Promoter (<=1kb)
ENSSSCG00000028148	X	27181155	27183707	2553	9.2535	9.69663	-0.393848	0.000459945	0.00264537	Promoter (<=1kb)
ENSSSCG00000036206	13	84632824	84638279	5456	12.4614	12.8822	-0.397411	5.93e-07	7.51e-06	Promoter (<=1kb)
ENSSSCG00000006785	4	108747308	108752203	4896	11.157	11.5738	-0.40013	4.72e-09	9.07e-08	Promoter (<=1kb)
ENSSSCG00000039249	13	132486159	132490115	3957	10.8412	11.2597	-0.400885	8.43e-09	1.56e-07	Promoter (<=1kb)
ENSSSCG00000021149	1	37908762	37913452	4691	11.817	12.2394	-0.407263	2.26e-10	5.25e-09	Promoter (<=1kb)
ENSSSCG00000027196	18	6413849	6417282	3434	9.70703	10.213	-0.417559	0.00370681	0.0153419	Promoter (<=1kb)
ENSSSCG00000022353	8	122005896	122009620	3725	11.7079	12.1452	-0.418576	5.38e-09	1.03e-07	Promoter (<=1kb)
ENSSSCG00000029539	7	28631302	28634891	3590	10.5338	10.9888	-0.420233	8.32e-06	8.03e-05	Promoter (<=1kb)
ENSSSCG00000016073	15	100818845	100821575	2731	10.9069	11.353	-0.42046	4.67e-07	6.05e-06	Promoter (<=1kb)
ENSSSCG00000021457	6	88922348	88924881	2534	10.0386	10.5247	-0.426734	0.000433505	0.00251701	Promoter (<=1kb)
ENSSSCG00000024481	4	100876237	100878270	2034	8.48037	8.9956	-0.428194	0.00268141	0.0116993	Promoter (<=1kb)
ENSSSCG00000008227	3	58861323	58865787	4465	9.97765	10.4477	-0.428738	3.11e-05	0.000258995	Promoter (<=1kb)
ENSSSCG00000028827	2	47025461	47029367	3907	10.4679	10.9405	-0.433559	1.74e-05	0.000155	Promoter (<=1kb)
ENSSSCG00000001959	7	65089492	65092800	3309	10.4906	10.9638	-0.437068	5.83e-06	5.83e-05	Promoter (<=1kb)
ENSSSCG00000034723	12	1059859	1064634	4776	10.1189	10.6008	-0.437642	3.29e-05	0.000271769	Promoter (<=1kb)
ENSSSCG00000022173	8	99781970	99785611	3642	11.0532	11.5123	-0.440787	4.67e-10	1.03e-08	Promoter (<=1kb)
ENSSSCG00000027726	1	197689	201360	3672	9.8559	10.3367	-0.444427	3.76e-06	3.98e-05	Promoter (<=1kb)
ENSSSCG00000038007	10	43926913	43930899	3987	11.2156	11.6845	-0.44609	1.18e-08	2.12e-07	Promoter (<=1kb)
ENSSSCG00000028720	12	46907854	46911881	4028	10.7478	11.2169	-0.446289	1.05e-08	1.9e-07	Promoter (<=1kb)
ENSSSCG00000005232	1	219811180	219816952	5773	12.4042	12.8661	-0.447957	3.65e-13	1.26e-11	Promoter (<=1kb)
ENSSSCG00000038187	9	77508218	77512962	4745	11.0032	11.4698	-0.448794	1.05e-10	2.57e-09	Promoter (<=1kb)
ENSSSCG00000013389	2	44375082	44376593	1512	9.2349	9.73147	-0.449178	4.46e-05	0.000352715	Promoter (<=1kb)
ENSSSCG00000012695	X	111010983	111014632	3650	10.5041	10.9762	-0.449514	9.09e-09	1.67e-07	Promoter (<=1kb)
ENSSSCG00000010290	14	75518014	75520582	2569	10.7944	11.2676	-0.450956	5.85e-09	1.11e-07	Promoter (<=1kb)
ENSSSCG00000026155	12	1307947	1311106	3160	7.86441	8.45198	-0.463779	0.00603314	0.0228485	Promoter (2-3kb)
ENSSSCG00000016368	15	140059076	140062859	3784	10.2527	10.7493	-0.46785	9.44e-08	1.41e-06	Promoter (<=1kb)
ENSSSCG00000026155	12	1312267	1325166	12900	13.4053	13.8921	-0.469364	9.12e-12	2.6e-10	Promoter (<=1kb)
ENSSSCG00000002739	6	14714490	14716588	2099	10.109	10.6102	-0.469584	2.85e-07	3.86e-06	Promoter (<=1kb)
ENSSSCG00000031819	2	17446959	17450896	3938	10.7731	11.2875	-0.474026	4.32e-06	4.5e-05	Promoter (<=1kb)
ENSSSCG00000032556	3	18251615	18257964	6350	11.9933	12.4811	-0.475382	4.9e-16	2.38e-14	Promoter (<=1kb)
ENSSSCG00000008943	8	67830210	67833521	3312	10.8751	11.3802	-0.480327	4.65e-09	8.95e-08	Promoter (<=1kb)
ENSSSCG00000013079	2	9861832	9864587	2756	8.96827	9.52141	-0.483382	0.000269797	0.0016799	Promoter (<=1kb)
ENSSSCG00000036812	12	61181055	61187817	6763	10.5815	11.111	-0.485203	6.59e-06	6.51e-05	Promoter (<=1kb)
ENSSSCG00000036702	7	92636977	92647053	10077	12.5682	13.0771	-0.489536	2.05e-11	5.51e-10	Promoter (<=1kb)
ENSSSCG00000005297	1	235788823	235792528	3706	9.72173	10.2709	-0.492508	4.89e-05	0.000382933	Promoter (<=1kb)
ENSSSCG00000015766	15	38588983	38590173	1191	8.09651	8.72618	-0.493176	0.00561003	0.0215175	Promoter (<=1kb)
ENSSSCG00000009123	8	108914172	108918089	3918	12.2511	12.7598	-0.49327	4.4e-14	1.69e-12	Promoter (<=1kb)
ENSSSCG00000038801	8	115857943	115861941	3999	11.1883	11.7177	-0.496668	1.2e-07	1.76e-06	Promoter (<=1kb)
ENSSSCG00000010575	14	113136266	113139167	2902	10.8975	11.4242	-0.500261	3.26e-09	6.41e-08	Promoter (<=1kb)
ENSSSCG00000009083	8	100857248	100863769	6522	11.3599	11.8776	-0.501736	7.69e-14	2.88e-12	Promoter (<=1kb)
ENSSSCG00000017728	12	42119719	42122675	2957	10.1246	10.6591	-0.503672	4.42e-08	7.04e-07	Promoter (<=1kb)
ENSSSCG00000013399	2	46665248	46673194	7947	11.391	11.9128	-0.505156	9.03e-14	3.36e-12	Promoter (<=1kb)
ENSSSCG00000011101	10	56127530	56131798	4269	10.9551	11.489	-0.506617	4.36e-09	8.42e-08	Promoter (<=1kb)
ENSSSCG00000020853	17	20844370	20846724	2355	10.4144	10.9784	-0.506799	3.35e-05	0.000276132	Promoter (<=1kb)
ENSSSCG00000020717	8	77600266	77603094	2829	9.98219	10.576	-0.509534	0.000520444	0.00293617	Promoter (<=1kb)
ENSSSCG00000008785	8	30190935	30194008	3074	10.6529	11.1903	-0.510332	3.84e-09	7.46e-08	Promoter (<=1kb)
ENSSSCG00000039763	16	72169584	72172584	3001	8.91965	9.51304	-0.511604	0.000399341	0.00234787	Promoter (<=1kb)
ENSSSCG00000027935	6	120036021	120037861	1841	8.70887	9.30357	-0.516795	0.000269662	0.00167964	Promoter (<=1kb)
ENSSSCG00000029219	13	203044485	203048555	4071	10.289	10.8592	-0.519371	9.31e-06	8.89e-05	Promoter (<=1kb)
ENSSSCG00000003710	6	108859386	108862968	3583	10.8875	11.4357	-0.524805	1.4e-10	3.36e-09	Promoter (<=1kb)
ENSSSCG00000039060	5	29024359	29029959	5601	11.6294	12.1694	-0.526868	1.07e-17	6.37e-16	Promoter (<=1kb)
ENSSSCG00000004813	1	137996641	138000487	3847	10.2076	10.7743	-0.528642	2.32e-07	3.2e-06	Promoter (<=1kb)
ENSSSCG00000005317	1	236443777	236452992	9216	12.3305	12.8834	-0.534711	1.4e-13	5.07e-12	Promoter (<=1kb)
ENSSSCG00000001639	7	37552807	37558348	5542	11.7699	12.3225	-0.536162	8.69e-15	3.63e-13	Promoter (<=1kb)
ENSSSCG00000011163	10	68768898	68773157	4260	9.54299	10.2153	-0.536767	0.0033772	0.0142105	Promoter (<=1kb)
ENSSSCG00000002276	7	88762188	88769903	7716	11.6612	12.2195	-0.541261	9.12e-15	3.78e-13	Promoter (<=1kb)
ENSSSCG00000032566	17	43961155	43964428	3274	10.7484	11.3165	-0.54813	1.15e-12	3.7e-11	Promoter (<=1kb)
ENSSSCG00000000118	5	9954115	9958511	4397	11.3807	11.963	-0.548343	2.47e-08	4.18e-07	Promoter (<=1kb)
ENSSSCG00000038530	6	63720801	63730541	9741	10.8436	11.449	-0.552775	5.32e-06	5.39e-05	Promoter (<=1kb)
ENSSSCG00000029815	5	28299933	28303551	3619	10.6232	11.2282	-0.55752	1.6e-06	1.84e-05	Promoter (<=1kb)
ENSSSCG00000006697	4	99929270	99933472	4203	10.4343	11.0303	-0.559516	5.08e-08	7.99e-07	Promoter (<=1kb)
ENSSSCG00000006546	4	95283680	95288306	4627	9.43503	10.0902	-0.560248	0.000429617	0.00249958	Promoter (<=1kb)
ENSSSCG00000005250	1	222988072	222991049	2978	10.9201	11.5013	-0.562552	5.82e-14	2.21e-12	Promoter (<=1kb)
ENSSSCG00000020976	10	23853491	23866777	13287	12.7041	13.2903	-0.564882	1.66e-12	5.24e-11	Promoter (<=1kb)
ENSSSCG00000027070	17	30907809	30910049	2241	8.54274	9.1855	-0.569257	7.75e-05	0.000570607	Promoter (<=1kb)
ENSSSCG00000033695	6	43526356	43532367	6012	12.1001	12.6834	-0.571656	1.32e-21	1.29e-19	Promoter (<=1kb)
ENSSSCG00000004897	1	159018151	159025145	6995	12.3835	12.9668	-0.572203	5.93e-23	6.74e-21	Promoter (<=1kb)
ENSSSCG00000032527	3	110834945	110847187	12243	12.3787	12.9692	-0.573486	2.64e-15	1.18e-13	Promoter (<=1kb)
ENSSSCG00000021821	12	47706646	47716646	10001	12.0785	12.6847	-0.57572	1.85e-09	3.78e-08	Promoter (<=1kb)
ENSSSCG00000009775	14	29630010	29635731	5722	10.854	11.484	-0.577512	2.87e-06	3.13e-05	Promoter (<=1kb)
ENSSSCG00000011317	13	29145554	29147123	1570	9.89581	10.5173	-0.589687	1.92e-09	3.9e-08	Promoter (<=1kb)
ENSSSCG00000039802	13	19127871	19129213	1343	7.49922	8.24982	-0.59096	0.00373969	0.0154518	Promoter (<=1kb)
ENSSSCG00000013048	2	8236401	8240781	4381	10.8954	11.5237	-0.593542	9.35e-09	1.72e-07	Promoter (<=1kb)
ENSSSCG00000000891	5	87484912	87490708	5797	11.4457	12.0626	-0.599401	2.66e-15	1.19e-13	Promoter (<=1kb)
ENSSSCG00000010765	14	140735039	140742479	7441	11.5549	12.1707	-0.599861	8.3e-17	4.41e-15	Promoter (<=1kb)
ENSSSCG00000009815	14	31311351	31314176	2826	10.9092	11.5307	-0.603779	1.69e-15	7.69e-14	Promoter (<=1kb)
ENSSSCG00000033456	6	69579924	69582462	2539	8.38555	9.20367	-0.60863	0.00850037	0.0303359	Promoter (<=1kb)
ENSSSCG00000031216	3	40015605	40020233	4629	10.7351	11.3697	-0.609327	9.46e-12	2.69e-10	Promoter (<=1kb)
ENSSSCG00000013318	2	28706615	28710620	4006	10.7204	11.3676	-0.612275	8.41e-09	1.56e-07	Promoter (<=1kb)
ENSSSCG00000027486	3	8710701	8719236	8536	11.8145	12.4466	-0.615354	2.07e-16	1.05e-14	Promoter (<=1kb)
ENSSSCG00000004921	1	162935199	162938721	3523	11.3068	11.9477	-0.616038	1.62e-11	4.44e-10	Promoter (<=1kb)
ENSSSCG00000035895	7	98573682	98579130	5449	10.8053	11.4478	-0.619233	1.95e-12	6.06e-11	Promoter (<=1kb)
ENSSSCG00000021401	17	32041850	32043226	1377	6.67767	7.4823	-0.621014	0.00522089	0.0202861	Promoter (<=1kb)
ENSSSCG00000028905	13	110049553	110053963	4411	11.2804	11.9246	-0.622515	4.12e-13	1.4e-11	Promoter (<=1kb)
ENSSSCG00000026499	10	46646492	46648439	1948	9.55268	10.2249	-0.623464	8.94e-07	1.09e-05	Promoter (<=1kb)
ENSSSCG00000017511	12	23068705	23075357	6653	11.7947	12.4314	-0.6267	1.77e-26	3.17e-24	Promoter (<=1kb)
ENSSSCG00000031733	1	15014722	15017977	3256	10.5945	11.2407	-0.627609	5.82e-15	2.46e-13	Promoter (<=1kb)
ENSSSCG00000003486	6	76082407	76083684	1278	6.4891	7.34952	-0.631337	0.00932785	0.0327498	Promoter (<=1kb)
ENSSSCG00000023272	9	3143291	3154440	11150	12.2448	12.8997	-0.634077	1.02e-13	3.77e-12	Promoter (<=1kb)
ENSSSCG00000011404	13	32799777	32801059	1283	6.90482	7.74789	-0.636021	0.0065955	0.0245967	Promoter (<=1kb)
ENSSSCG00000022993	X	87216906	87218913	2008	9.22213	9.91104	-0.6362	1.23e-06	1.45e-05	Promoter (<=1kb)
ENSSSCG00000004506	1	98132732	98136443	3712	11.8125	12.4661	-0.641246	7.55e-22	7.52e-20	Promoter (<=1kb)
ENSSSCG00000009944	14	42061799	42065959	4161	11.5046	12.1614	-0.644237	6.66e-22	6.7e-20	Promoter (<=1kb)
ENSSSCG00000024481	4	100727642	100731826	4185	10.7432	11.4051	-0.647635	2.68e-19	1.98e-17	Promoter (<=1kb)
ENSSSCG00000018513	2	150576479	150585409	8931	9.58555	10.3272	-0.65784	7.98e-05	0.000585138	Promoter (<=1kb)
ENSSSCG00000015790	15	46192640	46196353	3714	10.591	11.2808	-0.668239	1.86e-13	6.65e-12	Promoter (<=1kb)
ENSSSCG00000032911	2	1015070	1016297	1228	5.57766	6.52874	-0.668964	0.0125826	0.0416808	Promoter (<=1kb)
ENSSSCG00000011951	13	157268017	157273587	5571	11.531	12.2132	-0.670108	9.83e-23	1.09e-20	Promoter (<=1kb)
ENSSSCG00000005232	1	219664066	219666059	1994	7.56909	8.38254	-0.670157	0.00138819	0.00675327	Promoter (<=1kb)
ENSSSCG00000006774	4	107722237	107725541	3305	9.15482	9.91023	-0.670245	6.98e-05	0.00052029	Promoter (<=1kb)
ENSSSCG00000035511	12	3179990	3182088	2099	8.24785	9.06597	-0.670878	0.00151436	0.00727674	Promoter (<=1kb)
ENSSSCG00000015958	15	78607659	78610636	2978	10.1703	10.8659	-0.673755	3.46e-13	1.2e-11	Promoter (<=1kb)
ENSSSCG00000004656	1	122811343	122812760	1418	8.67255	9.39865	-0.674684	7.39e-07	9.17e-06	Promoter (<=1kb)
ENSSSCG00000012619	X	98103583	98107603	4021	11.2608	11.9505	-0.67689	1.27e-20	1.08e-18	Promoter (<=1kb)
ENSSSCG00000003637	6	92292407	92306374	13968	12.4606	13.1479	-0.677782	4.18e-28	9.17e-26	Promoter (<=1kb)
ENSSSCG00000005308	1	236264597	236269140	4544	11.4245	12.1154	-0.678142	5.66e-21	4.98e-19	Promoter (<=1kb)
ENSSSCG00000000162	5	13065929	13069773	3845	10.487	11.404	-0.68103	0.00758981	0.0276053	Promoter (<=1kb)
ENSSSCG00000000784	5	71798738	71803016	4279	10.3298	11.0303	-0.68119	9.07e-15	3.77e-13	Promoter (<=1kb)
ENSSSCG00000029096	2	81931204	81932575	1372	7.38941	8.2223	-0.694525	0.000999458	0.00511409	Promoter (<=1kb)
ENSSSCG00000013773	2	64993410	65002160	8751	11.7863	12.4907	-0.695057	3.8e-28	8.38e-26	Promoter (<=1kb)
ENSSSCG00000012988	2	6675305	6685973	10669	12.3174	13.0254	-0.695313	2.83e-21	2.59e-19	Promoter (<=1kb)
ENSSSCG00000035455	10	32354846	32357430	2585	10.3872	11.0984	-0.696939	1.91e-19	1.42e-17	Promoter (<=1kb)
ENSSSCG00000021158	11	78452592	78454260	1669	7.68741	8.52972	-0.697507	0.00118537	0.00590704	Promoter (<=1kb)
ENSSSCG00000000118	5	9952421	9954026	1606	6.66244	7.52303	-0.69803	0.00201184	0.00920655	Promoter (2-3kb)
ENSSSCG00000004570	1	109005838	109018108	12271	12.0519	12.7579	-0.698276	5.5e-33	2.17e-30	Promoter (<=1kb)
ENSSSCG00000011121	10	60710581	60714080	3500	9.78052	10.5142	-0.699201	2.94e-09	5.81e-08	Promoter (<=1kb)
ENSSSCG00000013017	2	7297340	7304918	7579	11.9408	12.652	-0.702217	1.78e-29	4.67e-27	Promoter (<=1kb)
ENSSSCG00000014625	9	3254118	3261141	7024	10.4549	11.2047	-0.705982	9.58e-08	1.43e-06	Promoter (<=1kb)
ENSSSCG00000020912	14	103094006	103097780	3775	10.9312	11.6579	-0.711195	2.07e-17	1.2e-15	Promoter (<=1kb)
ENSSSCG00000030241	X	88171757	88176252	4496	10.7773	11.5008	-0.712598	7.41e-24	9.63e-22	Promoter (<=1kb)
ENSSSCG00000015556	9	124435319	124436252	934	7.02784	7.92766	-0.715652	0.00290058	0.0124992	Promoter (<=1kb)
ENSSSCG00000015850	15	55488310	55494519	6210	11.1704	11.9135	-0.719809	2.12e-12	6.54e-11	Promoter (<=1kb)
ENSSSCG00000006344	4	88468826	88472516	3691	10.1221	10.8759	-0.720166	1.52e-09	3.13e-08	Promoter (<=1kb)
ENSSSCG00000033010	2	9182216	9192957	10742	12.7987	13.5311	-0.720912	3.44e-23	4.11e-21	Promoter (<=1kb)
ENSSSCG00000027667	7	120753478	120758175	4698	8.83557	9.70499	-0.724073	0.00107242	0.0054291	Promoter (<=1kb)
ENSSSCG00000001661	7	38212198	38217081	4884	12.1457	12.8826	-0.729601	1.44e-34	6.85e-32	Promoter (<=1kb)
ENSSSCG00000010554	14	111460491	111464231	3741	10.2422	10.9936	-0.730349	7.12e-14	2.67e-12	Promoter (<=1kb)
ENSSSCG00000006729	4	103149610	103155367	5758	11.2628	12.0052	-0.732801	4.23e-27	8.38e-25	Promoter (<=1kb)
ENSSSCG00000017818	12	47948749	47951517	2769	8.69845	9.47924	-0.736396	9.14e-08	1.37e-06	Promoter (<=1kb)
ENSSSCG00000004929	1	163318604	163320861	2258	10.397	11.1478	-0.738887	5.85e-22	5.95e-20	Promoter (<=1kb)
ENSSSCG00000016420	18	2895303	2900426	5124	11.2299	11.9838	-0.742238	3.67e-22	3.82e-20	Promoter (<=1kb)
ENSSSCG00000030325	5	10601389	10603161	1773	6.98165	7.96768	-0.74677	0.00539132	0.0208159	Promoter (<=1kb)
ENSSSCG00000040100	10	14462507	14471154	8648	12.195	12.95	-0.746858	3.52e-30	9.92e-28	Promoter (<=1kb)
ENSSSCG00000027447	5	43912779	43916421	3643	10.6652	11.4244	-0.747006	1.35e-20	1.13e-18	Promoter (<=1kb)
ENSSSCG00000018058	12	23665474	23668950	3477	9.87621	10.6535	-0.747913	1.21e-10	2.92e-09	Promoter (<=1kb)
ENSSSCG00000038867	8	130747421	130750977	3557	10.7485	11.5102	-0.752069	1.68e-26	3.04e-24	Promoter (<=1kb)
ENSSSCG00000005997	4	19144168	19147241	3074	10.4059	11.1732	-0.75598	5.8e-23	6.62e-21	Promoter (<=1kb)
ENSSSCG00000017168	12	4343641	4350007	6367	11.7659	12.5289	-0.756399	2.5e-36	1.41e-33	Promoter (<=1kb)
ENSSSCG00000035941	1	154918426	154921535	3110	9.86454	10.6394	-0.758217	1.27e-16	6.57e-15	Promoter (<=1kb)
ENSSSCG00000007135	17	31193529	31195487	1959	9.65733	10.4371	-0.759186	5.18e-14	1.98e-12	Promoter (<=1kb)
ENSSSCG00000005180	1	206090789	206092421	1633	7.06815	8.11808	-0.760135	0.00852743	0.0304058	Promoter (<=1kb)
ENSSSCG00000017316	12	17458521	17462292	3772	10.0554	10.8392	-0.761419	8.03e-13	2.65e-11	Promoter (<=1kb)
ENSSSCG00000003183	6	54680333	54691724	11392	12.2282	13.0015	-0.761617	3.02e-22	3.17e-20	Promoter (<=1kb)
ENSSSCG00000021041	9	66549696	66550702	1007	6.46389	7.44019	-0.762767	0.00359592	0.0149624	Promoter (<=1kb)
ENSSSCG00000027378	16	51731188	51735493	4306	10.4453	11.2228	-0.763305	3.97e-19	2.83e-17	Promoter (<=1kb)
ENSSSCG00000015402	9	97780231	97783082	2852	10.2007	10.987	-0.768568	2.77e-15	1.23e-13	Promoter (<=1kb)
ENSSSCG00000016882	16	30304237	30308215	3979	11.3601	12.1438	-0.768981	5.7e-18	3.54e-16	Promoter (<=1kb)
ENSSSCG00000029998	15	110374923	110381541	6619	11.8365	12.6186	-0.775443	1.71e-34	7.91e-32	Promoter (<=1kb)
ENSSSCG00000032221	3	132809896	132813958	4063	10.1729	10.9842	-0.776299	5.47e-09	1.04e-07	Promoter (<=1kb)
ENSSSCG00000014242	2	128155724	128159503	3780	7.66258	8.59837	-0.776937	0.00113831	0.00571215	Promoter (<=1kb)
ENSSSCG00000025602	18	33421797	33425610	3814	11.4183	12.2028	-0.777691	2.76e-35	1.47e-32	Promoter (<=1kb)
ENSSSCG00000011453	13	34946743	34948645	1903	7.7505	8.66498	-0.782147	0.000553245	0.00309596	Promoter (<=1kb)
ENSSSCG00000029249	5	103366408	103367958	1551	5.96705	7.01334	-0.782921	0.00580944	0.0221409	Promoter (<=1kb)
ENSSSCG00000030544	6	53783069	53784782	1714	8.4905	9.3422	-0.785459	5.34e-06	5.41e-05	Promoter (<=1kb)
ENSSSCG00000039360	2	5578007	5581162	3156	8.9143	9.73911	-0.786146	1.98e-08	3.41e-07	Promoter (<=1kb)
ENSSSCG00000017638	12	34601035	34606639	5605	9.57479	10.792	-0.793053	0.0156699	0.0498003	Promoter (<=1kb)
ENSSSCG00000023907	8	3068408	3072741	4334	10.4655	11.2902	-0.793576	6.8e-10	1.47e-08	Promoter (<=1kb)
ENSSSCG00000027991	6	63574289	63578650	4362	8.9215	9.77742	-0.794264	3.31e-06	3.54e-05	Promoter (<=1kb)
ENSSSCG00000013049	2	8146233	8150805	4573	9.19831	10.0401	-0.796115	1.18e-07	1.73e-06	Promoter (<=1kb)
ENSSSCG00000040208	4	55449726	55452649	2924	9.65716	10.4826	-0.798912	3.63e-11	9.44e-10	Promoter (<=1kb)
ENSSSCG00000003486	6	76155219	76156841	1623	6.7014	7.67357	-0.800148	0.00141345	0.00685948	Promoter (<=1kb)
ENSSSCG00000011042	10	45078445	45082296	3852	10.0072	10.8226	-0.800833	4.47e-18	2.82e-16	Promoter (<=1kb)
ENSSSCG00000005981	4	15894140	15899352	5213	10.7688	11.5932	-0.801352	4.48e-12	1.33e-10	Promoter (<=1kb)
ENSSSCG00000022815	17	30941142	30944387	3246	9.29516	10.134	-0.802777	5.42e-09	1.03e-07	Promoter (<=1kb)
ENSSSCG00000007073	17	21946421	21950749	4329	10.9633	11.7962	-0.808799	7.22e-12	2.08e-10	Promoter (<=1kb)
ENSSSCG00000005970	4	14697990	14701049	3060	9.81103	10.6427	-0.810467	2.1e-13	7.46e-12	Promoter (<=1kb)
ENSSSCG00000016535	18	14338488	14341440	2953	8.30046	9.18095	-0.812948	5.87e-06	5.87e-05	Promoter (<=1kb)
ENSSSCG00000007744	3	16821643	16823534	1892	7.75762	8.65304	-0.816059	2.54e-05	0.000216507	Promoter (<=1kb)
ENSSSCG00000023639	7	23211390	23226208	14819	13.1487	13.9758	-0.81949	1.33e-30	3.97e-28	Promoter (<=1kb)
ENSSSCG00000008230	3	58998392	59001760	3369	10.2261	11.0839	-0.821231	1.28e-08	2.27e-07	Promoter (<=1kb)
ENSSSCG00000011643	13	75501832	75509449	7618	11.4188	12.252	-0.823832	1.43e-24	1.99e-22	Promoter (<=1kb)
ENSSSCG00000004576	1	111374512	111378782	4271	10.572	11.4097	-0.828373	7.34e-26	1.24e-23	Promoter (<=1kb)
ENSSSCG00000008175	3	53861886	53863911	2026	8.5312	9.41308	-0.833217	2.95e-07	3.97e-06	Promoter (<=1kb)
ENSSSCG00000035739	8	341567	344964	3398	8.11144	9.0893	-0.835586	0.000568763	0.00316936	Promoter (<=1kb)
ENSSSCG00000002436	7	112516645	112520303	3659	10.1219	10.9981	-0.838731	1.26e-08	2.24e-07	Promoter (<=1kb)
ENSSSCG00000031236	1	236918931	236923047	4117	10.3898	11.2408	-0.840344	1.42e-21	1.37e-19	Promoter (<=1kb)
ENSSSCG00000013667	2	68865684	68870305	4622	8.69419	9.59912	-0.841247	3.7e-06	3.92e-05	Promoter (<=1kb)
ENSSSCG00000010311	14	76589373	76594480	5108	11.1502	12.0042	-0.842167	9.26e-21	7.94e-19	Promoter (<=1kb)
ENSSSCG00000005706	1	270856715	270862081	5367	10.1824	11.0565	-0.84393	5.59e-10	1.22e-08	Promoter (<=1kb)
ENSSSCG00000015555	9	124281836	124287131	5296	11.4583	12.3107	-0.846213	1.57e-35	8.44e-33	Promoter (<=1kb)
ENSSSCG00000007324	17	40095040	40101502	6463	10.9886	11.8529	-0.847525	1.25e-15	5.77e-14	Promoter (<=1kb)
ENSSSCG00000032786	18	10591842	10594701	2860	10.3718	11.2342	-0.849055	3.51e-18	2.25e-16	Promoter (<=1kb)
ENSSSCG00000031830	15	120051479	120052682	1204	5.18673	6.42897	-0.852316	0.0101968	0.0351472	Promoter (2-3kb)
ENSSSCG00000028109	6	17772271	17775779	3509	10.6026	11.4639	-0.852983	2.75e-28	6.11e-26	Promoter (<=1kb)
ENSSSCG00000035230	6	913707	918573	4867	10.2275	11.0916	-0.853119	1.41e-22	1.52e-20	Promoter (<=1kb)
ENSSSCG00000013658	2	69053087	69058769	5683	10.8137	11.6882	-0.853131	7.6e-13	2.52e-11	Promoter (<=1kb)
ENSSSCG00000012352	X	48662345	48665052	2708	9.7397	10.6052	-0.853407	3.42e-20	2.76e-18	Promoter (<=1kb)
ENSSSCG00000002927	6	45343237	45345903	2667	7.70434	8.8988	-0.855211	0.0077073	0.0279576	Promoter (<=1kb)
ENSSSCG00000011463	13	39005228	39007470	2243	9.89608	10.7677	-0.855387	7.87e-16	3.74e-14	Promoter (<=1kb)
ENSSSCG00000037823	4	99376336	99382714	6379	10.5808	11.4492	-0.856468	9.54e-20	7.34e-18	Promoter (<=1kb)
ENSSSCG00000008041	3	39848490	39853196	4707	10.8728	11.7442	-0.859925	2.09e-21	1.95e-19	Promoter (<=1kb)
ENSSSCG00000017199	12	5533997	5539212	5216	10.6768	11.5511	-0.862536	3.54e-21	3.21e-19	Promoter (<=1kb)
ENSSSCG00000039245	6	170505943	170507600	1658	7.57145	8.58929	-0.863459	0.000693854	0.00375824	Promoter (<=1kb)
ENSSSCG00000023437	13	61066716	61071026	4311	10.2279	11.1287	-0.865934	5.28e-09	1.01e-07	Promoter (<=1kb)
ENSSSCG00000020915	2	134529978	134535605	5628	10.7582	11.6418	-0.866568	5.8e-15	2.46e-13	Promoter (<=1kb)
ENSSSCG00000015814	15	47803696	47810954	7259	11.1933	12.0684	-0.867734	4.81e-29	1.16e-26	Promoter (<=1kb)
ENSSSCG00000006970	17	1343222	1344398	1177	6.40362	7.51356	-0.869071	0.00309618	0.0132208	Promoter (<=1kb)
ENSSSCG00000011689	13	86510939	86514039	3101	10.6475	11.5292	-0.872989	1.42e-25	2.29e-23	Promoter (<=1kb)
ENSSSCG00000003379	6	67430005	67436761	6757	11.3521	12.241	-0.873543	3.62e-16	1.79e-14	Promoter (<=1kb)
ENSSSCG00000004216	1	35851447	35854590	3144	9.71641	10.6101	-0.874768	4.06e-14	1.57e-12	Promoter (<=1kb)
ENSSSCG00000006900	4	124228639	124231580	2942	10.5927	11.4856	-0.875323	8.9e-15	3.71e-13	Promoter (<=1kb)
ENSSSCG00000010035	14	48542761	48546423	3663	10.5095	11.3924	-0.876153	8.71e-31	2.61e-28	Promoter (<=1kb)
ENSSSCG00000017195	12	5519253	5526696	7444	11.1183	12.0082	-0.87684	2.06e-18	1.36e-16	Promoter (<=1kb)
ENSSSCG00000016461	18	6861154	6872127	10974	12.6058	13.4901	-0.877516	4.04e-32	1.37e-29	Promoter (<=1kb)
ENSSSCG00000038694	5	66109602	66119763	10162	12.0792	12.9725	-0.87856	7.08e-17	3.81e-15	Promoter (<=1kb)
ENSSSCG00000015937	15	76028577	76034962	6386	10.9663	11.858	-0.878805	5.52e-19	3.85e-17	Promoter (<=1kb)
ENSSSCG00000003684	6	99175055	99180369	5315	10.9528	11.8384	-0.879065	7.45e-32	2.44e-29	Promoter (<=1kb)
ENSSSCG00000002510	7	120660750	120662065	1316	7.18271	8.29167	-0.88176	0.00240396	0.0106627	Promoter (<=1kb)
ENSSSCG00000016929	16	37950573	37952801	2229	9.33849	10.2509	-0.883767	4.79e-10	1.06e-08	Promoter (<=1kb)
ENSSSCG00000011121	10	60852724	60856007	3284	9.51016	10.466	-0.884175	8.61e-06	8.28e-05	Promoter (<=1kb)
ENSSSCG00000040344	18	29931597	29937244	5648	10.4789	11.3727	-0.887136	2.84e-32	9.71e-30	Promoter (<=1kb)
ENSSSCG00000010144	14	54741713	54743197	1485	6.65787	7.87946	-0.888879	0.00638835	0.0239584	Promoter (<=1kb)
ENSSSCG00000002838	6	34929048	34934945	5898	10.4362	11.3431	-0.890866	8.66e-16	4.09e-14	Promoter (<=1kb)
ENSSSCG00000008456	3	96831601	96835007	3407	10.0765	10.9808	-0.895806	2.49e-25	3.94e-23	Promoter (<=1kb)
ENSSSCG00000022839	6	77453164	77457908	4745	11.3032	12.2125	-0.89663	8.58e-19	5.86e-17	Promoter (<=1kb)
ENSSSCG00000015567	9	126170218	126173390	3173	9.184	10.1349	-0.900153	5.16e-07	6.64e-06	Promoter (<=1kb)
ENSSSCG00000034630	15	106776120	106778894	2775	9.9073	10.824	-0.900774	6.66e-16	3.19e-14	Promoter (<=1kb)
ENSSSCG00000006453	4	92287014	92287572	559	3.82235	5.32212	-0.904101	0.0156664	0.0497937	Promoter (2-3kb)
ENSSSCG00000002268	7	88537802	88541571	3770	9.39621	10.3184	-0.905855	4.4e-16	2.15e-14	Promoter (<=1kb)
ENSSSCG00000024009	6	78728426	78736283	7858	11.7705	12.6812	-0.906354	1.75e-47	2.91e-44	Promoter (<=1kb)
ENSSSCG00000039548	6	134772089	134777496	5408	9.84159	10.7716	-0.908076	3.9e-12	1.17e-10	Promoter (<=1kb)
ENSSSCG00000010313	14	76699312	76704389	5078	11.156	12.0712	-0.908456	1.31e-32	4.76e-30	Promoter (<=1kb)
ENSSSCG00000017783	12	45394611	45398195	3585	9.33375	10.2575	-0.909596	1.66e-17	9.74e-16	Promoter (<=1kb)
ENSSSCG00000035240	1	63972430	63974768	2339	10.1124	11.0481	-0.915105	4.03e-13	1.38e-11	Promoter (<=1kb)
ENSSSCG00000031316	X	46054323	46057027	2705	10.1305	11.0557	-0.916021	7.01e-24	9.14e-22	Promoter (<=1kb)
ENSSSCG00000028010	6	106894704	106897757	3054	10.1535	11.0806	-0.919486	3.45e-29	8.48e-27	Promoter (<=1kb)
ENSSSCG00000030241	X	88231928	88235102	3175	8.7372	9.69977	-0.922715	3.57e-08	5.82e-07	Promoter (<=1kb)
ENSSSCG00000002838	6	34947954	34949667	1714	7.47411	8.57491	-0.925951	0.00081704	0.00430029	Promoter (<=1kb)
ENSSSCG00000036755	6	84306232	84311759	5528	10.7529	11.6962	-0.929828	1.6e-17	9.41e-16	Promoter (<=1kb)
ENSSSCG00000037376	12	4821246	4826420	5175	10.2702	11.2199	-0.929998	1.57e-13	5.63e-12	Promoter (<=1kb)
ENSSSCG00000001848	7	55342552	55344309	1758	7.86172	8.89813	-0.930288	8.81e-05	0.000636703	Promoter (<=1kb)
ENSSSCG00000003579	6	84794726	84804524	9799	11.7613	12.7075	-0.930743	2.64e-16	1.31e-14	Promoter (<=1kb)
ENSSSCG00000033586	17	47721193	47725636	4444	11.0344	11.9776	-0.935495	1.53e-28	3.49e-26	Promoter (<=1kb)
ENSSSCG00000032340	3	23795691	23799092	3402	10.4191	11.3697	-0.939931	3.54e-22	3.7e-20	Promoter (<=1kb)
ENSSSCG00000034607	3	42133395	42135243	1849	6.30898	7.61888	-0.941851	0.00611486	0.0230935	Promoter (<=1kb)
ENSSSCG00000033299	X	124883026	124902020	18995	12.4978	13.4479	-0.942191	6.23e-28	1.35e-25	Promoter (<=1kb)
ENSSSCG00000002274	7	88604760	88611561	6802	10.5493	11.5049	-0.943734	2.92e-20	2.38e-18	Promoter (<=1kb)
ENSSSCG00000007541	3	319053	325866	6814	11.2213	12.1835	-0.945224	3.97e-15	1.72e-13	Promoter (<=1kb)
ENSSSCG00000012832	X	515097	518074	2978	9.32572	10.3028	-0.947965	1.81e-10	4.26e-09	Promoter (1-2kb)
ENSSSCG00000024960	8	45805800	45810407	4608	10.7092	11.6758	-0.951079	2.6e-16	1.3e-14	Promoter (<=1kb)
ENSSSCG00000016497	18	9185527	9189430	3904	10.1265	11.1149	-0.953336	4.22e-09	8.18e-08	Promoter (<=1kb)
ENSSSCG00000001573	7	32786771	32791598	4828	11.265	12.2302	-0.95335	7.07e-20	5.53e-18	Promoter (<=1kb)
ENSSSCG00000009256	8	137618128	137619326	1199	4.6308	6.05542	-0.956039	0.00899894	0.0317869	Promoter (<=1kb)
ENSSSCG00000008785	8	30114316	30115405	1090	7.0593	8.10399	-0.96043	1.8e-05	0.000159	Promoter (<=1kb)
ENSSSCG00000035230	6	948855	949098	244	3.56046	5.15681	-0.965635	0.0132147	0.0433356	Promoter (1-2kb)
ENSSSCG00000009256	8	137726201	137726656	456	2.9316	4.60075	-0.972482	0.0142295	0.0460659	Promoter (2-3kb)
ENSSSCG00000008617	3	120966930	120970736	3807	10.1048	11.1019	-0.973658	5.43e-12	1.59e-10	Promoter (<=1kb)
ENSSSCG00000029201	7	76061854	76069118	7265	11.6598	12.6462	-0.97537	2.4e-21	2.21e-19	Promoter (<=1kb)
ENSSSCG00000017562	12	26841692	26846211	4520	9.56385	10.5633	-0.976679	2.02e-12	6.27e-11	Promoter (<=1kb)
ENSSSCG00000005229	1	219207885	219211808	3924	11.3863	12.3759	-0.978112	7.63e-21	6.59e-19	Promoter (<=1kb)
ENSSSCG00000032911	2	1016641	1025872	9232	10.6295	11.6395	-0.980326	2.67e-10	6.11e-09	Promoter (<=1kb)
ENSSSCG00000021068	9	131818052	131823390	5339	10.2957	11.287	-0.983775	3.02e-30	8.64e-28	Promoter (<=1kb)
ENSSSCG00000036091	X	87425574	87427817	2244	9.03019	10.0526	-0.984067	1.03e-08	1.88e-07	Promoter (<=1kb)
ENSSSCG00000012234	X	34196446	34199176	2731	8.9731	9.98284	-0.984793	1.26e-11	3.52e-10	Promoter (<=1kb)
ENSSSCG00000021232	6	89023082	89028297	5216	10.4259	11.4367	-0.992935	1.14e-14	4.67e-13	Promoter (<=1kb)
ENSSSCG00000026404	9	132750301	132750687	387	2.73308	4.53466	-0.997605	0.0149597	0.0479509	Promoter (<=1kb)
ENSSSCG00000039194	2	69920503	69930142	9640	11.4069	12.424	-1.00425	2.45e-19	1.82e-17	Promoter (<=1kb)
ENSSSCG00000039703	18	37944233	37949804	5572	10.3102	11.3333	-1.00446	2.8e-14	1.1e-12	Promoter (<=1kb)
ENSSSCG00000026404	9	132746112	132749426	3315	10.5982	11.6285	-1.00529	1.07e-11	3.02e-10	Promoter (<=1kb)
ENSSSCG00000003527	6	80649372	80653042	3671	9.56382	10.6122	-1.00672	2.34e-08	3.98e-07	Promoter (<=1kb)
ENSSSCG00000021440	4	111162475	111166720	4246	10.0161	11.0502	-1.00718	3.66e-11	9.53e-10	Promoter (<=1kb)
ENSSSCG00000010109	14	50810040	50816513	6474	10.6471	11.7995	-1.00912	0.000240083	0.00151811	Promoter (<=1kb)
ENSSSCG00000004962	1	166468794	166469146	353	2.48835	4.39778	-1.01468	0.015044	0.0481578	Promoter (2-3kb)
ENSSSCG00000005308	1	236298740	236301011	2272	7.74531	8.86588	-1.01537	4.66e-05	0.000367005	Promoter (<=1kb)
ENSSSCG00000009256	8	137731150	137732216	1067	4.66499	6.01447	-1.01551	0.0034973	0.0146251	Promoter (1-2kb)
ENSSSCG00000015802	15	47012391	47014062	1672	8.34093	9.42259	-1.02323	6.92e-07	8.65e-06	Promoter (<=1kb)
ENSSSCG00000006928	4	128898376	128912396	14021	11.7515	12.7878	-1.02361	5.08e-20	4.01e-18	Promoter (<=1kb)
ENSSSCG00000023630	5	33263271	33265028	1758	8.30966	9.36974	-1.0273	5.39e-10	1.18e-08	Promoter (<=1kb)
ENSSSCG00000011398	13	32640366	32643985	3620	9.87234	10.9164	-1.03439	1.03e-26	1.94e-24	Promoter (<=1kb)
ENSSSCG00000032687	15	47045523	47047324	1802	9.7767	10.822	-1.03652	8.61e-27	1.64e-24	Promoter (<=1kb)
ENSSSCG00000034993	2	117837373	117842174	4802	10.2408	11.2868	-1.03754	7.08e-30	1.94e-27	Promoter (<=1kb)
ENSSSCG00000022998	17	47007544	47008797	1254	5.25067	6.53337	-1.03865	0.00137275	0.00669032	Promoter (<=1kb)
ENSSSCG00000015815	15	48052650	48057225	4576	10.603	11.7561	-1.04342	5.32e-05	0.000412384	Promoter (<=1kb)
ENSSSCG00000006988	17	5278403	5280523	2121	7.9017	9.00741	-1.04492	8.08e-07	9.96e-06	Promoter (<=1kb)
ENSSSCG00000028218	6	51030669	51031820	1152	5.29605	6.99075	-1.04633	0.00978021	0.0340258	Promoter (<=1kb)
ENSSSCG00000006698	4	100056029	100059053	3025	9.80006	10.8631	-1.04735	5.44e-17	2.99e-15	Promoter (<=1kb)
ENSSSCG00000011977	13	160063632	160065723	2092	9.85204	10.9128	-1.04836	1.59e-21	1.52e-19	Promoter (<=1kb)
ENSSSCG00000004412	1	75519967	75524380	4414	11.1348	12.1947	-1.04863	8.24e-23	9.18e-21	Promoter (<=1kb)
ENSSSCG00000008081	3	43285863	43286062	200	2.19938	4.25567	-1.04868	0.0143062	0.0462243	Promoter (2-3kb)
ENSSSCG00000023848	4	68223084	68225096	2013	2.58449	8.15389	-1.04953	0.00913082	0.032166	Promoter (<=1kb)
ENSSSCG00000023924	15	87866339	87866650	312	1.61145	3.91344	-1.05195	0.0155571	0.0495062	Promoter (1-2kb)
ENSSSCG00000023371	6	53422407	53429356	6950	10.8869	11.9506	-1.05331	4.5e-25	6.87e-23	Promoter (<=1kb)
ENSSSCG00000038491	7	50748998	50754576	5579	11.4826	12.5449	-1.05858	2.25e-62	1.65e-58	Promoter (<=1kb)
ENSSSCG00000031981	10	24157722	24165052	7331	10.1192	11.2001	-1.05996	7.79e-14	2.91e-12	Promoter (<=1kb)
ENSSSCG00000029482	14	133540096	133544986	4891	9.7957	10.8637	-1.06058	6.64e-32	2.19e-29	Promoter (<=1kb)
ENSSSCG00000011698	13	89219569	89219926	358	1.32145	4.098	-1.06073	0.0156537	0.0497619	Promoter (1-2kb)
ENSSSCG00000033235	5	17579950	17580249	300	3.35108	5.0334	-1.06177	0.00881897	0.0312374	Promoter (<=1kb)
ENSSSCG00000033074	14	81760416	81765201	4786	11.1761	12.2481	-1.06747	3.88e-55	1.19e-51	Promoter (<=1kb)
ENSSSCG00000021343	15	7498116	7504822	6707	10.8936	11.9664	-1.06883	3.29e-59	1.2e-55	Promoter (<=1kb)
ENSSSCG00000004990	1	171903086	171909757	6672	10.4787	12.2395	-1.07155	0.0094945	0.0332414	Promoter (<=1kb)
ENSSSCG00000003486	6	76083853	76086060	2208	9.32765	10.4337	-1.07186	7.11e-10	1.53e-08	Promoter (<=1kb)
ENSSSCG00000035366	15	56199386	56206451	7066	11.3809	12.4605	-1.07357	8.54e-43	9.48e-40	Promoter (<=1kb)
ENSSSCG00000004216	1	35863225	35863893	669	2.32145	4.87514	-1.07441	0.0148855	0.0477506	Promoter (<=1kb)
ENSSSCG00000010757	14	138933809	138936014	2206	8.15286	9.25517	-1.07527	1.29e-11	3.58e-10	Promoter (<=1kb)
ENSSSCG00000010464	14	103274530	103279752	5223	9.84884	10.9351	-1.07592	1.18e-24	1.68e-22	Promoter (<=1kb)
ENSSSCG00000010483	14	105421749	105423693	1945	8.21476	9.32433	-1.07921	1.25e-10	3.03e-09	Promoter (<=1kb)
ENSSSCG00000006771	4	107509113	107512962	3850	10.6236	11.7171	-1.08113	1.55e-21	1.49e-19	Promoter (<=1kb)
ENSSSCG00000016435	18	5974255	5984223	9969	11.6704	12.7676	-1.0818	3.55e-18	2.28e-16	Promoter (<=1kb)
ENSSSCG00000034192	6	29590871	29593709	2839	9.56798	10.6649	-1.08703	2.9e-26	5.17e-24	Promoter (<=1kb)
ENSSSCG00000014176	2	105041026	105053053	12028	12.1106	13.2035	-1.08719	4.14e-45	5.06e-42	Promoter (<=1kb)
ENSSSCG00000021612	6	100653545	100656536	2992	9.18283	10.2892	-1.08835	8.66e-17	4.59e-15	Promoter (<=1kb)
ENSSSCG00000000838	5	79593030	79595011	1982	8.8305	9.9436	-1.08914	3.85e-13	1.32e-11	Promoter (<=1kb)
ENSSSCG00000003465	6	74930963	74934885	3923	10.8911	11.9941	-1.09014	1.69e-21	1.6e-19	Promoter (<=1kb)
ENSSSCG00000002389	7	99909514	99913670	4157	10.3243	11.4216	-1.0912	9.97e-42	1.07e-38	Promoter (<=1kb)
ENSSSCG00000010527	14	109067891	109074140	6250	11.0425	12.1425	-1.09163	9.18e-32	2.98e-29	Promoter (<=1kb)
ENSSSCG00000016866	16	27125715	27129207	3493	10.3184	11.4268	-1.09481	6.34e-21	5.53e-19	Promoter (<=1kb)
ENSSSCG00000010559	14	112108969	112113003	4035	9.71889	10.8516	-1.10026	1.49e-10	3.57e-09	Promoter (<=1kb)
ENSSSCG00000000531	5	42142121	42144930	2810	8.58094	9.71745	-1.10163	5.28e-10	1.16e-08	Promoter (<=1kb)
ENSSSCG00000027465	X	57175778	57176384	607	3.54889	5.15362	-1.10304	0.00530244	0.0205442	Promoter (<=1kb)
ENSSSCG00000021749	13	121376710	121379403	2694	9.86334	10.9865	-1.11373	8.38e-31	2.54e-28	Promoter (<=1kb)
ENSSSCG00000017873	12	49947366	49951383	4018	9.96422	11.0874	-1.11477	6.49e-33	2.5e-30	Promoter (<=1kb)
ENSSSCG00000032684	15	140170063	140174884	4822	9.65928	11.1332	-1.1148	0.0026336	0.0115112	Promoter (<=1kb)
ENSSSCG00000004980	1	168750393	168753459	3067	9.71733	10.8457	-1.11583	2.72e-23	3.31e-21	Promoter (<=1kb)
ENSSSCG00000017604	12	31589025	31591396	2372	8.9341	10.0888	-1.11629	1.42e-09	2.93e-08	Promoter (<=1kb)
ENSSSCG00000006748	4	105505649	105506148	500	2.84145	4.69192	-1.1214	0.00834814	0.0299068	Promoter (2-3kb)
ENSSSCG00000008312	3	71243809	71244693	885	3.52545	5.9225	-1.12174	0.0122102	0.0406973	Promoter (2-3kb)
ENSSSCG00000023267	6	44596105	44599079	2975	9.41628	10.5799	-1.1258	9.66e-10	2.04e-08	Promoter (<=1kb)
ENSSSCG00000009545	11	76993640	77002957	9318	11.2891	12.4305	-1.12658	3.68e-20	2.97e-18	Promoter (<=1kb)
ENSSSCG00000017526	12	24290548	24294085	3538	10.2748	11.4221	-1.12711	1.22e-15	5.61e-14	Promoter (<=1kb)
ENSSSCG00000000682	5	63870663	63870910	248	1.99953	4.61366	-1.12833	0.0123566	0.0410789	Promoter (<=1kb)
ENSSSCG00000012257	X	38928425	38934020	5596	10.4162	11.5632	-1.12858	7.67e-17	4.09e-15	Promoter (<=1kb)
ENSSSCG00000009256	8	137727193	137730897	3705	11.0221	12.1642	-1.13098	1.35e-26	2.52e-24	Promoter (<=1kb)
ENSSSCG00000040636	5	17502608	17506241	3634	7.88493	10.465	-1.13856	0.0118814	0.0397786	Promoter (<=1kb)
ENSSSCG00000013022	2	7405258	7406642	1385	5.64854	7.02983	-1.13921	0.000778979	0.00413496	Promoter (<=1kb)
ENSSSCG00000000435	5	22867083	22878442	11360	12.1516	13.3031	-1.1394	1.93e-24	2.65e-22	Promoter (<=1kb)
ENSSSCG00000000456	5	24712277	24715193	2917	10.0192	11.3477	-1.14033	0.000334399	0.00201906	Promoter (<=1kb)
ENSSSCG00000040735	4	130484711	130486898	2188	8.25909	9.50222	-1.14186	1.53e-05	0.000137	Promoter (<=1kb)
ENSSSCG00000039261	14	42582793	42584771	1979	6.96661	9.05115	-1.14596	0.00948985	0.0332295	Promoter (<=1kb)
ENSSSCG00000029359	10	23824245	23829294	5050	10.5402	11.7077	-1.14999	4.61e-18	2.9e-16	Promoter (<=1kb)
ENSSSCG00000016635	18	29704662	29707877	3216	10.0659	11.2282	-1.15294	1.21e-32	4.48e-30	Promoter (<=1kb)
ENSSSCG00000028609	6	28573635	28578211	4577	10.6082	11.7741	-1.15348	1.03e-24	1.48e-22	Promoter (<=1kb)
ENSSSCG00000040037	6	13677003	13685259	8257	10.8429	12.0199	-1.15733	9.36e-17	4.92e-15	Promoter (<=1kb)
ENSSSCG00000015814	15	47837559	47840833	3275	9.8933	11.0857	-1.15747	1.12e-10	2.71e-09	Promoter (<=1kb)
ENSSSCG00000033608	14	7538454	7541688	3235	10.3271	11.7104	-1.15861	0.000565874	0.0031565	Promoter (<=1kb)
ENSSSCG00000026004	5	29695190	29698027	2838	9.68515	10.8828	-1.16271	8.5e-11	2.1e-09	Promoter (<=1kb)
ENSSSCG00000036418	3	99876903	99880597	3695	10.1773	11.3525	-1.1628	1.25e-24	1.77e-22	Promoter (<=1kb)
ENSSSCG00000010046	14	49131352	49133888	2537	8.3618	9.56567	-1.16335	9.87e-10	2.08e-08	Promoter (<=1kb)
ENSSSCG00000023408	1	183914313	183919050	4738	11.3787	12.5552	-1.16376	1.91e-24	2.64e-22	Promoter (<=1kb)
ENSSSCG00000005965	4	12455679	12462540	6862	11.7386	12.909	-1.16433	2.51e-47	3.67e-44	Promoter (<=1kb)
ENSSSCG00000014437	2	150820559	150828750	8192	11.3622	12.601	-1.16444	1.29e-06	1.51e-05	Promoter (<=1kb)
ENSSSCG00000027325	6	84292460	84299855	7396	10.2664	11.4424	-1.1654	1.59e-29	4.2e-27	Promoter (<=1kb)
ENSSSCG00000014633	9	3377195	3380558	3364	10.3488	11.5286	-1.16638	3.57e-23	4.25e-21	Promoter (<=1kb)
ENSSSCG00000012572	X	88958367	88962810	4444	9.17624	10.5461	-1.17129	0.000336965	0.00203149	Promoter (<=1kb)
ENSSSCG00000016929	16	38182330	38183491	1162	6.34908	7.65808	-1.17137	6.46e-05	0.00048637	Promoter (<=1kb)
ENSSSCG00000015036	9	39665933	39667178	1246	6.77058	8.03834	-1.17231	7.27e-06	7.11e-05	Promoter (<=1kb)
ENSSSCG00000004022	1	2373850	2376271	2422	8.93974	10.1427	-1.17246	2.92e-12	8.9e-11	Promoter (<=1kb)
ENSSSCG00000021084	4	96095725	96102404	6680	10.4887	11.8011	-1.18338	4.44e-05	0.000351394	Promoter (<=1kb)
ENSSSCG00000015287	9	65908963	65911509	2547	8.66113	9.91759	-1.18521	6.35e-07	7.98e-06	Promoter (<=1kb)
ENSSSCG00000040445	15	1714751	1718911	4161	10.7697	11.9794	-1.18998	1.38e-17	8.13e-16	Promoter (<=1kb)
ENSSSCG00000010494	14	107131968	107138221	6254	10.9802	12.191	-1.19014	9.07e-17	4.79e-15	Promoter (<=1kb)
ENSSSCG00000004027	1	3118619	3123347	4729	10.8939	12.1077	-1.1942	1.02e-17	6.08e-16	Promoter (<=1kb)
ENSSSCG00000027348	15	80643918	80647055	3138	10.0078	11.2188	-1.1974	4.58e-25	6.94e-23	Promoter (<=1kb)
ENSSSCG00000039311	1	270273468	270278483	5016	9.88113	11.1062	-1.19754	1.78e-13	6.36e-12	Promoter (<=1kb)
ENSSSCG00000011698	13	89220326	89225151	4826	10.6388	11.8504	-1.19862	5.53e-26	9.47e-24	Promoter (<=1kb)
ENSSSCG00000004216	1	35860011	35861234	1224	5.37095	7.04186	-1.2003	0.00307917	0.0131574	Promoter (2-3kb)
ENSSSCG00000033854	5	10146638	10154726	8089	11.3606	12.5809	-1.20377	6.03e-21	5.28e-19	Promoter (<=1kb)
ENSSSCG00000014170	2	103254885	103257753	2869	10.2269	11.4467	-1.20409	7.47e-22	7.46e-20	Promoter (<=1kb)
ENSSSCG00000022364	5	154352	157347	2996	8.50263	9.73044	-1.20651	1.46e-16	7.54e-15	Promoter (<=1kb)
ENSSSCG00000000293	5	19606275	19612892	6618	11.2772	12.5023	-1.20721	1.05e-19	8.04e-18	Promoter (<=1kb)
ENSSSCG00000006143	4	51448430	51449803	1374	7.90403	9.17701	-1.20818	1.77e-07	2.5e-06	Promoter (<=1kb)
ENSSSCG00000016435	18	5957879	5959378	1500	7.02273	8.31103	-1.20853	1.12e-06	1.33e-05	Promoter (<=1kb)
ENSSSCG00000016634	18	29678516	29683091	4576	11.1917	12.4065	-1.2095	1.41e-60	5.75e-57	Promoter (<=1kb)
ENSSSCG00000040275	5	59492607	59494496	1890	8.88049	10.1187	-1.21032	1.19e-13	4.36e-12	Promoter (<=1kb)
ENSSSCG00000004803	1	136280914	136282094	1181	1.58449	6.1553	-1.21137	0.00758957	0.0276053	Promoter (<=1kb)
ENSSSCG00000000783	5	71670841	71674488	3648	10.3664	11.5875	-1.21145	1.11e-33	4.91e-31	Promoter (<=1kb)
ENSSSCG00000003655	6	95245669	95255017	9349	10.568	11.793	-1.21161	2.71e-25	4.26e-23	Promoter (<=1kb)
ENSSSCG00000006970	17	1212470	1216150	3681	10.2509	11.4782	-1.21425	1.41e-26	2.6e-24	Promoter (<=1kb)
ENSSSCG00000011811	13	125844950	125845813	864	5.7277	7.35513	-1.22223	0.00203765	0.00930145	Promoter (<=1kb)
ENSSSCG00000032398	13	168792896	168793205	310	1.34306	3.89058	-1.22349	0.00862166	0.030688	Promoter (2-3kb)
ENSSSCG00000000439	5	22815294	22818044	2751	8.73538	10.0003	-1.22457	1.35e-10	3.25e-09	Promoter (<=1kb)
ENSSSCG00000010604	14	114642908	114643157	250	2.19344	4.32713	-1.22813	0.00672469	0.0250084	Promoter (1-2kb)
ENSSSCG00000014117	2	88728406	88731160	2755	6.50537	9.74196	-1.22868	0.00886353	0.0313691	Promoter (<=1kb)
ENSSSCG00000010017	14	47877449	47893457	16009	12.2689	13.5158	-1.23089	1.19e-22	1.3e-20	Promoter (<=1kb)
ENSSSCG00000035230	6	951434	952114	681	3.47373	5.32144	-1.23122	0.0042017	0.016989	Promoter (<=1kb)
ENSSSCG00000040904	13	127726621	127731318	4698	9.35946	10.8095	-1.23168	0.000325066	0.00197176	Promoter (<=1kb)
ENSSSCG00000040507	2	80451824	80460064	8241	11.4927	12.7392	-1.23238	1.62e-25	2.61e-23	Promoter (<=1kb)
ENSSSCG00000010464	14	103279949	103280156	208	0.602519	3.62293	-1.23317	0.00880237	0.0312039	Promoter (1-2kb)
ENSSSCG00000015273	9	64334866	64340975	6110	11.1239	12.3676	-1.23441	1.4e-37	9.15e-35	Promoter (<=1kb)
ENSSSCG00000037520	X	124155783	124157954	2172	8.93924	10.2193	-1.23913	8.84e-11	2.18e-09	Promoter (<=1kb)
ENSSSCG00000005284	1	230542771	230546878	4108	9.23831	10.8132	-1.24348	0.00112779	0.00566474	Promoter (<=1kb)
ENSSSCG00000040337	6	147255373	147258884	3512	10.7913	12.0555	-1.2466	1.39e-21	1.35e-19	Promoter (<=1kb)
ENSSSCG00000000298	5	19761732	19763546	1815	7.14409	8.64359	-1.24692	0.000488913	0.00278704	Promoter (<=1kb)
ENSSSCG00000038969	6	52104314	52112032	7719	11.5229	12.8399	-1.24756	1.77e-07	2.5e-06	Promoter (<=1kb)
ENSSSCG00000003644	6	93979078	93989693	10616	11.1444	12.4112	-1.24874	3.92e-21	3.54e-19	Promoter (<=1kb)
ENSSSCG00000011129	10	63687774	63690623	2850	7.87482	9.23637	-1.25536	6.51e-06	6.44e-05	Promoter (<=1kb)
ENSSSCG00000016974	16	48402713	48407435	4723	10.8118	12.0763	-1.25657	2.3e-47	3.51e-44	Promoter (<=1kb)
ENSSSCG00000004132	1	21573971	21577549	3579	9.65446	10.9321	-1.26193	7.7e-25	1.14e-22	Promoter (<=1kb)
ENSSSCG00000013072	2	9663704	9668100	4397	11.08	12.3568	-1.26316	1.96e-28	4.44e-26	Promoter (<=1kb)
ENSSSCG00000023662	14	74850131	74853012	2882	10.0481	11.3292	-1.26335	7.35e-22	7.36e-20	Promoter (<=1kb)
ENSSSCG00000034266	3	40690597	40697112	6516	10.8434	12.2758	-1.26485	8.37e-05	0.000609219	Promoter (<=1kb)
ENSSSCG00000014909	9	19732379	19736279	3901	9.98319	11.2686	-1.26536	1.56e-19	1.17e-17	Promoter (<=1kb)
ENSSSCG00000004628	1	120008310	120010053	1744	8.59793	9.90256	-1.27065	4.06e-13	1.39e-11	Promoter (<=1kb)
ENSSSCG00000004112	1	18287323	18292123	4801	10.7175	12.0038	-1.27293	2.11e-29	5.36e-27	Promoter (<=1kb)
ENSSSCG00000020853	17	20869373	20870320	948	3.83002	5.56922	-1.27359	0.00208873	0.00948484	Promoter (<=1kb)
ENSSSCG00000031898	1	82108804	82111138	2335	7.78521	9.12052	-1.27462	1.48e-08	2.6e-07	Promoter (<=1kb)
ENSSSCG00000004027	1	2881368	2882803	1436	6.64854	8.06948	-1.27743	3.24e-05	0.000268796	Promoter (<=1kb)
ENSSSCG00000037559	6	157805147	157807964	2818	9.25731	10.5457	-1.27836	1.26e-37	8.53e-35	Promoter (<=1kb)
ENSSSCG00000011496	13	46202329	46209117	6789	11.6313	12.9257	-1.27995	2.27e-27	4.65e-25	Promoter (<=1kb)
ENSSSCG00000038786	1	108406581	108412921	6341	10.6018	11.9645	-1.28148	4.61e-07	5.99e-06	Promoter (<=1kb)
ENSSSCG00000014960	9	26862803	26867335	4533	10.8233	12.1237	-1.29118	1.98e-43	2.27e-40	Promoter (<=1kb)
ENSSSCG00000028512	2	69827631	69831496	3866	9.50771	10.8382	-1.29363	1.24e-12	3.98e-11	Promoter (<=1kb)
ENSSSCG00000039609	16	148030	152380	4351	10.5802	11.8947	-1.29762	1.36e-24	1.91e-22	Promoter (<=1kb)
ENSSSCG00000017082	16	71356857	71366048	9192	11.3742	12.6907	-1.30094	8.31e-27	1.59e-24	Promoter (2-3kb)
ENSSSCG00000027465	X	57176625	57177879	1255	5.50881	7.08113	-1.30143	0.000433358	0.00251695	Promoter (<=1kb)
ENSSSCG00000015368	9	87449627	87451192	1566	4.91139	6.45585	-1.30607	0.000267646	0.00166906	Promoter (<=1kb)
ENSSSCG00000016716	18	47525844	47527456	1613	8.42095	10.1586	-1.30697	0.00153244	0.00735254	Promoter (<=1kb)
ENSSSCG00000006169	4	59572055	59575811	3757	9.61936	10.9598	-1.31001	4.17e-15	1.8e-13	Promoter (<=1kb)
ENSSSCG00000027667	7	120699974	120700534	561	3.61145	5.35946	-1.31194	0.00155204	0.00742712	Promoter (2-3kb)
ENSSSCG00000001498	7	28810094	28814318	4225	10.3114	11.6425	-1.31325	2.34e-24	3.19e-22	Promoter (<=1kb)
ENSSSCG00000012527	X	84276633	84277933	1301	6.80237	8.38789	-1.31372	0.000404676	0.00237446	Promoter (<=1kb)
ENSSSCG00000008593	3	115175338	115179690	4353	10.3669	11.8492	-1.31777	4.77e-05	0.00037436	Promoter (<=1kb)
ENSSSCG00000036135	12	26389335	26400861	11527	11.5362	12.8742	-1.31901	3.92e-23	4.63e-21	Promoter (<=1kb)
ENSSSCG00000008468	3	98260866	98270436	9571	11.4735	12.8567	-1.31927	1.28e-08	2.27e-07	Promoter (<=1kb)
ENSSSCG00000011208	13	8566744	8569859	3116	7.51812	9.63658	-1.32008	0.00409887	0.0166578	Promoter (<=1kb)
ENSSSCG00000011965	13	158514397	158515590	1194	6.84122	8.26058	-1.32079	1.29e-06	1.52e-05	Promoter (<=1kb)
ENSSSCG00000017082	16	71370832	71372085	1254	5.02398	6.54625	-1.32387	0.000109732	0.000772898	Promoter (2-3kb)
ENSSSCG00000013023	2	7420468	7426354	5887	10.7857	12.1245	-1.32552	1.8e-32	6.47e-30	Promoter (<=1kb)
ENSSSCG00000040037	6	13687831	13688576	746	3.91185	6.20209	-1.32696	0.0048227	0.0189968	Promoter (1-2kb)
ENSSSCG00000016687	18	43507972	43510507	2536	9.33981	10.7087	-1.32797	3.86e-12	1.16e-10	Promoter (<=1kb)
ENSSSCG00000010429	14	98790321	98794027	3707	9.47321	10.8245	-1.33005	3.75e-21	3.4e-19	Promoter (<=1kb)
ENSSSCG00000029606	15	104156914	104158679	1766	7.3954	8.81235	-1.33036	3.19e-07	4.29e-06	Promoter (<=1kb)
ENSSSCG00000001068	7	13211052	13212826	1775	9.51665	10.8795	-1.33306	6.21e-16	2.99e-14	Promoter (<=1kb)
ENSSSCG00000016487	18	7861660	7863390	1731	2.16945	7.65754	-1.33707	0.0046068	0.0183336	Promoter (<=1kb)
ENSSSCG00000012408	X	57952271	57954345	2075	5.86312	7.36427	-1.3382	3.66e-05	0.000298196	Promoter (<=1kb)
ENSSSCG00000013512	2	74317401	74321346	3946	8.43898	10.8163	-1.34183	0.00486407	0.019133	Promoter (<=1kb)
ENSSSCG00000008176	3	53940801	53943210	2410	9.69029	11.0716	-1.34349	2.38e-13	8.36e-12	Promoter (<=1kb)
ENSSSCG00000039161	3	75612096	75628432	16337	11.902	13.3254	-1.34474	9.22e-08	1.38e-06	Promoter (<=1kb)
ENSSSCG00000010535	14	110465142	110470414	5273	8.89939	11.1161	-1.34529	0.00408209	0.0166008	Promoter (<=1kb)
ENSSSCG00000006132	4	48555649	48558888	3240	9.37436	10.7581	-1.35087	2.67e-15	1.19e-13	Promoter (<=1kb)
ENSSSCG00000022794	7	120626798	120629353	2556	8.34025	10.1071	-1.35122	0.00111886	0.00562762	Promoter (<=1kb)
ENSSSCG00000007369	17	46638482	46639022	541	2.4639	4.93417	-1.3518	0.00493694	0.0193773	Promoter (<=1kb)
ENSSSCG00000012315	1	9106367	9110037	3671	9.3209	10.8355	-1.35248	3.11e-05	0.000259088	Promoter (<=1kb)
ENSSSCG00000006338	4	87907957	87912358	4402	9.75288	11.1263	-1.35268	1.88e-23	2.34e-21	Promoter (<=1kb)
ENSSSCG00000014448	2	151320532	151321588	1057	4.26737	5.96601	-1.35734	0.000623931	0.00343125	Promoter (<=1kb)
ENSSSCG00000000530	5	41765812	41767658	1847	6.78619	8.24172	-1.35839	5.45e-07	6.98e-06	Promoter (<=1kb)
ENSSSCG00000023090	2	9549258	9552072	2815	8.19947	9.63983	-1.36534	3.04e-08	5.02e-07	Promoter (<=1kb)
ENSSSCG00000029567	6	53233862	53237569	3708	8.09502	9.93005	-1.36581	0.00137236	0.00669032	Promoter (2-3kb)
ENSSSCG00000029855	11	14546203	14551242	5040	10.1016	11.4903	-1.37021	4.26e-26	7.33e-24	Promoter (<=1kb)
ENSSSCG00000005778	6	127959433	127961480	2048	8.86665	10.263	-1.37097	6.5e-20	5.11e-18	Promoter (<=1kb)
ENSSSCG00000008118	3	46022557	46023574	1018	5.17586	6.72249	-1.37126	4.12e-05	0.000329591	Promoter (<=1kb)
ENSSSCG00000015037	9	39860800	39861392	593	5.44964	6.97828	-1.37166	1.99e-05	0.000174	Promoter (<=1kb)
ENSSSCG00000016956	16	45382030	45387263	5234	9.95603	11.3378	-1.37218	3.55e-50	7.66e-47	Promoter (<=1kb)
ENSSSCG00000003768	6	135379808	135380565	758	3.18748	5.15362	-1.37297	0.00207353	0.00942879	Promoter (2-3kb)
ENSSSCG00000018028	12	58792898	58793202	305	1.83765	4.27653	-1.37501	0.00440505	0.0176592	Promoter (2-3kb)
ENSSSCG00000006940	4	130389338	130399676	10339	11.0984	12.607	-1.37806	5.68e-06	5.7e-05	Promoter (<=1kb)
ENSSSCG00000038992	6	97235637	97237927	2291	6.56751	8.06406	-1.37896	2.39e-06	2.64e-05	Promoter (2-3kb)
ENSSSCG00000006453	4	92287815	92292171	4357	10.5846	11.992	-1.3814	1.18e-19	9.01e-18	Promoter (<=1kb)
ENSSSCG00000039315	5	9893034	9893535	502	3.03978	5.16485	-1.38193	0.00293011	0.0126087	Promoter (<=1kb)
ENSSSCG00000011046	10	46132123	46135089	2967	10.2	11.6104	-1.38255	1.35e-18	9.09e-17	Promoter (<=1kb)
ENSSSCG00000008176	3	53943586	53944096	511	2.01979	4.37051	-1.38439	0.00386385	0.0158717	Promoter (1-2kb)
ENSSSCG00000012768	X	124222951	124224686	1736	6.12276	7.62889	-1.38609	2.88e-06	3.14e-05	Promoter (1-2kb)
ENSSSCG00000035124	4	84055952	84060204	4253	8.65834	10.6084	-1.38672	0.00179753	0.00838822	Promoter (<=1kb)
ENSSSCG00000017792	12	45813265	45815009	1745	8.12842	9.58274	-1.38692	3.46e-09	6.77e-08	Promoter (<=1kb)
ENSSSCG00000005167	1	203058869	203060974	2106	9.07712	10.5096	-1.38918	5.87e-13	1.96e-11	Promoter (<=1kb)
ENSSSCG00000024481	4	100725761	100727433	1673	4.59916	6.44474	-1.39107	0.0010936	0.00551802	Promoter (2-3kb)
ENSSSCG00000009844	14	33634528	33641900	7373	10.7195	12.2191	-1.39302	8.31e-07	1.02e-05	Promoter (<=1kb)
ENSSSCG00000032383	2	150558453	150576319	17867	12.4205	13.9552	-1.39953	5.44e-06	5.5e-05	Promoter (<=1kb)
ENSSSCG00000032330	9	46610738	46612935	2198	8.71331	10.1459	-1.40002	3.65e-17	2.04e-15	Promoter (<=1kb)
ENSSSCG00000004962	1	166463789	166468133	4345	9.85744	11.2781	-1.40295	4.66e-29	1.13e-26	Promoter (<=1kb)
ENSSSCG00000025393	14	49686554	49687619	1066	5.11984	7.02655	-1.40302	0.00130694	0.00642543	Promoter (2-3kb)
ENSSSCG00000009468	11	49026919	49032654	5736	10.8575	12.275	-1.40381	1.76e-37	1.13e-34	Promoter (<=1kb)
ENSSSCG00000025097	6	157449204	157451980	2777	8.97164	10.5895	-1.40718	7.2e-05	0.000534794	Promoter (<=1kb)
ENSSSCG00000003702	6	107281786	107287390	5605	10.5459	11.9592	-1.40786	6.47e-92	7.9e-88	Promoter (<=1kb)
ENSSSCG00000000541	5	44557156	44559873	2718	9.53778	10.9574	-1.40943	1.62e-48	3.12e-45	Promoter (<=1kb)
ENSSSCG00000002838	6	35119617	35120774	1158	4.68259	6.66993	-1.4119	0.0016406	0.00776887	Promoter (<=1kb)
ENSSSCG00000008765	8	23454264	23463889	9626	11.6744	13.3811	-1.41602	0.000258835	0.00161908	Promoter (<=1kb)
ENSSSCG00000014840	9	8666498	8668403	1906	6.90653	8.56792	-1.41631	0.000132741	0.000909356	Promoter (<=1kb)
ENSSSCG00000005180	1	205922783	205928375	5593	10.4623	11.9862	-1.41871	4.51e-07	5.87e-06	Promoter (<=1kb)
ENSSSCG00000016068	15	100497650	100499904	2255	9.40907	10.8628	-1.41896	1.97e-16	1e-14	Promoter (<=1kb)
ENSSSCG00000016578	18	19780822	19790206	9385	11.4577	13.0298	-1.42025	9.44e-06	9e-05	Promoter (<=1kb)
ENSSSCG00000040037	6	13688904	13689278	375	3.40987	5.35178	-1.42109	0.00127399	0.00628116	Promoter (2-3kb)
ENSSSCG00000025531	5	47606469	47610124	3656	9.67684	11.1427	-1.42672	5.27e-15	2.25e-13	Promoter (<=1kb)
ENSSSCG00000005041	1	182601690	182602768	1079	5.20419	6.98776	-1.42956	0.000446732	0.0025795	Promoter (2-3kb)
ENSSSCG00000017387	12	20078112	20083384	5273	9.51708	11.5427	-1.43119	0.00160553	0.00763326	Promoter (<=1kb)
ENSSSCG00000023975	1	130973854	130977262	3409	8.74518	10.2301	-1.43202	9.19e-12	2.62e-10	Promoter (<=1kb)
ENSSSCG00000024132	X	30611441	30616077	4637	10.1403	11.5938	-1.43449	6.97e-29	1.65e-26	Promoter (<=1kb)
ENSSSCG00000026943	1	53254759	53258049	3291	8.81366	10.2858	-1.43492	2.26e-15	1.02e-13	Promoter (<=1kb)
ENSSSCG00000020701	7	94217611	94220695	3085	9.80677	11.2642	-1.43814	2.89e-29	7.21e-27	Promoter (<=1kb)
ENSSSCG00000009626	14	6803841	6809315	5475	10.91	12.3752	-1.44027	1.25e-22	1.35e-20	Promoter (<=1kb)
ENSSSCG00000040607	6	8465538	8475301	9764	10.9858	12.4515	-1.44049	1.18e-22	1.29e-20	Promoter (<=1kb)
ENSSSCG00000022204	6	63376098	63381090	4993	9.99468	11.4627	-1.44062	6.63e-21	5.77e-19	Promoter (<=1kb)
ENSSSCG00000012741	X	122119560	122125884	6325	10.4985	11.9641	-1.4413	2.13e-23	2.63e-21	Promoter (<=1kb)
ENSSSCG00000015370	9	88288470	88291630	3161	10.4448	11.9004	-1.4415	5.04e-39	3.93e-36	Promoter (<=1kb)
ENSSSCG00000014047	2	80852561	80854132	1572	7.60957	9.13293	-1.44218	9.3e-09	1.71e-07	Promoter (<=1kb)
ENSSSCG00000007145	17	32026388	32027609	1222	5.06683	6.70835	-1.44427	3.36e-05	0.000277169	Promoter (<=1kb)
ENSSSCG00000004705	1	127928401	127931336	2936	9.72006	11.2048	-1.44646	7.93e-16	3.76e-14	Promoter (<=1kb)
ENSSSCG00000015116	9	46519247	46527281	8035	11.0158	12.6315	-1.4466	1.38e-05	0.000126	Promoter (<=1kb)
ENSSSCG00000000802	5	75835365	75837591	2227	7.73071	9.30826	-1.4492	1.71e-06	1.96e-05	Promoter (<=1kb)
ENSSSCG00000013316	2	28403831	28420875	17045	12.1581	13.7742	-1.45138	1.09e-05	0.000102	Promoter (<=1kb)
ENSSSCG00000036402	17	39786897	39796784	9888	11.1181	12.5965	-1.45424	5.37e-24	7.1e-22	Promoter (<=1kb)
ENSSSCG00000021597	2	2056305	2062912	6608	9.95235	11.5307	-1.45523	1.04e-06	1.25e-05	Promoter (<=1kb)
ENSSSCG00000012768	X	124215172	124217931	2760	8.53608	10.0244	-1.45526	2.05e-18	1.35e-16	Promoter (<=1kb)
ENSSSCG00000017200	12	5571523	5578123	6601	9.62473	11.0949	-1.45622	4.54e-41	4.62e-38	Promoter (<=1kb)
ENSSSCG00000015589	9	130508647	130511987	3341	9.16874	10.6471	-1.46264	1.59e-36	9.23e-34	Promoter (<=1kb)
ENSSSCG00000004795	1	134001465	134022359	20895	12.3999	13.9474	-1.46441	8.83e-09	1.63e-07	Promoter (<=1kb)
ENSSSCG00000034516	1	180141726	180146659	4934	9.39915	10.8968	-1.46813	6.71e-21	5.82e-19	Promoter (<=1kb)
ENSSSCG00000005316	1	236398671	236413262	14592	11.9254	13.4208	-1.47127	1.1e-24	1.57e-22	Promoter (<=1kb)
ENSSSCG00000023010	1	239374629	239377775	3147	9.30823	10.9366	-1.47246	5.57e-06	5.61e-05	Promoter (<=1kb)
ENSSSCG00000031794	1	120806528	120809833	3306	10.0127	11.5891	-1.474	1.02e-07	1.52e-06	Promoter (<=1kb)
ENSSSCG00000006580	4	96073296	96074947	1652	5.2258	7.02113	-1.47483	0.000239203	0.00151384	Promoter (<=1kb)
ENSSSCG00000016535	18	14445723	14453700	7978	9.92341	11.7555	-1.47497	0.000348713	0.00209165	Promoter (<=1kb)
ENSSSCG00000038992	6	97238081	97244967	6887	11.1963	12.6961	-1.47551	9.35e-25	1.37e-22	Promoter (<=1kb)
ENSSSCG00000031201	10	24187481	24196379	8899	11.5328	13.1334	-1.47805	6.53e-07	8.2e-06	Promoter (<=1kb)
ENSSSCG00000035952	3	17095927	17100725	4799	10.5221	12.0295	-1.48172	5.34e-24	7.09e-22	Promoter (<=1kb)
ENSSSCG00000000839	5	79492024	79494277	2254	8.87702	10.3926	-1.48334	6.62e-20	5.19e-18	Promoter (<=1kb)
ENSSSCG00000006970	17	1557840	1562206	4367	8.83173	10.3786	-1.48627	1.26e-11	3.52e-10	Promoter (<=1kb)
ENSSSCG00000015368	9	87659017	87660789	1773	5.53105	7.16243	-1.48669	2.42e-06	2.68e-05	Promoter (<=1kb)
ENSSSCG00000032911	2	1010097	1014782	4686	8.32972	9.89665	-1.48754	2.1e-09	4.22e-08	Promoter (1-2kb)
ENSSSCG00000000682	5	63869679	63870476	798	4.47984	6.25985	-1.49394	0.000132579	0.000908413	Promoter (<=1kb)
ENSSSCG00000003760	6	129707357	129711193	3837	10.0923	11.6154	-1.50038	8.93e-28	1.87e-25	Promoter (<=1kb)
ENSSSCG00000006038	4	32090398	32095128	4731	10.0801	11.6112	-1.50104	1.8e-21	1.7e-19	Promoter (<=1kb)
ENSSSCG00000010925	10	24601620	24606043	4424	10.6326	12.2634	-1.50313	6.08e-07	7.67e-06	Promoter (<=1kb)
ENSSSCG00000033526	7	28677137	28677752	616	3.27019	5.27135	-1.5042	0.000745211	0.00398574	Promoter (2-3kb)
ENSSSCG00000009526	11	70042117	70042972	856	4.27582	6.08927	-1.50639	0.000157723	0.00105613	Promoter (<=1kb)
ENSSSCG00000006321	4	84596205	84599999	3795	9.72548	11.6056	-1.51208	0.000299365	0.00183409	Promoter (<=1kb)
ENSSSCG00000024481	4	100838137	100839441	1305	6.20437	7.81839	-1.51224	4.11e-08	6.6e-07	Promoter (<=1kb)
ENSSSCG00000015814	15	47859617	47861700	2084	7.59388	9.19064	-1.51242	2.45e-09	4.9e-08	Promoter (<=1kb)
ENSSSCG00000006169	4	59577790	59578926	1137	5.43053	7.12798	-1.514	1.01e-05	9.52e-05	Promoter (1-2kb)
ENSSSCG00000004485	1	92239652	92242040	2389	8.4552	10.0039	-1.5163	7.67e-21	6.61e-19	Promoter (<=1kb)
ENSSSCG00000015271	9	64190683	64192908	2226	7.2512	8.84196	-1.51684	2.44e-10	5.64e-09	Promoter (<=1kb)
ENSSSCG00000015326	9	74172821	74176820	4000	10.2101	11.7462	-1.51755	7.53e-35	3.78e-32	Promoter (<=1kb)
ENSSSCG00000032749	8	89320879	89327255	6377	9.79893	11.4206	-1.51859	3.88e-08	6.27e-07	Promoter (<=1kb)
ENSSSCG00000006748	4	105500981	105505210	4230	9.06236	10.8212	-1.51891	4.72e-05	0.00037129	Promoter (<=1kb)
ENSSSCG00000013614	2	70180025	70190340	10316	10.6167	12.3067	-1.51959	5.55e-06	5.59e-05	Promoter (<=1kb)
ENSSSCG00000023784	9	99250814	99254304	3491	8.83926	10.5371	-1.52092	7.08e-06	6.95e-05	Promoter (<=1kb)
ENSSSCG00000015862	15	59671265	59677498	6234	10.5338	12.1836	-1.52314	3.79e-07	5.01e-06	Promoter (<=1kb)
ENSSSCG00000016035	15	93754581	93759837	5257	9.23703	10.8127	-1.52496	2.58e-14	1.02e-12	Promoter (<=1kb)
ENSSSCG00000020785	15	121426590	121439498	12909	11.1759	12.8906	-1.52551	1.08e-05	0.000101	Promoter (<=1kb)
ENSSSCG00000003351	6	63798481	63806718	8238	10.3621	12.0167	-1.53062	2.58e-07	3.52e-06	Promoter (<=1kb)
ENSSSCG00000034973	14	91516001	91519643	3643	9.08703	10.8144	-1.53074	1.3e-05	0.000119	Promoter (<=1kb)
ENSSSCG00000016733	18	50384629	50386356	1728	6.5924	8.22086	-1.53425	5.95e-09	1.12e-07	Promoter (<=1kb)
ENSSSCG00000009859	14	35381183	35383671	2489	8.80952	10.3644	-1.53474	1.8e-33	7.66e-31	Promoter (<=1kb)
ENSSSCG00000011867	13	136801442	136806590	5149	9.86139	11.7377	-1.53518	0.000194023	0.0012626	Promoter (<=1kb)
ENSSSCG00000027409	3	111977759	111985227	7469	11.1087	12.7736	-1.53582	3.56e-07	4.73e-06	Promoter (<=1kb)
ENSSSCG00000005455	1	251569198	251573253	4056	9.27802	10.8592	-1.53727	2.22e-16	1.12e-14	Promoter (<=1kb)
ENSSSCG00000028047	6	118452246	118456603	4358	7.92478	10.3301	-1.53804	0.00182067	0.0084811	Promoter (<=1kb)
ENSSSCG00000005243	1	221633636	221637753	4118	10.2181	11.8737	-1.5385	1.14e-07	1.68e-06	Promoter (<=1kb)
ENSSSCG00000031503	4	80494575	80504415	9841	10.6326	12.3157	-1.53892	1.01e-06	1.22e-05	Promoter (<=1kb)
ENSSSCG00000011686	13	84501504	84502582	1079	7.00705	8.62032	-1.5402	5.88e-11	1.49e-09	Promoter (<=1kb)
ENSSSCG00000037832	12	58699840	58708894	9055	11.5132	13.0643	-1.54071	1.01e-61	5.26e-58	Promoter (<=1kb)
ENSSSCG00000003722	6	112626299	112629784	3486	8.49786	10.0821	-1.54218	4.3e-17	2.39e-15	Promoter (<=1kb)
ENSSSCG00000020720	2	48782934	48787970	5037	10.3755	12.0994	-1.55037	4.06e-06	4.27e-05	Promoter (<=1kb)
ENSSSCG00000003975	6	170399128	170403944	4817	9.46158	11.3772	-1.55256	0.000214358	0.00137731	Promoter (<=1kb)
ENSSSCG00000012584	X	91286654	91287219	566	1.80688	4.79105	-1.55327	0.00280139	0.0121447	Promoter (<=1kb)
ENSSSCG00000031119	18	16514025	16518760	4736	8.32697	11.1775	-1.55774	0.00258325	0.0113292	Promoter (<=1kb)
ENSSSCG00000003768	6	135381161	135383483	2323	9.25455	10.8525	-1.55879	7.09e-19	4.89e-17	Promoter (<=1kb)
ENSSSCG00000039134	13	54900652	54906242	5591	10.4402	12.024	-1.56522	3.35e-38	2.36e-35	Promoter (<=1kb)
ENSSSCG00000016068	15	100264281	100265248	968	4.38339	6.2079	-1.56856	3.95e-05	0.000317978	Promoter (<=1kb)
ENSSSCG00000012911	2	5104577	5106493	1917	7.44004	9.14271	-1.57541	1.2e-07	1.76e-06	Promoter (<=1kb)
ENSSSCG00000000734	5	66852619	66854476	1858	8.40867	10.021	-1.57601	4.11e-21	3.69e-19	Promoter (<=1kb)
ENSSSCG00000032398	13	168789473	168792364	2892	9.22475	11.066	-1.57669	4.4e-05	0.000348888	Promoter (<=1kb)
ENSSSCG00000016823	16	20059097	20060121	1025	4.38469	6.26508	-1.57926	8.53e-05	0.000619715	Promoter (<=1kb)
ENSSSCG00000014960	9	26843042	26846285	3244	8.11734	10.0355	-1.58097	0.000129543	0.000891446	Promoter (<=1kb)
ENSSSCG00000037487	12	20014926	20024035	9110	11.0614	12.7558	-1.58213	2.36e-08	4e-07	Promoter (<=1kb)
ENSSSCG00000001700	7	39223706	39226282	2577	7.57117	9.24259	-1.58914	1.03e-10	2.51e-09	Promoter (<=1kb)
ENSSSCG00000000146	3	7000285	7012177	11893	10.7598	12.6308	-1.58939	5.34e-05	0.000413504	Promoter (<=1kb)
ENSSSCG00000016448	18	6241844	6247543	5700	9.6535	11.5063	-1.59602	3.07e-05	0.000256155	Promoter (<=1kb)
ENSSSCG00000032522	15	121450003	121464533	14531	10.9475	12.8572	-1.599	7.83e-05	0.000576153	Promoter (<=1kb)
ENSSSCG00000031692	17	46660409	46666974	6566	10.8423	12.5869	-1.60114	2.95e-07	3.97e-06	Promoter (<=1kb)
ENSSSCG00000024136	9	108970543	108972227	1685	6.94602	8.76067	-1.60497	7.43e-06	7.25e-05	Promoter (<=1kb)
ENSSSCG00000033526	7	28678606	28681681	3076	9.60535	11.325	-1.60684	1.33e-08	2.35e-07	Promoter (<=1kb)
ENSSSCG00000015522	9	120681800	120682205	406	1.59353	4.42733	-1.61004	0.00201556	0.00921899	Promoter (1-2kb)
ENSSSCG00000015255	9	60518351	60522645	4295	9.93645	11.6842	-1.61065	1.45e-07	2.09e-06	Promoter (<=1kb)
ENSSSCG00000039890	11	4744382	4749519	5138	9.59455	11.2438	-1.61124	4.91e-21	4.37e-19	Promoter (<=1kb)
ENSSSCG00000012546	X	86534105	86535258	1154	4.60028	6.57197	-1.61332	0.000123001	0.00085219	Promoter (<=1kb)
ENSSSCG00000031988	12	56928707	56934913	6207	9.80624	11.6412	-1.61375	9.91e-06	9.39e-05	Promoter (<=1kb)
ENSSSCG00000014434	2	150533485	150555781	22297	12.0206	13.8106	-1.61555	1.52e-06	1.76e-05	Promoter (<=1kb)
ENSSSCG00000007369	17	46635363	46636069	707	2.84145	5.09055	-1.61746	0.000714164	0.00385169	Promoter (2-3kb)
ENSSSCG00000012027	13	190408625	190413859	5235	10.6539	12.2921	-1.61827	4.42e-38	3.06e-35	Promoter (<=1kb)
ENSSSCG00000021374	6	44665966	44670796	4831	10.1647	11.7999	-1.61878	1.28e-46	1.67e-43	Promoter (<=1kb)
ENSSSCG00000009616	14	6403137	6405257	2121	6.22762	8.02142	-1.62123	1.16e-06	1.38e-05	Promoter (<=1kb)
ENSSSCG00000005232	1	219662799	219663684	886	4.5454	6.42865	-1.6343	1.63e-05	0.000145	Promoter (<=1kb)
ENSSSCG00000022504	9	53173093	53179471	6379	9.77134	11.5117	-1.63536	2e-09	4.05e-08	Promoter (<=1kb)
ENSSSCG00000011576	13	67312846	67316542	3697	9.61723	11.3832	-1.6355	4.54e-08	7.2e-07	Promoter (<=1kb)
ENSSSCG00000012773	X	124429607	124430277	671	3.60699	5.78013	-1.63585	0.0004131	0.00241599	Promoter (<=1kb)
ENSSSCG00000011867	13	136806954	136809400	2447	6.12725	7.93696	-1.63655	8.88e-07	1.08e-05	Promoter (2-3kb)
ENSSSCG00000037206	1	229847056	229849985	2930	8.93341	10.9652	-1.63673	0.000156159	0.00104745	Promoter (<=1kb)
ENSSSCG00000004215	1	35756493	35758716	2224	6.30485	9.16933	-1.637	0.00183921	0.0085479	Promoter (<=1kb)
ENSSSCG00000010532	14	109592407	109593814	1408	5.87105	7.85619	-1.63745	9.1e-05	0.000655141	Promoter (<=1kb)
ENSSSCG00000023186	12	37972055	37973074	1020	0	6.0492	-1.64369	0.00120581	0.00599338	Promoter (<=1kb)
ENSSSCG00000034441	2	4120120	4131112	10993	11.8263	13.5724	-1.64376	1.06e-09	2.23e-08	Promoter (<=1kb)
ENSSSCG00000017583	12	26356323	26358795	2473	7.29414	9.0751	-1.64922	3.46e-08	5.65e-07	Promoter (<=1kb)
ENSSSCG00000012667	X	107690434	107690743	310	1.84525	4.54561	-1.65094	0.00146655	0.00707659	Promoter (<=1kb)
ENSSSCG00000006172	4	61138751	61143635	4885	8.51355	10.6373	-1.65119	0.000263702	0.00164727	Promoter (<=1kb)
ENSSSCG00000038149	15	124911290	124917009	5720	10.1136	11.9226	-1.65335	2.45e-07	3.35e-06	Promoter (<=1kb)
ENSSSCG00000007145	17	32021776	32026199	4424	10.4452	12.2132	-1.65691	2.65e-09	5.26e-08	Promoter (<=1kb)
ENSSSCG00000002464	7	115099027	115101958	2932	8.67251	10.3992	-1.65952	7.14e-14	2.68e-12	Promoter (<=1kb)
ENSSSCG00000016174	15	117727843	117732593	4751	9.62706	11.3208	-1.66021	2.21e-25	3.5e-23	Promoter (<=1kb)
ENSSSCG00000015250	9	57126962	57132563	5602	10.6252	12.3002	-1.66022	8.44e-55	2.38e-51	Promoter (<=1kb)
ENSSSCG00000008081	3	43286872	43289402	2531	8.2967	10.0693	-1.67339	2.27e-10	5.26e-09	Promoter (<=1kb)
ENSSSCG00000005997	4	18921608	18926546	4939	9.04726	10.7544	-1.67618	2.4e-28	5.36e-26	Promoter (<=1kb)
ENSSSCG00000012572	X	88956057	88958041	1985	7.98424	9.76125	-1.67716	2.17e-10	5.06e-09	Promoter (<=1kb)
ENSSSCG00000024917	2	9060814	9067696	6883	10.5515	12.2559	-1.67846	2.53e-33	1.04e-30	Promoter (<=1kb)
ENSSSCG00000005680	1	269855521	269855803	283	2.49319	4.92008	-1.67933	0.00073968	0.00396194	Promoter (2-3kb)
ENSSSCG00000040366	1	204382363	204385040	2678	7.14553	8.91019	-1.68146	4.15e-12	1.23e-10	Promoter (<=1kb)
ENSSSCG00000004290	1	53864952	53867701	2750	8.3421	10.0898	-1.68558	2.87e-15	1.27e-13	Promoter (<=1kb)
ENSSSCG00000032417	4	105255901	105258705	2805	8.96359	10.6803	-1.68766	2.14e-30	6.26e-28	Promoter (<=1kb)
ENSSSCG00000006329	4	85405260	85406796	1537	6.96487	8.74035	-1.693	2.46e-12	7.55e-11	Promoter (<=1kb)
ENSSSCG00000005106	1	191533372	191538369	4998	9.71754	11.6622	-1.69526	7.93e-06	7.7e-05	Promoter (<=1kb)
ENSSSCG00000003694	6	103784795	103787943	3149	9.14013	10.8542	-1.69574	9.74e-48	1.7e-44	Promoter (<=1kb)
ENSSSCG00000037225	15	61139525	61142915	3391	8.19265	10.9831	-1.69682	0.00127626	0.00629066	Promoter (<=1kb)
ENSSSCG00000003366	6	67083639	67088288	4650	7.95202	10.4413	-1.69903	0.000746237	0.00398948	Promoter (<=1kb)
ENSSSCG00000005030	1	181770128	181774839	4712	10.0859	11.8121	-1.70249	2.46e-37	1.55e-34	Promoter (<=1kb)
ENSSSCG00000015474	9	113738753	113741480	2728	6.53223	8.37357	-1.70333	1.56e-08	2.73e-07	Promoter (<=1kb)
ENSSSCG00000007453	17	48966165	48968619	2455	7.58604	9.47846	-1.70371	7.21e-07	8.96e-06	Promoter (<=1kb)
ENSSSCG00000008606	3	118756997	118760379	3383	7.42681	9.20379	-1.70546	3.07e-14	1.2e-12	Promoter (<=1kb)
ENSSSCG00000006082	4	38912563	38915420	2858	8.74496	10.4896	-1.72671	5.95e-49	1.21e-45	Promoter (<=1kb)
ENSSSCG00000013351	2	39702711	39706513	3803	9.78813	11.5506	-1.72725	6.52e-27	1.27e-24	Promoter (<=1kb)
ENSSSCG00000002368	7	97849769	97852929	3161	8.37992	10.1346	-1.73023	1.3e-37	8.67e-35	Promoter (<=1kb)
ENSSSCG00000015396	9	95280224	95282890	2667	9.08551	10.8728	-1.74071	1.79e-21	1.69e-19	Promoter (<=1kb)
ENSSSCG00000005636	1	268557742	268562263	4522	9.65299	11.4208	-1.74458	1.42e-40	1.37e-37	Promoter (<=1kb)
ENSSSCG00000017005	16	53616619	53622271	5653	9.97074	11.9792	-1.74771	5.48e-06	5.53e-05	Promoter (<=1kb)
ENSSSCG00000009362	11	13513982	13517916	3935	9.96284	11.9591	-1.75147	3.2e-06	3.44e-05	Promoter (<=1kb)
ENSSSCG00000024134	13	72479355	72482179	2825	8.80283	10.6182	-1.75242	8.1e-17	4.31e-15	Promoter (<=1kb)
ENSSSCG00000010359	14	87660606	87662134	1529	5.93316	7.97682	-1.75273	1.06e-05	9.96e-05	Promoter (<=1kb)
ENSSSCG00000035223	1	137854740	137861281	6542	10.1933	12.1099	-1.75537	4.24e-08	6.79e-07	Promoter (<=1kb)
ENSSSCG00000003451	6	73018139	73021863	3725	8.6791	10.6401	-1.75573	6.22e-07	7.84e-06	Promoter (<=1kb)
ENSSSCG00000040728	4	64157383	64157938	556	0.999527	4.37601	-1.75613	0.00152882	0.00733804	Promoter (1-2kb)
ENSSSCG00000025578	1	113932348	113935663	3316	8.42618	10.2254	-1.75729	1.41e-24	1.97e-22	Promoter (<=1kb)
ENSSSCG00000014242	2	128153091	128154907	1817	6.40185	8.24797	-1.75865	8.21e-13	2.7e-11	Promoter (<=1kb)
ENSSSCG00000012773	X	124427867	124429437	1571	6.33145	8.25572	-1.75953	4.46e-08	7.09e-07	Promoter (<=1kb)
ENSSSCG00000014170	2	103311975	103312246	272	1.36435	4.4019	-1.76427	0.00119546	0.00595084	Promoter (<=1kb)
ENSSSCG00000016956	16	45333752	45338174	4423	8.36795	10.9014	-1.77358	0.0004709	0.00270032	Promoter (<=1kb)
ENSSSCG00000038598	2	150032245	150039398	7154	10.6287	12.5145	-1.77672	4.69e-11	1.2e-09	Promoter (<=1kb)
ENSSSCG00000014933	9	23110629	23112172	1544	6.24063	8.17222	-1.7806	9.9e-09	1.81e-07	Promoter (<=1kb)
ENSSSCG00000010429	14	98708112	98712984	4873	9.76649	11.779	-1.78123	1.26e-06	1.49e-05	Promoter (<=1kb)
ENSSSCG00000008294	3	69110723	69123885	13163	10.6916	12.7416	-1.7813	4.38e-06	4.56e-05	Promoter (<=1kb)
ENSSSCG00000006105	4	42457388	42465093	7706	10.2118	12.2295	-1.78542	1.23e-06	1.45e-05	Promoter (<=1kb)
ENSSSCG00000027941	13	143675068	143677053	1986	7.55513	9.87089	-1.78582	0.000154425	0.00103734	Promoter (<=1kb)
ENSSSCG00000035331	7	21182229	21183544	1316	7.25878	9.23231	-1.78663	1.24e-07	1.81e-06	Promoter (<=1kb)
ENSSSCG00000025020	6	157409279	157409555	277	0.999527	4.41797	-1.78688	0.00138837	0.00675327	Promoter (<=1kb)
ENSSSCG00000003788	6	141958168	141963764	5597	10.2266	12.301	-1.79743	4.44e-06	4.61e-05	Promoter (<=1kb)
ENSSSCG00000029771	X	74461896	74466804	4909	9.12997	10.9671	-1.79923	2.15e-28	4.83e-26	Promoter (<=1kb)
ENSSSCG00000040728	4	63970577	63971580	1004	4.27582	6.42904	-1.80514	2e-05	0.000175	Promoter (<=1kb)
ENSSSCG00000033544	5	65117975	65125043	7069	10.4692	12.4154	-1.80727	1.36e-09	2.82e-08	Promoter (<=1kb)
ENSSSCG00000015862	15	59685631	59686635	1005	3.7981	6.26839	-1.81601	0.000257656	0.00161308	Promoter (<=1kb)
ENSSSCG00000011400	13	32737671	32745479	7809	9.27808	11.4114	-1.81875	8.42e-06	8.12e-05	Promoter (<=1kb)
ENSSSCG00000026383	15	108973511	108980497	6987	11.1787	13.024	-1.82182	1.8e-45	2.28e-42	Promoter (<=1kb)
ENSSSCG00000014238	2	126604406	126608184	3779	9.37192	11.439	-1.82223	1.11e-06	1.33e-05	Promoter (<=1kb)
ENSSSCG00000002467	7	115253761	115259845	6085	9.92387	12.0262	-1.82869	2.62e-06	2.87e-05	Promoter (<=1kb)
ENSSSCG00000015212	9	52671166	52673153	1988	7.89491	9.83153	-1.83292	1.9e-12	5.92e-11	Promoter (<=1kb)
ENSSSCG00000017376	12	19431917	19434410	2494	5.43368	7.4395	-1.83429	1.37e-08	2.42e-07	Promoter (<=1kb)
ENSSSCG00000024288	10	14293909	14297744	3836	8.86977	10.7609	-1.84605	7.95e-26	1.33e-23	Promoter (<=1kb)
ENSSSCG00000013022	2	7406820	7413710	6891	9.8102	11.8991	-1.84813	6.23e-07	7.85e-06	Promoter (<=1kb)
ENSSSCG00000035937	4	82287657	82290167	2511	5.82667	7.91546	-1.85467	3.76e-07	4.98e-06	Promoter (<=1kb)
ENSSSCG00000034607	3	42135448	42135943	496	2.82235	5.32429	-1.85754	0.00018152	0.00119263	Promoter (<=1kb)
ENSSSCG00000000515	5	36272339	36276897	4559	8.09771	11.6395	-1.85772	0.00114686	0.00574769	Promoter (<=1kb)
ENSSSCG00000010222	14	65860674	65862525	1852	8.47888	10.3846	-1.86071	1.6e-26	2.9e-24	Promoter (<=1kb)
ENSSSCG00000001795	7	51512918	51514935	2018	7.29154	9.36402	-1.87489	4.07e-08	6.55e-07	Promoter (<=1kb)
ENSSSCG00000037110	13	203412000	203417116	5117	9.48573	11.6108	-1.87591	5.51e-07	7.04e-06	Promoter (<=1kb)
ENSSSCG00000000515	5	36271917	36272186	270	0	3.37889	-1.88332	0.0013843	0.00673707	Promoter (2-3kb)
ENSSSCG00000031712	5	62742545	62743696	1152	4.38078	6.59335	-1.88401	4.73e-06	4.87e-05	Promoter (<=1kb)
ENSSSCG00000004433	1	80241809	80246279	4471	9.57868	12.129	-1.8909	0.000162076	0.00107983	Promoter (<=1kb)
ENSSSCG00000023085	13	21429179	21431583	2405	7.45167	9.42669	-1.90741	3.07e-19	2.25e-17	Promoter (<=1kb)
ENSSSCG00000011046	10	46135599	46137239	1641	4.53722	6.84913	-1.91084	1.36e-05	0.000124	Promoter (2-3kb)
ENSSSCG00000015413	9	102868117	102872845	4729	9.07	11.0268	-1.91299	2.69e-29	6.75e-27	Promoter (<=1kb)
ENSSSCG00000000607	5	57708700	57710055	1356	4.14582	6.45492	-1.9319	7.41e-06	7.24e-05	Promoter (<=1kb)
ENSSSCG00000006345	4	88521608	88525025	3418	8.33891	10.3557	-1.93545	2.09e-17	1.22e-15	Promoter (<=1kb)
ENSSSCG00000016448	18	6260278	6262554	2277	6.03937	8.19239	-1.93887	2.88e-08	4.8e-07	Promoter (<=1kb)
ENSSSCG00000005680	1	269852291	269854946	2656	6.34524	8.56039	-1.94214	4.43e-07	5.78e-06	Promoter (<=1kb)
ENSSSCG00000025393	14	49680054	49685484	5431	9.08323	11.1973	-1.94908	5.24e-10	1.15e-08	Promoter (<=1kb)
ENSSSCG00000006745	4	104918053	104919135	1083	3.61367	5.95871	-1.97009	4.98e-06	5.09e-05	Promoter (<=1kb)
ENSSSCG00000024288	10	14292773	14293001	229	1.03978	4.44188	-1.97101	0.000656055	0.00358213	Promoter (2-3kb)
ENSSSCG00000032522	15	121448673	121448928	256	0.637917	4.38019	-1.97297	0.000852139	0.00445234	Promoter (2-3kb)
ENSSSCG00000006771	4	107602483	107603568	1086	5.02147	7.22228	-1.9731	2.97e-08	4.92e-07	Promoter (<=1kb)
ENSSSCG00000011317	13	29136321	29138062	1742	4.65854	7.01032	-1.97436	4.56e-06	4.72e-05	Promoter (<=1kb)
ENSSSCG00000038602	1	35696326	35697879	1554	6.44278	8.63836	-1.9857	8.49e-09	1.57e-07	Promoter (<=1kb)
ENSSSCG00000014448	2	151318341	151320176	1836	5.10212	7.418	-1.98642	1.29e-06	1.52e-05	Promoter (<=1kb)
ENSSSCG00000017089	16	71864508	71864870	363	2.47373	5.26684	-1.99444	0.000154883	0.00103985	Promoter (2-3kb)
ENSSSCG00000016130	15	109562204	109565397	3194	7.94998	9.98653	-1.99558	5.87e-35	2.99e-32	Promoter (<=1kb)
ENSSSCG00000000848	5	80420994	80423923	2930	7.88683	9.96656	-1.99566	3.08e-18	1.98e-16	Promoter (<=1kb)
ENSSSCG00000002306	7	92928158	92931594	3437	9.23065	11.2686	-1.99569	1.18e-33	5.1e-31	Promoter (<=1kb)
ENSSSCG00000027667	7	120702450	120705413	2964	7.97123	10.6027	-2.01101	5.7e-05	0.000437062	Promoter (<=1kb)
ENSSSCG00000010629	14	121466645	121472281	5637	9.68696	11.8149	-2.01558	1.49e-14	6.04e-13	Promoter (<=1kb)
ENSSSCG00000002375	7	98130936	98131945	1010	5.91117	8.1812	-2.01862	4.55e-08	7.21e-07	Promoter (<=1kb)
ENSSSCG00000036418	3	99823078	99826009	2932	7.62047	9.72354	-2.02023	4.15e-19	2.96e-17	Promoter (<=1kb)
ENSSSCG00000013079	2	9855154	9860524	5371	7.92484	10.4656	-2.02316	2.13e-05	0.000185	Promoter (<=1kb)
ENSSSCG00000026098	2	88390562	88392200	1639	6.59071	8.73385	-2.02719	1.72e-14	6.93e-13	Promoter (<=1kb)
ENSSSCG00000016983	16	50987830	50991541	3712	7.40072	9.60066	-2.03634	4.12e-11	1.07e-09	Promoter (<=1kb)
ENSSSCG00000022209	X	57316098	57317785	1688	5.99227	8.31492	-2.04181	1.17e-07	1.72e-06	Promoter (<=1kb)
ENSSSCG00000017548	12	25698192	25702545	4354	9.35171	11.8361	-2.05734	4.53e-06	4.7e-05	Promoter (<=1kb)
ENSSSCG00000015474	9	113727496	113729640	2145	7.04185	9.28002	-2.0608	8.86e-11	2.19e-09	Promoter (<=1kb)
ENSSSCG00000010974	10	32210948	32213257	2310	7.11366	9.28257	-2.06859	4.79e-17	2.65e-15	Promoter (<=1kb)
ENSSSCG00000000029	5	5561073	5564569	3497	8.35096	10.7555	-2.11707	4.53e-08	7.19e-07	Promoter (<=1kb)
ENSSSCG00000020736	3	71729480	71731351	1872	6.57524	9.45121	-2.14074	4.85e-05	0.000379969	Promoter (<=1kb)
ENSSSCG00000007453	17	48968996	48969946	951	2.82235	5.85271	-2.15	9.34e-05	0.000670353	Promoter (2-3kb)
ENSSSCG00000023924	15	87866920	87868962	2043	7.23142	9.46638	-2.15475	5.15e-23	5.93e-21	Promoter (<=1kb)
ENSSSCG00000006200	4	67157605	67160631	3027	8.12958	10.7471	-2.16987	1.86e-06	2.1e-05	Promoter (<=1kb)
ENSSSCG00000003748	6	121380555	121381660	1106	4.54889	7.02871	-2.17158	3.88e-08	6.28e-07	Promoter (<=1kb)
ENSSSCG00000007476	17	52441509	52446196	4688	8.39698	11.1283	-2.19856	5.14e-06	5.23e-05	Promoter (<=1kb)
ENSSSCG00000037832	12	58710500	58710723	224	0	4.41263	-2.19915	0.000739975	0.00396294	Promoter (2-3kb)
ENSSSCG00000031830	15	120045242	120046107	866	3.0097	5.89205	-2.2077	1.9e-05	0.000167	Promoter (<=1kb)
ENSSSCG00000022405	12	49973095	49975996	2902	6.04247	9.58245	-2.21402	0.000232123	0.00147465	Promoter (<=1kb)
ENSSSCG00000027875	4	98825404	98830529	5126	9.06241	11.5674	-2.22289	5.6e-09	1.06e-07	Promoter (<=1kb)
ENSSSCG00000008312	3	71244859	71247383	2525	8.1985	10.4858	-2.23188	9.56e-35	4.67e-32	Promoter (<=1kb)
ENSSSCG00000014994	9	34619485	34621927	2443	8.04216	10.3607	-2.23935	2.13e-25	3.39e-23	Promoter (<=1kb)
ENSSSCG00000007949	3	38088131	38093076	4946	7.36782	9.72657	-2.24776	4.9e-19	3.43e-17	Promoter (<=1kb)
ENSSSCG00000009486	11	56514641	56515810	1170	3.59578	6.41632	-2.25052	4.73e-06	4.87e-05	Promoter (<=1kb)
ENSSSCG00000032094	8	114860924	114864904	3981	8.69156	11.4585	-2.28771	9.09e-07	1.11e-05	Promoter (<=1kb)
ENSSSCG00000005981	4	15903078	15905726	2649	4.57481	7.53509	-2.29168	1e-05	9.48e-05	Promoter (1-2kb)
ENSSSCG00000034993	2	117700655	117702099	1445	4.633	7.44959	-2.31635	9.2e-07	1.12e-05	Promoter (2-3kb)
ENSSSCG00000023162	6	18233639	18238257	4619	9.06058	11.6111	-2.31844	3.29e-11	8.65e-10	Promoter (<=1kb)
ENSSSCG00000037206	1	229845463	229846822	1360	4.183	6.96805	-2.33413	2.74e-07	3.72e-06	Promoter (2-3kb)
ENSSSCG00000024481	4	100862192	100863246	1055	4.82235	7.53936	-2.37559	5.66e-09	1.07e-07	Promoter (<=1kb)
ENSSSCG00000007476	17	52446398	52447916	1519	4.05706	6.91065	-2.39188	1.81e-07	2.55e-06	Promoter (1-2kb)
ENSSSCG00000027669	15	120000164	120000898	735	2.01979	5.26388	-2.39898	1.82e-05	0.000161	Promoter (1-2kb)
ENSSSCG00000010190	14	60413860	60414322	463	0.584489	4.67864	-2.41112	0.000207435	0.00133894	Promoter (<=1kb)
ENSSSCG00000015522	9	120676573	120681273	4701	6.68404	9.31861	-2.45415	2.34e-15	1.06e-13	Promoter (<=1kb)
ENSSSCG00000021158	11	78472636	78473203	568	2.83765	5.85411	-2.46608	5.87e-07	7.44e-06	Promoter (2-3kb)
ENSSSCG00000004475	1	88595631	88599667	4037	8.16106	11.2904	-2.47696	2.12e-06	2.37e-05	Promoter (<=1kb)
ENSSSCG00000005699	1	270363439	270365672	2234	5.71299	8.62558	-2.53663	2.49e-09	4.97e-08	Promoter (<=1kb)
ENSSSCG00000000789	5	72167966	72170052	2087	6.59887	9.78957	-2.55449	9.49e-07	1.15e-05	Promoter (<=1kb)
ENSSSCG00000036475	3	23364756	23366894	2139	5.98821	8.75742	-2.60403	2.74e-18	1.78e-16	Promoter (<=1kb)
ENSSSCG00000016129	15	109520023	109521238	1216	3.55121	6.55839	-2.62035	1.37e-09	2.83e-08	Promoter (<=1kb)
ENSSSCG00000006183	4	62755561	62757350	1790	6.91083	9.63996	-2.65522	4.39e-39	3.5e-36	Promoter (<=1kb)
ENSSSCG00000029199	9	45474888	45476003	1116	3.72487	6.93385	-2.67495	5.74e-08	8.93e-07	Promoter (<=1kb)
ENSSSCG00000013078	2	9793291	9796338	3048	5.53046	8.45444	-2.70063	2.65e-15	1.19e-13	Promoter (<=1kb)
ENSSSCG00000006183	4	62758440	62758771	332	0	3.88471	-2.74352	0.000286739	0.00176919	Promoter (2-3kb)
ENSSSCG00000009605	14	5834265	5839108	4844	7.7943	10.8966	-3.07595	3.27e-130	1.2e-125	Promoter (<=1kb)
ENSSSCG00000040728	4	64156752	64157021	270	0	3.89824	-3.08163	0.000156936	0.00105228	Promoter (2-3kb)
ENSSSCG00000015249	9	57108281	57110935	2655	5.49228	8.81111	-3.09646	4.37e-18	2.77e-16	Promoter (<=1kb)
ENSSSCG00000040728	4	64153929	64156069	2141	6.00271	9.43613	-3.2044	4.68e-18	2.94e-16	Promoter (<=1kb)
ENSSSCG00000022405	12	49970909	49972737	1829	4.26171	7.80698	-3.2125	2.13e-13	7.56e-12	Promoter (1-2kb)
ENSSSCG00000014221	2	120117263	120119983	2721	5.969	9.47649	-3.31339	3.96e-21	3.57e-19	Promoter (<=1kb)
ENSSSCG00000036352	9	66664953	66665823	871	2.8528	7.0082	-3.45543	4.08e-08	6.57e-07	Promoter (<=1kb)
ENSSSCG00000000940	5	99818869	99821569	2701	6.14177	9.73175	-3.47181	6.36e-33	2.48e-30	Promoter (<=1kb)
ENSSSCG00000021585	13	65151103	65154895	3793	6.10686	9.77055	-3.58304	7.53e-47	1.02e-43	Promoter (<=1kb)
ENSSSCG00000032433	X	19508553	19509430	878	0.999527	6.27255	-4.32057	1.46e-07	2.11e-06	Promoter (<=1kb)
ENSSSCG00000002297	7	91481259	91482599	1341	1.32145	6.32395	-4.37043	2.05e-09	4.14e-08	Promoter (<=1kb)
ENSSSCG00000016929	16	37919883	37921044	1162	0	5.99393	-4.54035	1.11e-05	0.000103	Promoter (<=1kb)
ENSSSCG00000002399	7	100345746	100346783	1038	1.32145	6.76973	-4.91043	6.44e-11	1.63e-09	Promoter (<=1kb)
ENSSSCG00000040728	4	64159345	64159664	320	0	4.92295	-5.15851	3.07e-06	3.32e-05	Promoter (<=1kb)
ENSSSCG00000032433	X	19507234	19508364	1131	0	6.56511	-7.16552	3.47e-09	6.79e-08	Promoter (<=1kb)

## Sheet: GD15M_CMvs.LM_DEGs_H3K27ac
H3K27ac differential modification regions within the 3 kb region from the TSS of the 277 DEGs between the uterine circular and longitudinal muscles at the mesometrial side on day 15 of pregnancy.
Ensembl_gene_id	Chr	Start	End	Width	Conc_GD15M_CM	Conc_GD15M_LM	Fold	Pvalue	FDR	Annotation
ENSSSCG00000001067	7	13020925	13021423	499	5.65301	2.47648	1.94589	4.9e-06	0.000855	Promoter (2-3kb)
ENSSSCG00000032015	1	86478586	86479031	446	5.48723	2.08925	1.89858	1.17e-05	0.00148	Promoter (2-3kb)
ENSSSCG00000015135	9	48512094	48512602	509	5.95831	3.34427	1.82161	3.35e-06	0.000672	Promoter (2-3kb)
ENSSSCG00000013300	2	26330008	26330408	401	5.01572	1.08925	1.73186	4.76e-05	0.00355	Promoter (2-3kb)
ENSSSCG00000002623	7	46578103	46578392	290	5.16407	1.88336	1.70922	5.43e-05	0.00385	Promoter (2-3kb)
ENSSSCG00000032922	6	27653720	27654105	386	4.92008	0.781464	1.70427	5.26e-05	0.00378	Promoter (2-3kb)
ENSSSCG00000004759	1	130470299	130470975	677	7.0086	4.99757	1.63769	3.23e-07	0.00017	Promoter (2-3kb)
ENSSSCG00000020725	5	21480062	21480390	329	5.86554	3.34277	1.58658	6.34e-05	0.00423	Promoter (2-3kb)
ENSSSCG00000022128	14	120605362	120605906	545	5.80169	3.46695	1.58423	3.72e-05	0.00306	Promoter (2-3kb)
ENSSSCG00000035958	3	67712503	67713316	814	6.41525	4.14588	1.56237	4.04e-05	0.00325	Promoter (2-3kb)
ENSSSCG00000029754	7	78127804	78129041	1238	6.69426	4.4994	1.5622	2.67e-05	0.00249	Promoter (2-3kb)
ENSSSCG00000036573	7	30527184	30528186	1003	7.41023	5.41473	1.54278	5.77e-06	0.000958	Promoter (2-3kb)
ENSSSCG00000017448	12	21071815	21072416	602	6.62833	4.5743	1.53933	1.18e-05	0.00149	Promoter (2-3kb)
ENSSSCG00000006793	4	108984649	108985031	383	5.74891	3.24728	1.53577	0.000109	0.00584	Promoter (2-3kb)
ENSSSCG00000008576	3	113231895	113232882	988	6.68649	4.68484	1.53255	8.65e-06	0.00123	Promoter (2-3kb)
ENSSSCG00000038522	1	44886176	44887082	907	6.60189	4.59573	1.52071	1.42e-05	0.00166	Promoter (2-3kb)
ENSSSCG00000004759	1	130487828	130488104	277	5.53749	3.07676	1.51471	0.00013	0.00655	Promoter (2-3kb)
ENSSSCG00000016705	18	45447826	45452006	4181	8.89107	6.82065	1.47598	5.45e-05	0.00386	Promoter (2-3kb)
ENSSSCG00000015135	9	48512813	48513839	1027	6.68422	4.75316	1.47374	1.99e-05	0.00206	Promoter (2-3kb)
ENSSSCG00000017535	12	24828813	24829233	421	5.02133	2.19871	1.45218	0.000311	0.0112	Promoter (2-3kb)
ENSSSCG00000026733	18	9936423	9937591	1169	7.31006	5.44247	1.44841	1.49e-05	0.0017	Promoter (2-3kb)
ENSSSCG00000031590	2	17122789	17123816	1028	6.02471	3.71047	1.44411	0.000195	0.00851	Promoter (2-3kb)
ENSSSCG00000001567	7	32510998	32511197	200	5.22979	2.31872	1.43922	0.000341	0.0119	Promoter (2-3kb)
ENSSSCG00000022029	6	79693401	79694241	841	6.81591	5.00841	1.43088	1.05e-05	0.00138	Promoter (2-3kb)
ENSSSCG00000009713	14	20129989	20130279	291	4.90803	1.63824	1.3841	0.000443	0.0139	Promoter (2-3kb)
ENSSSCG00000006059	4	35182355	35183128	774	5.97612	3.99852	1.37381	0.000179	0.00806	Promoter (2-3kb)
ENSSSCG00000002623	7	46583671	46584159	489	5.21242	2.57873	1.3734	0.000511	0.0151	Promoter (2-3kb)
ENSSSCG00000008771	8	29095903	29097025	1123	6.40871	4.61991	1.36553	5.84e-05	0.00403	Promoter (2-3kb)
ENSSSCG00000005472	1	253566391	253567830	1440	7.27107	5.5448	1.36094	2.51e-05	0.0024	Promoter (2-3kb)
ENSSSCG00000002623	7	46585602	46585964	363	5.22944	2.24728	1.3564	0.000574	0.0163	Promoter (2-3kb)
ENSSSCG00000027013	2	62066434	62067613	1180	7.10636	5.38754	1.35376	2.91e-05	0.00264	Promoter (2-3kb)
ENSSSCG00000016704	18	45438888	45440794	1907	7.13375	5.37338	1.35161	5.24e-05	0.00378	Promoter (2-3kb)
ENSSSCG00000015135	9	48488139	48489066	928	6.03818	4.0478	1.33447	0.000292	0.0109	Promoter (2-3kb)
ENSSSCG00000036573	7	30521402	30522178	777	6.98587	5.22239	1.33029	8.15e-05	0.00488	Promoter (2-3kb)
ENSSSCG00000033787	14	51620855	51621438	584	6.057	4.10339	1.32816	0.000271	0.0103	Promoter (2-3kb)
ENSSSCG00000024336	13	204907583	204908005	423	6.00022	4.03309	1.31799	0.000327	0.0116	Promoter (2-3kb)
ENSSSCG00000040989	12	6718314	6720083	1770	7.60642	5.90117	1.30252	8.78e-05	0.00514	Promoter (2-3kb)
ENSSSCG00000002380	7	98268253	98269608	1356	6.46598	4.50541	1.2885	0.0005	0.0149	Promoter (2-3kb)
ENSSSCG00000029805	2	102331578	102332403	826	5.80354	3.73907	1.2749	0.000698	0.0184	Promoter (2-3kb)
ENSSSCG00000006836	4	110951112	110951356	245	5.66557	3.28344	1.2738	0.000947	0.0221	Promoter (2-3kb)
ENSSSCG00000016426	18	4750540	4751463	924	6.30072	4.47853	1.27061	0.000379	0.0126	Promoter (2-3kb)
ENSSSCG00000027013	2	62027459	62027664	206	4.92392	2.34577	1.25558	0.00111	0.0244	Promoter (2-3kb)
ENSSSCG00000029754	7	78133895	78134289	395	5.40091	3.30962	1.24823	0.000937	0.022	Promoter (2-3kb)
ENSSSCG00000032607	6	79613794	79614496	703	6.39553	4.74302	1.24489	0.000186	0.00827	Promoter (2-3kb)
ENSSSCG00000034746	10	19734644	19735046	403	5.33404	3.2232	1.24408	0.000986	0.0227	Promoter (2-3kb)
ENSSSCG00000010381	14	89315961	89316593	633	5.44084	3.45735	1.22525	0.001	0.0229	Promoter (2-3kb)
ENSSSCG00000023684	6	18663232	18663749	518	6.07094	4.32705	1.21721	0.000542	0.0157	Promoter (2-3kb)
ENSSSCG00000006396	4	90540885	90541458	574	6.24303	4.5448	1.21548	0.000431	0.0137	Promoter (2-3kb)
ENSSSCG00000011743	13	107819984	107820349	366	5.25138	2.96115	1.20946	0.00146	0.0289041	Promoter (2-3kb)
ENSSSCG00000000021	5	4437676	4439581	1906	8.53899	6.97671	1.20332	0.000202	0.00866	Promoter (2-3kb)
ENSSSCG00000033518	12	5841885	5843619	1735	7.77264	6.23208	1.20258	0.000155	0.00728	Promoter (2-3kb)
ENSSSCG00000033412	5	67774976	67775330	355	5.44739	3.4012	1.19752	0.00134	0.0274219	Promoter (2-3kb)
ENSSSCG00000015272	9	64214373	64214646	274	5.74143	3.89153	1.19547	0.00105	0.0234	Promoter (2-3kb)
ENSSSCG00000000189	5	15138023	15138854	832	6.21172	4.6001	1.18226	0.000464	0.0142	Promoter (2-3kb)
ENSSSCG00000038489	3	5412909	5413584	676	6.79061	5.27879	1.17764	0.0002	0.00865	Promoter (2-3kb)
ENSSSCG00000022705	7	77644335	77645263	929	6.33307	4.58064	1.16666	0.00106	0.0236	Promoter (2-3kb)
ENSSSCG00000025686	10	12439235	12439828	594	5.16876	2.78368	1.1666	0.00194	0.0343377	Promoter (2-3kb)
ENSSSCG00000032787	1	254024751	254026237	1487	7.5265	6.08437	1.16341	0.000127	0.00644	Promoter (2-3kb)
ENSSSCG00000035928	3	11014206	11017710	3505	8.46796	6.83224	1.16133	0.000717	0.0186	Promoter (2-3kb)
ENSSSCG00000008771	8	29015510	29015786	277	4.66813	1.85019	1.14908	0.0019	0.033943	Promoter (2-3kb)
ENSSSCG00000002818	6	19237132	19238242	1111	6.55634	4.86478	1.14767	0.00103	0.0232	Promoter (2-3kb)
ENSSSCG00000032849	15	137183405	137184616	1212	7.41533	5.99519	1.13116	0.000204	0.00871	Promoter (2-3kb)
ENSSSCG00000023178	2	7176659	7177890	1232	7.23428	5.85594	1.12583	0.000131	0.00659	Promoter (2-3kb)
ENSSSCG00000025423	7	34652203	34654253	2051	8.03047	6.64762	1.10762	0.000239	0.00961	Promoter (2-3kb)
ENSSSCG00000010621	14	120447822	120448587	766	5.67828	3.80871	1.09296	0.00258274	0.0409762	Promoter (2-3kb)
ENSSSCG00000032691	7	41549344	41550038	695	6.00466	4.19623	1.08933	0.00240327	0.0392745	Promoter (2-3kb)
ENSSSCG00000017448	12	21118415	21118847	433	6.12579	4.5034	1.07659	0.00187	0.0334432	Promoter (2-3kb)
ENSSSCG00000001025	7	4865381	4865643	263	4.88453	2.47648	1.06999	0.00338764	0.0481004	Promoter (2-3kb)
ENSSSCG00000006369	4	89427706	89428390	685	6.2485	4.77431	1.06893	0.00119	0.0254	Promoter (2-3kb)
ENSSSCG00000033787	14	51621579	51622202	624	6.08055	4.54546	1.06723	0.00161	0.030686	Promoter (2-3kb)
ENSSSCG00000032849	15	137175806	137176621	816	6.76211	5.32327	1.05456	0.00113	0.0246	Promoter (2-3kb)
ENSSSCG00000036573	7	30526501	30526906	406	6.79423	5.3465	1.04017	0.00147	0.0290303	Promoter (2-3kb)
ENSSSCG00000002884	6	44762353	44763186	834	6.51542	5.20405	0.997186	0.00126	0.026528	Promoter (2-3kb)
ENSSSCG00000004870	1	149577571	149579967	2397	8.23156	6.94515	0.996341	0.00105	0.0235	Promoter (2-3kb)
ENSSSCG00000035012	16	39640798	39641250	453	6.0692	4.59447	0.991125	0.00301348	0.0449954	Promoter (2-3kb)
ENSSSCG00000032833	2	70962476	70963098	623	6.12839	4.70817	0.983944	0.00281196	0.0431203	Promoter (2-3kb)
ENSSSCG00000024743	12	24207718	24208663	946	6.60974	5.33868	0.930147	0.0027322	0.042343	Promoter (2-3kb)
ENSSSCG00000010340	14	82252438	82253211	774	6.5319	5.2572	0.92771	0.00283227	0.0433433	Promoter (2-3kb)
ENSSSCG00000032503	15	38096991	38098014	1024	6.74964	3.68484	2.41991	1.93e-10	1.93e-06	Promoter (1-2kb)
ENSSSCG00000035456	16	55593095	55593748	654	6.05524	3.23448	1.94068	1.29e-06	0.000368	Promoter (1-2kb)
ENSSSCG00000010245	14	71931154	71931547	394	5.49501	2.27254	1.83402	1.77e-05	0.00189	Promoter (1-2kb)
ENSSSCG00000032922	6	27648668	27649544	877	6.92243	4.76098	1.7281	2.38e-07	0.000144	Promoter (1-2kb)
ENSSSCG00000021902	16	53231095	53231393	299	5.59439	2.63824	1.71016	4.09e-05	0.00327	Promoter (1-2kb)
ENSSSCG00000022705	7	77640823	77642081	1259	6.83487	4.57113	1.70994	2.23e-06	0.000516	Promoter (1-2kb)
ENSSSCG00000008820	8	38179632	38180857	1226	7.15373	4.99377	1.69069	8.08e-07	0.000296	Promoter (1-2kb)
ENSSSCG00000015135	9	48487167	48487973	807	5.96558	3.33231	1.65621	3.89e-05	0.00317	Promoter (1-2kb)
ENSSSCG00000031906	4	76769672	76769922	251	4.93159	1.19871	1.65241	7.89e-05	0.00479	Promoter (1-2kb)
ENSSSCG00000016725	18	48998865	48999746	882	7.0957	5.07722	1.61795	9e-07	0.000308	Promoter (1-2kb)
ENSSSCG00000016871	16	28012287	28012871	585	5.60907	3.06417	1.56529	9.51e-05	0.00537	Promoter (1-2kb)
ENSSSCG00000036679	15	46796238	46796621	384	4.82589	0.563493	1.54626	0.000106	0.00572	Promoter (1-2kb)
ENSSSCG00000011680	13	83309104	83310003	900	5.96475	3.78257	1.45945	0.000117	0.0061	Promoter (1-2kb)
ENSSSCG00000039815	2	77975212	77975606	395	4.88848	1.67659	1.43797	0.000329	0.0116	Promoter (1-2kb)
ENSSSCG00000017608	12	32045351	32045719	369	5.526	3.14502	1.42953	0.000265	0.0102	Promoter (1-2kb)
ENSSSCG00000032355	7	4109518	4110479	962	6.59534	4.75147	1.39261	4.36e-05	0.0034	Promoter (1-2kb)
ENSSSCG00000035928	3	11021652	11021998	347	5.53526	3.30808	1.37512	0.000342	0.0119	Promoter (1-2kb)
ENSSSCG00000025783	13	24625890	24626158	269	5.77068	3.70353	1.3574	0.000297	0.011	Promoter (1-2kb)
ENSSSCG00000032607	6	79615040	79616008	969	7.21225	5.54221	1.35688	1.09e-05	0.00142	Promoter (1-2kb)
ENSSSCG00000032015	1	86483296	86483832	537	5.32081	3.00512	1.33929	0.000553	0.0159	Promoter (1-2kb)
ENSSSCG00000016705	18	45452433	45453077	645	5.97591	3.77264	1.32201	0.000546	0.0158	Promoter (1-2kb)
ENSSSCG00000000252	5	18181564	18182833	1270	7.98633	6.34743	1.30372	3.94e-05	0.00319	Promoter (1-2kb)
ENSSSCG00000031906	4	76765570	76766407	838	6.68586	4.79405	1.30012	0.000311	0.0112	Promoter (1-2kb)
ENSSSCG00000009951	14	42884111	42884650	540	6.17882	4.41827	1.28703	0.000201	0.00866	Promoter (1-2kb)
ENSSSCG00000008796	8	31603907	31604113	207	4.72265	1.59884	1.28092	0.000836	0.0205	Promoter (1-2kb)
ENSSSCG00000040025	14	128963943	128964499	557	5.42825	3.10516	1.26728	0.00098	0.0226	Promoter (1-2kb)
ENSSSCG00000023684	6	18658513	18659014	502	6.03384	4.24808	1.26644	0.00032	0.0114	Promoter (1-2kb)
ENSSSCG00000017535	12	24829558	24830437	880	6.56005	4.80329	1.25357	0.000325	0.0116	Promoter (1-2kb)
ENSSSCG00000003145	6	54032414	54033017	604	6.33034	4.62359	1.2318	0.000349	0.012	Promoter (1-2kb)
ENSSSCG00000016704	18	45441088	45441911	824	5.55991	3.29891	1.22842	0.00127	0.0265576	Promoter (1-2kb)
ENSSSCG00000013300	2	26334092	26334634	543	5.64241	3.70353	1.22582	0.000897	0.0214	Promoter (1-2kb)
ENSSSCG00000016674	18	42196956	42198546	1591	7.2285	5.72998	1.21738	5.68e-05	0.00395	Promoter (1-2kb)
ENSSSCG00000004369	1	72309773	72310361	589	5.32986	3.32177	1.20671	0.00122	0.0258865	Promoter (1-2kb)
ENSSSCG00000004716	1	128307465	128307962	498	5.49501	3.4126	1.20514	0.00131	0.0271048	Promoter (1-2kb)
ENSSSCG00000006969	17	1063718	1064372	655	5.98536	4.21019	1.19158	0.000828	0.0204	Promoter (1-2kb)
ENSSSCG00000034302	16	79354357	79355684	1328	7.70897	6.14416	1.19129	0.000255	0.01	Promoter (1-2kb)
ENSSSCG00000024393	13	121204700	121204924	225	4.6543	1.52197	1.1894	0.00129	0.0267916	Promoter (1-2kb)
ENSSSCG00000004709	1	128087061	128087682	622	6.31642	4.66113	1.17946	0.00058	0.0164	Promoter (1-2kb)
ENSSSCG00000017177	12	4941106	4941465	360	5.52347	3.48731	1.17125	0.00162	0.0307478	Promoter (1-2kb)
ENSSSCG00000005967	4	13443581	13443964	384	5.8121	3.84808	1.1653	0.00156	0.0300434	Promoter (1-2kb)
ENSSSCG00000000807	5	77056711	77057282	572	5.92584	4.08925	1.16156	0.00131	0.0270659	Promoter (1-2kb)
ENSSSCG00000033385	14	43123480	43125196	1717	7.80731	6.38011	1.16026	9.92e-05	0.00549	Promoter (1-2kb)
ENSSSCG00000000811	5	77782761	77783279	519	5.60801	3.71395	1.1566	0.00163	0.0308708	Promoter (1-2kb)
ENSSSCG00000016957	16	45600161	45603355	3195	8.3581	6.90925	1.15605	0.000169	0.00773	Promoter (1-2kb)
ENSSSCG00000038610	15	31001353	31001728	376	5.38982	3.46695	1.15531	0.00165	0.0310539	Promoter (1-2kb)
ENSSSCG00000036964	4	898044	899315	1272	7.493	6.00229	1.15293	0.000278	0.0105	Promoter (1-2kb)
ENSSSCG00000009412	11	21161169	21161718	550	5.47709	3.64792	1.15176	0.00149	0.0293007	Promoter (1-2kb)
ENSSSCG00000005480	1	254080666	254081052	387	5.15755	3.07676	1.14065	0.00212963	0.0363934	Promoter (1-2kb)
ENSSSCG00000023423	12	5210138	5212477	2340	7.8472	6.27175	1.11281	0.00104	0.0233	Promoter (1-2kb)
ENSSSCG00000009281	11	2331324	2332152	829	6.95068	5.45494	1.11194	0.000731	0.0189	Promoter (1-2kb)
ENSSSCG00000008576	3	113226684	113227240	557	5.56129	3.57873	1.10222	0.00260061	0.0411429	Promoter (1-2kb)
ENSSSCG00000013382	2	42166392	42168339	1948	8.18449	6.80614	1.09954	0.000283	0.0106	Promoter (1-2kb)
ENSSSCG00000036573	7	30522417	30523254	838	6.60801	5.09324	1.0967	0.000921	0.0217	Promoter (1-2kb)
ENSSSCG00000011147	10	65648874	65649094	221	4.22182	0	1.09288	0.000153	0.00724	Promoter (1-2kb)
ENSSSCG00000036377	17	26452397	26452921	525	5.52488	3.76488	1.07783	0.00249999	0.0401359	Promoter (1-2kb)
ENSSSCG00000005472	1	253567990	253568909	920	6.52614	5.10823	1.06478	0.000882	0.0211	Promoter (1-2kb)
ENSSSCG00000022029	6	79692075	79692487	413	6.39399	4.91326	1.06226	0.00128	0.0267384	Promoter (1-2kb)
ENSSSCG00000016290	15	133121653	133122250	598	5.47038	3.69304	1.04853	0.00323751	0.0469507	Promoter (1-2kb)
ENSSSCG00000006718	4	101543515	101544262	748	6.23668	4.70875	1.00235	0.00325597	0.0471099	Promoter (1-2kb)
ENSSSCG00000036679	15	46756753	46757597	845	5.95057	4.36129	1.00213	0.00358662	0.0497165	Promoter (1-2kb)
ENSSSCG00000016052	15	95013203	95014064	862	6.27216	4.82587	0.985555	0.00307268	0.0455479	Promoter (1-2kb)
ENSSSCG00000038171	1	243051630	243051913	284	4.47533	1.03123	0.960666	0.0033895	0.0481116	Promoter (1-2kb)
ENSSSCG00000038471	9	65998336	66000162	1827	7.565	6.37466	0.958432	0.000807	0.02	Promoter (1-2kb)
ENSSSCG00000030361	6	64074334	64075005	672	6.58741	5.30885	0.954355	0.00197	0.0346381	Promoter (1-2kb)
ENSSSCG00000009293	11	2915138	2915870	733	6.02691	4.65694	0.949404	0.0034512	0.0486281	Promoter (1-2kb)
ENSSSCG00000029239	2	141280816	141281435	620	6.77021	5.55256	0.898206	0.00312584	0.0460036	Promoter (1-2kb)
ENSSSCG00000038627	6	10489741	10489960	220	4.48057	0	0.896427	0.000885	0.0212	Promoter (1-2kb)
ENSSSCG00000006256	4	76857985	76858492	508	5.53105	1.08925	2.32913	1.09e-06	0.000343	Promoter (<=1kb)
ENSSSCG00000001076	7	13977649	13978462	814	6.54125	3.57873	2.10419	1.64e-07	0.000116	Promoter (<=1kb)
ENSSSCG00000024336	13	204904622	204905855	1234	6.62479	4.20364	1.87147	1.54e-07	0.000112	Promoter (<=1kb)
ENSSSCG00000032503	15	38099107	38099464	358	5.51839	2.51932	1.80619	1.65e-05	0.00182	Promoter (<=1kb)
ENSSSCG00000000253	5	18217167	18219797	2631	8.46202	6.1742	1.79117	2.61e-07	0.00015	Promoter (<=1kb)
ENSSSCG00000032691	7	41545932	41548658	2727	7.64998	5.32025	1.7809	6.2e-07	0.000249	Promoter (<=1kb)
ENSSSCG00000008952	8	69830863	69832347	1485	7.53909	5.35022	1.76458	1.03e-07	9.06e-05	Promoter (<=1kb)
ENSSSCG00000038171	1	243049231	243049999	769	5.74021	2.94355	1.72953	2.38e-05	0.00232	Promoter (<=1kb)
ENSSSCG00000004149	1	25920676	25921499	824	5.69988	2.69304	1.71951	3.9e-05	0.00317	Promoter (<=1kb)
ENSSSCG00000016778	16	44253483	44255193	1711	6.74891	4.47853	1.6814	4.55e-06	0.00082	Promoter (<=1kb)
ENSSSCG00000035012	16	39643276	39644097	822	6.30532	3.95139	1.66443	1e-05	0.00134	Promoter (<=1kb)
ENSSSCG00000038838	9	76639950	76644115	4166	9.2316	6.88168	1.61636	2.51e-05	0.0024	Promoter (<=1kb)
ENSSSCG00000032503	15	38098252	38098549	298	5.11068	2.03495	1.60936	0.000106	0.00574	Promoter (<=1kb)
ENSSSCG00000029754	7	78129278	78133432	4155	8.62833	6.54901	1.60633	3.37e-06	0.000672	Promoter (<=1kb)
ENSSSCG00000025787	14	91167797	91170432	2636	8.68419	6.65244	1.60391	1.78e-06	0.000444	Promoter (<=1kb)
ENSSSCG00000016706	18	45468515	45471549	3035	8.37732	6.29659	1.57938	6.73e-06	0.00105	Promoter (<=1kb)
ENSSSCG00000027515	6	48376471	48377021	551	5.99657	3.77486	1.57196	2.8e-05	0.00256	Promoter (<=1kb)
ENSSSCG00000008830	8	38868238	38869177	940	6.60482	4.49404	1.56546	1.32e-05	0.0016	Promoter (<=1kb)
ENSSSCG00000005452	1	251216549	251218265	1717	7.98443	5.88078	1.53632	2.13e-05	0.00215	Promoter (<=1kb)
ENSSSCG00000029621	8	124650545	124651117	573	5.96765	3.63702	1.53238	7.12e-05	0.00451	Promoter (<=1kb)
ENSSSCG00000010960	10	30669674	30670064	391	4.6257	0	1.52522	2.33e-05	0.00229	Promoter (<=1kb)
ENSSSCG00000016705	18	45453325	45454557	1233	7.02839	5.06912	1.51805	6.93e-06	0.00108	Promoter (<=1kb)
ENSSSCG00000023684	6	18672613	18673703	1091	7.36149	5.46112	1.51422	3.15e-06	0.000642	Promoter (<=1kb)
ENSSSCG00000038792	18	48402162	48403128	967	6.8681	4.98712	1.48767	6.82e-06	0.00106	Promoter (<=1kb)
ENSSSCG00000008796	8	31601503	31602284	782	5.86131	3.51932	1.47991	0.000146	0.00705	Promoter (<=1kb)
ENSSSCG00000035012	16	39642495	39643111	617	5.64344	3.17212	1.47837	0.000193	0.00847	Promoter (<=1kb)
ENSSSCG00000017534	12	24805682	24806388	707	6.61622	4.47648	1.47612	7.31e-05	0.00457	Promoter (<=1kb)
ENSSSCG00000004434	1	81713227	81714158	932	6.97746	5.08748	1.46671	1.3e-05	0.00158	Promoter (<=1kb)
ENSSSCG00000016705	18	45462849	45464326	1478	7.40374	5.53146	1.45147	1.4e-05	0.00164	Promoter (<=1kb)
ENSSSCG00000022525	9	113393600	113394937	1338	7.83226	5.93691	1.44969	2.12e-05	0.00214	Promoter (<=1kb)
ENSSSCG00000021259	6	78825181	78826176	996	7.16895	5.29967	1.44307	1.73e-05	0.00187	Promoter (<=1kb)
ENSSSCG00000015135	9	48510141	48510916	776	6.30319	4.36716	1.44126	3.69e-05	0.00304	Promoter (<=1kb)
ENSSSCG00000031906	4	76767061	76767269	209	5.49903	3.15863	1.43579	0.000236	0.00957	Promoter (<=1kb)
ENSSSCG00000011743	13	107817800	107818524	725	6.26763	4.29737	1.43383	5.99e-05	0.00408	Promoter (<=1kb)
ENSSSCG00000006059	4	35184616	35185357	742	5.77401	3.52851	1.42317	0.00021	0.00888	Promoter (<=1kb)
ENSSSCG00000021764	8	116198123	116198453	331	4.78132	0.915786	1.42064	0.000259	0.0101	Promoter (<=1kb)
ENSSSCG00000032607	6	79621726	79623020	1295	7.6863	5.86504	1.41791	1.84e-05	0.00194	Promoter (<=1kb)
ENSSSCG00000039333	1	44823089	44824116	1028	6.57807	4.65153	1.40367	7.04e-05	0.00448	Promoter (<=1kb)
ENSSSCG00000036679	15	46793515	46794983	1469	6.73803	4.88181	1.4001	4.34e-05	0.00339	Promoter (<=1kb)
ENSSSCG00000038825	6	56449377	56449949	573	5.9693	3.72998	1.38632	0.000319	0.0114	Promoter (<=1kb)
ENSSSCG00000009412	11	21162821	21163056	236	5.47825	3.17043	1.38131	0.000367	0.0124	Promoter (<=1kb)
ENSSSCG00000017172	12	4888068	4889538	1471	7.33187	5.54415	1.37913	3.31e-05	0.00284	Promoter (<=1kb)
ENSSSCG00000006336	4	87561760	87562999	1240	6.18827	4.09723	1.37848	0.000239	0.00961	Promoter (<=1kb)
ENSSSCG00000017810	12	47128662	47129802	1141	6.34716	4.52524	1.37735	5.88e-05	0.00404	Promoter (<=1kb)
ENSSSCG00000027515	6	48375565	48375870	306	5.45834	3.28501	1.361	0.000366	0.0123	Promoter (<=1kb)
ENSSSCG00000011106	10	57860867	57861262	396	5.04074	2.14502	1.3591	0.000572	0.0162	Promoter (<=1kb)
ENSSSCG00000009978	14	46509715	46510593	879	5.84314	3.81624	1.34584	0.000291	0.0109	Promoter (<=1kb)
ENSSSCG00000016705	18	45461967	45462701	735	6.46407	4.55963	1.33115	0.000215	0.00905	Promoter (<=1kb)
ENSSSCG00000027404	1	1942103	1943639	1537	7.67506	6.02127	1.32483	2.5e-05	0.0024	Promoter (<=1kb)
ENSSSCG00000023684	6	18670584	18671585	1002	6.91267	5.21914	1.27503	0.000138	0.00683	Promoter (<=1kb)
ENSSSCG00000013300	2	26332213	26332590	378	5.22321	2.47648	1.27307	0.000989	0.0228	Promoter (<=1kb)
ENSSSCG00000010381	14	89318060	89318575	516	6.24764	4.46147	1.26958	0.000302	0.0111	Promoter (<=1kb)
ENSSSCG00000040184	11	48028576	48029486	911	6.8923	5.09014	1.26125	0.000372	0.0125	Promoter (<=1kb)
ENSSSCG00000006156	4	56471688	56472167	480	5.69565	3.77375	1.25964	0.000591	0.0166	Promoter (<=1kb)
ENSSSCG00000022417	12	39198445	39202572	4128	8.91975	7.07204	1.25951	0.000476	0.0145	Promoter (<=1kb)
ENSSSCG00000035958	3	67709903	67710343	441	5.54639	3.34277	1.2529	0.000982	0.0226	Promoter (<=1kb)
ENSSSCG00000024336	13	204911004	204915353	4350	9.30222	7.49118	1.24816	0.000481	0.0146	Promoter (<=1kb)
ENSSSCG00000034500	16	49768945	49771762	2818	8.52888	6.7816	1.23964	0.000401	0.0131	Promoter (<=1kb)
ENSSSCG00000033314	9	76624329	76624953	625	6.68699	4.85645	1.23544	0.000574	0.0163	Promoter (<=1kb)
ENSSSCG00000004422	1	78005515	78006162	648	5.90242	4.09723	1.23344	0.000547	0.0158	Promoter (<=1kb)
ENSSSCG00000011106	10	57855439	57855842	404	5.18167	2.47921	1.22585	0.0013	0.0270178	Promoter (<=1kb)
ENSSSCG00000024476	6	27628293	27632251	3959	9.38978	7.75315	1.22444	0.000261	0.0101	Promoter (<=1kb)
ENSSSCG00000010381	14	89319199	89320146	948	6.37131	4.6437	1.22197	0.000487	0.0146	Promoter (<=1kb)
ENSSSCG00000038522	1	44888246	44890806	2561	8.19766	6.60398	1.20223	0.000273	0.0104	Promoter (<=1kb)
ENSSSCG00000024911	6	18650587	18652024	1438	7.51201	6.01964	1.18773	0.000125	0.00635	Promoter (<=1kb)
ENSSSCG00000007366	17	46264559	46266611	2053	8.24012	6.70382	1.18216	0.000244	0.00976	Promoter (<=1kb)
ENSSSCG00000003744	6	119943757	119944126	370	6.08227	4.22804	1.18134	0.00112	0.0244	Promoter (<=1kb)
ENSSSCG00000006776	4	107749113	107750507	1395	7.51988	6.06235	1.18072	8.57e-05	0.00506	Promoter (<=1kb)
ENSSSCG00000032552	12	40113418	40117659	4242	8.79201	7.26056	1.17854	0.000258	0.0101	Promoter (<=1kb)
ENSSSCG00000001817	7	53454886	53456714	1829	7.6694	6.22623	1.17801	7.45e-05	0.00463	Promoter (<=1kb)
ENSSSCG00000031904	8	108313583	108315577	1995	8.00743	6.41047	1.17384	0.000468	0.0143	Promoter (<=1kb)
ENSSSCG00000017538	12	24862278	24865212	2935	8.35604	6.75679	1.17371	0.00048	0.0145	Promoter (<=1kb)
ENSSSCG00000031590	2	17121341	17122141	801	6.32308	4.57873	1.17337	0.0009	0.0214	Promoter (<=1kb)
ENSSSCG00000032607	6	79618252	79619144	893	6.64099	5.14545	1.17166	0.000215	0.00904	Promoter (<=1kb)
ENSSSCG00000016705	18	45454796	45456810	2015	8.01592	6.48377	1.1698	0.000302	0.0111	Promoter (<=1kb)
ENSSSCG00000000707	5	64285851	64290465	4615	9.32976	7.71609	1.16734	0.000592	0.0166	Promoter (<=1kb)
ENSSSCG00000008727	8	5628655	5633434	4780	9.08483	7.24439	1.16569	0.00132	0.0272196	Promoter (<=1kb)
ENSSSCG00000039186	4	93969267	93971297	2031	8.0529	6.48748	1.16301	0.000453	0.0141	Promoter (<=1kb)
ENSSSCG00000010556	14	111831183	111834220	3038	8.67128	6.98985	1.15165	0.000991	0.0228	Promoter (<=1kb)
ENSSSCG00000036573	7	30523494	30525174	1681	7.92162	6.45614	1.14426	0.000269	0.0103	Promoter (<=1kb)
ENSSSCG00000015010	9	36946153	36946471	319	4.5425	1.19871	1.14408	0.00144	0.028713	Promoter (<=1kb)
ENSSSCG00000008970	8	71261121	71261467	347	4.9354	2.58127	1.13912	0.00228588	0.0380445	Promoter (<=1kb)
ENSSSCG00000006156	4	56548516	56549946	1431	7.30818	5.83782	1.11526	0.000537	0.0156	Promoter (<=1kb)
ENSSSCG00000017448	12	21115874	21117151	1278	7.75175	6.27058	1.10195	0.00071	0.0185	Promoter (<=1kb)
ENSSSCG00000016725	18	49058021	49058482	462	5.85058	4.25443	1.10137	0.00134	0.0274908	Promoter (<=1kb)
ENSSSCG00000011106	10	57878727	57879877	1151	6.74034	5.28151	1.09926	0.000611	0.0168	Promoter (<=1kb)
ENSSSCG00000024305	6	18634159	18636388	2230	8.4349	6.98282	1.09763	0.000641	0.0174	Promoter (<=1kb)
ENSSSCG00000026386	6	83484451	83485596	1146	6.96765	5.46626	1.09656	0.000862	0.0209	Promoter (<=1kb)
ENSSSCG00000021036	6	160194193	160195876	1684	8.26852	6.88284	1.09432	0.000349	0.012	Promoter (<=1kb)
ENSSSCG00000008830	8	38869322	38869907	586	5.9354	4.20281	1.0939	0.00202493	0.0353046	Promoter (<=1kb)
ENSSSCG00000003266	6	55955646	55957314	1669	8.13431	6.75428	1.08929	0.000369	0.0124	Promoter (<=1kb)
ENSSSCG00000011680	13	83341683	83342363	681	5.70337	3.90673	1.08836	0.00246669	0.0398706	Promoter (<=1kb)
ENSSSCG00000004758	1	130443568	130447182	3615	8.88182	7.42911	1.08267	0.00084	0.0206	Promoter (<=1kb)
ENSSSCG00000000252	5	18179571	18181366	1796	8.23784	6.8169	1.07876	0.000689	0.0182	Promoter (<=1kb)
ENSSSCG00000021902	16	53229269	53230285	1017	6.28119	4.69888	1.0774	0.00168	0.0314341	Promoter (<=1kb)
ENSSSCG00000003825	6	152553405	152553737	333	5.0918	2.84808	1.07304	0.00339851	0.0481562	Promoter (<=1kb)
ENSSSCG00000011600	13	70161485	70162073	589	6.39907	4.96743	1.07232	0.000836	0.0205	Promoter (<=1kb)
ENSSSCG00000000811	5	77781381	77782150	770	6.04468	4.5034	1.07173	0.0015	0.0294102	Promoter (<=1kb)
ENSSSCG00000026257	6	83385363	83385993	631	6.12171	4.59447	1.06938	0.00146	0.0290143	Promoter (<=1kb)
ENSSSCG00000016725	18	49055218	49057307	2090	8.40083	7.04952	1.0693	0.00043	0.0136	Promoter (<=1kb)
ENSSSCG00000024109	13	132608324	132609624	1301	7.06175	5.65664	1.06693	0.000728	0.0189	Promoter (<=1kb)
ENSSSCG00000013300	2	26332878	26333216	339	5.27735	3.19706	1.06611	0.00348785	0.0489535	Promoter (<=1kb)
ENSSSCG00000021259	6	78824061	78824990	930	6.99576	5.62573	1.06577	0.000533	0.0155	Promoter (<=1kb)
ENSSSCG00000010960	10	30670475	30670719	245	4.75324	2.14502	1.06336	0.00327019	0.0472424	Promoter (<=1kb)
ENSSSCG00000014088	2	85380969	85381222	254	6.11088	4.64792	1.06282	0.00124	0.0262239	Promoter (<=1kb)
ENSSSCG00000006718	4	101545843	101546405	563	5.80702	4.23048	1.05586	0.00219115	0.0370832	Promoter (<=1kb)
ENSSSCG00000026423	2	141274093	141276803	2711	8.70431	7.19489	1.05536	0.00167	0.0313304	Promoter (<=1kb)
ENSSSCG00000027768	3	3853262	3853665	404	5.83204	4.27879	1.05314	0.00199	0.0349615	Promoter (<=1kb)
ENSSSCG00000002265	7	86269948	86271744	1797	7.855	6.54934	1.05241	0.000366	0.0124	Promoter (<=1kb)
ENSSSCG00000015445	9	108180105	108180432	328	4.57222	1.19871	1.05114	0.00220151	0.0372098	Promoter (<=1kb)
ENSSSCG00000007114	17	30002087	30002807	721	6.48478	5.05509	1.04827	0.00118	0.0254	Promoter (<=1kb)
ENSSSCG00000032355	7	4108304	4109173	870	6.20699	4.7385	1.04376	0.00156	0.0301342	Promoter (<=1kb)
ENSSSCG00000003582	6	85060071	85061321	1251	6.85942	5.46729	1.04273	0.00105	0.0235	Promoter (<=1kb)
ENSSSCG00000005452	1	251218453	251219690	1238	6.91213	3.83965	1.0375	0.00290103	0.0439339	Promoter (<=1kb)
ENSSSCG00000006718	4	101545197	101545694	498	5.45982	3.78257	1.0352	0.00321606	0.0467432	Promoter (<=1kb)
ENSSSCG00000015632	9	137057089	137058630	1542	8.2033	6.78709	1.0317	0.00145	0.0289013	Promoter (<=1kb)
ENSSSCG00000007849	3	24815684	24816723	1040	6.92189	5.58505	1.02567	0.000909	0.0216	Promoter (<=1kb)
ENSSSCG00000004869	1	149550154	149554118	3965	8.8932	7.48925	1.02349	0.00157	0.0301658	Promoter (<=1kb)
ENSSSCG00000008796	8	31559918	31560117	200	4.59225	0	1.00739	0.000479	0.0145	Promoter (<=1kb)
ENSSSCG00000011600	13	70162660	70163001	342	5.68662	4.14588	1.00293	0.00335024	0.0478402	Promoter (<=1kb)
ENSSSCG00000002818	6	19238813	19242005	3193	8.43257	7.07261	0.989474	0.00197	0.0346343	Promoter (<=1kb)
ENSSSCG00000025423	7	34654871	34657107	2237	8.47008	7.1387	0.988706	0.00168	0.031371	Promoter (<=1kb)
ENSSSCG00000013300	2	26340331	26340682	352	6.09522	4.64732	0.971607	0.00341508	0.0483001	Promoter (<=1kb)
ENSSSCG00000008634	3	125824295	125824887	593	6.28436	4.91377	0.971185	0.00260334	0.0411429	Promoter (<=1kb)
ENSSSCG00000000983	5	646071	648095	2025	8.4343	7.15503	0.970561	0.00157	0.030224	Promoter (<=1kb)
ENSSSCG00000038489	3	5409443	5410901	1459	7.56486	6.26135	0.967066	0.0019	0.033943	Promoter (<=1kb)
ENSSSCG00000017537	12	24866569	24868290	1722	7.50332	6.11347	0.96637	0.00297219	0.0446705	Promoter (<=1kb)
ENSSSCG00000013576	2	71512722	71513752	1031	7.57536	6.27976	0.961758	0.00197	0.0346343	Promoter (<=1kb)
ENSSSCG00000020725	5	21473560	21477030	3471	9.03156	7.63801	0.960123	0.00332669	0.047647	Promoter (<=1kb)
ENSSSCG00000010545	14	111211550	111211764	215	4.53749	0	0.95651	0.00063	0.0172	Promoter (<=1kb)
ENSSSCG00000039556	2	1675349	1678124	2776	8.52505	7.23519	0.948272	0.00238583	0.0391002	Promoter (<=1kb)
ENSSSCG00000000811	5	77785888	77787294	1407	7.52657	6.34427	0.937779	0.00116	0.0251	Promoter (<=1kb)
ENSSSCG00000028387	6	83598123	83599457	1335	7.38735	6.1563	0.936631	0.00186	0.0333786	Promoter (<=1kb)
ENSSSCG00000036964	4	896925	897762	838	7.49041	6.30254	0.905842	0.00224709	0.0376599	Promoter (<=1kb)
ENSSSCG00000000707	5	64284434	64285338	905	6.84427	5.65545	0.896887	0.00280374	0.0430747	Promoter (<=1kb)
ENSSSCG00000039815	2	77977559	77979053	1495	7.01482	5.81838	0.89404	0.00289074	0.0438663	Promoter (<=1kb)
ENSSSCG00000027407	6	55112521	55114183	1663	7.91536	6.74852	0.874322	0.00325385	0.0471044	Promoter (<=1kb)
ENSSSCG00000010853	10	13756617	13757876	1260	6.82634	5.69217	0.874003	0.0026598	0.0416788	Promoter (<=1kb)
ENSSSCG00000010968	10	32143529	32145314	1786	7.71126	6.67348	0.808917	0.00352991	0.0492225	Promoter (<=1kb)
ENSSSCG00000022405	12	49977377	49978223	847	6.51031	7.72705	-0.899534	0.00320611	0.0466727	Promoter (2-3kb)
ENSSSCG00000024134	13	72483146	72484111	966	6.28087	7.42665	-0.908552	0.00148	0.0291342	Promoter (2-3kb)
ENSSSCG00000017728	12	42122885	42123286	402	4.74507	6.13322	-0.957185	0.00333083	0.0476836	Promoter (2-3kb)
ENSSSCG00000016448	18	6264123	6264902	780	5.37709	6.75567	-0.977334	0.00269364	0.0420076	Promoter (2-3kb)
ENSSSCG00000024288	10	14291899	14293071	1173	5.34716	6.69946	-1.0338	0.000986	0.0227	Promoter (2-3kb)
ENSSSCG00000029482	14	133524427	133525332	906	5.87772	7.28141	-1.09481	0.000463	0.0142	Promoter (2-3kb)
ENSSSCG00000023162	6	18240942	18243605	2664	6.86343	8.52864	-1.19502	0.000533	0.0155	Promoter (2-3kb)
ENSSSCG00000004990	1	171909031	171909604	574	4.41889	6.19541	-1.25499	0.000405	0.0132	Promoter (2-3kb)
ENSSSCG00000007476	17	52441583	52442125	543	4.60456	6.64912	-1.51584	2.21e-05	0.00221	Promoter (2-3kb)
ENSSSCG00000010535	14	110467363	110467791	429	4.59225	6.12565	-1.00667	0.00321953	0.0467725	Promoter (1-2kb)
ENSSSCG00000000784	5	71802278	71802732	455	4.1774	5.74388	-1.02734	0.00274727	0.042489	Promoter (1-2kb)
ENSSSCG00000011163	10	68961811	68963207	1397	6.12932	7.49211	-1.03434	0.00105	0.0235	Promoter (1-2kb)
ENSSSCG00000008593	3	115042647	115043122	476	4.6959	6.189	-1.04667	0.00177	0.0323878	Promoter (1-2kb)
ENSSSCG00000015589	9	130508597	130509291	695	4.77944	6.35483	-1.04986	0.00231795	0.0383732	Promoter (1-2kb)
ENSSSCG00000006200	4	67159271	67159870	600	5.10052	6.49656	-1.05854	0.000864	0.0209	Promoter (1-2kb)
ENSSSCG00000005455	1	251573061	251573419	359	2.99758	5.14459	-1.12894	0.00238524	0.0391001	Promoter (1-2kb)
ENSSSCG00000016956	16	45336490	45337072	583	4.47825	6.08503	-1.12953	0.00102	0.0232	Promoter (1-2kb)
ENSSSCG00000037225	15	61140400	61140812	413	3.86243	5.69363	-1.16295	0.00139	0.0281183	Promoter (1-2kb)
ENSSSCG00000015212	9	52671025	52671549	525	4.56513	6.17693	-1.16534	0.000638	0.0174	Promoter (1-2kb)
ENSSSCG00000011867	13	136649852	136650479	628	5.60695	7.25017	-1.32282	2.49e-05	0.0024	Promoter (1-2kb)
ENSSSCG00000018028	12	58787798	58788789	992	5.12746	6.90231	-1.32481	0.000127	0.00642	Promoter (1-2kb)
ENSSSCG00000006200	4	67155708	67156810	1103	4.76665	6.5039	-1.33444	6.53e-05	0.00428	Promoter (1-2kb)
ENSSSCG00000034993	2	117700173	117701197	1025	5.50447	7.15354	-1.34755	1.14e-05	0.00146	Promoter (1-2kb)
ENSSSCG00000033235	5	17578238	17578865	628	4.71823	6.55867	-1.41458	3.13e-05	0.00274	Promoter (1-2kb)
ENSSSCG00000005699	1	270365911	270366854	944	5.08151	7.05952	-1.41473	9.56e-05	0.00539	Promoter (1-2kb)
ENSSSCG00000032094	8	114863762	114864500	739	5.46891	7.27839	-1.43159	1.35e-05	0.00161	Promoter (1-2kb)
ENSSSCG00000007476	17	52442364	52443390	1027	5.00849	6.9353	-1.45861	2.79e-05	0.00256	Promoter (1-2kb)
ENSSSCG00000009605	14	5835025	5835859	835	5.44502	7.34632	-1.56815	4.47e-07	0.000201	Promoter (1-2kb)
ENSSSCG00000029482	14	133526361	133526795	435	3.51216	6.01473	-1.61913	4.57e-05	0.00347	Promoter (1-2kb)
ENSSSCG00000004475	1	88597742	88598265	524	3.64034	6.24768	-1.87469	1.3e-06	0.000368	Promoter (1-2kb)
ENSSSCG00000040607	6	8469549	8470312	764	6.08438	7.22117	-0.856032	0.00356849	0.0495615	Promoter (<=1kb)
ENSSSCG00000011965	13	158514644	158515563	920	5.97345	7.15619	-0.892897	0.00290669	0.0439859	Promoter (<=1kb)
ENSSSCG00000000541	5	44557916	44559604	1689	7.53239	8.77289	-0.901181	0.0035501	0.0493849	Promoter (<=1kb)
ENSSSCG00000020736	3	71729853	71730981	1129	6.00588	7.22401	-0.914687	0.00261781	0.0412715	Promoter (<=1kb)
ENSSSCG00000035124	4	84056242	84059315	3074	7.68278	8.93986	-0.936002	0.00237796	0.0390046	Promoter (<=1kb)
ENSSSCG00000003694	6	103785649	103787391	1743	6.88685	8.16095	-0.937949	0.00257536	0.0409233	Promoter (<=1kb)
ENSSSCG00000016130	15	109563296	109564350	1055	6.00022	7.28733	-0.951721	0.00237268	0.0389437	Promoter (<=1kb)
ENSSSCG00000029771	X	74465383	74466112	730	5.30778	6.58473	-0.955858	0.00201545	0.0351983	Promoter (<=1kb)
ENSSSCG00000014994	9	34620192	34621554	1363	6.53512	7.75035	-0.963993	0.00103	0.0232	Promoter (<=1kb)
ENSSSCG00000034192	6	29572600	29573285	686	5.57386	6.9542	-0.964697	0.0031197	0.0459507	Promoter (<=1kb)
ENSSSCG00000015255	9	60518743	60521919	3177	7.85254	9.27234	-0.965949	0.00344822	0.0485971	Promoter (<=1kb)
ENSSSCG00000027941	13	143675229	143676559	1331	6.34875	7.55264	-0.96821	0.00078	0.0196	Promoter (<=1kb)
ENSSSCG00000023924	15	87867749	87868627	879	5.37833	6.73126	-0.973045	0.00256236	0.040832	Promoter (<=1kb)
ENSSSCG00000032398	13	168789592	168791863	2272	7.23634	8.6711	-0.978481	0.00318679	0.0465064	Promoter (<=1kb)
ENSSSCG00000016716	18	47526055	47527342	1288	7.03533	8.33507	-0.984142	0.0015	0.0293352	Promoter (<=1kb)
ENSSSCG00000037206	1	229848009	229849851	1843	7.0487	8.49	-0.989602	0.00286677	0.0436454	Promoter (<=1kb)
ENSSSCG00000011811	13	125844431	125845749	1319	6.18454	7.48106	-0.998164	0.00117	0.0252	Promoter (<=1kb)
ENSSSCG00000029199	9	45475409	45475793	385	4.68234	6.16601	-0.999029	0.00292259	0.0441189	Promoter (<=1kb)
ENSSSCG00000021401	17	32040400	32041636	1237	6.06167	7.39303	-1.00421	0.00133	0.0273414	Promoter (<=1kb)
ENSSSCG00000031988	12	56928631	56931786	3156	7.4593	8.92304	-1.006	0.00257883	0.0409431	Promoter (<=1kb)
ENSSSCG00000004215	1	35756793	35757507	715	4.8277	6.28926	-1.03908	0.0018	0.0327266	Promoter (<=1kb)
ENSSSCG00000017548	12	25698721	25702547	3827	7.88185	9.47911	-1.03961	0.00265385	0.041659	Promoter (<=1kb)
ENSSSCG00000032094	8	114861546	114863515	1970	6.93668	8.28733	-1.04792	0.000691	0.0183	Promoter (<=1kb)
ENSSSCG00000006169	4	59573509	59574515	1007	5.91019	7.27244	-1.04944	0.000809	0.0201	Promoter (<=1kb)
ENSSSCG00000021158	11	78475394	78475703	310	4.1966	5.88897	-1.05355	0.00287686	0.0437179	Promoter (<=1kb)
ENSSSCG00000031988	12	56932106	56933444	1339	6.14845	7.53105	-1.05464	0.00086	0.0209	Promoter (<=1kb)
ENSSSCG00000007369	17	46637114	46639047	1934	6.97489	8.41002	-1.06683	0.000989	0.0228	Promoter (<=1kb)
ENSSSCG00000001795	7	51513196	51514826	1631	6.73439	8.14726	-1.07315	0.000756	0.0193	Promoter (<=1kb)
ENSSSCG00000028047	6	118452747	118453892	1146	5.43246	6.91339	-1.09884	0.000851	0.0208	Promoter (<=1kb)
ENSSSCG00000016129	15	109520359	109521460	1102	5.60322	6.98103	-1.10267	0.000277	0.0105	Promoter (<=1kb)
ENSSSCG00000006329	4	85405358	85406644	1287	6.03048	7.47886	-1.10279	0.000576	0.0163	Promoter (<=1kb)
ENSSSCG00000008593	3	115040668	115042236	1569	6.67246	8.14009	-1.10627	0.000629	0.0172	Promoter (<=1kb)
ENSSSCG00000027667	7	120737706	120739699	1994	6.23653	7.71221	-1.1101	0.000604	0.0167	Promoter (<=1kb)
ENSSSCG00000011208	13	8568011	8569513	1503	6.06573	7.50407	-1.11204	0.000463	0.0142	Promoter (<=1kb)
ENSSSCG00000006183	4	62755741	62757091	1351	6.66545	8.14052	-1.12129	0.00051	0.0151	Promoter (<=1kb)
ENSSSCG00000010222	14	65860996	65862058	1063	6.82165	8.26351	-1.12359	0.000358	0.0122	Promoter (<=1kb)
ENSSSCG00000006345	4	88521733	88522994	1262	6.32341	7.77126	-1.12859	0.000327	0.0116	Promoter (<=1kb)
ENSSSCG00000015396	9	95280604	95282309	1706	6.85551	8.29187	-1.1312	0.000283	0.0106	Promoter (<=1kb)
ENSSSCG00000024136	9	108971042	108971824	783	5.51755	6.96586	-1.13413	0.000273	0.0104	Promoter (<=1kb)
ENSSSCG00000002464	7	115099551	115101702	2152	7.21618	8.76637	-1.14807	0.000555	0.0159	Promoter (<=1kb)
ENSSSCG00000031119	18	16514192	16515312	1121	5.90177	7.54001	-1.17371	0.000619	0.017	Promoter (<=1kb)
ENSSSCG00000039261	14	42583046	42584806	1761	6.35446	7.83635	-1.18896	0.000112	0.00594	Promoter (<=1kb)
ENSSSCG00000023085	13	21429458	21430343	886	5.46775	7.05122	-1.21174	0.000221	0.00921	Promoter (<=1kb)
ENSSSCG00000010429	14	98710984	98712454	1471	6.67817	8.35663	-1.22056	0.00038	0.0126	Promoter (<=1kb)
ENSSSCG00000031119	18	16515495	16517211	1717	6.56719	8.14976	-1.22643	0.000155	0.00729	Promoter (<=1kb)
ENSSSCG00000004215	1	35757742	35758707	966	4.58255	6.35502	-1.23924	0.000482	0.0146	Promoter (<=1kb)
ENSSSCG00000000940	5	99819678	99819909	232	3.30222	5.47581	-1.24347	0.00104	0.0233	Promoter (<=1kb)
ENSSSCG00000018028	12	58789465	58789993	529	4.12412	6.00606	-1.25759	0.000586	0.0165	Promoter (<=1kb)
ENSSSCG00000014238	2	126604922	126607670	2749	7.18872	8.94686	-1.26259	0.000308	0.0112	Promoter (<=1kb)
ENSSSCG00000009004	8	75336280	75338516	2237	6.90836	8.63356	-1.2656	0.000241	0.00967	Promoter (<=1kb)
ENSSSCG00000003722	6	112627786	112629116	1331	5.74603	7.30015	-1.27065	2.66e-05	0.00248	Promoter (<=1kb)
ENSSSCG00000006200	4	67157581	67158867	1287	6.78698	8.48672	-1.28957	0.000124	0.00633	Promoter (<=1kb)
ENSSSCG00000035331	7	21182459	21182914	456	4.09712	5.97178	-1.32717	0.000213	0.009	Promoter (<=1kb)
ENSSSCG00000009605	14	5836913	5838738	1826	6.20893	7.93462	-1.33492	5.38e-05	0.00384	Promoter (<=1kb)
ENSSSCG00000026943	1	53254783	53255751	969	4.37147	6.28713	-1.33568	0.00024	0.00963	Promoter (<=1kb)
ENSSSCG00000037225	15	61140933	61142538	1606	6.43816	8.16053	-1.34483	4.3e-05	0.00338	Promoter (<=1kb)
ENSSSCG00000004433	1	80243529	80245989	2461	7.36032	9.21151	-1.34836	0.000129	0.0065	Promoter (<=1kb)
ENSSSCG00000006321	4	84597023	84599116	2094	6.79774	8.51985	-1.37125	1.9e-05	0.00198	Promoter (<=1kb)
ENSSSCG00000023848	4	68223534	68225057	1524	5.26865	7.06856	-1.44786	6.14e-06	0.000993	Promoter (<=1kb)
ENSSSCG00000000789	5	72168483	72169821	1339	5.79144	7.59518	-1.4733	2.17e-06	0.000505	Promoter (<=1kb)
ENSSSCG00000024481	4	100862470	100863023	554	4.0376	6.08548	-1.47803	4.66e-05	0.00351	Promoter (<=1kb)
ENSSSCG00000014221	2	120118497	120119407	911	4.46775	6.44577	-1.51482	1.12e-05	0.00144	Promoter (<=1kb)
ENSSSCG00000021585	13	65154481	65155008	528	4.34302	6.45975	-1.56613	1.38e-05	0.00163	Promoter (<=1kb)
ENSSSCG00000014221	2	120117614	120117934	321	2.98291	5.75315	-1.66596	4.87e-05	0.0036	Promoter (<=1kb)
ENSSSCG00000004475	1	88595633	88597553	1921	6.51358	8.62715	-1.71905	1.32e-07	0.000102	Promoter (<=1kb)
ENSSSCG00000016487	18	7862850	7863109	260	0	5.03449	-2.03573	5.5e-06	0.00093	Promoter (<=1kb)
ENSSSCG00000040728	4	64154067	64154887	821	3.57767	6.43462	-2.15717	2.37e-08	4.03e-05	Promoter (<=1kb)
ENSSSCG00000000515	5	36273073	36275275	2203	5.91343	8.7585	-2.28708	2.79e-10	2.1e-06	Promoter (<=1kb)

## Sheet: GD15vs.CD15M_CM_DEGs_H3K4me3
H3K4me3 differential modification regions within the 3 kb region from the TSS of the 112 DEGs between the uterine circular muscle on day 15 of pregnancy and day 15 of the estrous cycle.
Ensembl_gene_id	Chr	Start	End	Width	Conc_GD15M_CM	Conc_CD15M_CM	Fold	Pvalue	FDR	Annotation
ENSSSCG00000025708	X	123684065	123684864	800	0	6.23996	4.91089	7e-06	0.000516	Promoter (<=1kb)
ENSSSCG00000036132	6	51713372	51716145	2774	7.25977	9.7812	2.36283	3.81e-17	7.24e-14	Promoter (<=1kb)
ENSSSCG00000028338	2	25513949	25515755	1807	5.57542	8.05289	2.14792	2.75e-08	6.55e-06	Promoter (<=1kb)
ENSSSCG00000025005	6	115591987	115594057	2071	7.3341	9.48811	2.0397	1.2e-16	2.12e-13	Promoter (<=1kb)
ENSSSCG00000006745	4	104917968	104919077	1110	3.66468	6.15642	1.97924	6.35e-06	0.00048	Promoter (<=1kb)
ENSSSCG00000016403	18	395655	398348	2694	6.93195	9.29107	1.97738	1.06e-06	0.000113	Promoter (<=1kb)
ENSSSCG00000015368	9	87658936	87661189	2254	5.53868	7.61714	1.85918	2.52e-08	6.1e-06	Promoter (<=1kb)
ENSSSCG00000009132	8	111855530	111857233	1704	5.35331	7.64301	1.73684	3.81e-05	0.00203	Promoter (1-2kb)
ENSSSCG00000032328	13	121754156	121756336	2181	7.9047	9.70657	1.62728	1.84e-07	2.78e-05	Promoter (<=1kb)
ENSSSCG00000039261	14	42582942	42584806	1865	6.88936	9.02662	1.53034	0.000121	0.00486	Promoter (<=1kb)
ENSSSCG00000015519	9	120210241	120211869	1629	5.51909	7.40715	1.4718	6.77e-05	0.00316	Promoter (<=1kb)
ENSSSCG00000002306	7	92928194	92931430	3237	9.17918	10.5509	1.29583	2.1e-08	5.4e-06	Promoter (<=1kb)
ENSSSCG00000007351	17	41868236	41871421	3186	8.36114	9.70388	1.25198	2.55e-07	3.69e-05	Promoter (<=1kb)
ENSSSCG00000023627	15	2694012	2697133	3122	9.0749	10.4122	1.16036	1.92e-05	0.00118	Promoter (<=1kb)
ENSSSCG00000031796	16	37411727	37413221	1495	6.32187	8.03671	1.10155	0.000579	0.0148	Promoter (<=1kb)
ENSSSCG00000037821	4	87286576	87289233	2658	6.18157	7.61079	1.07774	0.000212	0.00719	Promoter (<=1kb)
ENSSSCG00000000029	5	5560924	5563781	2858	8.26978	9.71815	1.06167	0.000277	0.00864	Promoter (<=1kb)
ENSSSCG00000014994	9	34619536	34621823	2288	7.98267	9.36337	1.03804	0.000224	0.00747	Promoter (<=1kb)
ENSSSCG00000003721	6	111717318	111720247	2930	9.20497	10.4393	0.940178	0.000195	0.00677	Promoter (<=1kb)
ENSSSCG00000006335	4	87387584	87391074	3491	8.24048	9.51532	0.877644	0.000511	0.0134	Promoter (<=1kb)
ENSSSCG00000009132	8	111857378	111859114	1737	8.18406	9.46104	0.861436	0.000597	0.0151	Promoter (<=1kb)
ENSSSCG00000016131	15	109694655	109696104	1450	6.16066	8.12142	0.839321	0.00253	0.0418	Promoter (<=1kb)
ENSSSCG00000002385	7	99151096	99156346	5251	9.43191	10.3791	0.834373	3.66e-06	0.000305	Promoter (<=1kb)
ENSSSCG00000000789	5	72168237	72169878	1642	6.52935	8.39658	0.813621	0.00268	0.0433	Promoter (<=1kb)
ENSSSCG00000006338	4	87908015	87912442	4428	9.69968	10.5737	0.708675	2.65e-05	0.00152	Promoter (<=1kb)
ENSSSCG00000012371	X	53608329	53615681	7353	11.5139	12.2288	0.67853	2.71e-13	2.31e-10	Promoter (<=1kb)
ENSSSCG00000006001	4	19319575	19322003	2429	9.13242	9.98247	0.675543	3.59e-05	0.00195	Promoter (<=1kb)
ENSSSCG00000022504	9	53174797	53179596	4800	9.68713	10.6317	0.592114	0.000936	0.021	Promoter (<=1kb)
ENSSSCG00000029606	15	104157283	104158584	1302	7.26045	8.34521	0.56959	0.00277	0.0443	Promoter (<=1kb)
ENSSSCG00000036360	1	209666496	209669221	2726	10.2569	11.0649	0.56249	0.000274	0.00859	Promoter (<=1kb)
ENSSSCG00000032601	17	13819666	13823308	3643	10.4379	11.3072	0.553171	0.000784	0.0184	Promoter (<=1kb)
ENSSSCG00000004172	1	29835306	29837615	2310	8.28284	9.14836	0.528867	0.00111	0.0237	Promoter (<=1kb)
ENSSSCG00000037376	12	4820494	4826196	5703	10.2333	10.9054	0.496013	7.61e-05	0.00344	Promoter (<=1kb)
ENSSSCG00000016929	16	37950372	37952846	2475	9.28902	10.1876	0.491289	0.00245	0.0409	Promoter (<=1kb)
ENSSSCG00000024960	8	45805973	45810118	4146	10.6481	11.3378	0.447351	0.000643	0.0159	Promoter (<=1kb)
ENSSSCG00000016816	16	19918491	19920974	2484	7.73821	8.53514	0.446917	0.00223	0.0389	Promoter (<=1kb)
ENSSSCG00000007073	17	21946387	21950613	4227	10.9096	11.5886	0.415499	0.0013	0.0263	Promoter (<=1kb)
ENSSSCG00000014977	9	32124902	32129134	4233	12.3666	12.8169	0.380767	1.73e-06	0.000167	Promoter (<=1kb)
ENSSSCG00000025777	1	14488372	14494348	5977	11.5549	12.0411	0.366893	0.000141	0.00537	Promoter (<=1kb)
ENSSSCG00000033321	10	28506971	28512829	5859	12.0615	12.4799	0.351321	7.39e-06	0.000541	Promoter (<=1kb)
ENSSSCG00000005994	4	18287660	18293075	5416	12.0183	12.4137	0.303703	0.000573	0.0147	Promoter (<=1kb)
ENSSSCG00000009679	14	12280253	12283067	2815	10.6854	11.0452	0.28992	0.000355	0.0104	Promoter (<=1kb)
ENSSSCG00000015345	9	78216850	78221521	4672	11.5728	11.9235	0.28067	0.000591	0.015	Promoter (<=1kb)
ENSSSCG00000015329	9	74634880	74637111	2232	10.6613	10.9998	0.261701	0.00207	0.0369	Promoter (<=1kb)
ENSSSCG00000033030	13	133558511	133561912	3402	11.3262	11.6152	0.233747	0.00286	0.0453	Promoter (<=1kb)
ENSSSCG00000025593	7	25055482	25064586	9105	12.1599	11.7393	-0.320743	0.000384	0.011	Promoter (<=1kb)
ENSSSCG00000031851	12	972367	996648	24282	13.239	12.7296	-0.360325	0.000484	0.0129	Promoter (<=1kb)
ENSSSCG00000009322	11	5999773	6001328	1556	9.04739	8.44241	-0.361393	0.00235	0.0401	Promoter (<=1kb)
ENSSSCG00000010085	14	50249817	50252731	2915	9.19187	8.59119	-0.374747	0.00148	0.0289	Promoter (<=1kb)
ENSSSCG00000037449	4	110194888	110199297	4410	11.6904	11.0753	-0.383918	0.00135	0.027	Promoter (<=1kb)
ENSSSCG00000008742	8	11083277	11086187	2911	9.86158	9.15274	-0.442964	0.000947	0.0212	Promoter (<=1kb)
ENSSSCG00000014349	2	141364699	141366861	2163	9.19827	8.3433	-0.461732	0.00271	0.0437	Promoter (<=1kb)
ENSSSCG00000013041	2	7907444	7910113	2670	9.36926	8.46764	-0.508347	0.00199	0.0358	Promoter (<=1kb)
ENSSSCG00000033909	18	6385029	6387891	2863	9.17877	8.18712	-0.538446	0.00242	0.0408	Promoter (<=1kb)
ENSSSCG00000040535	4	1336129	1339047	2919	9.4769	8.59461	-0.615142	0.000308	0.00938	Promoter (<=1kb)
ENSSSCG00000028531	5	10185955	10188965	3011	10.2704	9.45264	-0.630268	5.4e-05	0.0026	Promoter (<=1kb)
ENSSSCG00000023362	12	5008992	5014193	5202	10.9034	10.1796	-0.649648	1.89e-08	4.93e-06	Promoter (<=1kb)
ENSSSCG00000014369	2	142347732	142353543	5812	11.1276	10.3799	-0.664361	8.85e-08	1.58e-05	Promoter (<=1kb)
ENSSSCG00000001596	7	35315991	35321279	5289	11.1861	9.83092	-0.665385	0.00308	0.0478	Promoter (<=1kb)
ENSSSCG00000012848	2	431364	436786	5423	8.97426	8.09809	-0.694983	4.33e-05	0.00223	Promoter (<=1kb)
ENSSSCG00000001229	7	22867313	22870347	3035	10.7475	9.92227	-0.724986	8.9e-07	9.83e-05	Promoter (<=1kb)
ENSSSCG00000011158	10	67079970	67083959	3990	10.7402	9.91417	-0.73873	3.05e-07	4.19e-05	Promoter (<=1kb)
ENSSSCG00000013604	2	70751225	70754283	3059	9.40012	8.31212	-0.745835	0.000501	0.0133	Promoter (<=1kb)
ENSSSCG00000039807	12	730195	732044	1850	9.287	8.30992	-0.747464	0.000123	0.00487	Promoter (<=1kb)
ENSSSCG00000012912	2	5116234	5119022	2789	8.78287	7.70871	-0.757234	0.00038	0.011	Promoter (<=1kb)
ENSSSCG00000038055	3	18336283	18342515	6233	10.261	9.28337	-0.766355	8.36e-05	0.00366	Promoter (<=1kb)
ENSSSCG00000006919	4	127356103	127358244	2142	9.70808	8.82356	-0.773179	2.47e-06	0.00022	Promoter (2-3kb)
ENSSSCG00000008228	3	59071520	59072150	631	5.77338	4.03257	-0.803607	0.00257	0.0422	Promoter (<=1kb)
ENSSSCG00000001463	7	25067645	25074336	6692	12.6348	11.7326	-0.814497	5.91e-07	7.27e-05	Promoter (<=1kb)
ENSSSCG00000039751	6	18936392	18940959	4568	10.9349	9.89651	-0.831278	7.21e-05	0.0033	Promoter (<=1kb)
ENSSSCG00000023362	12	5016092	5018424	2333	8.22532	7.03967	-0.879876	0.00025	0.00802	Promoter (<=1kb)
ENSSSCG00000012970	2	6446915	6451376	4462	8.80561	7.57173	-0.90302	0.000295	0.00908	Promoter (<=1kb)
ENSSSCG00000030801	4	127176371	127179188	2818	9.87312	8.88333	-0.941621	8.86e-09	2.64e-06	Promoter (<=1kb)
ENSSSCG00000001561	7	32105994	32108937	2944	10.5763	9.54339	-0.951743	6.38e-07	7.66e-05	Promoter (<=1kb)
ENSSSCG00000007800	3	17933323	17936332	3010	8.78147	7.39336	-0.964876	0.000453	0.0124	Promoter (<=1kb)
ENSSSCG00000024569	2	250340	251386	1047	6.92506	5.33346	-1.00716	0.000723	0.0174	Promoter (<=1kb)
ENSSSCG00000013551	2	72431133	72433917	2785	8.03158	6.78816	-1.02571	6.27e-05	0.00294	Promoter (<=1kb)
ENSSSCG00000001469	7	25121844	25123112	1269	6.31134	4.655	-1.04723	0.000675	0.0165	Promoter (1-2kb)
ENSSSCG00000005949	4	8214199	8216228	2030	8.45211	6.92164	-1.05238	0.000446	0.0123	Promoter (<=1kb)
ENSSSCG00000036064	1	82085721	82087633	1913	8.84536	7.53577	-1.05272	9.51e-05	0.00404	Promoter (<=1kb)
ENSSSCG00000001455	7	24912375	24914919	2545	8.46726	7.16131	-1.06767	7.24e-05	0.00331	Promoter (<=1kb)
ENSSSCG00000001398	7	23647425	23649780	2356	9.80584	8.68607	-1.07289	3.76e-09	1.21e-06	Promoter (<=1kb)
ENSSSCG00000001453	7	24824885	24826608	1724	8.28956	7.06077	-1.07448	1.49e-05	0.000955	Promoter (<=1kb)
ENSSSCG00000034980	6	3056936	3061360	4425	9.53628	8.3337	-1.08506	3.98e-06	0.000327	Promoter (<=1kb)
ENSSSCG00000031487	2	1261609	1264220	2612	9.78634	8.47551	-1.11966	2.92e-05	0.00165	Promoter (<=1kb)
ENSSSCG00000009612	14	6178309	6181185	2877	9.38941	7.99653	-1.12349	8.87e-05	0.00383	Promoter (<=1kb)
ENSSSCG00000030827	8	878605	881481	2877	9.57698	8.30034	-1.13936	6.78e-06	0.000504	Promoter (<=1kb)
ENSSSCG00000012397	X	57145222	57147915	2694	7.94498	6.36113	-1.17254	0.000219	0.00734	Promoter (<=1kb)
ENSSSCG00000014277	2	134778509	134785196	6688	11.8944	10.675	-1.17784	8.35e-11	3.99e-08	Promoter (<=1kb)
ENSSSCG00000033089	9	2929578	2932744	3167	9.49686	8.2046	-1.17955	1.95e-06	0.000184	Promoter (<=1kb)
ENSSSCG00000017552	12	25768166	25771069	2904	10.2874	9.05319	-1.20275	2.64e-13	2.31e-10	Promoter (<=1kb)
ENSSSCG00000001470	7	25135098	25139149	4052	9.6512	8.35782	-1.24772	3.22e-11	1.62e-08	Promoter (<=1kb)
ENSSSCG00000001469	7	25123335	25125745	2411	9.35435	7.92802	-1.33356	7.14e-08	1.35e-05	Promoter (<=1kb)
ENSSSCG00000038825	6	56546081	56547455	1375	8.44848	6.94892	-1.37211	7.26e-07	8.47e-05	Promoter (<=1kb)
ENSSSCG00000017379	12	19531225	19533304	2080	8.96469	7.44285	-1.40905	1.25e-07	2.05e-05	Promoter (<=1kb)
ENSSSCG00000024973	4	127289708	127291877	2170	8.00865	6.41035	-1.42626	2.77e-06	0.000241	Promoter (<=1kb)
ENSSSCG00000003608	6	88718937	88719408	472	5.83552	3.59199	-1.43903	0.000261	0.00824	Promoter (<=1kb)
ENSSSCG00000002443	7	113387246	113389995	2750	9.39983	7.86046	-1.48253	7.56e-14	8.51e-11	Promoter (<=1kb)
ENSSSCG00000030827	8	881694	882336	643	5.87937	3.82356	-1.483	0.000129	0.00504	Promoter (2-3kb)
ENSSSCG00000038345	9	136375982	136377981	2000	8.04131	6.13779	-1.54306	3e-05	0.00168	Promoter (<=1kb)
ENSSSCG00000008550	3	111921040	111921991	952	6.92355	5.07004	-1.56667	1.08e-05	0.000733	Promoter (<=1kb)
ENSSSCG00000001427	7	24067619	24070253	2635	8.98872	7.26189	-1.5802	6.46e-08	1.27e-05	Promoter (<=1kb)
ENSSSCG00000012652	X	106373352	106377574	4223	8.87932	6.89055	-1.62764	1.77e-05	0.0011	Promoter (<=1kb)
ENSSSCG00000008217	3	58021895	58025233	3339	9.03907	7.07926	-1.63358	1.12e-05	0.000748	Promoter (<=1kb)
ENSSSCG00000007901	3	32216716	32221023	4308	10.3831	8.6096	-1.68105	1.06e-12	7.71e-10	Promoter (<=1kb)
ENSSSCG00000003608	6	88719621	88723378	3758	9.41556	7.49243	-1.68219	1.19e-06	0.000122	Promoter (<=1kb)
ENSSSCG00000024973	4	127425331	127430236	4906	11.0034	9.15519	-1.73226	2.39e-11	1.26e-08	Promoter (<=1kb)
ENSSSCG00000008029	3	40548227	40552424	4198	10.0931	8.29417	-1.74153	6.27e-20	1.94e-16	Promoter (<=1kb)
ENSSSCG00000040140	9	45619407	45621484	2078	7.47402	5.19615	-1.85647	5.97e-06	0.00046	Promoter (<=1kb)
ENSSSCG00000016957	16	45586481	45588105	1625	6.86404	4.60163	-1.89163	2.42e-06	0.000217	Promoter (<=1kb)
ENSSSCG00000036096	3	39263765	39265838	2074	8.32129	6.13448	-1.95708	7.04e-09	2.12e-06	Promoter (<=1kb)
ENSSSCG00000032355	7	4107765	4109372	1608	7.19621	4.70648	-1.98343	6.03e-06	0.000462	Promoter (<=1kb)
ENSSSCG00000025686	10	12442383	12444283	1901	8.09909	5.592	-2.18944	1.06e-08	3.05e-06	Promoter (<=1kb)
ENSSSCG00000025686	10	12444785	12446139	1355	6.14815	3.4285	-2.20746	1.17e-06	0.000121	Promoter (2-3kb)
ENSSSCG00000001453	7	24826784	24827940	1157	6.28352	3.55283	-2.27986	1.83e-07	2.77e-05	Promoter (1-2kb)
ENSSSCG00000024973	4	127424252	127425185	934	5.80584	1.95456	-2.64123	1.94e-05	0.00118	Promoter (<=1kb)
ENSSSCG00000023178	2	7179765	7182519	2755	9.65718	6.82081	-2.64332	2.63e-17	5.42e-14	Promoter (<=1kb)
ENSSSCG00000016794	16	6141830	6142841	1012	6.07655	2.59199	-2.824	3.59e-07	4.83e-05	Promoter (2-3kb)
ENSSSCG00000035600	14	71040583	71041663	1081	7.02515	3.39197	-2.9236	6.27e-07	7.57e-05	Promoter (<=1kb)
ENSSSCG00000008217	3	57998896	58002247	3352	8.20459	4.71242	-3.18591	3.09e-12	1.91e-09	Promoter (<=1kb)
ENSSSCG00000033089	9	2932861	2933827	967	7.13105	3.47114	-3.38371	2.94e-13	2.42e-10	Promoter (1-2kb)
ENSSSCG00000038489	3	5409394	5413850	4457	10.6148	7.10431	-3.43927	2.83e-39	7.01e-35	Promoter (<=1kb)
ENSSSCG00000006919	4	127358366	127359328	963	6.2904	1.53952	-4.24731	2.42e-08	5.93e-06	Promoter (<=1kb)
ENSSSCG00000036274	15	133968753	133969473	721	5.59805	0	-6.74146	7.33e-07	8.5e-05	Promoter (<=1kb)
ENSSSCG00000032355	7	4109523	4110398	876	5.95378	0	-7.0303	5.25e-07	6.52e-05	Promoter (1-2kb)
